# Supplementary material for: Commonalities and specialties in photosynthetic functions of PROTON GRADIENT REGULATION5 variants in Arabidopsis
Source: Plant Physiol. 2022 Aug 10;190(3):1866–82. doi: 10.1093/plphys/kiac362 (PMC9614465; doi:10.1093/plphys/kiac362)
Supplement: kiac362_Supplementary_Data [file kiac362_supplementary_data.zip]

Archive with 7 entries (7 files):
- Supplemental Materials_FINAL.pdf
- Supplemental Table S1.xlsx
- Supplemental Table S2.xlsx
- Supplemental Table S3.xlsx
- Supplemental Table S5.xlsx
- Supplemental Table S6.xlsx
- Supplemental Table S7.xlsx
