# Supplementary material for: Commonalities and specialties in photosynthetic functions of PROTON GRADIENT REGULATION5 variants in Arabidopsis
Source: Plant Physiol. 2022 Aug 10;190(3):1866–82. doi: 10.1093/plphys/kiac362 (PMC9614465; doi:10.1093/plphys/kiac362)
Supplement: kiac362_Supplementary_Data [file kiac362_supplementary_data.zip › Supplemental Table S1.xlsx]

## Sheet: Y(II)
Supplemental Table S1. IRC raw data for pgr5 deficient mutants.
Y(II)
		2020-07-06	2020-07-06	2020-07-06	2020-07-06	2020-07-06	2021-12-02	2021-12-02	2021-12-02
Col-0
Nr.	time (s)	re1	re2	re3	re4	re5	re6	re7	re8	avarage	SD
1	0	0	0.002	0.005	0.006	0.068	0.057	0.007	0.06	0.025625	0.0300805
2	20	0.158	0.166	0.224	0.196	0.231	0.217	0.204	0.219	0.201875	0.0270208
3	40	0.251	0.237	0.319	0.211	0.318	0.321	0.341	0.33	0.291	0.0497853
4	60	0.304	0.293	0.374	0.389	0.373	0.407	0.412	0.396	0.3685	0.0454533
5	80	0.372	0.345	0.43	0.461	0.428	0.448	0.477	0.453	0.42675	0.0455624
6	100	0.424	0.4	0.477	0.531	0.484	0.514	0.533	0.495	0.48225	0.0482723
7	120	0.479	0.446	0.513	0.582	0.534	0.567	0.582	0.53	0.529125	0.0488918
8	140	0.526	0.491	0.55	0.629	0.583	0.603	0.623	0.56	0.570625	0.0481395
9	160	0.561	0.531	0.579	0.65	0.61	0.655	0.656	0.581	0.602875	0.0474776
10	180	0.588	0.565	0.614	0.663	0.633	0.689	0.673	0.592	0.627125	0.0448025
11	200	0.611	0.59	0.62	0.67	0.65	0.705	0.69	0.604	0.6425	0.0426146
12	220	0.62	0.615	0.633	0.683	0.661	0.719	0.692	0.611	0.65425	0.0405771
13	240	0.625	0.622	0.642	0.687	0.67	0.76	0.7	0.611	0.664625	0.0502165
14	260	0.631	0.631	0.644	0.68	0.675	0.77	0.711	0.632	0.67175	0.0491986
15	280	0.63	0.637	0.647	0.687	0.681	0.75	0.706	0.63	0.671	0.0429551
16	300	0.629	0.641	0.651	0.689	0.687	0.753	0.707	0.635	0.674	0.0429085
17	320	0.635	0.644	0.651	0.679	0.691	0.77	0.709	0.64	0.677375	0.0459345
18	340	0.633	0.652	0.65	0.696	0.688	0.761	0.72	0.644	0.6805	0.0441879
19	360	0.716	0.725	0.719	0.759	0.778	0.872	0.795	0.741	0.763125	0.052398
20	380	0.738	0.741	0.735	0.771	0.796	0.888	0.808	0.755	0.779	0.0517024
21	404	0.763	0.774	0.759	0.785	0.81	0.908	0.84	0.791	0.80375	0.0496898
22	432	0.771	0.77	0.769	0.793	0.823	0.925	0.854	0.803	0.8135	0.0539471
23	465	0.777	0.775	0.771	0.796	0.833	0.924	0.852	0.816	0.818	0.0518845
24	504	0.776	0.781	0.64	0.803	0.829	0.942	0.855	0.824	0.80625	0.085222
Col-5
Nr.	time (s)	re1	re2	re3	re4	re5	re6	re7	re8	avarage	SD
1	0	0	0.005	0.073	0.008	0.004	0	0.065	0.073	0.0285	0.0348261
2	20	0.143	0.204	0.201	0.253	0.222	0.222	0.217	0.249	0.213875	0.0342113
3	40	0.231	0.259	0.307	0.189	0.317	0.382	0.365	0.392	0.30525	0.0739628
4	60	0.293	0.306	0.373	0.433	0.386	0.458	0.436	0.464	0.393625	0.0662569
5	80	0.344	0.351	0.432	0.492	0.465	0.563	0.504	0.531	0.46025	0.0799603
6	100	0.405	0.397	0.485	0.551	0.531	0.627	0.562	0.568	0.51575	0.0810939
7	120	0.463	0.445	0.544	0.604	0.585	0.664	0.601	0.605	0.563875	0.0754537
8	140	0.514	0.486	0.573	0.643	0.621	0.702	0.618	0.613	0.59625	0.0698933
9	160	0.559	0.522	0.61	0.666	0.638	0.726	0.635	0.629	0.623125	0.062483
10	180	0.583	0.555	0.625	0.675	0.647	0.738	0.645	0.632	0.6375	0.0555698
11	200	0.593	0.579	0.64	0.684	0.656	0.746	0.653	0.64	0.648875	0.0519572
12	220	0.598	0.596	0.649	0.696	0.663	0.754	0.668	0.646	0.65875	0.0513385
13	240	0.609	0.612	0.655	0.696	0.657	0.772	0.669	0.65	0.665	0.0517687
14	260	0.605	0.617	0.66	0.705	0.67	0.779	0.672	0.66	0.671	0.0538994
15	280	0.609	0.624	0.663	0.709	0.666	0.781	0.675	0.659	0.67325	0.0531917
16	300	0.616	0.629	0.669	0.718	0.672	0.77	0.683	0.661	0.67725	0.0488957
17	320	0.611	0.632	0.673	0.712	0.674	0.784	0.681	0.671	0.67975	0.0521967
18	340	0.621	0.636	0.678	0.708	0.677	0.788	0.683	0.674	0.683125	0.0504903
19	360	0.712	0.697	0.769	0.775	0.744	0.879	0.771	0.767	0.76425	0.0548003
20	380	0.731	0.73	0.799	0.779	0.762	0.889	0.792	0.795	0.784625	0.0502364
21	404	0.757	0.739	0.815	0.794	0.774	0.899	0.812	0.822	0.8015	0.0491615
22	432	0.763	0.743	0.827	0.799	0.783	0.918	0.826	0.824	0.810375	0.0533879
23	465	0.773	0.75	0.832	0.816	0.783	0.931	0.838	0.832	0.819375	0.0553223
24	504	0.776	0.755	0.67	0.809	0.789	0.92	0.843	0.837	0.799875	0.0730175
pgr5-1
Nr.	time (s)	re1	re2	re3	re4	re5	re6	re7	re8	avarage	SD
1	0	0.022	0.055	0	0.058	0.063	0	0.006	0.072	0.0345	0.0305661
2	20	0.199	0.224	0.174	0.207	0.252	0.125	0.165	0.244	0.19875	0.0427275
3	40	0.305	0.223	0.209	0.129	0.261	0.197	0.174	0.278	0.222	0.0576863
4	60	0.375	0.272	0.272	0.292	0.326	0.239	0.226	0.321	0.290375	0.0490333
5	80	0.437	0.304	0.303	0.322	0.36	0.271	0.26	0.357	0.32675	0.0571258
6	100	0.488	0.335	0.342	0.348	0.397	0.311	0.301	0.398	0.365	0.0609121
7	120	0.522	0.374	0.38	0.377	0.432	0.356	0.342	0.447	0.40375	0.0596532
8	140	0.549	0.411	0.415	0.401	0.474	0.403	0.389	0.475	0.439625	0.0550557
9	160	0.564	0.445	0.444	0.417	0.501	0.438	0.434	0.495	0.46725	0.0489774
10	180	0.572	0.482	0.465	0.437	0.523	0.486	0.473	0.511	0.493625	0.0413208
11	200	0.586	0.509	0.485	0.453	0.547	0.52	0.493	0.521	0.51425	0.0403299
12	220	0.598	0.523	0.497	0.474	0.565	0.557	0.512	0.534	0.5325	0.0398963
13	240	0.605	0.538	0.504	0.475	0.582	0.587	0.532	0.561	0.548	0.0442654
14	260	0.616	0.549	0.515	0.5	0.596	0.608	0.548	0.564	0.562	0.0424432
15	280	0.609	0.571	0.522	0.506	0.61	0.609	0.561	0.578	0.57075	0.0399705
16	300	0.611	0.576	0.53	0.513	0.621	0.62	0.571	0.585	0.578375	0.0402348
17	320	0.61	0.585	0.525	0.526	0.636	0.633	0.582	0.584	0.585125	0.0424615
18	340	0.61	0.596	0.536	0.522	0.636	0.649	0.583	0.587	0.589875	0.0441279
19	360	0.704	0.725	0.676	0.712	0.764	0.789	0.673	0.738	0.722625	0.0404543
20	380	0.74	0.766	0.744	0.779	0.799	0.842	0.709	0.802	0.772625	0.0420678
21	404	0.741	0.77	0.75	0.791	0.81	0.854	0.722	0.815	0.781625	0.044055
22	432	0.751	0.785	0.751	0.793	0.818	0.861	0.727	0.82	0.78825	0.044313
23	465	0.756	0.792	0.755	0.799	0.828	0.857	0.732	0.834	0.794125	0.0440177
24	504	0.761	0.802	0.562	0.806	0.834	0.863	0.738	0.832	0.77475	0.0949417
pgrl1
Nr.	time (s)	re1	re2	re3	re4	re5	re6	re7	re8	avarage	SD
1	0	0.057	0	0	0.07	0.064	0.059	0.007	0	0.032125	0.0327738
2	20	0.176	0.149	0.128	0.262	0.227	0.178	0.15	0.134	0.1755	0.0470137
3	40	0.27	0.193	0.239	0.228	0.313	0.22	0.251	0.222	0.242	0.0366372
4	60	0.335	0.23	0.297	0.455	0.38	0.283	0.308	0.275	0.320375	0.0699141
5	80	0.391	0.269	0.347	0.532	0.44	0.324	0.362	0.33	0.374375	0.0810131
6	100	0.432	0.307	0.395	0.627	0.477	0.363	0.403	0.379	0.422875	0.0962058
7	120	0.486	0.348	0.416	0.648	0.537	0.408	0.44	0.424	0.463375	0.0931496
8	140	0.518	0.385	0.427	0.724	0.569	0.441	0.471	0.466	0.500125	0.106431
9	160	0.541	0.428	0.436	0.753	0.589	0.476	0.496	0.497	0.527	0.105329
10	180	0.562	0.461	0.453	0.8	0.603	0.501	0.507	0.527	0.55175	0.111827
11	200	0.576	0.487	0.451	0.796	0.618	0.528	0.524	0.538	0.56475	0.106335
12	220	0.598	0.507	0.462	0.81	0.635	0.555	0.532	0.564	0.582875	0.105979
13	240	0.618	0.528	0.463	0.801	0.647	0.569	0.541	0.577	0.593	0.101042
14	260	0.63	0.548	0.469	0.806	0.652	0.584	0.548	0.577	0.60175	0.0995486
15	280	0.633	0.554	0.471	0.846	0.657	0.599	0.561	0.597	0.61475	0.109154
16	300	0.639	0.563	0.469	0.836	0.661	0.616	0.56	0.606	0.61875	0.10593
17	320	0.638	0.572	0.466	0.845	0.659	0.62	0.563	0.61	0.621625	0.108112
18	340	0.644	0.57	0.472	0.852	0.666	0.635	0.571	0.616	0.62825	0.108902
19	360	0.762	0.697	0.677	0.976	0.786	0.779	0.693	0.771	0.767625	0.0946421
20	380	0.798	0.76	0.797	0.995	0.823	0.824	0.754	0.846	0.824625	0.0757099
21	404	0.806	0.762	0.801	1	0.827	0.846	0.769	0.849	0.8325	0.0748694
22	432	0.818	0.771	0.798	1	0.837	0.848	0.784	0.862	0.83975	0.0720134
23	465	0.826	0.773	0.812	1	0.836	0.859	0.781	0.863	0.84375	0.0710568
24	504	0.824	0.772	0.576	1	0.847	0.864	0.79	0.872	0.818125	0.119819
pgr5-Cas#1
Nr.	time (s)	re1	re2	re3	re4	re5	re6	re7	re8	avarage	SD
1	0	0	0.006	0.069	0.004	0.058	0	0.008	0.067	0.0265	0.0318748
2	20	0.149	0.14	0.213	0.134	0.184	0.125	0.169	0.175	0.161125	0.0295269
3	40	0.242	0.201	0.279	0.193	0.281	0.196	0.25	0.301	0.242875	0.0424716
4	60	0.307	0.265	0.341	0.254	0.355	0.248	0.309	0.35	0.303625	0.0435494
5	80	0.358	0.309	0.397	0.306	0.42	0.293	0.367	0.399	0.356125	0.0484457
6	100	0.407	0.365	0.454	0.346	0.478	0.333	0.428	0.444	0.406875	0.0534801
7	120	0.451	0.435	0.509	0.392	0.523	0.373	0.479	0.477	0.454875	0.0530618
8	140	0.486	0.473	0.548	0.437	0.55	0.406	0.52	0.5	0.49	0.0508977
9	160	0.514	0.532	0.588	0.47	0.566	0.443	0.547	0.523	0.522875	0.0478403
10	180	0.529	0.57	0.61	0.489	0.579	0.467	0.562	0.537	0.542875	0.0475077
11	200	0.54	0.595	0.627	0.492	0.587	0.492	0.575	0.547	0.556875	0.0484132
12	220	0.563	0.614	0.63	0.494	0.605	0.512	0.586	0.567	0.571375	0.0481068
13	240	0.574	0.634	0.645	0.489	0.615	0.535	0.6	0.582	0.58425	0.0520542
14	260	0.581	0.649	0.648	0.485	0.623	0.544	0.611	0.593	0.59175	0.0555254
15	280	0.588	0.655	0.661	0.486	0.622	0.561	0.618	0.603	0.59925	0.0563402
16	300	0.583	0.653	0.665	0.484	0.627	0.576	0.63	0.619	0.604625	0.0575374
17	320	0.587	0.659	0.665	0.481	0.631	0.587	0.625	0.619	0.60675	0.0582942
18	340	0.581	0.674	0.668	0.492	0.635	0.593	0.628	0.625	0.612	0.0581329
19	360	0.705	0.821	0.779	0.76	0.738	0.724	0.75	0.777	0.75675	0.0362363
20	380	0.744	0.878	0.827	0.916	0.772	0.785	0.797	0.822	0.817625	0.0565962
21	404	0.759	0.909	0.828	0.929	0.786	0.803	0.811	0.842	0.833375	0.058756
22	432	0.762	0.896	0.835	0.928	0.786	0.806	0.818	0.846	0.834625	0.0552266
23	465	0.77	0.923	0.84	0.919	0.803	0.807	0.819	0.864	0.843125	0.0553261
24	504	0.77	0.917	0.683	0.92	0.802	0.821	0.824	0.857	0.82425	0.0776839
pgr5-Cas#2
Nr.	time (s)	re1	re2	re3	re4	re5	re6	re7	re8	avarage	SD
1	0	0.056	0.06	0	0.003	0	0.063	0.091	0.083	0.0445	0.0378757
2	20	0.173	0.196	0.15	0.164	0.175	0.168	0.284	0.232	0.19275	0.0444803
3	40	0.268	0.259	0.225	0.169	0.189	0.183	0.37	0.341	0.2505	0.0741427
4	60	0.327	0.307	0.278	0.253	0.243	0.234	0.457	0.41	0.313625	0.0813633
5	80	0.377	0.351	0.332	0.3	0.283	0.289	0.508	0.454	0.36175	0.0814507
6	100	0.429	0.396	0.385	0.349	0.325	0.35	0.59	0.495	0.414875	0.0887717
7	120	0.462	0.437	0.429	0.397	0.371	0.408	0.631	0.535	0.45875	0.0853074
8	140	0.495	0.476	0.467	0.438	0.411	0.462	0.689	0.556	0.49925	0.0876287
9	160	0.509	0.501	0.499	0.479	0.454	0.506	0.74	0.582	0.53375	0.0909376
10	180	0.521	0.524	0.518	0.51	0.477	0.54	0.805	0.598	0.561625	0.104073
11	200	0.532	0.541	0.525	0.532	0.504	0.563	0.841	0.608	0.58075	0.109622
12	220	0.544	0.552	0.534	0.549	0.521	0.581	0.846	0.628	0.594375	0.106935
13	240	0.553	0.563	0.54	0.559	0.531	0.59	0.868	0.638	0.60525	0.111334
14	260	0.572	0.568	0.541	0.565	0.539	0.599	0.933	0.654	0.621375	0.131141
15	280	0.575	0.578	0.546	0.569	0.542	0.608	0.899	0.657	0.62175	0.117886
16	300	0.581	0.589	0.55	0.57	0.555	0.615	0.912	0.664	0.6295	0.119887
17	320	0.591	0.591	0.551	0.574	0.558	0.622	0.93	0.676	0.636625	0.125032
18	340	0.59	0.602	0.552	0.575	0.563	0.622	0.965	0.682	0.643875	0.135981
19	360	0.722	0.737	0.677	0.695	0.681	0.731	1	0.801	0.7555	0.106428
20	380	0.778	0.787	0.746	0.751	0.733	0.765	1	0.875	0.804375	0.0903611
21	404	0.783	0.792	0.754	0.753	0.74	0.775	1	0.878	0.809375	0.0880616
22	432	0.794	0.8	0.757	0.763	0.749	0.786	1	0.887	0.817	0.0856138
23	465	0.797	0.802	0.766	0.765	0.752	0.793	1	0.895	0.82125	0.0846501
24	504	0.809	0.817	0.627	0.773	0.75	0.8	1	0.901	0.809625	0.108883

## Sheet: Y(NPQ)
Y(NPQ)
		2020-07-06	2020-07-06	2020-07-06	2020-07-06	2020-07-06	2021-12-02	2021-12-02	2021-12-02
Col-0
Nr.	time (s)	re1	re2	re3	re4	re5	re6	re7	re8	avarage	SD
1	0	0.076	0.076	0.071	0.065	0.009	0.008	0.074	0.009	0.0485	0.0331706
2	20	0.327	0.262	0.229	0.318	0.189	0.228	0.278	0.208	0.254875	0.0502861
3	40	0.388	0.383	0.349	0.398	0.336	0.353	0.334	0.302	0.355375	0.0324519
4	60	0.387	0.39	0.349	0.357	0.349	0.348	0.317	0.302	0.349875	0.030277
5	80	0.363	0.376	0.322	0.309	0.324	0.324	0.284	0.275	0.322125	0.0346964
6	100	0.323	0.345	0.288	0.255	0.286	0.293	0.248	0.248	0.28575	0.0353584
7	120	0.281	0.31	0.252	0.203	0.246	0.258	0.214	0.221	0.248125	0.0357828
8	140	0.239	0.277	0.216	0.158	0.206	0.228	0.182	0.196	0.21275	0.0365073
9	160	0.202	0.243	0.185	0.128	0.173	0.195	0.16	0.179	0.183125	0.0333357
10	180	0.172	0.212	0.162	0.111	0.146	0.167	0.143	0.17	0.160375	0.0289972
11	200	0.151	0.186	0.145	0.1	0.127	0.145	0.128	0.162	0.143	0.0256682
12	220	0.139	0.164	0.131	0.096	0.114	0.129	0.12	0.158	0.131375	0.0224241
13	240	0.133	0.15	0.125	0.093	0.106	0.107	0.112	0.151	0.122125	0.0213035
14	260	0.126	0.14	0.121	0.091	0.101	0.096	0.107	0.146	0.116	0.020466
15	280	0.122	0.134	0.118	0.091	0.097	0.096	0.106	0.141	0.113125	0.0185506
16	300	0.121	0.129	0.116	0.091	0.094	0.094	0.105	0.136	0.11075	0.0172689
17	320	0.12	0.127	0.112	0.089	0.09	0.088	0.103	0.131	0.1075	0.0175581
18	340	0.117	0.125	0.111	0.09	0.088	0.088	0.1	0.126	0.105625	0.0162387
19	360	0.087	0.095	0.087	0.07	0.061	0.045	0.073	0.089	0.075875	0.0169152
20	380	0.072	0.076	0.073	0.059	0.044	0.031	0.058	0.069	0.06025	0.0158182
21	404	0.061	0.055	0.064	0.054	0.033	0.021	0.045	0.045	0.04725	0.0145283
22	432	0.055	0.058	0.058	0.049	0.02	0.003	0.039	0.035	0.039625	0.019813
23	465	0.051	0.052	0.054	0.046	0.009	0.004	0.03	0.027	0.034125	0.0198094
24	504	0.048	0.045	0.073	0.04	0.013	0	0.033	0.023	0.034375	0.0226523
Col-5
Nr.	time (s)	re1	re2	re3	re4	re5	re6	re7	re8	avarage	SD
1	0	0.078	0.062	0.01	0.062	0.071	0.089	0.01	0.013	0.049375	0.0329499
2	20	0.354	0.247	0.306	0.235	0.247	0.305	0.222	0.209	0.265625	0.0503302
3	40	0.409	0.375	0.388	0.405	0.343	0.344	0.297	0.263	0.353	0.0520522
4	60	0.402	0.391	0.375	0.33	0.33	0.306	0.283	0.236	0.331625	0.0567323
5	80	0.376	0.375	0.347	0.289	0.281	0.259	0.241	0.193	0.295125	0.0660226
6	100	0.337	0.349	0.31	0.24	0.227	0.214	0.199	0.157	0.254125	0.0697023
7	120	0.294	0.316	0.266	0.193	0.177	0.179	0.164	0.135	0.2155	0.0668324
8	140	0.251	0.279	0.232	0.153	0.14	0.148	0.142	0.124	0.183625	0.0602066
9	160	0.214	0.243	0.198	0.125	0.12	0.127	0.128	0.118	0.159125	0.0506315
10	180	0.188	0.21	0.171	0.108	0.111	0.115	0.12	0.11	0.141625	0.0412897
11	200	0.173	0.184	0.15	0.097	0.106	0.108	0.115	0.102	0.129375	0.0344754
12	220	0.167	0.163	0.133	0.092	0.102	0.103	0.107	0.094	0.120125	0.0303994
13	240	0.162	0.15	0.123	0.089	0.099	0.096	0.101	0.09	0.11375	0.028283
14	260	0.156	0.139	0.115	0.088	0.098	0.093	0.096	0.087	0.109	0.0256793
15	280	0.151	0.132	0.111	0.087	0.098	0.091	0.092	0.083	0.105625	0.0242012
16	300	0.148	0.127	0.107	0.087	0.098	0.093	0.09	0.081	0.103875	0.0228188
17	320	0.143	0.125	0.103	0.087	0.098	0.089	0.086	0.08	0.101375	0.021902
18	340	0.142	0.123	0.1	0.087	0.097	0.087	0.083	0.078	0.099625	0.0220774
19	360	0.105	0.099	0.066	0.067	0.075	0.048	0.058	0.054	0.0715	0.0206398
20	380	0.082	0.076	0.048	0.06	0.062	0.039	0.044	0.038	0.056125	0.0166856
21	404	0.068	0.068	0.037	0.047	0.056	0.033	0.032	0.021	0.04525	0.0174663
22	432	0.061	0.06	0.036	0.042	0.051	0.025	0.019	0.019	0.039125	0.0172497
23	465	0.056	0.055	0.025	0.024	0.049	0.016	0.007	0.011	0.030375	0.0200281
24	504	0.054	0.05	0.025	0.031	0.045	0.022	0.001	0.005	0.029125	0.0198238
pgr5-1
Nr.	time (s)	re1	re2	re3	re4	re5	re6	re7	re8	avarage	SD
1	0	0.062	0.015	0.089	0.018	0.014	0.091	0.067	0	0.0445	0.036719
2	20	0.176	0.106	0.129	0.119	0.095	0.267	0.153	0.068	0.139125	0.0615454
3	40	0.152	0.174	0.165	0.249	0.151	0.256	0.182	0.082	0.176375	0.0559667
4	60	0.125	0.152	0.157	0.205	0.131	0.218	0.163	0.073	0.153	0.0458476
5	80	0.104	0.144	0.145	0.179	0.112	0.188	0.147	0.074	0.136625	0.0382844
6	100	0.094	0.132	0.138	0.149	0.101	0.162	0.14	0.069	0.123125	0.0316969
7	120	0.091	0.122	0.136	0.125	0.09	0.145	0.138	0.074	0.115125	0.0264599
8	140	0.089	0.116	0.134	0.114	0.094	0.141	0.134	0.073	0.111875	0.0245033
9	160	0.093	0.109	0.135	0.101	0.093	0.134	0.13	0.078	0.109125	0.0216428
10	180	0.096	0.107	0.135	0.095	0.093	0.134	0.13	0.08	0.10875	0.0214059
11	200	0.097	0.103	0.14	0.092	0.092	0.127	0.128	0.083	0.10775	0.0209336
12	220	0.099	0.1	0.142	0.092	0.092	0.122	0.128	0.084	0.107375	0.0206393
13	240	0.1	0.099	0.142	0.083	0.091	0.126	0.127	0.092	0.1075	0.0212267
14	260	0.102	0.097	0.143	0.091	0.091	0.122	0.127	0.088	0.107625	0.0204096
15	280	0.103	0.099	0.145	0.089	0.09	0.123	0.128	0.087	0.108	0.0214676
16	300	0.104	0.098	0.146	0.089	0.089	0.124	0.129	0.087	0.10825	0.022102
17	320	0.106	0.097	0.144	0.095	0.089	0.122	0.131	0.086	0.10875	0.0212317
18	340	0.109	0.098	0.15	0.09	0.087	0.122	0.132	0.086	0.10925	0.0235235
19	360	0.082	0.061	0.103	0.049	0.052	0.073	0.101	0.053	0.07175	0.0217568
20	380	0.069	0.052	0.083	0.041	0.032	0.055	0.09	0.041	0.057875	0.0209383
21	404	0.068	0.047	0.08	0.034	0.022	0.05	0.084	0.03	0.051875	0.023302
22	432	0.063	0.037	0.078	0.032	0.012	0.046	0.079	0.025	0.0465	0.0247097
23	465	0.06	0.029	0.074	0.024	0.002	0.046	0.075	0.01	0.04	0.0281273
24	504	0.056	0.018	0.117	0.017	0	0.043	0.071	0.012	0.04175	0.0387805
pgrl1
Nr.	time (s)	re1	re2	re3	re4	re5	re6	re7	re8	avarage	SD
1	0	0.012	0.081	0.069	0.032	0.051	0.009	0.061	0.081	0.0495	0.0289137
2	20	0.191	0.173	0.278	0.15	0.142	0.171	0.185	0.206	0.187	0.0422712
3	40	0.246	0.269	0.312	0.25	0.196	0.219	0.203	0.266	0.245125	0.0384947
4	60	0.23	0.28	0.303	0.312	0.19	0.204	0.189	0.253	0.245125	0.0495824
5	80	0.203	0.28	0.273	0.28	0.161	0.18	0.17	0.237	0.223	0.0508443
6	100	0.162	0.264	0.239	0.226	0.121	0.156	0.147	0.213	0.191	0.0510518
7	120	0.137	0.248	0.208	0.196	0.108	0.137	0.132	0.191	0.169625	0.047973
8	140	0.111	0.232	0.18	0.146	0.094	0.122	0.123	0.169	0.147125	0.0448886
9	160	0.095	0.213	0.166	0.119	0.088	0.109	0.123	0.155	0.1335	0.0419387
10	180	0.088	0.195	0.164	0.088	0.086	0.098	0.12	0.144	0.122875	0.0409858
11	200	0.082	0.177	0.153	0.079	0.085	0.093	0.122	0.139	0.11625	0.0371666
12	220	0.081	0.163	0.155	0.067	0.084	0.092	0.12	0.135	0.112125	0.0362784
13	240	0.079	0.156	0.153	0.063	0.084	0.088	0.122	0.135	0.11	0.0359841
14	260	0.077	0.15	0.158	0.06	0.084	0.086	0.123	0.134	0.109	0.0368045
15	280	0.075	0.145	0.16	0.051	0.084	0.086	0.124	0.135	0.1075	0.0386449
16	300	0.077	0.146	0.165	0.051	0.084	0.084	0.123	0.133	0.107875	0.0394695
17	320	0.074	0.145	0.163	0.049	0.083	0.083	0.123	0.13	0.10625	0.039579
18	340	0.075	0.144	0.166	0.048	0.083	0.083	0.125	0.129	0.106625	0.0402028
19	360	0.046	0.101	0.097	0.001	0.052	0.047	0.089	0.078	0.063875	0.0338165
20	380	0.039	0.076	0.062	0	0.042	0.035	0.069	0.05	0.046625	0.0239042
21	404	0.035	0.072	0.059	0	0.038	0.025	0.064	0.047	0.0425	0.0233422
22	432	0.032	0.067	0.055	0	0.027	0.022	0.055	0.041	0.037375	0.0216527
23	465	0.025	0.062	0.051	0	0.028	0.011	0.055	0.039	0.033875	0.0218465
24	504	0.025	0.06	0.092	0	0.017	0.005	0.048	0.036	0.035375	0.0306871
pgr5-Cas#1
Nr.	time (s)	re1	re2	re3	re4	re5	re6	re7	re8	avarage	SD
1	0	0.085	0.068	0.016	0.117	0.012	0.082	0.068	0.013	0.057625	0.0394423
2	20	0.221	0.216	0.108	0.31	0.187	0.214	0.163	0.185	0.2005	0.0575922
3	40	0.274	0.317	0.212	0.291	0.224	0.255	0.207	0.232	0.2515	0.039724
4	60	0.27	0.32	0.23	0.392	0.209	0.248	0.2	0.197	0.25825	0.0679427
5	80	0.232	0.293	0.214	0.365	0.171	0.225	0.178	0.164	0.23025	0.0686809
6	100	0.197	0.276	0.184	0.346	0.132	0.206	0.156	0.135	0.204	0.0737273
7	120	0.165	0.245	0.149	0.322	0.102	0.185	0.133	0.118	0.177375	0.0733698
8	140	0.141	0.207	0.121	0.292	0.086	0.17	0.119	0.11	0.15575	0.0666842
9	160	0.128	0.177	0.097	0.265	0.078	0.155	0.111	0.108	0.139875	0.0596668
10	180	0.124	0.152	0.082	0.239	0.078	0.149	0.104	0.107	0.129375	0.0520602
11	200	0.124	0.129	0.075	0.22	0.078	0.141	0.104	0.102	0.121625	0.0461146
12	220	0.124	0.118	0.067	0.201	0.077	0.138	0.104	0.097	0.11575	0.0417535
13	240	0.123	0.116	0.068	0.192	0.078	0.138	0.104	0.092	0.113875	0.0391716
14	260	0.125	0.111	0.066	0.186	0.077	0.136	0.105	0.088	0.11175	0.0381491
15	280	0.127	0.113	0.067	0.181	0.076	0.137	0.107	0.084	0.1115	0.0373019
16	300	0.128	0.114	0.067	0.181	0.078	0.137	0.108	0.083	0.112	0.0371945
17	320	0.13	0.115	0.066	0.184	0.078	0.135	0.11	0.078	0.112	0.0386892
18	340	0.132	0.117	0.065	0.188	0.078	0.136	0.111	0.077	0.113	0.0402847
19	360	0.092	0.06	0.04	0.08	0.052	0.092	0.075	0.044	0.066875	0.0207532
20	380	0.078	0.043	0.023	0.019	0.044	0.069	0.059	0.033	0.046	0.0212536
21	404	0.074	0.03	0.022	0.006	0.04	0.064	0.054	0.028	0.03975	0.0228395
22	432	0.069	0.033	0.016	0.006	0.036	0.06	0.05	0.025	0.036875	0.0216626
23	465	0.066	0.024	0.009	0.015	0.032	0.057	0.048	0.007	0.03225	0.0224992
24	504	0.062	0.025	0.03	0.015	0.029	0.053	0.045	0.013	0.034	0.0176878
pgr5-Cas#2
Nr.	time (s)	re1	re2	re3	re4	re5	re6	re7	re8	avarage	SD
1	0	0.01	0.014	0.077	0.074	0.077	0.013	0.004	0.017	0.03575	0.0335506
2	20	0.191	0.133	0.208	0.173	0.178	0.147	0.154	0.129	0.164125	0.0280736
3	40	0.27	0.24	0.299	0.249	0.273	0.22	0.247	0.158	0.2445	0.0423624
4	60	0.269	0.261	0.307	0.276	0.273	0.186	0.238	0.15	0.245	0.0520659
5	80	0.235	0.25	0.287	0.267	0.265	0.165	0.213	0.121	0.225375	0.0566844
6	100	0.196	0.226	0.263	0.248	0.249	0.147	0.186	0.098	0.201625	0.0570136
7	120	0.16	0.197	0.23	0.226	0.226	0.133	0.165	0.089	0.17825	0.0508661
8	140	0.137	0.171	0.2	0.2	0.206	0.118	0.144	0.079	0.156875	0.0454641
9	160	0.116	0.146	0.175	0.178	0.189	0.106	0.124	0.079	0.139125	0.0392954
10	180	0.106	0.127	0.155	0.158	0.168	0.096	0.114	0.078	0.12525	0.0324555
11	200	0.101	0.114	0.141	0.144	0.156	0.091	0.104	0.076	0.115875	0.0283016
12	220	0.099	0.106	0.136	0.134	0.146	0.089	0.101	0.078	0.111125	0.0245557
13	240	0.099	0.102	0.132	0.128	0.143	0.088	0.1	0.075	0.108375	0.0235125
14	260	0.098	0.101	0.13	0.128	0.141	0.088	0.1	0.075	0.107625	0.0229094
15	280	0.096	0.1	0.132	0.128	0.141	0.089	0.1	0.072	0.10725	0.0238732
16	300	0.095	0.101	0.133	0.128	0.142	0.09	0.102	0.071	0.10775	0.0242826
17	320	0.094	0.099	0.135	0.13	0.144	0.092	0.099	0.072	0.108125	0.025125
18	340	0.092	0.099	0.136	0.129	0.146	0.092	0.099	0.071	0.108	0.025945
19	360	0.058	0.061	0.095	0.096	0.107	0.063	0.062	0.041	0.072875	0.0232467
20	380	0.044	0.043	0.073	0.075	0.08	0.051	0.042	0.022	0.05375	0.0202678
21	404	0.04	0.038	0.069	0.072	0.073	0.046	0.036	0.019	0.049125	0.0199459
22	432	0.028	0.03	0.065	0.066	0.063	0.04	0.032	0.01	0.04175	0.0207485
23	465	0.025	0.027	0.06	0.063	0.058	0.035	0.029	0.001	0.03725	0.0215589
24	504	0.011	0.012	0.089	0.058	0.059	0.031	0.025	0	0.035625	0.0303877

## Sheet: Y(NO)
Y(NO)
		2020-07-06	2020-07-06	2020-07-06	2020-07-06	2020-07-06	2021-12-02	2021-12-02	2021-12-02
Col-0
Nr.	time (s)	re1	re2	re3	re4	re5	re6	re7	re8	avarage	SD
1	0	0.924	0.923	0.924	0.93	0.923	0.935	0.919	0.931	0.926125	0.0053033
2	20	0.515	0.572	0.547	0.486	0.58	0.555	0.517	0.573	0.543125	0.0337615
3	40	0.361	0.38	0.332	0.392	0.346	0.326	0.325	0.368	0.35375	0.0254601
4	60	0.309	0.317	0.277	0.253	0.278	0.245	0.272	0.302	0.281625	0.0259226
5	80	0.266	0.279	0.248	0.23	0.248	0.228	0.239	0.271	0.251125	0.0190521
6	100	0.253	0.255	0.235	0.214	0.23	0.193	0.218	0.257	0.231875	0.0228313
7	120	0.24	0.243	0.235	0.216	0.22	0.174	0.204	0.249	0.222625	0.024865
8	140	0.234	0.232	0.233	0.212	0.211	0.168	0.195	0.243	0.216	0.0250257
9	160	0.238	0.226	0.235	0.222	0.217	0.15	0.184	0.24	0.214	0.0314097
10	180	0.24	0.223	0.225	0.227	0.221	0.145	0.185	0.238	0.213	0.032218
11	200	0.238	0.224	0.235	0.229	0.224	0.15	0.182	0.233	0.214375	0.0314458
12	220	0.241	0.221	0.236	0.221	0.225	0.152	0.189	0.231	0.2145	0.0297321
13	240	0.242	0.228	0.233	0.219	0.225	0.133	0.188	0.238	0.21325	0.0364408
14	260	0.243	0.229	0.236	0.228	0.224	0.134	0.181	0.223	0.21225	0.0366284
15	280	0.248	0.229	0.235	0.221	0.221	0.154	0.189	0.229	0.21575	0.0301081
16	300	0.249	0.23	0.234	0.22	0.219	0.153	0.189	0.229	0.215375	0.0304675
17	320	0.246	0.229	0.237	0.231	0.219	0.142	0.188	0.23	0.21525	0.0342167
18	340	0.25	0.224	0.238	0.214	0.223	0.151	0.18	0.229	0.213625	0.0325179
19	360	0.197	0.18	0.194	0.171	0.161	0.083	0.133	0.17	0.161125	0.0374068
20	380	0.19	0.183	0.192	0.169	0.16	0.081	0.134	0.176	0.160625	0.0372326
21	404	0.176	0.171	0.177	0.161	0.157	0.071	0.115	0.164	0.149	0.0371676
22	432	0.173	0.172	0.173	0.158	0.157	0.071	0.107	0.162	0.146625	0.0374125
23	465	0.172	0.173	0.175	0.157	0.158	0.072	0.118	0.157	0.14775	0.0355919
24	504	0.176	0.173	0.287	0.157	0.159	0.072	0.112	0.153	0.161125	0.0617031
Col-5
Nr.	time (s)	re1	re2	re3	re4	re5	re6	re7	re8	avarage	SD
1	0	0.922	0.934	0.917	0.93	0.925	0.911	0.925	0.914	0.92225	0.0078876
2	20	0.502	0.549	0.493	0.513	0.531	0.473	0.561	0.542	0.5205	0.0303221
3	40	0.36	0.366	0.304	0.406	0.34	0.275	0.338	0.345	0.34175	0.0395646
4	60	0.305	0.304	0.252	0.237	0.284	0.236	0.281	0.3	0.274875	0.0292205
5	80	0.28	0.274	0.222	0.219	0.254	0.178	0.255	0.276	0.24475	0.0356601
6	100	0.258	0.254	0.205	0.209	0.242	0.159	0.238	0.275	0.23	0.0372252
7	120	0.243	0.239	0.19	0.202	0.239	0.157	0.235	0.261	0.22075	0.0345285
8	140	0.235	0.235	0.195	0.205	0.24	0.15	0.241	0.263	0.2205	0.0356331
9	160	0.228	0.235	0.191	0.208	0.242	0.148	0.237	0.253	0.21775	0.0343917
10	180	0.229	0.235	0.204	0.217	0.242	0.147	0.235	0.258	0.220875	0.0339051
11	200	0.235	0.237	0.21	0.219	0.238	0.145	0.233	0.258	0.221875	0.0341193
12	220	0.235	0.241	0.217	0.212	0.235	0.143	0.224	0.259	0.22075	0.0346936
13	240	0.23	0.239	0.222	0.215	0.243	0.131	0.23	0.26	0.22125	0.0389643
14	260	0.239	0.244	0.225	0.206	0.232	0.129	0.232	0.252	0.219875	0.0391898
15	280	0.24	0.244	0.226	0.204	0.236	0.128	0.233	0.258	0.221125	0.040692
16	300	0.236	0.243	0.224	0.196	0.23	0.137	0.227	0.257	0.21875	0.0373621
17	320	0.246	0.243	0.224	0.201	0.228	0.127	0.233	0.249	0.218875	0.0401691
18	340	0.237	0.242	0.222	0.206	0.226	0.125	0.234	0.247	0.217375	0.0394677
19	360	0.183	0.204	0.165	0.158	0.181	0.073	0.171	0.179	0.16425	0.0393546
20	380	0.186	0.193	0.153	0.161	0.176	0.072	0.165	0.167	0.159125	0.0375744
21	404	0.175	0.193	0.148	0.159	0.17	0.068	0.156	0.157	0.15325	0.0371935
22	432	0.176	0.197	0.137	0.159	0.166	0.057	0.155	0.157	0.1505	0.0415967
23	465	0.171	0.195	0.144	0.16	0.168	0.053	0.155	0.158	0.1505	0.0421257
24	504	0.17	0.194	0.304	0.16	0.166	0.058	0.156	0.158	0.17075	0.0671113
pgr5-1
Nr.	time (s)	re1	re2	re3	re4	re5	re6	re7	re8	avarage	SD
1	0	0.916	0.93	0.911	0.924	0.922	0.909	0.927	0.928	0.920875	0.00797205
2	20	0.625	0.67	0.697	0.674	0.653	0.608	0.682	0.688	0.662125	0.0313389
3	40	0.543	0.603	0.626	0.622	0.588	0.547	0.644	0.64	0.601625	0.0394351
4	60	0.5	0.576	0.571	0.503	0.544	0.544	0.611	0.606	0.556875	0.0420491
5	80	0.459	0.552	0.552	0.499	0.528	0.541	0.593	0.57	0.53675	0.0419174
6	100	0.418	0.533	0.52	0.503	0.502	0.527	0.559	0.534	0.512	0.0421562
7	120	0.387	0.505	0.484	0.498	0.478	0.498	0.52	0.479	0.481125	0.0405901
8	140	0.361	0.473	0.451	0.484	0.433	0.455	0.478	0.451	0.44825	0.0390631
9	160	0.343	0.446	0.421	0.482	0.406	0.427	0.436	0.427	0.4235	0.0394643
10	180	0.332	0.412	0.399	0.468	0.384	0.38	0.398	0.409	0.39775	0.0379727
11	200	0.317	0.387	0.375	0.455	0.361	0.353	0.379	0.396	0.377875	0.0396032
12	220	0.303	0.377	0.361	0.433	0.344	0.322	0.36	0.382	0.36025	0.0397339
13	240	0.295	0.362	0.354	0.441	0.327	0.287	0.34	0.347	0.344125	0.0475047
14	260	0.282	0.354	0.342	0.409	0.314	0.269	0.324	0.348	0.33025	0.0440803
15	280	0.288	0.331	0.333	0.406	0.3	0.268	0.311	0.335	0.3215	0.0415795
16	300	0.285	0.327	0.324	0.398	0.29	0.256	0.3	0.328	0.3135	0.042251
17	320	0.283	0.318	0.332	0.38	0.275	0.246	0.287	0.33	0.306375	0.0419555
18	340	0.281	0.306	0.315	0.388	0.276	0.229	0.286	0.327	0.301	0.0461364
19	360	0.214	0.214	0.221	0.239	0.183	0.138	0.225	0.209	0.205375	0.0315365
20	380	0.191	0.182	0.173	0.18	0.168	0.103	0.201	0.157	0.169375	0.030033
21	404	0.191	0.182	0.17	0.175	0.169	0.096	0.195	0.155	0.166625	0.0312727
22	432	0.186	0.178	0.171	0.175	0.17	0.092	0.194	0.156	0.16525	0.0316713
23	465	0.184	0.179	0.171	0.176	0.17	0.096	0.194	0.156	0.16575	0.0302785
24	504	0.183	0.18	0.321	0.177	0.17	0.095	0.192	0.156	0.18425	0.0630187
pgrl1
Nr.	time (s)	re1	re2	re3	re4	re5	re6	re7	re8	avarage	SD
1	0	0.932	0.919	0.931	0.898	0.885	0.932	0.932	0.919	0.9185	0.0179125
2	20	0.633	0.677	0.594	0.588	0.631	0.651	0.665	0.66	0.637375	0.0325354
3	40	0.484	0.539	0.449	0.522	0.491	0.561	0.546	0.512	0.513	0.0369788
4	60	0.434	0.49	0.4	0.233	0.43	0.512	0.503	0.472	0.43425	0.0902358
5	80	0.406	0.451	0.38	0.188	0.399	0.496	0.468	0.433	0.402625	0.0947598
6	100	0.406	0.429	0.365	0.146	0.402	0.481	0.45	0.408	0.385875	0.102922
7	120	0.378	0.404	0.376	0.155	0.355	0.455	0.428	0.384	0.366875	0.0913493
8	140	0.371	0.383	0.392	0.13	0.337	0.437	0.406	0.365	0.352625	0.0946708
9	160	0.363	0.359	0.398	0.128	0.323	0.415	0.382	0.347	0.339375	0.0901759
10	180	0.35	0.344	0.383	0.112	0.311	0.401	0.373	0.329	0.325375	0.0910336
11	200	0.342	0.336	0.396	0.125	0.297	0.379	0.354	0.323	0.319	0.0842683
12	220	0.321	0.33	0.383	0.124	0.281	0.353	0.348	0.3	0.305	0.0797138
13	240	0.304	0.316	0.384	0.136	0.269	0.343	0.337	0.288	0.297125	0.0741436
14	260	0.293	0.302	0.373	0.135	0.264	0.329	0.329	0.289	0.28925	0.0704896
15	280	0.292	0.3	0.369	0.104	0.259	0.315	0.315	0.267	0.277625	0.0778789
16	300	0.284	0.291	0.366	0.112	0.256	0.299	0.317	0.261	0.27325	0.0737365
17	320	0.287	0.283	0.371	0.105	0.259	0.297	0.314	0.26	0.272	0.0762871
18	340	0.28	0.285	0.362	0.1	0.251	0.282	0.304	0.256	0.265	0.0749724
19	360	0.191	0.202	0.226	0.023	0.162	0.174	0.218	0.151	0.168375	0.0642916
20	380	0.164	0.165	0.141	0.023	0.136	0.141	0.177	0.104	0.131375	0.0492485
21	404	0.159	0.165	0.14	0.023	0.135	0.129	0.167	0.104	0.12775	0.0472765
22	432	0.151	0.161	0.146	0.023	0.135	0.13	0.162	0.097	0.125625	0.0464326
23	465	0.149	0.165	0.137	0.023	0.136	0.13	0.164	0.097	0.125125	0.0465601
24	504	0.151	0.168	0.332	0.023	0.136	0.13	0.163	0.093	0.1495	0.0874969
pgr5-Cas#1
Nr.	time (s)	re1	re2	re3	re4	re5	re6	re7	re8	avarage	SD
1	0	0.915	0.926	0.915	0.878	0.93	0.918	0.924	0.92	0.91575	0.0161489
2	20	0.63	0.644	0.679	0.557	0.63	0.661	0.668	0.639	0.6385	0.0374814
3	40	0.485	0.483	0.508	0.515	0.495	0.549	0.543	0.467	0.505625	0.0290661
4	60	0.423	0.415	0.429	0.355	0.436	0.504	0.491	0.453	0.43825	0.046472
5	80	0.41	0.398	0.389	0.329	0.409	0.481	0.456	0.437	0.413625	0.0461796
6	100	0.396	0.358	0.362	0.308	0.39	0.461	0.416	0.421	0.389	0.0466568
7	120	0.385	0.319	0.342	0.287	0.375	0.442	0.388	0.405	0.367875	0.0495996
8	140	0.373	0.32	0.331	0.27	0.364	0.424	0.36	0.39	0.354	0.0469559
9	160	0.358	0.291	0.314	0.264	0.356	0.402	0.342	0.369	0.337	0.0448011
10	180	0.347	0.279	0.308	0.271	0.343	0.384	0.334	0.356	0.32775	0.0388982
11	200	0.335	0.277	0.299	0.288	0.335	0.367	0.321	0.351	0.321625	0.0314276
12	220	0.313	0.268	0.302	0.304	0.317	0.349	0.309	0.336	0.31225	0.024141
13	240	0.303	0.25	0.288	0.319	0.307	0.327	0.296	0.326	0.302	0.025219
14	260	0.294	0.24	0.286	0.329	0.3	0.319	0.283	0.32	0.296375	0.0283294
15	280	0.286	0.232	0.272	0.333	0.302	0.302	0.275	0.313	0.289375	0.0306871
16	300	0.29	0.233	0.268	0.335	0.294	0.288	0.262	0.297	0.283375	0.0299043
17	320	0.283	0.226	0.269	0.335	0.291	0.278	0.265	0.303	0.28125	0.0314813
18	340	0.287	0.209	0.267	0.32	0.288	0.271	0.26	0.298	0.275	0.0327937
19	360	0.203	0.118	0.181	0.16	0.21	0.184	0.174	0.179	0.176125	0.0283016
20	380	0.178	0.08	0.149	0.065	0.183	0.146	0.144	0.145	0.13625	0.0423649
21	404	0.168	0.061	0.15	0.065	0.174	0.133	0.135	0.13	0.127	0.0426414
22	432	0.169	0.072	0.149	0.065	0.178	0.134	0.131	0.129	0.128375	0.0410085
23	465	0.164	0.053	0.151	0.065	0.164	0.136	0.134	0.129	0.1245	0.0426246
24	504	0.168	0.058	0.287	0.065	0.169	0.127	0.131	0.13	0.141875	0.0716189
pgr5-Cas#2
Nr.	time (s)	re1	re2	re3	re4	re5	re6	re7	re8	avarage	SD
1	0	0.934	0.926	0.923	0.924	0.923	0.924	0.945	0.901	0.925	0.012352
2	20	0.637	0.671	0.641	0.663	0.647	0.685	0.709	0.639	0.6615	0.0257405
3	40	0.462	0.501	0.477	0.582	0.537	0.596	0.564	0.501	0.5275	0.0497566
4	60	0.404	0.432	0.416	0.471	0.484	0.58	0.528	0.44	0.469375	0.0600879
5	80	0.388	0.399	0.381	0.433	0.451	0.546	0.509	0.424	0.441375	0.0588871
6	100	0.375	0.378	0.352	0.403	0.426	0.503	0.492	0.406	0.416875	0.0546794
7	120	0.378	0.365	0.341	0.377	0.402	0.459	0.469	0.376	0.395875	0.0453634
8	140	0.368	0.352	0.333	0.362	0.382	0.419	0.455	0.365	0.3795	0.039341
9	160	0.375	0.353	0.326	0.343	0.357	0.388	0.448	0.338	0.366	0.0386412
10	180	0.372	0.349	0.327	0.332	0.355	0.363	0.429	0.324	0.356375	0.0340669
11	200	0.366	0.345	0.334	0.324	0.34	0.347	0.424	0.316	0.3495	0.0337046
12	220	0.357	0.342	0.33	0.318	0.333	0.33	0.413	0.294	0.339625	0.0347848
13	240	0.348	0.335	0.328	0.313	0.327	0.323	0.402	0.288	0.333	0.0328981
14	260	0.33	0.331	0.328	0.308	0.32	0.312	0.39	0.271	0.32375	0.0331264
15	280	0.329	0.322	0.323	0.303	0.317	0.303	0.379	0.271	0.318375	0.0305705
16	300	0.324	0.31	0.318	0.302	0.303	0.295	0.361	0.265	0.30975	0.0273169
17	320	0.315	0.309	0.315	0.296	0.298	0.286	0.357	0.253	0.303625	0.0295197
18	340	0.318	0.299	0.312	0.296	0.291	0.286	0.344	0.247	0.299125	0.0280328
19	360	0.22	0.201	0.228	0.209	0.213	0.206	0.226	0.158	0.207625	0.0221871
20	380	0.178	0.169	0.181	0.174	0.187	0.184	0.172	0.103	0.1685	0.0271556
21	404	0.178	0.17	0.178	0.175	0.187	0.179	0.164	0.103	0.16675	0.0266284
22	432	0.178	0.171	0.177	0.171	0.188	0.174	0.162	0.103	0.1655	0.0263113
23	465	0.179	0.171	0.173	0.172	0.189	0.172	0.16	0.104	0.165	0.025956
24	504	0.179	0.171	0.284	0.169	0.19	0.168	0.158	0.104	0.177875	0.0499812

## Sheet: NPQ
NPQ
		2020-07-06	2020-07-06	2020-07-06	2020-07-06	2020-07-06	2021-12-02	2021-12-02	2021-12-02
Col-0
Nr.	time (s)	re1	re2	re3	re4	re5	re6	re7	re8	avarage	SD
1	0	0.082	0.082	0.077	0.07	0.01	0.009	0.081	0.01	0.052625	0.0357848
2	20	0.635	0.457	0.418	0.653	0.326	0.411	0.538	0.364	0.47525	0.121563
3	40	1.074	1.009	1.05	1.015	0.972	1.082	1.026	0.82	1.006	0.0833049
4	60	1.254	1.229	1.263	1.411	1.258	1.421	1.165	1.001	1.25025	0.133672
5	80	1.366	1.345	1.3	1.344	1.308	1.426	1.189	1.014	1.2865	0.129237
6	100	1.274	1.353	1.222	1.195	1.243	1.516	1.137	0.963	1.23787	0.16025
7	120	1.168	1.276	1.071	0.939	1.118	1.484	1.047	0.89	1.12413	0.189885
8	140	1.022	1.196	0.925	0.745	0.973	1.356	0.932	0.807	0.9945	0.199516
9	160	0.848	1.076	0.788	0.575	0.796	1.296	0.87	0.748	0.874625	0.219849
10	180	0.715	0.953	0.719	0.488	0.661	1.15	0.773	0.713	0.7715	0.199342
11	200	0.632	0.828	0.617	0.438	0.567	0.963	0.706	0.695	0.68075	0.160577
12	220	0.577	0.74	0.554	0.433	0.504	0.849	0.634	0.684	0.621875	0.134023
13	240	0.55	0.658	0.537	0.426	0.47	0.804	0.598	0.636	0.584875	0.118379
14	260	0.518	0.61	0.513	0.401	0.452	0.72	0.591	0.654	0.557375	0.106073
15	280	0.491	0.583	0.502	0.412	0.44	0.623	0.56	0.617	0.5285	0.0794966
16	300	0.486	0.563	0.495	0.411	0.428	0.612	0.554	0.595	0.518	0.0748217
17	320	0.487	0.553	0.472	0.387	0.413	0.623	0.55	0.569	0.50675	0.0811749
18	340	0.469	0.556	0.467	0.424	0.395	0.583	0.56	0.551	0.500625	0.0707853
19	360	0.441	0.531	0.449	0.411	0.38	0.542	0.547	0.523	0.478	0.0654588
20	380	0.379	0.418	0.38	0.351	0.274	0.388	0.436	0.394	0.3775	0.0490888
21	404	0.347	0.378	0.362	0.335	0.223	0.314	0.393	0.276	0.3285	0.0563332
22	432	0.32	0.344	0.333	0.311	0.188	0.252	0.365	0.216	0.291125	0.0644148
23	465	0.294	0.314	0.308	0.294	0.169	0.196	0.257	0.173	0.250625	0.0618568
24	504	0.271	0.297	0.254	0.276	0.133	0.178	0.293	0.149	0.231375	0.0670713
Col-5
Nr.	time (s)	re1	re2	re3	re4	re5	re6	re7	re8	avarage	SD
1	0	0.085	0.066	0.011	0.066	0.077	0.098	0.01	0.014	0.053375	0.0360473
2	20	0.706	0.45	0.621	0.458	0.466	0.644	0.395	0.387	0.515875	0.122481
3	40	1.137	1.024	1.276	0.998	1.008	1.253	0.878	0.763	1.04213	0.175847
4	60	1.317	1.285	1.492	1.389	1.163	1.294	1.005	0.785	1.21625	0.226855
5	80	1.341	1.372	1.563	1.321	1.109	1.458	0.945	0.698	1.22588	0.288442
6	100	1.306	1.371	1.512	1.146	0.936	1.347	0.836	0.572	1.12825	0.320209
7	120	1.208	1.326	1.397	0.956	0.74	1.143	0.698	0.516	0.998	0.321284
8	140	1.068	1.185	1.192	0.745	0.582	0.986	0.589	0.47	0.852125	0.290454
9	160	0.939	1.038	1.036	0.602	0.494	0.859	0.539	0.467	0.74675	0.246202
10	180	0.82	0.893	0.841	0.497	0.459	0.786	0.51	0.425	0.653875	0.197456
11	200	0.736	0.777	0.711	0.445	0.444	0.743	0.493	0.397	0.59325	0.161798
12	220	0.708	0.677	0.615	0.433	0.437	0.719	0.48	0.364	0.554125	0.141268
13	240	0.703	0.627	0.554	0.414	0.409	0.734	0.439	0.347	0.528375	0.147055
14	260	0.654	0.571	0.514	0.428	0.425	0.718	0.412	0.346	0.5085	0.129927
15	280	0.63	0.54	0.492	0.429	0.414	0.709	0.397	0.321	0.4915	0.129148
16	300	0.625	0.523	0.477	0.443	0.427	0.673	0.397	0.317	0.48525	0.118048
17	320	0.583	0.514	0.459	0.432	0.43	0.7	0.368	0.322	0.476	0.121179
18	340	0.597	0.508	0.451	0.42	0.43	0.694	0.356	0.317	0.471625	0.124553
19	360	0.572	0.484	0.398	0.421	0.412	0.665	0.338	0.299	0.448625	0.121057
20	380	0.441	0.396	0.31	0.372	0.352	0.535	0.265	0.227	0.36225	0.0984621
21	404	0.391	0.354	0.253	0.35	0.329	0.488	0.203	0.194	0.32025	0.0996103
22	432	0.345	0.306	0.264	0.321	0.31	0.434	0.169	0.167	0.2895	0.0893005
23	465	0.325	0.279	0.171	0.312	0.293	0.414	0.144	0.154	0.2615	0.0961323
24	504	0.315	0.26	0.084	0.284	0.271	0.376	0.124	0.143	0.232125	0.102903
pgr5-1
Nr.	time (s)	re1	re2	re3	re4	re5	re6	re7	re8	avarage	SD
1	0	0.068	0.016	0.097	0.019	0.016	0.015	0.072	0	0.037875	0.0355344
2	20	0.281	0.159	0.185	0.177	0.145	0.177	0.225	0.098	0.180875	0.0543177
3	40	0.28	0.289	0.263	0.401	0.257	0.254	0.283	0.128	0.269375	0.0740906
4	60	0.251	0.264	0.274	0.408	0.24	0.208	0.267	0.12	0.254	0.0798767
5	80	0.227	0.261	0.263	0.358	0.212	0.196	0.249	0.129	0.236875	0.0655819
6	100	0.224	0.249	0.266	0.296	0.202	0.193	0.25	0.129	0.226125	0.0516622
7	120	0.235	0.241	0.281	0.251	0.187	0.203	0.264	0.154	0.227	0.0424702
8	140	0.248	0.245	0.298	0.236	0.217	0.213	0.279	0.163	0.237375	0.0416137
9	160	0.271	0.244	0.321	0.21	0.229	0.223	0.299	0.183	0.2475	0.0464881
10	180	0.29	0.26	0.339	0.202	0.243	0.235	0.327	0.195	0.261375	0.0536095
11	200	0.306	0.267	0.372	0.202	0.256	0.24	0.338	0.21	0.273875	0.060395
12	220	0.325	0.265	0.393	0.213	0.267	0.248	0.357	0.22	0.286	0.0654021
13	240	0.339	0.274	0.402	0.189	0.278	0.257	0.374	0.264	0.297125	0.0696531
14	260	0.362	0.273	0.419	0.224	0.289	0.265	0.393	0.252	0.309625	0.0717813
15	280	0.359	0.299	0.436	0.219	0.299	0.274	0.413	0.258	0.319625	0.0762214
16	300	0.366	0.299	0.452	0.225	0.306	0.281	0.429	0.265	0.327875	0.0802967
17	320	0.375	0.304	0.433	0.249	0.324	0.288	0.456	0.26	0.336125	0.077595
18	340	0.386	0.322	0.476	0.231	0.316	0.277	0.46	0.264	0.3415	0.0906485
19	360	0.384	0.283	0.465	0.206	0.285	0.257	0.45	0.253	0.322875	0.0971029
20	380	0.362	0.284	0.479	0.225	0.282	0.255	0.445	0.26	0.324	0.0942125
21	404	0.355	0.26	0.472	0.214	0.278	0.229	0.431	0.249	0.311	0.0970449
22	432	0.338	0.248	0.457	0.193	0.241	0.203	0.408	0.229	0.289625	0.0992687
23	465	0.325	0.225	0.43	0.167	0.228	0.173	0.387	0.219	0.26925	0.0990797
24	504	0.307	0.203	0.365	0.146	0.213	0.163	0.369	0.19	0.2445	0.0894076
pgrl1
Nr.	time (s)	re1	re2	re3	re4	re5	re6	re7	re8	avarage	SD
1	0	0.012	0.088	0.074	0.035	0.058	0.01	0.066	0.088	0.053875	0.0314708
2	20	0.301	0.256	0.468	0.255	0.224	0.263	0.279	0.312	0.29475	0.0753046
3	40	0.508	0.499	0.695	0.479	0.4	0.391	0.372	0.519	0.482875	0.103379
4	60	0.531	0.571	0.758	1.336	0.441	0.399	0.377	0.537	0.61875	0.313694
5	80	0.5	0.62	0.717	1.49	0.405	0.363	0.364	0.548	0.625875	0.370988
6	100	0.4	0.616	0.656	1.548	0.3	0.325	0.327	0.521	0.586625	0.411801
7	120	0.362	0.613	0.552	1.263	0.304	0.301	0.31	0.498	0.525375	0.321971
8	140	0.298	0.605	0.46	1.128	0.279	0.28	0.303	0.464	0.477125	0.28809
9	160	0.263	0.594	0.418	0.93	0.272	0.262	0.321	0.448	0.4385	0.229827
10	180	0.253	0.568	0.428	0.791	0.276	0.244	0.321	0.436	0.414625	0.188617
11	200	0.241	0.528	0.387	0.627	0.286	0.245	0.345	0.429	0.386	0.137676
12	220	0.254	0.494	0.406	0.541	0.299	0.261	0.344	0.451	0.38125	0.108572
13	240	0.259	0.493	0.397	0.462	0.311	0.255	0.361	0.468	0.37575	0.0946946
14	260	0.264	0.495	0.424	0.443	0.318	0.263	0.373	0.464	0.3805	0.0904133
15	280	0.258	0.483	0.433	0.489	0.323	0.271	0.395	0.507	0.394875	0.0999263
16	300	0.27	0.503	0.451	0.459	0.327	0.281	0.388	0.51	0.398625	0.0965918
17	320	0.259	0.513	0.439	0.468	0.319	0.279	0.392	0.501	0.39625	0.100107
18	340	0.269	0.506	0.459	0.474	0.333	0.295	0.412	0.503	0.406375	0.0950908
19	360	0.242	0.498	0.431	0.412	0.32	0.269	0.41	0.515	0.387125	0.100877
20	380	0.235	0.46	0.437	0.344	0.307	0.247	0.388	0.484	0.36275	0.0952347
21	404	0.219	0.439	0.42	0.342	0.288	0.233	0.383	0.457	0.347625	0.0926374
22	432	0.209	0.417	0.38	0.308	0.276	0.215	0.38	0.427	0.3265	0.0871337
23	465	0.206	0.379	0.376	0.271	0.252	0.191	0.336	0.406	0.302125	0.0831306
24	504	0.162	0.359	0.276	0.241	0.235	0.175	0.333	0.383	0.2705	0.0823303
pgr5-Cas#1
Nr.	time (s)	re1	re2	re3	re4	re5	re6	re7	re8	avarage	SD
1	0	0.093	0.073	0.017	0.134	0.013	0.09	0.073	0.015	0.0635	0.0443815
2	20	0.351	0.335	0.159	0.557	0.297	0.324	0.244	0.29	0.319625	0.113701
3	40	0.565	0.656	0.418	0.566	0.453	0.464	0.38	0.497	0.499875	0.0906759
4	60	0.637	0.772	0.537	1.104	0.48	0.492	0.406	0.436	0.608	0.232693
5	80	0.565	0.735	0.55	1.111	0.419	0.468	0.389	0.375	0.5765	0.246108
6	100	0.497	0.771	0.507	1.125	0.339	0.445	0.375	0.322	0.547625	0.273139
7	120	0.428	0.768	0.437	1.123	0.272	0.418	0.343	0.291	0.51	0.291632
8	140	0.38	0.649	0.364	1.081	0.236	0.401	0.331	0.282	0.4655	0.277416
9	160	0.358	0.608	0.309	1.003	0.22	0.386	0.326	0.293	0.437875	0.254941
10	180	0.357	0.543	0.267	0.882	0.229	0.389	0.311	0.301	0.409875	0.213346
11	200	0.371	0.465	0.25	0.764	0.232	0.384	0.322	0.291	0.384875	0.170996
12	220	0.397	0.44	0.223	0.662	0.244	0.395	0.338	0.288	0.373375	0.139724
13	240	0.408	0.462	0.235	0.602	0.252	0.422	0.353	0.282	0.377	0.123187
14	260	0.423	0.465	0.231	0.567	0.257	0.427	0.372	0.274	0.377	0.11638
15	280	0.444	0.488	0.246	0.542	0.253	0.454	0.388	0.267	0.38525	0.115991
16	300	0.441	0.488	0.25	0.541	0.266	0.474	0.415	0.28	0.394375	0.113143
17	320	0.46	0.512	0.244	0.55	0.268	0.485	0.415	0.259	0.399125	0.124056
18	340	0.46	0.559	0.244	0.589	0.27	0.5	0.428	0.257	0.413375	0.139202
19	360	0.455	0.51	0.222	0.502	0.249	0.503	0.433	0.244	0.38975	0.12829
20	380	0.438	0.533	0.216	0.473	0.243	0.477	0.408	0.224	0.3765	0.128462
21	404	0.438	0.5	0.194	0.473	0.233	0.48	0.398	0.214	0.36625	0.130376
22	432	0.41	0.457	0.2	0.419	0.204	0.446	0.383	0.202	0.340125	0.11653
23	465	0.4	0.455	0.15	0.425	0.197	0.415	0.357	0.195	0.32425	0.122797
24	504	0.372	0.426	0.106	0.408	0.169	0.415	0.34	0.168	0.3005	0.130804
pgr5-Cas#2
Nr.	time (s)	re1	re2	re3	re4	re5	re6	re7	re8	avarage	SD
1	0	0.011	0.015	0.083	0.08	0.084	0.014	0.052	0.019	0.04475	0.0336611
2	20	0.3	0.198	0.325	0.26	0.276	0.215	0.138	0.202	0.23925	0.0618217
3	40	0.583	0.478	0.626	0.428	0.509	0.37	0.188	0.316	0.43725	0.143981
4	60	0.665	0.604	0.737	0.587	0.563	0.321	0.234	0.342	0.506625	0.182506
5	80	0.606	0.626	0.755	0.616	0.588	0.303	0.278	0.286	0.50725	0.187771
6	100	0.523	0.598	0.746	0.614	0.586	0.292	0.323	0.242	0.4905	0.181846
7	120	0.424	0.54	0.672	0.6	0.563	0.289	0.366	0.236	0.46125	0.156337
8	140	0.372	0.487	0.6	0.553	0.54	0.282	0.4	0.217	0.431375	0.136748
9	160	0.309	0.412	0.537	0.518	0.531	0.273	0.429	0.235	0.4055	0.120849
10	180	0.285	0.365	0.473	0.475	0.473	0.265	0.458	0.242	0.3795	0.102765
11	200	0.277	0.33	0.424	0.443	0.459	0.262	0.472	0.241	0.3635	0.0962037
12	220	0.277	0.311	0.412	0.42	0.44	0.27	0.486	0.264	0.36	0.0887903
13	240	0.283	0.303	0.404	0.409	0.437	0.272	0.498	0.26	0.35825	0.0896083
14	260	0.297	0.306	0.397	0.415	0.441	0.283	0.509	0.275	0.365375	0.0869843
15	280	0.292	0.31	0.408	0.422	0.444	0.295	0.521	0.265	0.369625	0.0916187
16	300	0.293	0.327	0.418	0.423	0.467	0.305	0.537	0.269	0.379875	0.0954949
17	320	0.299	0.32	0.428	0.437	0.485	0.321	0.543	0.283	0.3895	0.0967146
18	340	0.29	0.332	0.436	0.437	0.502	0.321	0.557	0.285	0.395	0.102614
19	360	0.263	0.306	0.416	0.461	0.501	0.305	0.712	0.261	0.403125	0.15464
20	380	0.247	0.266	0.4	0.434	0.465	0.276	0.785	0.27	0.392875	0.180016
21	404	0.226	0.249	0.387	0.411	0.445	0.256	0.8	0.25	0.378	0.190771
22	432	0.217	0.223	0.368	0.386	0.42	0.231	0.806	0.241	0.3615	0.197577
23	465	0.192	0.201	0.348	0.367	0.397	0.206	0.811	0.22	0.34275	0.206814
24	504	0.176	0.203	0.314	0.343	0.367	0.187	0.817	0.199	0.32575	0.21256

## Sheet: tNPQmax
tNPQmax
	Col-0	pgrl1	pgr5-cas#1	pgr5-cas#2	pgr5-1	Col-5
1	1.366	0.531	0.637	0.665	0.28	1.341
2	1.353	0.62	0.772	0.626	0.289	1.372
3	1.3	0.758	0.55	0.755	0.274	1.563
4	1.411	1.548	1.125	0.616	0.408	1.389
5	1.308	0.441	0.48	0.588	0.257	1.163
6	1.516	0.399	0.492	0.37	0.254	1.458
7	1.189	0.377	0.406	0.367	0.283	1.005
8	1.014	0.548	0.497	0.342	0.129	0.785
average	1.30712	0.65275	0.619875	0.541125	0.27175	1.2595
Sd	0.151147	0.382601	0.233062	0.158271	0.075566	0.25824
	Col-0	pgrl1	pgr5-cas#1	pgr5-cas#2	pgr5-1	Col-5
average	1.30712	0.65275	0.619875	0.541125	0.27175	1.2595
Sd	0.151147	0.382601	0.233062	0.158271	0.075566	0.25824
sig-group	a	b	b	b,c	c	a

## Sheet: 1-qL
1-qL
		2020-07-06		2020-07-06		2020-07-06		2020-07-06		2020-07-06		2021-12-02		2021-12-02		2021-12-02
Col-0
Nr.	time (s)	re1	1-qL	re2	1-qL	re3	1-qL	re4	1-qL	re5	1-qL	re6	1-qL	re7	1-qL	re8	1-qL	avarage	SD
1	0	0	1	0.002	0.998	0.005	0.995	0.006	0.994	0.068	0.932	0.005	0.995	0	1	0.012	0.988	0.98775	0.0228583
2	20	0.158	0.842	0.166	0.834	0.224	0.776	0.196	0.804	0.231	0.769	0.031	0.969	0.044	0.956	0.068	0.932	0.86025	0.0808469
3	40	0.251	0.749	0.237	0.763	0.319	0.681	0.211	0.789	0.318	0.682	0.077	0.923	0.117	0.883	0.16	0.84	0.78875	0.0884643
4	60	0.304	0.696	0.293	0.707	0.374	0.626	0.389	0.611	0.373	0.627	0.13	0.87	0.17	0.83	0.234	0.766	0.716625	0.0976406
5	80	0.372	0.628	0.345	0.655	0.43	0.57	0.461	0.539	0.428	0.572	0.154	0.846	0.224	0.776	0.298	0.702	0.661	0.107797
6	100	0.424	0.576	0.4	0.6	0.477	0.523	0.531	0.469	0.484	0.516	0.209	0.791	0.274	0.726	0.343	0.657	0.60725	0.110781
7	120	0.479	0.521	0.446	0.554	0.513	0.487	0.582	0.418	0.534	0.466	0.256	0.744	0.32	0.68	0.381	0.619	0.561125	0.111875
8	140	0.526	0.474	0.491	0.509	0.55	0.45	0.629	0.371	0.583	0.417	0.281	0.719	0.357	0.643	0.412	0.588	0.521375	0.119095
9	160	0.561	0.439	0.531	0.469	0.579	0.421	0.65	0.35	0.61	0.39	0.341	0.659	0.399	0.601	0.432	0.568	0.487125	0.109742
10	180	0.588	0.412	0.565	0.435	0.614	0.386	0.663	0.337	0.633	0.367	0.373	0.627	0.408	0.592	0.444	0.556	0.464	0.111217
11	200	0.611	0.389	0.59	0.41	0.62	0.38	0.67	0.33	0.65	0.35	0.369	0.631	0.425	0.575	0.462	0.538	0.450375	0.113861
12	220	0.62	0.38	0.615	0.385	0.633	0.367	0.683	0.317	0.661	0.339	0.37	0.63	0.411	0.589	0.473	0.527	0.44175	0.121379
13	240	0.625	0.375	0.622	0.378	0.642	0.358	0.687	0.313	0.67	0.33	0.449	0.551	0.418	0.582	0.458	0.542	0.428625	0.110114
14	260	0.631	0.369	0.631	0.369	0.644	0.356	0.68	0.32	0.675	0.325	0.451	0.549	0.439	0.561	0.506	0.494	0.417875	0.100203
15	280	0.63	0.37	0.637	0.363	0.647	0.353	0.687	0.313	0.681	0.319	0.382	0.618	0.419	0.581	0.491	0.509	0.42825	0.122118
16	300	0.629	0.371	0.641	0.359	0.651	0.349	0.689	0.311	0.687	0.313	0.385	0.615	0.42	0.58	0.495	0.505	0.425375	0.12254
17	320	0.635	0.365	0.644	0.356	0.651	0.349	0.679	0.321	0.691	0.309	0.427	0.573	0.424	0.576	0.497	0.503	0.419	0.112701
18	340	0.633	0.367	0.652	0.348	0.65	0.35	0.696	0.304	0.688	0.312	0.396	0.604	0.449	0.551	0.502	0.498	0.41675	0.116515
19	360	0.716	0.284	0.725	0.275	0.719	0.281	0.759	0.241	0.778	0.222	0.826	0.174	0.67	0.33	0.779	0.221	0.2535	0.0485887
20	380	0.738	0.262	0.741	0.259	0.735	0.265	0.771	0.229	0.796	0.204	0.865	0.135	0.678	0.322	0.766	0.234	0.23875	0.0543264
21	404	0.763	0.237	0.774	0.226	0.759	0.241	0.785	0.215	0.81	0.19	1	0	0.821	0.179	0.861	0.139	0.178375	0.0797065
22	432	0.771	0.229	0.77	0.23	0.769	0.231	0.793	0.207	0.823	0.177	1	0	0.897	0.103	0.887	0.113	0.16125	0.0830194
23	465	0.777	0.223	0.775	0.225	0.771	0.229	0.796	0.204	0.833	0.167	1	0	0.81	0.19	0.93	0.07	0.1635	0.0840425
24	504	0.776	0.224	0.781	0.219	0.64	0.36	0.803	0.197	0.829	0.171	1	0	0.855	0.145	0.96	0.04	0.1695	0.112485
Col-5
Nr.	time (s)	re1	1-qL	re2	1-qL	re3	1-qL	re4	1-qL	re5	1-qL	re6	1-qL	re7	1-qL	re8	1-qL	avarage	SD
1	0	0	1	0.005	0.995	0.073	0.927	0.008	0.992	0.004	0.996	0	1	0.013	0.987	0.015	0.985	0.98525	0.0241646
2	20	0.143	0.857	0.204	0.796	0.201	0.799	0.253	0.747	0.222	0.778	0.027	0.973	0.073	0.927	0.089	0.911	0.8485	0.08117
3	40	0.231	0.769	0.259	0.741	0.307	0.693	0.189	0.811	0.317	0.683	0.08	0.92	0.204	0.796	0.219	0.781	0.77425	0.0748078
4	60	0.293	0.707	0.306	0.694	0.373	0.627	0.433	0.567	0.386	0.614	0.111	0.889	0.294	0.706	0.298	0.702	0.68825	0.0964776
5	80	0.344	0.656	0.351	0.649	0.432	0.568	0.492	0.508	0.465	0.535	0.182	0.818	0.373	0.627	0.371	0.629	0.62375	0.0954923
6	100	0.405	0.595	0.397	0.603	0.485	0.515	0.551	0.449	0.531	0.469	0.228	0.772	0.446	0.554	0.399	0.601	0.56975	0.101137
7	120	0.463	0.537	0.445	0.555	0.544	0.456	0.604	0.396	0.585	0.415	0.244	0.756	0.483	0.517	0.447	0.553	0.523125	0.112584
8	140	0.514	0.486	0.486	0.514	0.573	0.427	0.643	0.357	0.621	0.379	0.269	0.731	0.486	0.514	0.449	0.551	0.494875	0.11757
9	160	0.559	0.441	0.522	0.478	0.61	0.39	0.666	0.334	0.638	0.362	0.283	0.717	0.507	0.493	0.48	0.52	0.466875	0.120371
10	180	0.583	0.417	0.555	0.445	0.625	0.375	0.675	0.325	0.647	0.353	0.289	0.711	0.519	0.481	0.472	0.528	0.454375	0.123512
11	200	0.593	0.407	0.579	0.421	0.64	0.36	0.684	0.316	0.656	0.344	0.296	0.704	0.531	0.469	0.478	0.522	0.442875	0.12515
12	220	0.598	0.402	0.596	0.404	0.649	0.351	0.696	0.304	0.663	0.337	0.303	0.697	0.564	0.436	0.48	0.52	0.431375	0.126285
13	240	0.609	0.391	0.612	0.388	0.655	0.345	0.696	0.304	0.657	0.343	0.338	0.662	0.55	0.45	0.482	0.518	0.425125	0.116945
14	260	0.605	0.395	0.617	0.383	0.66	0.34	0.705	0.295	0.67	0.33	0.348	0.652	0.548	0.452	0.504	0.496	0.417875	0.115082
15	280	0.609	0.391	0.624	0.376	0.663	0.337	0.709	0.291	0.666	0.334	0.351	0.649	0.547	0.453	0.492	0.508	0.417375	0.116449
16	300	0.616	0.384	0.629	0.371	0.669	0.331	0.718	0.282	0.672	0.328	0.323	0.677	0.569	0.431	0.495	0.505	0.413625	0.126602
17	320	0.611	0.389	0.632	0.368	0.673	0.327	0.712	0.288	0.674	0.326	0.356	0.644	0.553	0.447	0.52	0.48	0.408625	0.11467
18	340	0.621	0.379	0.636	0.364	0.678	0.322	0.708	0.292	0.677	0.323	0.362	0.638	0.553	0.447	0.525	0.475	0.405	0.113195
19	360	0.712	0.288	0.697	0.303	0.769	0.231	0.775	0.225	0.744	0.256	0.698	0.302	0.851	0.149	0.824	0.176	0.24125	0.0573753
20	380	0.731	0.269	0.73	0.27	0.799	0.201	0.779	0.221	0.762	0.238	0.706	0.294	0.908	0.092	0.919	0.081	0.20825	0.0807673
21	404	0.757	0.243	0.739	0.261	0.815	0.185	0.794	0.206	0.774	0.226	0.765	0.235	0.983	0.017	1	0	0.171625	0.103358
22	432	0.763	0.237	0.743	0.257	0.827	0.173	0.799	0.201	0.783	0.217	0.922	0.078	1	0	1	0	0.145375	0.104642
23	465	0.773	0.227	0.75	0.25	0.832	0.168	0.816	0.184	0.783	0.217	1	0	1	0	1	0	0.13075	0.11112
24	504	0.776	0.224	0.755	0.245	0.67	0.33	0.809	0.191	0.789	0.211	0.91	0.09	1	0	1	0	0.161375	0.119444
pgr5-1
Nr.	time (s)	re1	1-qL	re2	1-qL	re3	1-qL	re4	1-qL	re5	1-qL	re6	1-qL	re7	1-qL	re8	1-qL	avarage	SD
1	0	0.022	0.978	0.055	0.945	0	1	0.058	0.942	0.063	0.937	0.066	0.934	0.006	0.994	0.015	0.985	0.964375	0.0275315
2	20	0.199	0.801	0.224	0.776	0.174	0.826	0.207	0.793	0.252	0.748	0.191	0.809	0.165	0.835	0.068	0.932	0.815	0.0546887
3	40	0.305	0.695	0.223	0.777	0.209	0.791	0.129	0.871	0.261	0.739	0.189	0.811	0.174	0.826	0.084	0.916	0.80325	0.0702704
4	60	0.375	0.625	0.272	0.728	0.272	0.728	0.292	0.708	0.326	0.674	0.248	0.752	0.226	0.774	0.102	0.898	0.735875	0.080197
5	80	0.437	0.563	0.304	0.696	0.303	0.697	0.322	0.678	0.36	0.64	0.288	0.712	0.26	0.74	0.12	0.88	0.70075	0.0902516
6	100	0.488	0.512	0.335	0.665	0.342	0.658	0.348	0.652	0.397	0.603	0.33	0.67	0.301	0.699	0.143	0.857	0.6645	0.0967427
7	120	0.522	0.478	0.374	0.626	0.38	0.62	0.377	0.623	0.432	0.568	0.386	0.614	0.342	0.658	0.179	0.821	0.626	0.0959955
8	140	0.549	0.451	0.411	0.589	0.415	0.585	0.401	0.599	0.474	0.526	0.443	0.557	0.389	0.611	0.203	0.797	0.589375	0.0984885
9	160	0.564	0.436	0.445	0.555	0.444	0.556	0.417	0.583	0.501	0.499	0.485	0.515	0.434	0.566	0.223	0.777	0.560875	0.099147
10	180	0.572	0.428	0.482	0.518	0.465	0.535	0.437	0.563	0.523	0.477	0.516	0.484	0.473	0.527	0.24	0.76	0.5365	0.0993968
11	200	0.586	0.414	0.509	0.491	0.485	0.515	0.453	0.547	0.547	0.453	0.542	0.458	0.493	0.507	0.253	0.747	0.5165	0.101955
12	220	0.598	0.402	0.523	0.477	0.497	0.503	0.474	0.526	0.565	0.435	0.563	0.437	0.512	0.488	0.269	0.731	0.499875	0.101782
13	240	0.605	0.395	0.538	0.462	0.504	0.496	0.475	0.525	0.582	0.418	0.585	0.415	0.532	0.468	0.31	0.69	0.483625	0.0941411
14	260	0.616	0.384	0.549	0.451	0.515	0.485	0.5	0.5	0.596	0.404	0.605	0.395	0.548	0.452	0.311	0.689	0.47	0.0979417
15	280	0.609	0.391	0.571	0.429	0.522	0.478	0.506	0.494	0.61	0.39	0.62	0.38	0.561	0.439	0.331	0.669	0.45875	0.0945754
16	300	0.611	0.389	0.576	0.424	0.53	0.47	0.513	0.487	0.621	0.379	0.63	0.37	0.571	0.429	0.343	0.657	0.450625	0.0932691
17	320	0.61	0.39	0.585	0.415	0.525	0.475	0.526	0.474	0.636	0.364	0.639	0.361	0.582	0.418	0.34	0.66	0.444625	0.0972742
18	340	0.61	0.39	0.596	0.404	0.536	0.464	0.522	0.478	0.636	0.364	0.637	0.363	0.583	0.417	0.345	0.655	0.441875	0.0958025
19	360	0.704	0.296	0.725	0.275	0.676	0.324	0.712	0.288	0.764	0.236	0.73	0.27	0.673	0.327	0.677	0.323	0.292375	0.0319595
20	380	0.74	0.26	0.766	0.234	0.744	0.256	0.779	0.221	0.799	0.201	0.757	0.243	0.709	0.291	0.984	0.016	0.21525	0.0849029
21	404	0.741	0.259	0.77	0.23	0.75	0.25	0.791	0.209	0.81	0.19	0.768	0.232	0.722	0.278	1	0	0.206	0.087735
22	432	0.751	0.249	0.785	0.215	0.751	0.249	0.793	0.207	0.818	0.182	0.778	0.222	0.727	0.273	1	0	0.199625	0.0855335
23	465	0.756	0.244	0.792	0.208	0.755	0.245	0.799	0.201	0.828	0.172	0.781	0.219	0.732	0.268	1	0	0.194625	0.084146
24	504	0.761	0.239	0.802	0.198	0.562	0.438	0.806	0.194	0.834	0.166	0.79	0.21	0.738	0.262	1	0	0.213375	0.120638
pgrl1
Nr.	time (s)	re1	1-qL	re2	1-qL	re3	1-qL	re4	1-qL	re5	1-qL	re6	1-qL	re7	1-qL	re8	1-qL	avarage	SD
1	0	0.057	0.943	0	1	0	1	0.07	0.93	0.064	0.936	0.01	0.99	0.001	0.999	0	1	0.97475	0.0321725
2	20	0.176	0.824	0.149	0.851	0.128	0.872	0.262	0.738	0.227	0.773	0.042	0.958	0.047	0.953	0.018	0.982	0.868875	0.0898259
3	40	0.27	0.73	0.193	0.807	0.239	0.761	0.228	0.772	0.313	0.687	0.06	0.94	0.096	0.904	0.038	0.962	0.820375	0.102373
4	60	0.335	0.665	0.23	0.77	0.297	0.703	0.455	0.545	0.38	0.62	0.085	0.915	0.127	0.873	0.051	0.949	0.755	0.146636
5	80	0.391	0.609	0.269	0.731	0.347	0.653	0.532	0.468	0.44	0.56	0.1	0.9	0.161	0.839	0.066	0.934	0.71175	0.168119
6	100	0.432	0.568	0.307	0.693	0.395	0.605	0.627	0.373	0.477	0.523	0.116	0.884	0.186	0.814	0.081	0.919	0.672375	0.190287
7	120	0.486	0.514	0.348	0.652	0.416	0.584	0.648	0.352	0.537	0.463	0.138	0.862	0.214	0.786	0.096	0.904	0.639625	0.197746
8	140	0.518	0.482	0.385	0.615	0.427	0.573	0.724	0.276	0.569	0.431	0.155	0.845	0.241	0.759	0.111	0.889	0.60875	0.21268
9	160	0.541	0.459	0.428	0.572	0.436	0.564	0.753	0.247	0.589	0.411	0.177	0.823	0.27	0.73	0.124	0.876	0.58525	0.214927
10	180	0.562	0.438	0.461	0.539	0.453	0.547	0.8	0.2	0.603	0.397	0.193	0.807	0.282	0.718	0.139	0.861	0.563375	0.223014
11	200	0.576	0.424	0.487	0.513	0.451	0.549	0.796	0.204	0.618	0.382	0.215	0.785	0.308	0.692	0.145	0.855	0.5505	0.218305
12	220	0.598	0.402	0.507	0.493	0.462	0.538	0.81	0.19	0.635	0.365	0.242	0.758	0.318	0.682	0.163	0.837	0.533125	0.217091
13	240	0.618	0.382	0.528	0.472	0.463	0.537	0.801	0.199	0.647	0.353	0.255	0.745	0.333	0.667	0.173	0.827	0.52275	0.213471
14	260	0.63	0.37	0.548	0.452	0.469	0.531	0.806	0.194	0.652	0.348	0.273	0.727	0.347	0.653	0.174	0.826	0.512625	0.212752
15	280	0.633	0.367	0.554	0.446	0.471	0.529	0.846	0.154	0.657	0.343	0.292	0.708	0.371	0.629	0.194	0.806	0.49775	0.213579
16	300	0.639	0.361	0.563	0.437	0.469	0.531	0.836	0.164	0.661	0.339	0.317	0.683	0.368	0.632	0.201	0.799	0.49325	0.208058
17	320	0.638	0.362	0.572	0.428	0.466	0.534	0.845	0.155	0.659	0.341	0.322	0.678	0.373	0.627	0.203	0.797	0.49025	0.208721
18	340	0.644	0.356	0.57	0.43	0.472	0.528	0.852	0.148	0.666	0.334	0.347	0.653	0.391	0.609	0.209	0.791	0.481125	0.205288
19	360	0.762	0.238	0.697	0.303	0.677	0.323	0.976	0.024	0.786	0.214	0.689	0.311	0.66	0.34	0.442	0.558	0.288875	0.148924
20	380	0.798	0.202	0.76	0.24	0.797	0.203	0.995	0.005	0.823	0.177	0.901	0.099	0.885	0.115	0.705	0.295	0.167	0.0909521
21	404	0.806	0.194	0.762	0.238	0.801	0.199	1	0	0.827	0.173	1	0	0.956	0.044	0.71	0.29	0.14225	0.1121
22	432	0.818	0.182	0.771	0.229	0.798	0.202	1	0	0.837	0.163	1	0	1	0	0.773	0.227	0.125375	0.106043
23	465	0.826	0.174	0.773	0.227	0.812	0.188	1	0	0.836	0.164	1	0	0.992	0.008	0.772	0.228	0.123625	0.102698
24	504	0.824	0.176	0.772	0.228	0.576	0.424	1	0	0.847	0.153	1	0	1	0	0.814	0.186	0.145875	0.146631
pgr5-Cas#1
Nr.	time (s)	re1	1-qL	re2	1-qL	re3	1-qL	re4	1-qL	re5	1-qL	re6	1-qL	re7	1-qL	re8	1-qL	avarage	SD
1	0	0	1	0.006	0.994	0.069	0.931	0.004	0.996	0.058	0.942	0	1	0.001	0.999	0.011	0.989	0.981375	0.0280914
2	20	0.149	0.851	0.14	0.86	0.213	0.787	0.134	0.866	0.184	0.816	0.026	0.974	0.037	0.963	0.042	0.958	0.884375	0.0715521
3	40	0.242	0.758	0.201	0.799	0.279	0.721	0.193	0.807	0.281	0.719	0.049	0.951	0.067	0.933	0.099	0.901	0.823625	0.0932293
4	60	0.307	0.693	0.265	0.735	0.341	0.659	0.254	0.746	0.355	0.645	0.068	0.932	0.091	0.909	0.118	0.882	0.775125	0.115619
5	80	0.358	0.642	0.309	0.691	0.397	0.603	0.306	0.694	0.42	0.58	0.084	0.916	0.117	0.883	0.14	0.86	0.733625	0.13309
6	100	0.407	0.593	0.365	0.635	0.454	0.546	0.346	0.654	0.478	0.522	0.1	0.9	0.149	0.851	0.162	0.838	0.692375	0.148598
7	120	0.451	0.549	0.435	0.565	0.509	0.491	0.392	0.608	0.523	0.477	0.116	0.884	0.179	0.821	0.18	0.82	0.651875	0.163563
8	140	0.486	0.514	0.473	0.527	0.548	0.452	0.437	0.563	0.55	0.45	0.132	0.868	0.209	0.791	0.196	0.804	0.621125	0.171068
9	160	0.514	0.486	0.532	0.468	0.588	0.412	0.47	0.53	0.566	0.434	0.152	0.848	0.232	0.768	0.217	0.783	0.591125	0.177606
10	180	0.529	0.471	0.57	0.43	0.61	0.39	0.489	0.511	0.579	0.421	0.168	0.832	0.244	0.756	0.231	0.769	0.5725	0.181373
11	200	0.54	0.46	0.595	0.405	0.627	0.373	0.492	0.508	0.587	0.413	0.185	0.815	0.259	0.741	0.239	0.761	0.5595	0.181852
12	220	0.563	0.437	0.614	0.386	0.63	0.37	0.494	0.506	0.605	0.395	0.202	0.798	0.275	0.725	0.258	0.742	0.544875	0.180004
13	240	0.574	0.426	0.634	0.366	0.645	0.355	0.489	0.511	0.615	0.385	0.226	0.774	0.294	0.706	0.273	0.727	0.53125	0.17689
14	260	0.581	0.419	0.649	0.351	0.648	0.352	0.485	0.515	0.623	0.377	0.235	0.765	0.313	0.687	0.284	0.716	0.52275	0.174736
15	280	0.588	0.412	0.655	0.345	0.661	0.339	0.486	0.514	0.622	0.378	0.257	0.743	0.326	0.674	0.295	0.705	0.51375	0.170129
16	300	0.583	0.417	0.653	0.347	0.665	0.335	0.484	0.516	0.627	0.373	0.276	0.724	0.349	0.651	0.319	0.681	0.5055	0.160091
17	320	0.587	0.413	0.659	0.341	0.665	0.335	0.481	0.519	0.631	0.369	0.291	0.709	0.343	0.657	0.313	0.687	0.50375	0.160705
18	340	0.581	0.419	0.674	0.326	0.668	0.332	0.492	0.508	0.635	0.365	0.301	0.699	0.35	0.65	0.321	0.679	0.49725	0.159209
19	360	0.705	0.295	0.821	0.179	0.779	0.221	0.76	0.24	0.738	0.262	0.543	0.457	0.625	0.375	0.664	0.336	0.295625	0.0905285
20	380	0.744	0.256	0.878	0.122	0.827	0.173	0.916	0.084	0.772	0.228	0.743	0.257	0.802	0.198	0.867	0.133	0.181375	0.0645378
21	404	0.759	0.241	0.909	0.091	0.828	0.172	0.929	0.071	0.786	0.214	0.83	0.17	0.869	0.131	0.99	0.01	0.1375	0.077177
22	432	0.762	0.238	0.896	0.104	0.835	0.165	0.928	0.072	0.786	0.214	0.83	0.17	0.904	0.096	1	0	0.132375	0.0789176
23	465	0.77	0.23	0.923	0.077	0.84	0.16	0.919	0.081	0.803	0.197	0.816	0.184	0.889	0.111	1	0	0.13	0.0763226
24	504	0.77	0.23	0.917	0.083	0.683	0.317	0.92	0.08	0.802	0.198	0.894	0.106	0.913	0.087	1	0	0.137625	0.102234
pgr5-Cas#2
Nr.	time (s)	re1	1-qL	re2	1-qL	re3	1-qL	re4	1-qL	re5	1-qL	re6	1-qL	re7	1-qL	re8	1-qL	avarage	SD
1	0	0.056	0.944	0.06	0.94	0	1	0.003	0.997	0	1	0.063	0.937	0.009	0.991	0.011	0.989	0.97475	0.0288234
2	20	0.173	0.827	0.196	0.804	0.15	0.85	0.164	0.836	0.175	0.825	0.168	0.832	0.031	0.969	0.043	0.957	0.8625	0.0634147
3	40	0.268	0.732	0.259	0.741	0.225	0.775	0.169	0.831	0.189	0.811	0.183	0.817	0.053	0.947	0.081	0.919	0.821625	0.0775793
4	60	0.327	0.673	0.307	0.693	0.278	0.722	0.253	0.747	0.243	0.757	0.234	0.766	0.07	0.93	0.111	0.889	0.772125	0.0910893
5	80	0.377	0.623	0.351	0.649	0.332	0.668	0.3	0.7	0.283	0.717	0.289	0.711	0.087	0.913	0.127	0.873	0.73175	0.105015
6	100	0.429	0.571	0.396	0.604	0.385	0.615	0.349	0.651	0.325	0.675	0.35	0.65	0.104	0.896	0.145	0.855	0.689625	0.119635
7	120	0.462	0.538	0.437	0.563	0.429	0.571	0.397	0.603	0.371	0.629	0.408	0.592	0.124	0.876	0.168	0.832	0.6505	0.129044
8	140	0.495	0.505	0.476	0.524	0.467	0.533	0.438	0.562	0.411	0.589	0.462	0.538	0.14	0.86	0.181	0.819	0.61625	0.140483
9	160	0.509	0.491	0.501	0.499	0.499	0.501	0.479	0.521	0.454	0.546	0.506	0.494	0.152	0.848	0.204	0.796	0.587	0.146796
10	180	0.521	0.479	0.524	0.476	0.518	0.482	0.51	0.49	0.477	0.523	0.54	0.46	0.169	0.831	0.219	0.781	0.56525	0.150253
11	200	0.532	0.468	0.541	0.459	0.525	0.475	0.532	0.468	0.504	0.496	0.563	0.437	0.177	0.823	0.228	0.772	0.54975	0.154389
12	220	0.544	0.456	0.552	0.448	0.534	0.466	0.549	0.451	0.521	0.479	0.581	0.419	0.187	0.813	0.253	0.747	0.534875	0.153272
13	240	0.553	0.447	0.563	0.437	0.54	0.46	0.559	0.441	0.531	0.469	0.59	0.41	0.197	0.803	0.263	0.737	0.5255	0.152922
14	260	0.572	0.428	0.568	0.432	0.541	0.459	0.565	0.435	0.539	0.461	0.599	0.401	0.207	0.793	0.286	0.714	0.515375	0.149661
15	280	0.575	0.425	0.578	0.422	0.546	0.454	0.569	0.431	0.542	0.458	0.608	0.392	0.218	0.782	0.287	0.713	0.509625	0.149363
16	300	0.581	0.419	0.589	0.411	0.55	0.45	0.57	0.43	0.555	0.445	0.615	0.385	0.236	0.764	0.297	0.703	0.500875	0.145911
17	320	0.591	0.409	0.591	0.409	0.551	0.449	0.574	0.426	0.558	0.442	0.622	0.378	0.242	0.758	0.317	0.683	0.49425	0.142766
18	340	0.59	0.41	0.602	0.398	0.552	0.448	0.575	0.425	0.563	0.437	0.622	0.378	0.257	0.743	0.327	0.673	0.489	0.138201
19	360	0.722	0.278	0.737	0.263	0.677	0.323	0.695	0.305	0.681	0.319	0.731	0.269	0.501	0.499	0.6	0.4	0.332	0.0803012
20	380	0.778	0.222	0.787	0.213	0.746	0.254	0.751	0.249	0.733	0.267	0.765	0.235	0.724	0.276	1	0	0.2145	0.0892653
21	404	0.783	0.217	0.792	0.208	0.754	0.246	0.753	0.247	0.74	0.26	0.775	0.225	0.774	0.226	1	0	0.203625	0.0840696
22	432	0.794	0.206	0.8	0.2	0.757	0.243	0.763	0.237	0.749	0.251	0.786	0.214	0.792	0.208	1	0	0.194875	0.0809805
23	465	0.797	0.203	0.802	0.198	0.766	0.234	0.765	0.235	0.752	0.248	0.793	0.207	0.804	0.196	1	0	0.190125	0.0792671
24	504	0.809	0.191	0.817	0.183	0.627	0.373	0.773	0.227	0.75	0.25	0.8	0.2	0.822	0.178	1	0	0.20025	0.102825

## Sheet: Y(I)
Y(I)
		2020-07-06	2020-07-06	2020-07-06	2020-07-06	2020-07-06	2021-12-02	2021-12-02	2021-12-02
Col-0
Nr.	time (s)	re1	re2	re3	re4	re5	re6	re7	re8	avarage	SD
1	0	0.181	0.208	0.163	0.153	0.051	0.051	0.173	0.022	0.12525	0.0718307
2	20	0.371	0.383	0.399	0.337	0.203	0.149	0.354	0.171	0.295875	0.103324
3	40	0.57	0.518	0.601	0.559	0.464	0.275	0.582	0.447	0.502	0.107123
4	60	0.535	0.588	0.666	0.59	0.531	0.408	0.646	0.559	0.565375	0.0798712
5	80	0.593	0.588	0.704	0.663	0.577	0.466	0.686	0.611	0.611	0.0756042
6	100	0.677	0.645	0.769	0.731	0.611	0.479	0.72	0.654	0.66075	0.0896258
7	120	0.763	0.709	0.795	0.773	0.673	0.53	0.762	0.675	0.71	0.0859418
8	140	0.773	0.767	0.822	0.807	0.682	0.566	0.798	0.699	0.73925	0.0859497
9	160	0.836	0.806	0.83	0.825	0.679	0.607	0.832	0.707	0.76525	0.0884465
10	180	0.853	0.817	0.849	0.831	0.711	0.644	0.854	0.708	0.783375	0.0827094
11	200	0.892	0.865	0.87	0.853	0.731	0.645	0.87	0.706	0.804	0.0947116
12	220	0.89	0.887	0.872	0.851	0.711	0.671	0.908	0.728	0.81475	0.0949613
13	240	0.907	0.914	0.887	0.872	0.709	0.676	0.898	0.713	0.822	0.102926
14	260	0.907	0.932	0.896	0.898	0.727	0.669	0.906	0.715	0.83125	0.107459
15	280	0.906	0.922	0.889	0.865	0.717	0.681	0.891	0.704	0.821875	0.10211
16	300	0.927	0.922	0.875	0.87	0.746	0.696	0.908	0.717	0.832625	0.0965904
17	320	0.917	0.953	0.897	0.872	0.737	0.687	0.901	0.715	0.834875	0.104283
18	340	0.925	0.955	0.888	0.89	0.742	0.662	0.913	0.721	0.837	0.110815
19	360	0.925	1	0.928	0.904	0.801	0.764	0.959	0.74	0.877625	0.0962125
20	380	0.908	0.942	0.897	0.894	0.79	0.7	0.936	0.671	0.84225	0.10759
21	404	0.902	0.944	0.896	0.873	0.776	0.691	0.93	0.689	0.837625	0.104224
22	432	0.903	0.947	0.904	0.896	0.758	0.688	0.938	0.699	0.841625	0.108194
23	465	0.919	0.949	0.901	0.897	0.793	0.688	0.943	0.688	0.84725	0.109347
24	504	0.929	0.964	0.946	0.899	0.763	0.698	0.953	0.698	0.85625	0.116452
Col-5
Nr.	time (s)	re1	re2	re3	re4	re5	re6	re7	re8	avarage	SD
1	0	0.208	0.147	0.048	0.142	0.155	0.227	0.038	0.041	0.12575	0.0751337
2	20	0.362	0.401	0.138	0.436	0.448	0.395	0.149	0.209	0.31725	0.130063
3	40	0.534	0.583	0.423	0.659	0.611	0.619	0.488	0.603	0.565	0.0780934
4	60	0.515	0.613	0.588	0.682	0.669	0.625	0.622	0.66	0.62175	0.053382
5	80	0.584	0.641	0.642	0.735	0.751	0.672	0.68	0.71	0.676875	0.0549453
6	100	0.677	0.733	0.724	0.791	0.811	0.748	0.7	0.738	0.74025	0.0440511
7	120	0.752	0.761	0.772	0.854	0.866	0.802	0.714	0.747	0.7835	0.0533345
8	140	0.821	0.816	0.745	0.856	0.88	0.829	0.722	0.761	0.80375	0.0555383
9	160	0.858	0.847	0.74	0.868	0.888	0.862	0.714	0.755	0.8165	0.0682726
10	180	0.895	0.861	0.753	0.914	0.909	0.888	0.701	0.771	0.8365	0.0824275
11	200	0.905	0.871	0.729	0.951	0.942	0.88	0.71	0.749	0.842125	0.0978168
12	220	0.924	0.88	0.714	0.925	0.963	0.886	0.726	0.761	0.847375	0.0984188
13	240	0.928	0.89	0.695	0.951	0.95	0.89	0.718	0.748	0.84625	0.10772
14	260	0.926	0.928	0.698	0.945	0.945	0.9	0.718	0.746	0.85075	0.109381
15	280	0.913	0.918	0.725	0.95	0.947	0.908	0.726	0.756	0.855375	0.100692
16	300	0.935	0.918	0.696	0.908	0.962	0.934	0.717	0.748	0.85225	0.111215
17	320	0.928	0.907	0.741	0.934	0.954	0.903	0.713	0.725	0.850625	0.104393
18	340	0.932	0.905	0.701	0.98	0.945	0.911	0.697	0.728	0.849875	0.119456
19	360	0.961	0.939	0.757	0.985	0.99	0.959	0.767	0.772	0.89125	0.105531
20	380	0.927	0.905	0.667	0.947	0.948	0.946	0.688	0.727	0.844375	0.126374
21	404	0.914	0.89	0.698	0.935	0.975	0.909	0.683	0.696	0.8375	0.122758
22	432	0.912	0.901	0.736	0.979	0.956	0.94	0.691	0.7	0.851875	0.121403
23	465	0.957	0.929	0.719	0.971	0.982	0.913	0.693	0.71	0.85925	0.127867
24	504	0.955	0.911	0.747	0.973	0.979	0.919	0.699	0.704	0.860875	0.122508
pgr5-1
Nr.	time (s)	re1	re2	re3	re4	re5	re6	re7	re8	avarage	SD
1	0	0.143	0.03	0.2	0.073	0.076	0.044	0.136	0.041	0.092875	0.0604281
2	20	0.16	0.101	0.251	0.174	0.125	0.061	0.224	0.116	0.1515	0.0637383
3	40	0.196	0.111	0.265	0.151	0.061	0.071	0.173	0.103	0.141375	0.0688351
4	60	0.254	0.089	0.27	0.132	0.088	0.075	0.218	0.084	0.15125	0.0825465
5	80	0.324	0.103	0.264	0.136	0.115	0.093	0.222	0.132	0.173625	0.0855185
6	100	0.429	0.113	0.302	0.191	0.16	0.101	0.25	0.165	0.213875	0.109597
7	120	0.539	0.119	0.363	0.269	0.17	0.149	0.262	0.19	0.257625	0.138199
8	140	0.621	0.185	0.432	0.296	0.223	0.193	0.315	0.203	0.3085	0.151252
9	160	0.624	0.155	0.475	0.343	0.285	0.231	0.377	0.287	0.347125	0.147257
10	180	0.642	0.269	0.502	0.426	0.347	0.312	0.437	0.312	0.405875	0.123169
11	200	0.675	0.335	0.522	0.422	0.375	0.383	0.512	0.338	0.44525	0.117193
12	220	0.706	0.373	0.57	0.497	0.407	0.452	0.551	0.368	0.4905	0.115715
13	240	0.717	0.427	0.584	0.493	0.433	0.514	0.595	0.407	0.52125	0.105742
14	260	0.736	0.476	0.636	0.494	0.517	0.548	0.622	0.421	0.55625	0.102267
15	280	0.742	0.503	0.63	0.571	0.516	0.572	0.625	0.428	0.573375	0.0953878
16	300	0.757	0.546	0.644	0.547	0.517	0.609	0.662	0.437	0.589875	0.0991916
17	320	0.728	0.587	0.662	0.576	0.55	0.618	0.717	0.444	0.61025	0.0933362
18	340	0.729	0.554	0.672	0.627	0.569	0.645	0.691	0.452	0.617375	0.088983
19	360	0.891	0.921	0.872	0.849	0.832	0.759	0.806	0.797	0.840875	0.0533062
20	380	0.833	0.905	0.868	0.763	0.771	0.73	0.754	0.74	0.7955	0.0648096
21	404	0.8	0.907	0.84	0.849	0.753	0.725	0.765	0.727	0.79575	0.0651301
22	432	0.825	0.865	0.799	0.784	0.78	0.707	0.77	0.743	0.784125	0.0482388
23	465	0.873	0.895	0.826	0.806	0.805	0.706	0.765	0.761	0.804625	0.0615303
24	504	0.872	0.875	0.832	0.819	0.846	0.733	0.749	0.762	0.811	0.055903
pgrl1
Nr.	time (s)	re1	re2	re3	re4	re5	re6	re7	re8	avarage	SD
1	0	0.066	0.225	0.294	0.031	0.014	0.041	0.16	0.167	0.12475	0.102291
2	20	0.124	0.242	0.299	0.131	0.084	0.1	0.19	0.235	0.175625	0.0775793
3	40	0.121	0.248	0.303	0.161	0.136	0.111	0.244	0.209	0.191625	0.0698446
4	60	0.146	0.244	0.323	0.163	0.17	0.093	0.248	0.243	0.20375	0.0734259
5	80	0.164	0.257	0.405	0.141	0.169	0.118	0.317	0.264	0.229375	0.0990078
6	100	0.234	0.271	0.506	0.198	0.264	0.165	0.373	0.316	0.290875	0.108547
7	120	0.287	0.327	0.52	0.244	0.317	0.18	0.42	0.35	0.330625	0.104553
8	140	0.35	0.335	0.64	0.285	0.363	0.195	0.46	0.374	0.37525	0.131105
9	160	0.417	0.378	0.672	0.356	0.413	0.245	0.531	0.428	0.43	0.126283
10	180	0.472	0.437	0.709	0.414	0.445	0.283	0.561	0.45	0.471375	0.12283
11	200	0.489	0.457	0.738	0.434	0.514	0.312	0.597	0.508	0.506125	0.124029
12	220	0.543	0.506	0.733	0.533	0.549	0.365	0.621	0.532	0.54775	0.103726
13	240	0.569	0.555	0.761	0.547	0.56	0.417	0.671	0.545	0.578125	0.100742
14	260	0.58	0.624	0.812	0.541	0.56	0.432	0.666	0.574	0.598625	0.109702
15	280	0.597	0.612	0.813	0.565	0.568	0.462	0.679	0.616	0.614	0.101238
16	300	0.583	0.613	0.799	0.616	0.587	0.487	0.7	0.649	0.62925	0.0916589
17	320	0.61	0.65	0.783	0.576	0.574	0.489	0.703	0.658	0.630375	0.0896452
18	340	0.616	0.662	0.815	0.601	0.578	0.486	0.703	0.656	0.639625	0.0963549
19	360	0.818	0.774	0.928	0.776	0.836	0.756	0.881	0.886	0.831875	0.0621299
20	380	0.768	0.76	0.847	0.737	0.789	0.695	0.838	0.811	0.780625	0.0514224
21	404	0.753	0.745	0.836	0.768	0.762	0.692	0.838	0.825	0.777375	0.0515972
22	432	0.759	0.783	0.892	0.822	0.763	0.692	0.814	0.803	0.791	0.0579507
23	465	0.765	0.778	0.863	0.702	0.751	0.709	0.838	0.832	0.77975	0.0599422
24	504	0.795	0.781	0.844	0.761	0.764	0.709	0.828	0.821	0.787875	0.0438648
pgr5-Cas#1
Nr.	time (s)	re1	re2	re3	re4	re5	re6	re7	re8	avarage	SD
1	0	0.243	0.198	0.071	0.34	0.041	0.224	0.162	0.046	0.165625	0.106676
2	20	0.256	0.282	0.105	0.479	0.095	0.233	0.221	0.063	0.21675	0.13406
3	40	0.269	0.282	0.134	0.335	0.117	0.242	0.245	0.087	0.213875	0.0894211
4	60	0.302	0.252	0.141	0.328	0.147	0.283	0.265	0.101	0.227375	0.0851066
5	80	0.347	0.286	0.165	0.466	0.201	0.293	0.327	0.156	0.280125	0.104431
6	100	0.393	0.292	0.234	0.474	0.27	0.318	0.4	0.174	0.319375	0.0981558
7	120	0.44	0.376	0.263	0.543	0.331	0.348	0.452	0.211	0.3705	0.107119
8	140	0.504	0.393	0.278	0.558	0.375	0.377	0.519	0.254	0.40725	0.111434
9	160	0.565	0.397	0.405	0.565	0.422	0.432	0.581	0.299	0.45825	0.101284
10	180	0.628	0.506	0.475	0.837	0.48	0.448	0.627	0.358	0.544875	0.148276
11	200	0.659	0.605	0.488	0.768	0.516	0.504	0.664	0.399	0.575375	0.119637
12	220	0.668	0.613	0.541	0.771	0.545	0.534	0.699	0.405	0.597	0.115047
13	240	0.706	0.677	0.579	0.757	0.576	0.581	0.72	0.413	0.626125	0.111548
14	260	0.697	0.667	0.584	0.831	0.576	0.594	0.731	0.44	0.64	0.118375
15	280	0.727	0.735	0.621	0.879	0.595	0.622	0.741	0.45	0.67125	0.128126
16	300	0.743	0.724	0.618	0.886	0.596	0.637	0.77	0.475	0.681125	0.126041
17	320	0.706	0.699	0.602	0.965	0.564	0.648	0.744	0.464	0.674	0.147982
18	340	0.71	0.694	0.639	0.885	0.589	0.663	0.756	0.492	0.6785	0.116174
19	360	0.862	0.852	0.833	0.948	0.825	0.846	0.889	0.795	0.85625	0.0461604
20	380	0.812	0.821	0.792	0.984	0.754	0.79	0.825	0.703	0.810125	0.0810069
21	404	0.797	0.807	0.778	0.911	0.732	0.787	0.832	0.697	0.792625	0.0642027
22	432	0.79	0.837	0.789	0.931	0.757	0.797	0.853	0.72	0.80925	0.064513
23	465	0.812	0.853	0.809	0.947	0.773	0.804	0.851	0.726	0.821875	0.065068
24	504	0.833	0.879	0.816	1	0.765	0.806	0.867	0.742	0.8385	0.0800375
pgr5-Cas#2
Nr.	time (s)	re1	re2	re3	re4	re5	re6	re7	re8	avarage	SD
1	0	0.051	0.047	0.196	0.153	0.193	0.049	0.04	0.034	0.095375	0.071982
2	20	0.078	0.081	0.242	0.251	0.237	0.09	0.068	0.073	0.14	0.0858836
3	40	0.088	0.125	0.254	0.206	0.236	0.058	0.081	0.101	0.143625	0.0766419
4	60	0.129	0.14	0.268	0.222	0.21	0.101	0.071	0.163	0.163	0.0662334
5	80	0.168	0.165	0.357	0.286	0.229	0.11	0.088	0.173	0.197	0.0897902
6	100	0.177	0.198	0.399	0.295	0.278	0.137	0.113	0.214	0.226375	0.093665
7	120	0.248	0.212	0.447	0.331	0.307	0.202	0.141	0.251	0.267375	0.0939893
8	140	0.277	0.263	0.544	0.387	0.332	0.244	0.167	0.311	0.315625	0.11277
9	160	0.323	0.284	0.643	0.451	0.408	0.314	0.196	0.33	0.368625	0.134767
10	180	0.365	0.324	0.676	0.506	0.476	0.383	0.224	0.366	0.415	0.136701
11	200	0.404	0.355	0.698	0.548	0.538	0.433	0.26	0.401	0.454625	0.135548
12	220	0.457	0.407	0.738	0.591	0.576	0.487	0.283	0.441	0.4975	0.137263
13	240	0.487	0.423	0.766	0.636	0.609	0.531	0.329	0.465	0.53075	0.136849
14	260	0.495	0.449	0.801	0.651	0.653	0.542	0.358	0.487	0.5545	0.140292
15	280	0.503	0.497	0.803	0.677	0.64	0.561	0.388	0.501	0.57125	0.13006
16	300	0.492	0.488	0.781	0.703	0.646	0.576	0.426	0.5	0.5765	0.123131
17	320	0.518	0.523	0.803	0.687	0.694	0.586	0.414	0.528	0.594125	0.125338
18	340	0.541	0.52	0.792	0.709	0.703	0.583	0.444	0.544	0.6045	0.117616
19	360	0.81	0.813	0.906	0.858	0.837	0.776	0.789	0.773	0.82025	0.0453297
20	380	0.741	0.748	0.861	0.801	0.804	0.714	0.701	0.722	0.7615	0.0552216
21	404	0.725	0.761	0.859	0.816	0.795	0.71	0.673	0.704	0.755375	0.0637202
22	432	0.731	0.735	0.882	0.814	0.785	0.72	0.713	0.697	0.759625	0.0628693
23	465	0.759	0.777	0.903	0.817	0.796	0.718	0.716	0.714	0.775	0.0646971
24	504	0.771	0.782	0.891	0.834	0.807	0.734	0.73	0.725	0.78425	0.0579994

## Sheet: Y(NA)
Y(NA)
		2020-07-06	2020-07-06	2020-07-06	2020-07-06	2020-07-06	2021-12-02	2021-12-02	2021-12-02
Col-0
Nr.	time (s)	re1	re2	re3	re4	re5	re6	re7	re8	avarage	SD
1	0	0.819	0.792	0.837	0.847	0.949	0.949	0.188	0.978	0.794875	0.254789
2	20	0.629	0.617	0.601	0.663	0.76	0.851	0.827	0.821	0.721125	0.104677
3	40	0.354	0.457	0.339	0.212	0.28	0.668	0.646	0.426	0.42275	0.163753
4	60	0.159	0.123	0.109	0.125	0.079	0.373	0.35	0.18	0.18725	0.111922
5	80	0.162	0.097	0.133	0.148	0.108	0.206	0.153	0.156	0.145375	0.0338481
6	100	0.153	0.083	0.12	0.152	0.123	0.194	0.075	0.172	0.134	0.0416242
7	120	0.133	0.089	0.134	0.141	0.128	0.196	0.08	0.187	0.136	0.0407922
8	140	0.17	0.061	0.14	0.147	0.158	0.229	0.105	0.192	0.15025	0.0514414
9	160	0.157	0.078	0.17	0.175	0.193	0.196	0.106	0.218	0.161625	0.0473616
10	180	0.147	0.142	0.151	0.169	0.17	0.236	0.112	0.229	0.1695	0.0428852
11	200	0.108	0.086	0.13	0.147	0.172	0.227	0.118	0.235	0.152875	0.0545958
12	220	0.11	0.113	0.128	0.149	0.225	0.25	0.119	0.222	0.1645	0.0579926
13	240	0.093	0.086	0.113	0.128	0.229	0.265	0.092	0.25	0.157	0.0771233
14	260	0.093	0.068	0.104	0.102	0.221	0.298	0.102	0.255	0.155375	0.0881848
15	280	0.094	0.078	0.111	0.135	0.222	0.3	0.094	0.26	0.16175	0.0860909
16	300	0.073	0.078	0.125	0.13	0.21	0.271	0.109	0.251	0.155875	0.0774457
17	320	0.083	0.047	0.103	0.128	0.216	0.276	0.092	0.261	0.15075	0.0875895
18	340	0.075	0.045	0.112	0.11	0.235	0.317	0.099	0.247	0.155	0.0975544
19	360	0.075	0	0.072	0.096	0.169	0.236	0.087	0.26	0.124375	0.0892011
20	380	0.092	0.058	0.103	0.106	0.21	0.3	0.041	0.322	0.154	0.109159
21	404	0.098	0.056	0.104	0.127	0.224	0.309	0.064	0.311	0.161625	0.105002
22	432	0.097	0.053	0.096	0.104	0.242	0.312	0.07	0.301	0.159375	0.107209
23	465	0.081	0.051	0.099	0.103	0.207	0.312	0.062	0.308	0.152875	0.107907
24	504	0.071	0.036	0.054	0.101	0.236	0.302	0.057	0.302	0.144875	0.1152
Col-5
Nr.	time (s)	re1	re2	re3	re4	re5	re6	re7	re8	avarage	SD
1	0	0.792	0.853	0.952	0.858	0.845	0.773	0.962	0.959	0.87425	0.0751337
2	20	0.638	0.599	0.862	0.564	0.552	0.605	0.851	0.772	0.680375	0.127961
3	40	0.249	0.372	0.531	0.052	0.15	0.295	0.385	0.135	0.271125	0.157187
4	60	0.131	0.093	0.187	0.051	0.1	0.082	0.136	0.124	0.113	0.0410992
5	80	0.142	0.107	0.109	0.067	0.097	0.102	0.134	0.145	0.112875	0.0263246
6	100	0.116	0.066	0.115	0.065	0.127	0.092	0.181	0.173	0.116875	0.0435347
7	120	0.122	0.103	0.125	0.048	0.12	0.084	0.2	0.187	0.123625	0.0501168
8	140	0.129	0.094	0.191	0.07	0.12	0.131	0.219	0.207	0.145125	0.0544307
9	160	0.142	0.088	0.199	0.104	0.112	0.122	0.241	0.213	0.152625	0.0571313
10	180	0.105	0.108	0.226	0.086	0.091	0.112	0.258	0.195	0.147625	0.0678548
11	200	0.095	0.129	0.251	0.026	0.058	0.12	0.26	0.232	0.146375	0.0903374
12	220	0.076	0.12	0.285	0.075	0.037	0.114	0.255	0.228	0.14875	0.0936464
13	240	0.072	0.11	0.285	0.049	0.05	0.11	0.271	0.241	0.1485	0.100438
14	260	0.074	0.072	0.302	0.055	0.055	0.1	0.273	0.239	0.14625	0.105865
15	280	0.087	0.082	0.267	0.05	0.053	0.092	0.274	0.244	0.143625	0.0992413
16	300	0.065	0.082	0.302	0.092	0.038	0.066	0.281	0.244	0.14625	0.109415
17	320	0.072	0.093	0.259	0.066	0.046	0.097	0.287	0.27	0.14875	0.103545
18	340	0.068	0.095	0.299	0.02	0.055	0.089	0.299	0.272	0.149625	0.118731
19	360	0.039	0.061	0.243	0.015	0.01	0.041	0.233	0.228	0.10875	0.105531
20	380	0.073	0.095	0.333	0.053	0.052	0.054	0.312	0.273	0.155625	0.126374
21	404	0.086	0.11	0.302	0.065	0.025	0.091	0.317	0.304	0.1625	0.122758
22	432	0.088	0.099	0.264	0.021	0.044	0.06	0.309	0.3	0.148125	0.121403
23	465	0.043	0.071	0.281	0.029	0.018	0.087	0.307	0.29	0.14075	0.127867
24	504	0.045	0.089	0.253	0.027	0.021	0.081	0.301	0.295	0.139	0.122325
pgr5-1
Nr.	time (s)	re1	re2	re3	re4	re5	re6	re7	re8	avarage	SD
1	0	0.857	0.97	0.8	0.927	0.924	0.956	0.864	0.959	0.907125	0.0604281
2	20	0.84	0.898	0.749	0.826	0.875	0.939	0.776	0.884	0.848375	0.063626
3	40	0.804	0.889	0.735	0.849	0.939	0.929	0.827	0.897	0.858625	0.0688351
4	60	0.746	0.911	0.73	0.868	0.912	0.925	0.782	0.916	0.84875	0.0825465
5	80	0.676	0.892	0.736	0.864	0.881	0.907	0.778	0.868	0.82525	0.0845573
6	100	0.571	0.887	0.698	0.809	0.84	0.899	0.75	0.835	0.786125	0.109597
7	120	0.461	0.881	0.637	0.731	0.83	0.851	0.738	0.81	0.742375	0.138199
8	140	0.379	0.815	0.568	0.704	0.777	0.807	0.685	0.797	0.6915	0.151252
9	160	0.376	0.845	0.525	0.657	0.714	0.769	0.623	0.713	0.65275	0.147197
10	180	0.358	0.731	0.498	0.574	0.652	0.688	0.563	0.688	0.594	0.123102
11	200	0.325	0.665	0.478	0.578	0.625	0.617	0.488	0.662	0.55475	0.117193
12	220	0.294	0.627	0.43	0.503	0.584	0.548	0.449	0.632	0.508375	0.114828
13	240	0.283	0.573	0.416	0.507	0.566	0.486	0.405	0.593	0.478625	0.105623
14	260	0.264	0.524	0.364	0.506	0.469	0.452	0.378	0.579	0.442	0.101617
15	280	0.258	0.497	0.37	0.429	0.474	0.428	0.375	0.572	0.425375	0.0945908
16	300	0.243	0.454	0.356	0.453	0.483	0.391	0.338	0.563	0.410125	0.0991916
17	320	0.272	0.413	0.338	0.424	0.45	0.382	0.283	0.556	0.38975	0.0933362
18	340	0.271	0.446	0.328	0.373	0.431	0.355	0.309	0.548	0.382625	0.088983
19	360	0.109	0.079	0.128	0.151	0.168	0.241	0.194	0.203	0.159125	0.0533062
20	380	0.167	0.095	0.132	0.237	0.229	0.27	0.246	0.26	0.2045	0.0648096
21	404	0.2	0.093	0.16	0.151	0.247	0.273	0.235	0.273	0.204	0.0648228
22	432	0.175	0.135	0.201	0.216	0.215	0.293	0.23	0.257	0.21525	0.0482101
23	465	0.127	0.105	0.174	0.194	0.195	0.294	0.235	0.239	0.195375	0.0615303
24	504	0.128	0.125	0.168	0.181	0.154	0.267	0.251	0.238	0.189	0.055903
pgrl1
Nr.	time (s)	re1	re2	re3	re4	re5	re6	re7	re8	avarage	SD
1	0	0.934	0.775	0.706	0.969	0.986	0.959	0.84	0.833	0.87525	0.102291
2	20	0.876	0.758	0.701	0.869	0.916	0.9	0.81	0.765	0.824375	0.0775793
3	40	0.879	0.752	0.697	0.801	0.856	0.889	0.756	0.791	0.802625	0.0677958
4	60	0.854	0.756	0.677	0.811	0.83	0.907	0.752	0.757	0.793	0.0719246
5	80	0.836	0.743	0.595	0.857	0.831	0.882	0.683	0.736	0.770375	0.098755
6	100	0.766	0.729	0.494	0.752	0.736	0.835	0.627	0.684	0.702875	0.10377
7	120	0.713	0.673	0.48	0.715	0.683	0.82	0.58	0.65	0.66425	0.100632
8	140	0.65	0.665	0.36	0.699	0.637	0.805	0.54	0.626	0.62275	0.129645
9	160	0.583	0.622	0.328	0.558	0.587	0.755	0.469	0.572	0.55925	0.122693
10	180	0.528	0.563	0.291	0.53	0.555	0.717	0.439	0.55	0.521625	0.120669
11	200	0.511	0.543	0.262	0.53	0.486	0.688	0.403	0.492	0.489375	0.121669
12	220	0.457	0.494	0.267	0.467	0.451	0.635	0.379	0.468	0.45225	0.103726
13	240	0.431	0.445	0.239	0.404	0.44	0.58	0.329	0.455	0.415375	0.0993535
14	260	0.42	0.376	0.188	0.438	0.44	0.568	0.334	0.426	0.39875	0.108369
15	280	0.403	0.388	0.187	0.416	0.432	0.538	0.321	0.384	0.383625	0.100141
16	300	0.417	0.387	0.201	0.344	0.413	0.513	0.3	0.351	0.36575	0.0919235
17	320	0.39	0.35	0.217	0.373	0.426	0.511	0.297	0.342	0.36325	0.0870004
18	340	0.384	0.338	0.185	0.382	0.422	0.505	0.297	0.344	0.357125	0.0935009
19	360	0.182	0.226	0.072	0.212	0.164	0.236	0.119	0.114	0.165625	0.0593102
20	380	0.232	0.24	0.153	0.263	0.211	0.301	0.162	0.189	0.218875	0.0504818
21	404	0.247	0.255	0.164	0.205	0.238	0.308	0.162	0.175	0.21925	0.0517791
22	432	0.241	0.217	0.108	0.14	0.237	0.307	0.186	0.197	0.204125	0.0620148
23	465	0.235	0.222	0.137	0.298	0.249	0.291	0.162	0.168	0.22025	0.0599422
24	504	0.205	0.219	0.156	0.213	0.236	0.278	0.172	0.179	0.20725	0.0390522
pgr5-Cas#1
Nr.	time (s)	re1	re2	re3	re4	re5	re6	re7	re8	avarage	SD
1	0	0.757	0.802	0.929	0.66	0.959	0.776	0.838	0.954	0.834375	0.106676
2	20	0.744	0.718	0.864	0.521	0.905	0.767	0.779	0.937	0.779375	0.130777
3	40	0.731	0.718	0.866	0.586	0.883	0.758	0.755	0.913	0.77625	0.107286
4	60	0.698	0.748	0.859	0.63	0.853	0.717	0.735	0.899	0.767375	0.0931189
5	80	0.653	0.714	0.835	0.513	0.799	0.707	0.673	0.844	0.71725	0.109892
6	100	0.607	0.708	0.755	0.437	0.73	0.682	0.6	0.825	0.668	0.119262
7	120	0.56	0.624	0.737	0.457	0.669	0.652	0.548	0.789	0.6295	0.107119
8	140	0.496	0.607	0.722	0.364	0.625	0.623	0.481	0.746	0.583	0.128599
9	160	0.435	0.603	0.593	0.327	0.578	0.568	0.419	0.701	0.528	0.122364
10	180	0.372	0.494	0.525	0.061	0.52	0.552	0.373	0.64	0.442125	0.178006
11	200	0.341	0.395	0.512	0.178	0.484	0.496	0.336	0.601	0.417875	0.132852
12	220	0.332	0.387	0.459	0.1	0.455	0.466	0.301	0.595	0.386875	0.147408
13	240	0.294	0.323	0.421	0.164	0.424	0.419	0.28	0.587	0.364	0.127189
14	260	0.303	0.333	0.416	0.162	0.424	0.406	0.269	0.56	0.359125	0.120003
15	280	0.273	0.265	0.379	0.034	0.405	0.378	0.259	0.55	0.317875	0.150088
16	300	0.257	0.276	0.382	0.018	0.404	0.363	0.23	0.525	0.306875	0.150525
17	320	0.294	0.301	0.398	-0.07	0.436	0.352	0.256	0.536	0.312875	0.178904
18	340	0.29	0.306	0.361	0.06	0.411	0.337	0.244	0.508	0.314625	0.130841
19	360	0.138	0.148	0.167	-0.073	0.175	0.154	0.111	0.205	0.128125	0.0857945
20	380	0.188	0.179	0.196	-0.082	0.246	0.21	0.175	0.297	0.176125	0.112004
21	404	0.203	0.193	0.222	0.031	0.268	0.213	0.168	0.303	0.200125	0.0806482
22	432	0.21	0.163	0.211	0.052	0.243	0.203	0.147	0.28	0.188625	0.0692056
23	465	0.188	0.147	0.191	-0.045	0.227	0.196	0.149	0.274	0.165875	0.0945401
24	504	0.167	0.121	0.184	-0.033	0.235	0.194	0.133	0.252	0.156625	0.0888642
pgr5-Cas#2
Nr.	time (s)	re1	re2	re3	re4	re5	re6	re7	re8	avarage	SD
1	0	0.949	0.953	0.804	0.847	0.807	0.951	0.96	0.966	0.904625	0.071982
2	20	0.922	0.919	0.758	0.749	0.763	0.91	0.932	0.927	0.86	0.0858836
3	40	0.912	0.875	0.746	0.794	0.764	0.942	0.919	0.899	0.856375	0.0766419
4	60	0.871	0.86	0.732	0.778	0.79	0.899	0.929	0.837	0.837	0.0662334
5	80	0.832	0.835	0.643	0.714	0.771	0.89	0.912	0.827	0.803	0.0897902
6	100	0.823	0.802	0.601	0.705	0.722	0.863	0.887	0.786	0.773625	0.093665
7	120	0.752	0.788	0.553	0.669	0.693	0.798	0.859	0.748	0.7325	0.093965
8	140	0.723	0.737	0.456	0.613	0.668	0.756	0.833	0.689	0.684375	0.11277
9	160	0.677	0.716	0.357	0.549	0.592	0.686	0.804	0.67	0.631375	0.134767
10	180	0.635	0.676	0.324	0.494	0.524	0.617	0.776	0.634	0.585	0.136701
11	200	0.596	0.645	0.302	0.452	0.462	0.567	0.74	0.599	0.545375	0.135548
12	220	0.543	0.593	0.262	0.409	0.424	0.513	0.717	0.559	0.5025	0.137263
13	240	0.513	0.577	0.234	0.364	0.391	0.469	0.671	0.535	0.46925	0.136849
14	260	0.505	0.551	0.199	0.349	0.347	0.458	0.642	0.513	0.4455	0.140292
15	280	0.497	0.503	0.197	0.323	0.36	0.439	0.612	0.499	0.42875	0.13006
16	300	0.508	0.512	0.219	0.297	0.354	0.424	0.574	0.5	0.4235	0.123131
17	320	0.482	0.477	0.197	0.313	0.306	0.414	0.586	0.472	0.405875	0.125338
18	340	0.459	0.48	0.208	0.291	0.297	0.417	0.556	0.456	0.3955	0.117616
19	360	0.19	0.187	0.094	0.142	0.163	0.224	0.211	0.227	0.17975	0.0453297
20	380	0.259	0.252	0.139	0.199	0.196	0.286	0.299	0.277	0.238375	0.0551205
21	404	0.275	0.239	0.141	0.184	0.205	0.29	0.327	0.296	0.244625	0.0637202
22	432	0.269	0.265	0.118	0.186	0.215	0.28	0.287	0.303	0.240375	0.0628693
23	465	0.241	0.223	0.097	0.183	0.204	0.282	0.284	0.277	0.223875	0.063553
24	504	0.229	0.218	0.109	0.166	0.193	0.266	0.27	0.268	0.214875	0.0570224

## Sheet: Y(ND)
Y(ND)
		2020-07-06	2020-07-06	2020-07-06	2020-07-06	2020-07-06	2021-12-02	2021-12-02	2021-12-02
Col-0
Nr.	time (s)	re1	re2	re3	re4	re5	re6	re7	re8	avarage	SD
1	0	0	0	0	0	0	0	0.008	0	0.001	0.00282843
2	20	0	0	0	0	0.037	0	0	0.009	0.00575	0.0130137
3	40	0.076	0.025	0.06	0.229	0.256	0.057	0	0.127	0.10375	0.0935365
4	60	0.306	0.289	0.225	0.285	0.391	0.219	0.068	0.261	0.2555	0.0928532
5	80	0.245	0.315	0.163	0.188	0.316	0.328	0.201	0.233	0.248625	0.0641181
6	100	0.17	0.272	0.111	0.117	0.266	0.326	0.24	0.175	0.209625	0.07802
7	120	0.104	0.202	0.071	0.086	0.199	0.273	0.2	0.137	0.159	0.0704151
8	140	0.057	0.173	0.037	0.046	0.16	0.205	0.133	0.109	0.115	0.063311
9	160	0.007	0.115	0	0	0.129	0.197	0.096	0.075	0.077375	0.0713841
10	180	0	0.041	0	0	0.118	0.119	0.055	0.063	0.0495	0.049509
11	200	0	0.049	0	0	0.097	0.128	0.028	0.058	0.045	0.0480208
12	220	0	0	0	0	0.064	0.079	0.011	0.05	0.0255	0.0332866
13	240	0	0	0	0	0.061	0.06	0	0.037	0.01975	0.0282071
14	260	0	0	0	0	0.052	0.033	0	0.031	0.0145	0.0209489
15	280	0	0	0	0	0.062	0.019	0	0.036	0.014625	0.0232682
16	300	0	0	0	0	0.044	0.033	0	0.033	0.01375	0.019278
17	320	0	0	0	0	0.048	0.037	0	0.024	0.013625	0.0198706
18	340	0	0	0	0	0.023	0.021	0	0.032	0.0095	0.0134801
19	360	0	0	0	0	0.03	0	0	0	0.00375	0.0106066
20	380	0	0	0	0	0	0	0	0.007	0.000875	0.00247487
21	404	0	0	0	0	0	0	0	0	0	0
22	432	0	0	0	0	0	0	0	0	0	0
23	465	0	0	0	0	0	0	0	0.004	0.0005	0.00141421
24	504	0	0	0	0	0	0	0	0	0	0
Col-5
Nr.	time (s)	re1	re2	re3	re4	re5	re6	re7	re8	avarage	SD
1	0	0	0	0	0	0	0	0	0	0	0
2	20	0	0	0	0	0	0	0	0.019	0.002375	0.00671751
3	40	0.218	0.044	0.046	0.289	0.24	0.086	0.126	0.262	0.163875	0.0998376
4	60	0.354	0.294	0.225	0.266	0.231	0.293	0.242	0.216	0.265125	0.046649
5	80	0.274	0.251	0.249	0.199	0.152	0.226	0.186	0.144	0.210125	0.0477656
6	100	0.207	0.201	0.161	0.144	0.062	0.16	0.118	0.088	0.142625	0.0511076
7	120	0.126	0.136	0.102	0.098	0.014	0.114	0.086	0.065	0.092625	0.0388364
8	140	0.05	0.089	0.064	0.074	0	0.041	0.059	0.031	0.051	0.027537
9	160	0	0.065	0.061	0.028	0	0.016	0.045	0.031	0.03075	0.0250927
10	180	0	0.031	0.021	0	0	0	0.041	0.034	0.015875	0.01782
11	200	0	0	0.02	0.023	0	0	0.029	0.019	0.011375	0.0125121
12	220	0	0	0.001	0	0	0	0.019	0.011	0.003875	0.00719995
13	240	0	0	0.019	0	0	0	0.011	0.01	0.005	0.00738725
14	260	0	0	0	0	0	0	0.009	0.015	0.003	0.00578174
15	280	0	0	0.008	0	0	0	0	0	0.001	0.00282843
16	300	0	0	0.002	0	0	0	0.002	0.009	0.001625	0.00311391
17	320	0	0	0	0	0	0	0	0.005	0.000625	0.00176777
18	340	0	0	0	0	0	0	0.004	0	0.0005	0.00141421
19	360	0	0	0	0	0	0	0	0	0	0
20	380	0	0	0	0	0	0	0	0	0	0
21	404	0	0	0	0	0	0	0	0	0	0
22	432	0	0	0	0	0	0	0	0	0	0
23	465	0	0	0	0	0	0	0	0	0	0
24	504	0	0	0	0	0	0	0	0	0	0
pgr5-1
Nr.	time (s)	re1	re2	re3	re4	re5	re6	re7	re8	avarage	SD
1	0	0	0	0	0	0	0	0	0	0	0
2	20	0	0.001	0	0	0	0	0	0	0.000125	0.000353553
3	40	0	0	0	0	0	0	0	0	0	0
4	60	0	0	0	0	0	0	0	0	0	0
5	80	0	0.005	0	0	0.003	0	0	0	0.001	0.00192725
6	100	0	0	0	0	0	0	0	0	0	0
7	120	0	0	0	0	0	0	0	0	0	0
8	140	0	0	0	0	0	0	0	0	0	0
9	160	0	0	0	0	0	0	0	0	0	0
10	180	0	0	0	0	0.001	0	0	0	0.000125	0.000353553
11	200	0	0	0	0	0	0	0	0	0	0
12	220	0	0	0	0	0.008	0	0	0	0.001	0.00282843
13	240	0	0	0	0	0	0	0	0	0	0
14	260	0	0	0	0	0.014	0	0	0	0.00175	0.00494975
15	280	0	0	0	0	0.01	0	0	0	0.00125	0.00353553
16	300	0	0	0	0	0	0	0	0	0	0
17	320	0	0	0	0	0	0	0	0	0	0
18	340	0	0	0	0	0	0	0	0	0	0
19	360	0	0	0	0	0	0	0	0	0	0
20	380	0	0	0	0	0	0	0	0	0	0
21	404	0	0	0	0	0	0.002	0	0	0.00025	0.000707107
22	432	0	0	0	0	0.005	0	0	0	0.000625	0.00176777
23	465	0	0	0	0	0	0	0	0	0	0
24	504	0	0	0	0	0	0	0	0	0	0
pgrl1
Nr.	time (s)	re1	re2	re3	re4	re5	re6	re7	re8	avarage	SD
1	0	0	0	0	0	0	0	0	0	0	0
2	20	0	0	0	0	0	0	0	0	0	0
3	40	0	0	0	0.038	0.008	0	0	0	0.00575	0.0133283
4	60	0	0	0	0.026	0	0	0	0	0.00325	0.00919239
5	80	0	0	0	0.002	0	0	0	0	0.00025	0.000707107
6	100	0	0	0	0.05	0	0	0	0	0.00625	0.0176777
7	120	0	0	0	0.041	0	0	0	0	0.005125	0.0144957
8	140	0	0	0	0.016	0	0	0	0	0.002	0.00565685
9	160	0	0	0	0.085	0	0	0	0	0.010625	0.030052
10	180	0	0	0	0.056	0	0	0	0	0.007	0.019799
11	200	0	0	0	0.035	0	0	0	0	0.004375	0.0123744
12	220	0	0	0	0	0	0	0	0	0	0
13	240	0	0	0	0.049	0	0.002	0	0	0.006375	0.0172373
14	260	0	0	0	0.021	0	0	0	0	0.002625	0.00742462
15	280	0	0	0	0.019	0	0	0	0	0.002375	0.00671751
16	300	0	0	0	0.04	0	0	0	0	0.005	0.0141421
17	320	0	0	0	0.051	0	0	0	0	0.006375	0.0180312
18	340	0	0	0	0.017	0	0.009	0	0	0.00325	0.00638637
19	360	0	0	0	0.012	0	0.008	0	0	0.0025	0.00475094
20	380	0	0	0	0	0	0.004	0	0	0.0005	0.00141421
21	404	0	0	0	0.026	0	0	0	0	0.00325	0.00919239
22	432	0	0	0	0.038	0	0	0	0	0.00475	0.013435
23	465	0	0	0	0	0	0	0	0	0	0
24	504	0	0	0	0.026	0	0.013	0	0	0.004875	0.00967231
pgr5-Cas#1
Nr.	time (s)	re1	re2	re3	re4	re5	re6	re7	re8	avarage	SD
1	0	0	0	0	0	0	0	0	0	0	0
2	20	0	0	0.031	0	0	0	0	0	0.003875	0.0109602
3	40	0	0	0	0.08	0	0	0	0	0.01	0.0282843
4	60	0	0	0	0.042	0	0	0	0	0.00525	0.0148492
5	80	0	0	0	0.021	0	0	0	0	0.002625	0.00742462
6	100	0	0	0.011	0.089	0	0	0	0	0.0125	0.0311494
7	120	0	0	0	0	0	0	0	0	0	0
8	140	0	0	0	0.079	0	0	0	0	0.009875	0.0279307
9	160	0	0	0.003	0.108	0	0	0	0	0.013875	0.0380467
10	180	0	0	0	0.103	0	0	0	0	0.012875	0.036416
11	200	0	0	0	0.055	0	0	0	0	0.006875	0.0194454
12	220	0	0	0	0.129	0	0	0	0	0.016125	0.0456084
13	240	0	0	0	0.079	0	0	0	0	0.009875	0.0279307
14	260	0	0	0	0.007	0	0	0	0	0.000875	0.00247487
15	280	0	0	0	0.087	0	0	0	0	0.010875	0.0307591
16	300	0	0	0	0.096	0	0	0	0	0.012	0.0339411
17	320	0	0	0	0.105	0	0	0	0	0.013125	0.0371231
18	340	0	0	0	0.055	0	0	0	0	0.006875	0.0194454
19	360	0	0	0	0.125	0	0	0	0	0.015625	0.0441942
20	380	0	0	0.012	0.098	0	0	0	0	0.01375	0.0343001
21	404	0	0	0	0.059	0	0	0	0	0.007375	0.0208597
22	432	0	0	0	0.017	0	0	0	0	0.002125	0.00601041
23	465	0	0	0	0.097	0	0	0	0	0.012125	0.0342947
24	504	0	0	0	0.033	0	0	0	0	0.004125	0.0116673
pgr5-Cas#2
Nr.	time (s)	re1	re2	re3	re4	re5	re6	re7	re8	avarage	SD
1	0	0	0	0	0	0	0	0	0	0	0
2	20	0	0	0	0	0	0	0	0	0	0
3	40	0	0	0	0	0	0	0	0	0	0
4	60	0	0	0	0	0	0	0	0	0	0
5	80	0	0	0	0	0	0	0	0	0	0
6	100	0	0	0	0	0	0	0	0	0	0
7	120	0	0	0	0	0	0	0	0.002	0.00025	0.000707107
8	140	0	0	0	0	0	0	0	0	0	0
9	160	0	0	0	0	0	0	0	0	0	0
10	180	0	0	0	0	0	0	0	0	0	0
11	200	0	0	0	0	0	0	0	0	0	0
12	220	0	0	0	0	0	0	0	0	0	0
13	240	0	0	0	0	0	0	0	0	0	0
14	260	0	0	0	0	0	0	0	0	0	0
15	280	0	0	0	0	0	0	0	0	0	0
16	300	0	0	0	0	0	0	0	0	0	0
17	320	0	0	0	0	0	0	0	0	0	0
18	340	0	0	0	0	0	0	0	0	0	0
19	360	0	0	0	0	0	0	0	0	0	0
20	380	0	0	0	0	0	0	0	0.002	0.00025	0.000707107
21	404	0	0	0	0	0	0	0	0	0	0
22	432	0	0	0	0	0	0	0	0	0	0
23	465	0	0	0	0	0	0	0	0.009	0.001125	0.00318198
24	504	0	0	0	0	0	0	0	0.007	0.000875	0.00247487
