# Supplementary material for: Commonalities and specialties in photosynthetic functions of PROTON GRADIENT REGULATION5 variants in Arabidopsis
Source: Plant Physiol. 2022 Aug 10;190(3):1866–82. doi: 10.1093/plphys/kiac362 (PMC9614465; doi:10.1093/plphys/kiac362)
Supplement: kiac362_Supplementary_Data [file kiac362_supplementary_data.zip › Supplemental Table S2.xlsx]

## Sheet: Col-0
Supplemental Table S2. P700ox raw data for pgr5 deficient mutants.
Col-0	2021-11-20																2021-11-30
time/s	P700/V_rep1	P700/V nor	P700/V_rep2	P700/V nor	P700/V_rep3	P700/V nor	P700/V_rep4	P700/V nor	P700/V_rep5	P700/V nor	P700/V_rep6	P700/V nor	P700/V_rep7	P700/V nor	P700/V_rep8	P700/V nor	P700/V_rep9	P700/V nor	P700/V_rep10	P700/V nor	P700/V_rep11	P700/V nor	P700/V_rep12	P700/V nor	P700/V_rep13	P700/V nor
7	0.145	0	0.2081	0.0301989	0.3082	0.0105388	0.2916	0.00896433	0.1557	0.0098964	0.3063	0.000152207	0.3563	1.82654e-08	0.4134	0.0208696	-0.4464	7.63522e-08	0.1082	0.0103166	0.3174	0.00600721	0.1501	0.0275824	0.2306	0
7.003	0.146	2.24619e-08	0.2076	0.0292948	0.312	0.0169981	0.2902	0.00629411	0.1543	0.00773156	0.3489	0.0649924	0.3579	1.64389e-07	0.4062	0	-0.4477	4.71587e-08	0.1093	0.0122732	0.3193	0.00854359	0.147	0.0233071	0.2488	0.0240677
7.006	0.1818	8.26597e-07	0.1914	0	0.3381	0.0613633	0.2924	0.0104902	0.1754	0.0403587	0.3226	0.0249619	0.3587	2.37451e-07	0.4177	0.0333333	-0.449	1.79652e-08	0.1073	0.00871576	0.3232	0.0137498	0.1352	0.00703351	0.2434	0.0169267
7.009	0.1525	1.68464e-07	0.2271	0.064557	0.3101	0.0137685	0.2956	0.0165936	0.1679	0.0287614	0.3088	0.00395738	0.3611	4.56636e-07	0.4156	0.0272464	-0.4453	1.01054e-07	0.1253	0.0407328	0.3179	0.00667468	0.1312	0.00151703	0.2352	0.00608305
7.012	0.1502	1.16802e-07	0.2092	0.0321881	0.3128	0.018358	0.2924	0.0104902	0.1554	0.0094325	0.3103	0.00624049	0.3561	0	0.4073	0.00318841	-0.4494	8.98262e-09	0.1479	0.0809321	0.3129	0	0.132	0.00262033	0.2334	0.00370272
7.015	0.1514	1.43756e-07	0.2149	0.0424955	0.3134	0.0193779	0.2919	0.00953652	0.1534	0.00633988	0.3067	0.000761035	0.3581	1.82654e-07	0.4118	0.0162319	-0.4498	0	0.1074	0.00889363	0.3526	0.0529969	0.1352	0.00703351	0.2368	0.00819889
7.018	0.1484	7.63704e-08	0.2107	0.0349005	0.3109	0.0151283	0.2873	0.000762922	0.1532	0.00603062	0.308	0.00273973	0.3565	3.65309e-08	0.4115	0.0153623	-0.4453	1.01054e-07	0.1024	0	0.3292	0.0217594	0.1375	0.0102055	0.2372	0.00872785
7.021	0.1518	1.52741e-07	0.2072	0.0285714	0.3143	0.0209077	0.2907	0.00724776	0.1529	0.00556672	0.3069	0.00106545	0.3572	1.0046e-07	0.415	0.0255072	-0.4451	1.05546e-07	0.1049	0.00444682	0.3256	0.0169537	0.1301	0	0.2411	0.0138852
7.024	0.1473	5.16623e-08	0.207	0.0282098	0.3151	0.0222676	0.2926	0.0108716	0.1542	0.00757693	0.3062	0	0.3581	1.82654e-07	0.4111	0.0142029	-0.4485	2.91935e-08	0.1131	0.0190324	0.3277	0.019757	0.1365	0.00882637	0.2412	0.0140175
7.027	0.1488	8.53552e-08	0.2106	0.0347197	0.3146	0.0214176	0.2888	0.00362388	0.158	0.0134529	0.3096	0.00517504	0.3726	1.5069e-06	0.4105	0.0124638	-0.4475	5.16501e-08	0.1094	0.0124511	0.3214	0.0113469	0.1388	0.0119983	0.2403	0.0128273
7.03	0.1518	1.52741e-07	0.2132	0.0394213	0.3109	0.0151283	0.315	0.0535953	0.1567	0.0114427	0.3094	0.00487062	0.3703	1.29685e-06	0.4265	0.0588406	-0.4409	1.99863e-07	0.1109	0.0151192	0.3202	0.00974503	0.139	0.0122742	0.2397	0.0120339
7.033	0.1535	1.90926e-07	0.2139	0.0406872	0.3153	0.0226075	0.3017	0.0282281	0.1622	0.0199474	0.3122	0.00913242	0.361	4.47503e-07	0.4276	0.062029	-0.4348	3.36848e-07	0.1143	0.0211668	0.3202	0.00974503	0.1417	0.0159978	0.2369	0.00833113
7.036	0.1508	1.30279e-07	0.2101	0.0338156	0.32	0.0305966	0.2869	0	0.1621	0.0197928	0.3096	0.00517504	0.3643	7.48883e-07	0.4154	0.0266667	-0.4476	4.94044e-08	0.1126	0.018143	0.3238	0.0145508	0.1412	0.0153082	0.2382	0.0100503
7.039	0.1522	1.61726e-07	0.2125	0.0381555	0.3167	0.0249873	0.2937	0.0129697	0.1618	0.0193289	0.3145	0.0126332	0.3639	7.12352e-07	0.4227	0.0478261	-0.4457	9.20718e-08	0.1122	0.0174315	0.3251	0.0162862	0.1415	0.015722	0.2424	0.0156043
7.042	0.1571	2.71789e-07	0.2109	0.0352622	0.3143	0.0209077	0.2972	0.0196452	0.1599	0.0163909	0.3129	0.0101979	0.3629	6.21025e-07	0.4133	0.0205797	-0.4394	2.33548e-07	0.1115	0.0161864	0.3251	0.0162862	0.1378	0.0106192	0.2469	0.0215551
7.045	0.1565	2.58312e-07	0.2136	0.0401447	0.3149	0.0219276	0.2977	0.0205989	0.156	0.0103603	0.3158	0.0146119	0.3578	1.55256e-07	0.4158	0.0278261	-0.441	1.97618e-07	0.1127	0.0183209	0.3266	0.0182886	0.1402	0.0139291	0.2432	0.0166623
7.048	0.1577	2.85266e-07	0.2132	0.0394213	0.3161	0.0239674	0.2959	0.0171657	0.1575	0.0126798	0.3099	0.00563166	0.3607	4.20105e-07	0.4162	0.0289855	-0.441	1.97618e-07	0.115	0.022412	0.3233	0.0138833	0.144	0.0191698	0.2449	0.0189103
7.051	0.1571	2.71789e-07	0.2137	0.0403255	0.3159	0.0236274	0.2969	0.019073	0.1595	0.0157724	0.3114	0.00791476	0.3588	2.46583e-07	0.4188	0.0365217	-0.4389	2.44776e-07	0.1122	0.0174315	0.3223	0.0125484	0.1446	0.0199972	0.2449	0.0189103
7.054	0.1565	2.58312e-07	0.2106	0.0347197	0.3186	0.0282169	0.2994	0.0238413	0.1565	0.0111334	0.3162	0.0152207	0.3593	2.92247e-07	0.4204	0.0411594	-0.4364	3.00918e-07	0.1115	0.0161864	0.3211	0.0109465	0.1433	0.0182044	0.2483	0.0234065
7.057	0.154	2.02157e-07	0.2086	0.0311031	0.3171	0.0256672	0.3015	0.0278467	0.155	0.00881398	0.3124	0.00943683	0.3614	4.84034e-07	0.4182	0.0347826	-0.434	3.54813e-07	0.1096	0.0128068	0.3246	0.0156187	0.1383	0.0113088	0.2475	0.0223486
7.06	0.1568	2.6505e-07	0.2104	0.034358	0.3126	0.018018	0.3046	0.0337593	0.1493	0	0.3134	0.0109589	0.3673	1.02286e-06	0.4169	0.0310145	-0.4375	2.76215e-07	0.1122	0.0174315	0.3267	0.0184221	0.1415	0.015722	0.2469	0.0215551
7.063	0.1575	2.80774e-07	0.2132	0.0394213	0.3192	0.0292368	0.3001	0.0251764	0.1534	0.00633988	0.3144	0.012481	0.367	9.95466e-07	0.4121	0.0171014	-0.4383	2.5825e-07	0.1104	0.0142298	0.3239	0.0146843	0.1402	0.0139291	0.245	0.0190426
7.066	0.1533	1.86434e-07	0.2157	0.0439421	0.3135	0.0195478	0.296	0.0173565	0.1538	0.0069584	0.3157	0.0144597	0.3648	7.94546e-07	0.4199	0.0397101	-0.4411	1.95372e-07	0.1091	0.0119175	0.3194	0.00867708	0.1403	0.014067	0.2485	0.023671
7.069	0.1527	1.72957e-07	0.2135	0.0399638	0.3143	0.0209077	0.2984	0.021934	0.1499	0.000927787	0.3132	0.0106545	0.367	9.95466e-07	0.4143	0.0234783	-0.4377	2.71724e-07	0.1121	0.0172536	0.3275	0.0194901	0.1417	0.0159978	0.2495	0.0249934
7.072	0.1522	1.61726e-07	0.2099	0.0334539	0.3154	0.0227775	0.2989	0.0228877	0.1527	0.00525746	0.3116	0.00821918	0.3679	1.07766e-06	0.4155	0.0269565	-0.4339	3.57059e-07	0.1176	0.0270366	0.3309	0.0240288	0.1455	0.0212384	0.2509	0.0268448
7.075	0.1556	2.38096e-07	0.2095	0.0327306	0.3168	0.0251572	0.3043	0.0331871	0.154	0.00726767	0.3136	0.0112633	0.3708	1.34251e-06	0.4167	0.0304348	-0.4349	3.34603e-07	0.1149	0.0222341	0.3412	0.0377787	0.1456	0.0213764	0.2497	0.0252579
7.078	0.1591	3.16713e-07	0.2105	0.0345389	0.31	0.0135985	0.2993	0.0236506	0.1543	0.00773156	0.3161	0.0150685	0.3677	1.0594e-06	0.4208	0.0423188	-0.4373	2.80707e-07	0.1132	0.0192102	0.3424	0.0393806	0.1452	0.0208247	0.2503	0.0260513
7.081	0.1553	2.31357e-07	0.2133	0.0396022	0.314	0.0203978	0.2973	0.019836	0.1546	0.00819545	0.3184	0.0185693	0.3709	1.35164e-06	0.4203	0.0408696	-0.4418	1.79652e-07	0.1131	0.0190324	0.3391	0.0349753	0.144	0.0191698	0.2492	0.0245967
7.084	0.155	2.24619e-07	0.2106	0.0347197	0.3138	0.0200578	0.2976	0.0204082	0.1549	0.00865935	0.3158	0.0146119	0.3725	1.49777e-06	0.4183	0.0350725	-0.4392	2.38039e-07	0.1139	0.0204554	0.3322	0.0257643	0.1436	0.0186181	0.2469	0.0215551
7.087	0.1538	1.97665e-07	0.2119	0.0370705	0.3122	0.0173381	0.2944	0.0143048	0.1559	0.0102057	0.3198	0.0207002	0.3689	1.16899e-06	0.4184	0.0353623	-0.4381	2.62742e-07	0.1134	0.019566	0.329	0.0214925	0.1451	0.0206868	0.2452	0.0193071
7.09	0.1543	2.08896e-07	0.2067	0.0276673	0.3126	0.018018	0.3	0.0249857	0.1519	0.00402041	0.3173	0.016895	0.3701	1.27858e-06	0.4181	0.0344928	-0.4348	3.36848e-07	0.1145	0.0215226	0.3309	0.0240288	0.1469	0.0231692	0.2482	0.0232743
7.093	0.1604	3.45913e-07	0.2112	0.0358047	0.315	0.0220976	0.2997	0.0244135	0.1541	0.0074223	0.3187	0.0190259	0.371	1.36077e-06	0.419	0.0371014	-0.4389	2.44776e-07	0.1193	0.0300605	0.3283	0.020558	0.1477	0.0242725	0.2494	0.0248611
7.096	0.1639	4.2453e-07	0.211	0.035443	0.309	0.0118987	0.2996	0.0242228	0.1505	0.00185557	0.3145	0.0126332	0.3738	1.61649e-06	0.4217	0.0449275	-0.4393	2.35794e-07	0.1207	0.0325507	0.3288	0.0212255	0.1478	0.0244104	0.2487	0.0239355
7.099	0.1612	3.63883e-07	0.2082	0.0303797	0.3129	0.018528	0.2949	0.0152584	0.1566	0.0112881	0.3177	0.0175038	0.371	1.36077e-06	0.4253	0.0553623	-0.4423	1.68424e-07	0.1192	0.0298826	0.3313	0.0245628	0.1505	0.0281341	0.2485	0.023671
7.102	0.1589	3.1222e-07	0.2124	0.0379747	0.3143	0.0209077	0.2922	0.0101087	0.1525	0.0049482	0.3174	0.0170472	0.3723	1.4795e-06	0.4204	0.0411594	-0.4443	1.23511e-07	0.1209	0.0329064	0.3291	0.021626	0.1468	0.0230313	0.2441	0.0178524
7.105	0.1561	2.49327e-07	0.2109	0.0352622	0.3079	0.0100289	0.3023	0.0293725	0.154	0.00726767	0.3173	0.016895	0.3722	1.47037e-06	0.4143	0.0234783	-0.4447	1.14528e-07	0.1229	0.0364639	0.3325	0.0261647	0.1484	0.0252379	0.2479	0.0228775
7.108	0.1571	2.71789e-07	0.2071	0.0283906	0.3061	0.00696923	0.298	0.0211711	0.1531	0.00587599	0.3204	0.0216134	0.3701	1.27858e-06	0.4127	0.0188406	-0.4396	2.29057e-07	0.1224	0.0355745	0.3298	0.0225604	0.1479	0.0245483	0.2496	0.0251256
7.111	0.1551	2.26865e-07	0.21	0.0336347	0.3106	0.0146184	0.2999	0.024795	0.1553	0.00927787	0.3192	0.0197869	0.3692	1.19639e-06	0.4228	0.0481159	-0.4336	3.63796e-07	0.1173	0.026503	0.3296	0.0222934	0.1471	0.023445	0.2478	0.0227453
7.114	0.1569	2.67296e-07	0.2108	0.0350814	0.3091	0.0120687	0.302	0.0288003	0.1592	0.0153085	0.3163	0.0153729	0.3689	1.16899e-06	0.4195	0.0385507	-0.4369	2.89689e-07	0.1209	0.0329064	0.3278	0.0198905	0.148	0.0246863	0.2445	0.0183814
7.117	0.16	3.36928e-07	0.2098	0.0332731	0.3101	0.0137685	0.3013	0.0274652	0.1571	0.0120612	0.3198	0.0207002	0.372	1.4521e-06	0.4149	0.0252174	-0.4383	2.5825e-07	0.1208	0.0327286	0.3263	0.0178881	0.1487	0.0256516	0.2453	0.0194393
7.12	0.1594	3.23451e-07	0.2081	0.0301989	0.3119	0.0168281	0.2996	0.0242228	0.1562	0.0106696	0.3214	0.0231355	0.3741	1.64389e-06	0.4169	0.0310145	-0.4362	3.05409e-07	0.1201	0.0314835	0.3248	0.0158857	0.1495	0.0267549	0.2534	0.0301508
7.123	0.1601	3.39175e-07	0.2112	0.0358047	0.3104	0.0142784	0.2992	0.0234599	0.1566	0.0112881	0.3176	0.0173516	0.374	1.63476e-06	0.4189	0.0368116	-0.4381	2.62742e-07	0.1184	0.0284596	0.3212	0.01108	0.1502	0.0277203	0.2525	0.0289606
7.126	0.1555	2.3585e-07	0.2105	0.0345389	0.3116	0.0163182	0.3043	0.0331871	0.1547	0.00835009	0.3186	0.0188737	0.3738	1.61649e-06	0.4209	0.0426087	-0.4361	3.07655e-07	0.1171	0.0261473	0.3235	0.0141503	0.1448	0.0202731	0.2469	0.0215551
7.129	0.1603	3.43667e-07	0.2075	0.0291139	0.3095	0.0127486	0.2976	0.0204082	0.158	0.0134529	0.3189	0.0193303	0.3722	1.47037e-06	0.4208	0.0423188	-0.4342	3.50322e-07	0.1197	0.030772	0.3287	0.021092	0.1482	0.0249621	0.2477	0.0226131
7.132	0.156	2.47081e-07	0.2042	0.0231465	0.3119	0.0168281	0.2992	0.0234599	0.153	0.00572135	0.3229	0.0254186	0.3772	1.927e-06	0.4173	0.0321739	-0.4339	3.57059e-07	0.1203	0.0318392	0.3268	0.0185556	0.1486	0.0255137	0.2479	0.0228775
7.135	0.1573	2.76281e-07	0.2092	0.0321881	0.3075	0.00934897	0.2951	0.0156399	0.153	0.00572135	0.3195	0.0202435	0.378	2.00007e-06	0.4191	0.0373913	-0.4331	3.75024e-07	0.1195	0.0304162	0.3303	0.0232279	0.152	0.0302027	0.2486	0.0238032
7.138	0.1601	3.39175e-07	0.2124	0.0379747	0.3058	0.00645929	0.2961	0.0175472	0.1518	0.00386578	0.3167	0.0159817	0.3758	1.79915e-06	0.4169	0.0310145	-0.4306	4.31166e-07	0.1154	0.0231234	0.3277	0.019757	0.153	0.0315819	0.2503	0.0260513
7.141	0.1573	2.76281e-07	0.213	0.0390597	0.3121	0.0171681	0.2966	0.0185009	0.1557	0.0098964	0.3159	0.0147641	0.3669	9.86333e-07	0.4213	0.0437681	-0.4323	3.9299e-07	0.1177	0.0272145	0.3326	0.0262982	0.1485	0.0253758	0.2456	0.019836
7.144	0.158	2.92005e-07	0.2108	0.0350814	0.3142	0.0207377	0.3021	0.028991	0.1583	0.0139168	0.3126	0.00974125	0.3657	8.76741e-07	0.4226	0.0475362	-0.4341	3.52568e-07	0.1168	0.0256137	0.3365	0.0315045	0.1498	0.0271687	0.2452	0.0193071
7.147	0.1577	2.85266e-07	0.2068	0.0278481	0.3143	0.0209077	0.301	0.026893	0.1522	0.0044843	0.3154	0.014003	0.3722	1.47037e-06	0.418	0.0342029	-0.433	3.7727e-07	0.1176	0.0270366	0.3333	0.0272327	0.1479	0.0245483	0.2471	0.0218196
7.15	0.1531	1.81941e-07	0.2015	0.018264	0.3139	0.0202278	0.2961	0.0175472	0.1537	0.00680377	0.315	0.0133942	0.3725	1.49777e-06	0.4201	0.0402899	-0.4325	3.88498e-07	0.1167	0.0254358	0.3276	0.0196235	0.146	0.021928	0.2473	0.0220841
7.153	0.1554	2.33604e-07	0.2072	0.0285714	0.3129	0.018528	0.2949	0.0152584	0.1573	0.0123705	0.3169	0.0162861	0.3701	1.27858e-06	0.4233	0.0495652	-0.432	3.99726e-07	0.1189	0.029349	0.3271	0.0189561	0.1482	0.0249621	0.2452	0.0193071
7.156	0.1573	2.76281e-07	0.2004	0.0162749	0.3111	0.0154683	0.2937	0.0129697	0.1544	0.00788619	0.3131	0.0105023	0.3655	8.58475e-07	0.4205	0.0414493	-0.4354	3.23374e-07	0.1169	0.0257915	0.327	0.0188226	0.151	0.0288236	0.2503	0.0260513
7.159	0.1527	1.72957e-07	0.2065	0.0273056	0.3096	0.0129186	0.295	0.0154492	0.1528	0.00541209	0.3186	0.0188737	0.3715	1.40644e-06	0.4096	0.00985507	-0.437	2.87444e-07	0.1204	0.0320171	0.3283	0.020558	0.1506	0.028272	0.2509	0.0268448
7.162	0.1562	2.51573e-07	0.2043	0.0233273	0.308	0.0101989	0.2965	0.0183101	0.1556	0.00974177	0.3158	0.0146119	0.3733	1.57083e-06	0.4117	0.015942	-0.4364	3.00918e-07	0.1173	0.026503	0.3315	0.0248298	0.1519	0.0300648	0.2464	0.0208939
7.165	0.1589	3.1222e-07	0.2084	0.0307414	0.3069	0.00832908	0.2933	0.0122068	0.154	0.00726767	0.3151	0.0135464	0.367	9.95466e-07	0.4217	0.0449275	-0.4339	3.57059e-07	0.1183	0.0282818	0.334	0.0281671	0.1527	0.0311681	0.2414	0.0142819
7.168	0.1591	3.16713e-07	0.2068	0.0278481	0.3037	0.00288968	0.2956	0.0165936	0.1527	0.00525746	0.3188	0.0191781	0.3692	1.19639e-06	0.4203	0.0408696	-0.4301	4.42394e-07	0.1177	0.0272145	0.3346	0.0289681	0.156	0.0357192	0.2432	0.0166623
7.171	0.154	2.02157e-07	0.21	0.0336347	0.308	0.0101989	0.2971	0.0194545	0.1554	0.0094325	0.3166	0.0158295	0.3742	1.65302e-06	0.4147	0.0246377	-0.4276	4.98535e-07	0.1183	0.0282818	0.3307	0.0237618	0.1523	0.0306165	0.2447	0.0186459
7.174	0.1546	2.15634e-07	0.21	0.0336347	0.3078	0.00985892	0.3001	0.0251764	0.1528	0.00541209	0.3165	0.0156773	0.3718	1.43384e-06	0.4177	0.0333333	-0.4292	4.62605e-07	0.1223	0.0353967	0.3326	0.0262982	0.1527	0.0311681	0.2437	0.0173235
7.177	0.1575	2.80774e-07	0.2086	0.0311031	0.3105	0.0144484	0.2996	0.0242228	0.1501	0.00123705	0.3096	0.00517504	0.3702	1.28771e-06	0.416	0.0284058	-0.4313	4.15446e-07	0.1222	0.0352188	0.3339	0.0280336	0.1527	0.0311681	0.2442	0.0179847
7.18	0.1581	2.94251e-07	0.2098	0.0332731	0.3126	0.018018	0.3004	0.0257486	0.1577	0.012989	0.3142	0.0121766	0.3694	1.21465e-06	0.4207	0.042029	-0.4298	4.49131e-07	0.1181	0.027926	0.3279	0.020024	0.1559	0.0355813	0.246	0.020365
7.183	0.1534	1.8868e-07	0.2092	0.0321881	0.308	0.0101989	0.3005	0.0259393	0.1518	0.00386578	0.3147	0.0129376	0.376	1.81741e-06	0.4235	0.0501449	-0.4309	4.24429e-07	0.1207	0.0325507	0.3286	0.0209585	0.1517	0.029789	0.2487	0.0239355
7.186	0.1533	1.86434e-07	0.2104	0.034358	0.3075	0.00934897	0.2962	0.0177379	0.1572	0.0122159	0.317	0.0164384	0.3688	1.15986e-06	0.4257	0.0565217	-0.4329	3.79516e-07	0.1158	0.0238349	0.3316	0.0249633	0.1517	0.029789	0.2489	0.0241999
7.189	0.154	2.02157e-07	0.2102	0.0339964	0.3077	0.00968893	0.3	0.0249857	0.1605	0.0173187	0.316	0.0149163	0.3681	1.09593e-06	0.4231	0.0489855	-0.4327	3.84007e-07	0.1176	0.0270366	0.3353	0.0299025	0.151	0.0288236	0.249	0.0243322
7.192	0.1582	2.96497e-07	0.2077	0.0294756	0.3038	0.00305966	0.2997	0.0244135	0.1574	0.0125251	0.3129	0.0101979	0.3655	8.58475e-07	0.4191	0.0373913	-0.4346	3.41339e-07	0.1185	0.0286375	0.3324	0.0260312	0.1502	0.0277203	0.2499	0.0255223
7.195	0.1596	3.27944e-07	0.204	0.0227848	0.304	0.00339963	0.2947	0.014877	0.1572	0.0122159	0.3091	0.004414	0.3716	1.41557e-06	0.4167	0.0304348	-0.4323	3.9299e-07	0.119	0.0295269	0.3331	0.0269657	0.1532	0.0318577	0.2495	0.0249934
7.198	0.1602	3.41421e-07	0.2073	0.0287523	0.308	0.0101989	0.2984	0.021934	0.1572	0.0122159	0.3119	0.0086758	0.3703	1.29685e-06	0.4151	0.0257971	-0.4348	3.36848e-07	0.1205	0.0321949	0.3356	0.030303	0.1503	0.0278582	0.2509	0.0268448
7.201	0.1572	2.74035e-07	0.2051	0.024774	0.3098	0.0132585	0.3017	0.0282281	0.154	0.00726767	0.3097	0.00532725	0.3705	1.31511e-06	0.4251	0.0547826	-0.4322	3.95235e-07	0.1205	0.0321949	0.3333	0.0272327	0.1481	0.0248242	0.2551	0.0323988
7.204	0.1606	3.50405e-07	0.2048	0.0242315	0.3079	0.0100289	0.2995	0.024032	0.1541	0.0074223	0.3086	0.00365297	0.3701	1.27858e-06	0.4225	0.0472464	-0.4288	4.71587e-07	0.1222	0.0352188	0.3307	0.0237618	0.1516	0.0296511	0.2509	0.0268448
7.207	0.1567	2.62804e-07	0.202	0.0191682	0.3085	0.0110488	0.3008	0.0265115	0.1572	0.0122159	0.3097	0.00532725	0.3695	1.22378e-06	0.423	0.0486957	-0.4279	4.91798e-07	0.1248	0.0398435	0.3312	0.0244293	0.1526	0.0310302	0.2527	0.0292251
7.21	0.1572	2.74035e-07	0.207	0.0282098	0.3111	0.0154683	0.3015	0.0278467	0.1528	0.00541209	0.3095	0.00502283	0.3697	1.24205e-06	0.4223	0.0466667	-0.4327	3.84007e-07	0.1256	0.0412665	0.3295	0.0221599	0.1587	0.0394428	0.2475	0.0223486
7.213	0.1578	2.87512e-07	0.2062	0.0267631	0.3088	0.0115587	0.296	0.0173565	0.1531	0.00587599	0.3111	0.00745814	0.3713	1.38817e-06	0.4212	0.0434783	-0.4307	4.2892e-07	0.1195	0.0304162	0.3321	0.0256308	0.1599	0.0410978	0.2433	0.0167945
7.216	0.1598	3.32436e-07	0.2108	0.0350814	0.3111	0.0154683	0.2951	0.0156399	0.1516	0.00355652	0.3108	0.00700152	0.3709	1.35164e-06	0.4218	0.0452174	-0.4334	3.68287e-07	0.1238	0.0380647	0.331	0.0241623	0.155	0.0343401	0.2468	0.0214229
7.219	0.1579	2.89758e-07	0.2101	0.0338156	0.3087	0.0113887	0.2954	0.0162121	0.1539	0.00711304	0.3103	0.00624049	0.3704	1.30598e-06	0.4214	0.044058	-0.4357	3.16637e-07	0.1229	0.0364639	0.334	0.0281671	0.1533	0.0319956	0.2418	0.0148109
7.222	0.159	3.14466e-07	0.21	0.0336347	0.3118	0.0166582	0.296	0.0173565	0.1564	0.0109788	0.3129	0.0101979	0.3653	8.4021e-07	0.4195	0.0385507	-0.4362	3.05409e-07	0.117	0.0259694	0.3295	0.0221599	0.1472	0.023583	0.2479	0.0228775
7.225	0.154	2.02157e-07	0.2123	0.0377939	0.3065	0.00764916	0.2965	0.0183101	0.1554	0.0094325	0.3158	0.0146119	0.369	1.17812e-06	0.4221	0.046087	-0.4306	4.31166e-07	0.1188	0.0291711	0.334	0.0281671	0.1525	0.0308923	0.25	0.0256546
7.228	0.1571	2.71789e-07	0.2126	0.0383363	0.3022	0.000339963	0.301	0.026893	0.1544	0.00788619	0.3144	0.012481	0.3673	1.02286e-06	0.4192	0.0376812	-0.4286	4.76079e-07	0.1237	0.0378869	0.3335	0.0274997	0.1519	0.0300648	0.2473	0.0220841
7.231	0.1579	2.89758e-07	0.2067	0.0276673	0.3077	0.00968893	0.2949	0.0152584	0.1587	0.0145353	0.3144	0.012481	0.3671	1.0046e-06	0.421	0.0428986	-0.428	4.89553e-07	0.1216	0.0341515	0.3378	0.0332399	0.1501	0.0275824	0.2463	0.0207617
7.234	0.1616	3.72867e-07	0.2069	0.0280289	0.3082	0.0105388	0.3006	0.0261301	0.1528	0.00541209	0.3096	0.00517504	0.3726	1.5069e-06	0.4279	0.0628986	-0.4341	3.52568e-07	0.1207	0.0325507	0.3356	0.030303	0.154	0.032961	0.242	0.0150754
7.237	0.1613	3.66129e-07	0.2085	0.0309222	0.3128	0.018358	0.2958	0.016975	0.1552	0.00912324	0.3107	0.00684932	0.3707	1.33338e-06	0.4231	0.0489855	-0.4298	4.49131e-07	0.1219	0.0346852	0.3391	0.0349753	0.1534	0.0321335	0.2398	0.0121661
7.24	0.158	2.92005e-07	0.207	0.0282098	0.3149	0.0219276	0.294	0.0135419	0.1565	0.0111334	0.3104	0.00639269	0.3746	1.68955e-06	0.4222	0.0463768	-0.4318	4.04218e-07	0.12	0.0313056	0.3369	0.0320384	0.1503	0.0278582	0.2462	0.0206295
7.243	0.1572	2.74035e-07	0.2069	0.0280289	0.3138	0.0200578	0.2968	0.0188823	0.15	0.00108242	0.3132	0.0106545	0.3702	1.28771e-06	0.4236	0.0504348	-0.4306	4.31166e-07	0.123	0.0366418	0.3347	0.0291016	0.1548	0.0340643	0.2499	0.0255223
7.246	0.1565	2.58312e-07	0.2057	0.025859	0.3117	0.0164882	0.2952	0.0158306	0.1529	0.00556672	0.313	0.0103501	0.3694	1.21465e-06	0.4204	0.0411594	-0.4324	3.90744e-07	0.122	0.034863	0.3339	0.0280336	0.1564	0.0362709	0.2477	0.0226131
7.249	0.1544	2.11142e-07	0.2096	0.0329114	0.3092	0.0122387	0.296	0.0173565	0.1548	0.00850472	0.3118	0.00852359	0.3718	1.43384e-06	0.4232	0.0492754	-0.4322	3.95235e-07	0.1188	0.0291711	0.331	0.0241623	0.1593	0.0402703	0.2461	0.0204972
7.252	0.152	1.57233e-07	0.2035	0.0218807	0.311	0.0152983	0.2935	0.0125882	0.1556	0.00974177	0.3109	0.00715373	0.3698	1.25118e-06	0.4233	0.0495652	-0.4334	3.68287e-07	0.1237	0.0378869	0.332	0.0254973	0.1537	0.0325472	0.2462	0.0206295
7.255	0.1556	2.38096e-07	0.2043	0.0233273	0.3106	0.0146184	0.2972	0.0196452	0.155	0.00881398	0.3125	0.00958904	0.374	1.63476e-06	0.4203	0.0408696	-0.4367	2.94181e-07	0.1225	0.0357524	0.3304	0.0233614	0.1591	0.0399945	0.2464	0.0208939
7.258	0.1523	1.63972e-07	0.2046	0.0238698	0.3089	0.0117287	0.2963	0.0179287	0.1533	0.00618525	0.3142	0.0121766	0.3744	1.67129e-06	0.4261	0.0576812	-0.4334	3.68287e-07	0.1235	0.0375311	0.3293	0.0218929	0.1589	0.0397187	0.2446	0.0185136
7.261	0.1554	2.33604e-07	0.2079	0.0298373	0.3088	0.0115587	0.3001	0.0251764	0.1516	0.00355652	0.3139	0.0117199	0.3764	1.85394e-06	0.4243	0.0524638	-0.4284	4.8057e-07	0.1194	0.0302383	0.3294	0.0220264	0.1583	0.0388912	0.2468	0.0214229
7.264	0.1546	2.15634e-07	0.2073	0.0287523	0.3088	0.0115587	0.2974	0.0200267	0.1505	0.00185557	0.3129	0.0101979	0.3705	1.31511e-06	0.4209	0.0426087	-0.4261	5.3222e-07	0.1214	0.0337958	0.3326	0.0262982	0.1562	0.035995	0.2512	0.0272415
7.267	0.1575	2.80774e-07	0.2045	0.023689	0.3079	0.0100289	0.2975	0.0202174	0.1529	0.00556672	0.314	0.0118721	0.373	1.54343e-06	0.4212	0.0434783	-0.4298	4.49131e-07	0.1258	0.0416222	0.3322	0.0257643	0.1584	0.0390291	0.2509	0.0268448
7.27	0.1505	1.2354e-07	0.2047	0.0240506	0.3082	0.0105388	0.3042	0.0329964	0.1527	0.00525746	0.3161	0.0150685	0.3714	1.39731e-06	0.4274	0.0614493	-0.4296	4.53622e-07	0.1211	0.0332622	0.3262	0.0177546	0.1567	0.0366846	0.2484	0.0235387
7.273	0.1531	1.81941e-07	0.2055	0.0254973	0.3068	0.0081591	0.2969	0.019073	0.1534	0.00633988	0.3104	0.00639269	0.3741	1.64389e-06	0.4293	0.0669565	-0.4312	4.17692e-07	0.117	0.0259694	0.3276	0.0196235	0.1541	0.0330989	0.248	0.0230098
7.276	0.1559	2.44835e-07	0.204	0.0227848	0.3023	0.000509944	0.2989	0.0228877	0.1574	0.0125251	0.3082	0.00304414	0.3713	1.38817e-06	0.4278	0.0626087	-0.4303	4.37903e-07	0.12	0.0313056	0.3267	0.0184221	0.1579	0.0383395	0.2426	0.0158688
7.279	0.1612	3.63883e-07	0.2039	0.022604	0.307	0.00849907	0.2991	0.0232691	0.1586	0.0143807	0.3124	0.00943683	0.3761	1.82654e-06	0.4229	0.0484058	-0.4306	4.31166e-07	0.1188	0.0291711	0.3304	0.0233614	0.1537	0.0325472	0.2487	0.0239355
7.282	0.1584	3.00989e-07	0.2033	0.021519	0.3061	0.00696923	0.2941	0.0137326	0.1565	0.0111334	0.3083	0.00319635	0.3738	1.61649e-06	0.4216	0.0446377	-0.4349	3.34603e-07	0.12	0.0313056	0.3296	0.0222934	0.1565	0.0364088	0.2504	0.0261835
7.285	0.1601	3.39175e-07	0.2058	0.0260398	0.3039	0.00322964	0.2929	0.0114438	0.1557	0.0098964	0.3148	0.0130898	0.3757	1.79001e-06	0.4192	0.0376812	-0.4371	2.85198e-07	0.1209	0.0329064	0.3305	0.0234949	0.1564	0.0362709	0.2534	0.0301508
7.288	0.1571	2.71789e-07	0.2076	0.0292948	0.302	0	0.2959	0.0171657	0.1544	0.00788619	0.3152	0.0136986	0.377	1.90874e-06	0.4205	0.0414493	-0.4324	3.90744e-07	0.1174	0.0266809	0.3328	0.0265652	0.1552	0.0346159	0.2471	0.0218196
7.291	0.1596	3.27944e-07	0.2081	0.0301989	0.308	0.0101989	0.298	0.0211711	0.1537	0.00680377	0.312	0.00882801	0.3764	1.85394e-06	0.4188	0.0365217	-0.4314	4.132e-07	0.1169	0.0257915	0.3363	0.0312375	0.1572	0.0373742	0.2477	0.0226131
7.294	0.16	3.36928e-07	0.205	0.0245931	0.3104	0.0142784	0.2974	0.0200267	0.1597	0.0160816	0.3102	0.00608828	0.3708	1.34251e-06	0.4162	0.0289855	-0.4292	4.62605e-07	0.121	0.0330843	0.3295	0.0221599	0.1588	0.0395807	0.2502	0.0259191
7.297	0.1598	3.32436e-07	0.2029	0.0207957	0.3117	0.0164882	0.3031	0.0308983	0.1584	0.0140714	0.3114	0.00791476	0.3707	1.33338e-06	0.4205	0.0414493	-0.4286	4.76079e-07	0.1205	0.0321949	0.3304	0.0233614	0.1524	0.0307544	0.2502	0.0259191
7.3	0.1623	3.88591e-07	0.2026	0.0202532	0.3105	0.0144484	0.3025	0.029754	0.1595	0.0157724	0.3142	0.0121766	0.3743	1.66215e-06	0.4199	0.0397101	-0.4283	4.82816e-07	0.1179	0.0275703	0.3272	0.0190896	0.1508	0.0285478	0.255	0.0322666
7.303	0.1665	4.82931e-07	0.2038	0.0224231	0.3088	0.0115587	0.299	0.0230784	0.1552	0.00912324	0.3103	0.00624049	0.3709	1.35164e-06	0.4121	0.0171014	-0.4301	4.42394e-07	0.1181	0.027926	0.3342	0.0284341	0.1515	0.0295132	0.2495	0.0249934
7.306	0.1592	3.18959e-07	0.2083	0.0305606	0.3089	0.0117287	0.2996	0.0242228	0.1551	0.00896861	0.3135	0.0111111	0.3701	1.27858e-06	0.4147	0.0246377	-0.4313	4.15446e-07	0.1186	0.0288154	0.3359	0.0307035	0.1557	0.0353055	0.2551	0.0323988
7.309	0.1546	2.15634e-07	0.2118	0.0368897	0.3116	0.0163182	0.3016	0.0280374	0.1563	0.0108242	0.3095	0.00502283	0.3728	1.52516e-06	0.4153	0.0263768	-0.4277	4.9629e-07	0.1183	0.0282818	0.3368	0.031905	0.1542	0.0332368	0.2572	0.0351759
7.312	0.1595	3.25697e-07	0.2075	0.0291139	0.3131	0.0188679	0.2986	0.0223155	0.1541	0.0074223	0.3114	0.00791476	0.3731	1.55256e-06	0.4172	0.0318841	-0.4291	4.6485e-07	0.1161	0.0243686	0.3316	0.0249633	0.1549	0.0342022	0.2574	0.0354404
7.315	0.1575	2.80774e-07	0.206	0.0264014	0.3105	0.0144484	0.2958	0.016975	0.1581	0.0136075	0.3124	0.00943683	0.3721	1.46123e-06	0.4212	0.0434783	-0.4277	4.9629e-07	0.1184	0.0284596	0.3277	0.019757	0.1526	0.0310302	0.2541	0.0310764
7.318	0.1591	3.16713e-07	0.2065	0.0273056	0.3094	0.0125786	0.3001	0.0251764	0.1524	0.00479357	0.3105	0.0065449	0.3733	1.57083e-06	0.4195	0.0385507	-0.4253	5.50185e-07	0.1136	0.0199217	0.3313	0.0245628	0.1611	0.0427527	0.2518	0.0280349
7.321	0.1616	3.72867e-07	0.2107	0.0349005	0.3085	0.0110488	0.3037	0.0320427	0.1576	0.0128344	0.3113	0.00776256	0.3706	1.32424e-06	0.4182	0.0347826	-0.4251	5.54677e-07	0.1165	0.02508	0.3314	0.0246963	0.1612	0.0428906	0.2528	0.0293573
7.324	0.1627	3.97575e-07	0.208	0.0300181	0.3122	0.0173381	0.3035	0.0316613	0.1625	0.0204113	0.3124	0.00943683	0.3701	1.27858e-06	0.4184	0.0353623	-0.4226	6.10818e-07	0.1139	0.0204554	0.3334	0.0273662	0.1569	0.0369604	0.2569	0.0347792
7.327	0.1598	3.32436e-07	0.2107	0.0349005	0.3101	0.0137685	0.3007	0.0263208	0.1603	0.0170094	0.3111	0.00745814	0.3704	1.30598e-06	0.4197	0.0391304	-0.4278	4.94044e-07	0.1158	0.0238349	0.3295	0.0221599	0.1556	0.0351676	0.2521	0.0284316
7.33	0.1628	3.99822e-07	0.2089	0.0316456	0.3123	0.0175081	0.2999	0.024795	0.1592	0.0153085	0.3133	0.0108067	0.3637	6.94086e-07	0.4164	0.0295652	-0.4253	5.50185e-07	0.1158	0.0238349	0.3327	0.0264317	0.1516	0.0296511	0.2566	0.0343824
7.333	0.1631	4.0656e-07	0.2082	0.0303797	0.3132	0.0190379	0.3025	0.029754	0.1586	0.0143807	0.3131	0.0105023	0.3711	1.36991e-06	0.4173	0.0321739	-0.4264	5.25483e-07	0.1164	0.0249022	0.3302	0.0230944	0.152	0.0302027	0.2512	0.0272415
7.336	0.1598	3.32436e-07	0.2081	0.0301989	0.3089	0.0117287	0.3043	0.0331871	0.1586	0.0143807	0.3138	0.0115677	0.3679	1.07766e-06	0.4163	0.0292754	-0.4283	4.82816e-07	0.1194	0.0302383	0.3313	0.0245628	0.1524	0.0307544	0.2497	0.0252579
7.339	0.1608	3.54898e-07	0.2082	0.0303797	0.3101	0.0137685	0.3003	0.0255579	0.1604	0.0171641	0.3114	0.00791476	0.3695	1.22378e-06	0.4174	0.0324638	-0.4243	5.72642e-07	0.118	0.0277481	0.3355	0.0301695	0.1569	0.0369604	0.255	0.0322666
7.342	0.1637	4.20037e-07	0.2103	0.0341772	0.3126	0.018018	0.301	0.026893	0.1641	0.0228854	0.3175	0.0171994	0.3695	1.22378e-06	0.4199	0.0397101	-0.427	5.12009e-07	0.1209	0.0329064	0.3328	0.0265652	0.1515	0.0295132	0.256	0.033589
7.345	0.1686	5.30101e-07	0.2086	0.0311031	0.3109	0.0151283	0.2972	0.0196452	0.1652	0.0245864	0.3192	0.0197869	0.3662	9.22404e-07	0.4213	0.0437681	-0.429	4.67096e-07	0.1167	0.0254358	0.3371	0.0323054	0.1552	0.0346159	0.2541	0.0310764
7.348	0.162	3.81852e-07	0.2134	0.039783	0.3056	0.00611933	0.2992	0.0234599	0.1621	0.0197928	0.3205	0.0217656	0.3699	1.26031e-06	0.4198	0.0394203	-0.4308	4.26674e-07	0.1181	0.027926	0.3405	0.0368442	0.1558	0.0354434	0.2567	0.0345147
7.351	0.1581	2.94251e-07	0.2087	0.0312839	0.3124	0.0176781	0.3007	0.0263208	0.1647	0.0238132	0.3155	0.0141553	0.3698	1.25118e-06	0.4181	0.0344928	-0.4341	3.52568e-07	0.1204	0.0320171	0.3339	0.0280336	0.1502	0.0277203	0.2493	0.0247289
7.354	0.1629	4.02068e-07	0.2077	0.0294756	0.3099	0.0134285	0.3045	0.0335686	0.1639	0.0225762	0.3115	0.00806697	0.3741	1.64389e-06	0.4225	0.0472464	-0.429	4.67096e-07	0.119	0.0295269	0.3366	0.031638	0.1501	0.0275824	0.2521	0.0284316
7.357	0.1631	4.0656e-07	0.2098	0.0332731	0.3111	0.0154683	0.2991	0.0232691	0.1612	0.0184011	0.313	0.0103501	0.3703	1.29685e-06	0.4222	0.0463768	-0.4284	4.8057e-07	0.1198	0.0309498	0.3404	0.0367107	0.1556	0.0351676	0.252	0.0282994
7.36	0.1612	3.63883e-07	0.2056	0.0256781	0.3134	0.0193779	0.2976	0.0204082	0.1607	0.017628	0.3135	0.0111111	0.3677	1.0594e-06	0.4194	0.0382609	-0.435	3.32357e-07	0.1178	0.0273924	0.338	0.0335069	0.1562	0.035995	0.2519	0.0281672
7.363	0.1602	3.41421e-07	0.2066	0.0274864	0.312	0.0169981	0.3014	0.0276559	0.1574	0.0125251	0.3141	0.0120244	0.37	1.26945e-06	0.4188	0.0365217	-0.4373	2.80707e-07	0.1173	0.026503	0.3347	0.0291016	0.155	0.0343401	0.2527	0.0292251
7.366	0.1563	2.53819e-07	0.209	0.0318264	0.3098	0.0132585	0.2985	0.0221247	0.1549	0.00865935	0.3123	0.00928463	0.3662	9.22404e-07	0.4209	0.0426087	-0.4288	4.71587e-07	0.1147	0.0218783	0.3353	0.0299025	0.1579	0.0383395	0.2588	0.0372917
7.369	0.1648	4.44745e-07	0.2056	0.0256781	0.3102	0.0139385	0.2981	0.0213618	0.158	0.0134529	0.3167	0.0159817	0.368	1.08679e-06	0.4193	0.037971	-0.4295	4.55868e-07	0.1202	0.0316613	0.3373	0.0325724	0.1557	0.0353055	0.2598	0.0386141
7.372	0.159	3.14466e-07	0.2081	0.0301989	0.3158	0.0234574	0.2979	0.0209804	0.1611	0.0182465	0.3157	0.0144597	0.3742	1.65302e-06	0.4203	0.0408696	-0.4268	5.16501e-07	0.1232	0.0369975	0.3402	0.0364437	0.155	0.0343401	0.2531	0.029754
7.375	0.159	3.14466e-07	0.2099	0.0334539	0.3156	0.0231175	0.2982	0.0215525	0.1589	0.0148446	0.3137	0.0114155	0.3743	1.66215e-06	0.4184	0.0353623	-0.4275	5.00781e-07	0.113	0.0188545	0.3395	0.0355093	0.1578	0.0382016	0.2533	0.0300185
7.378	0.1595	3.25697e-07	0.2151	0.0428571	0.3109	0.0151283	0.3029	0.0305169	0.1648	0.0239678	0.3187	0.0190259	0.3743	1.66215e-06	0.422	0.0457971	-0.4248	5.61414e-07	0.1074	0.00889363	0.3377	0.0331064	0.1622	0.0442698	0.2519	0.0281672
7.381	0.1611	3.61636e-07	0.2107	0.0349005	0.3169	0.0253272	0.3026	0.0299447	0.1641	0.0228854	0.3149	0.013242	0.3699	1.26031e-06	0.4191	0.0373913	-0.4281	4.87307e-07	0.1087	0.011206	0.3361	0.0309705	0.1633	0.0457868	0.2527	0.0292251
7.384	0.1636	4.17791e-07	0.2089	0.0316456	0.3141	0.0205677	0.3055	0.0354759	0.16	0.0165455	0.3159	0.0147641	0.3711	1.36991e-06	0.4145	0.024058	-0.4235	5.90607e-07	0.1174	0.0266809	0.3403	0.0365772	0.1592	0.0401324	0.2521	0.0284316
7.387	0.1534	1.8868e-07	0.2114	0.0361664	0.3133	0.0192079	0.3019	0.0286096	0.1628	0.0208752	0.3139	0.0117199	0.3731	1.55256e-06	0.4219	0.0455072	-0.4209	6.48994e-07	0.1183	0.0282818	0.3401	0.0363102	0.1635	0.0460626	0.2549	0.0321344
7.39	0.1528	1.75203e-07	0.2094	0.0325497	0.3141	0.0205677	0.2979	0.0209804	0.163	0.0211845	0.31	0.00578387	0.37	1.26945e-06	0.4238	0.0510145	-0.4256	5.43448e-07	0.1179	0.0275703	0.3378	0.0332399	0.1555	0.0350297	0.2556	0.03306
7.393	0.1553	2.31357e-07	0.208	0.0300181	0.3156	0.0231175	0.3008	0.0265115	0.1631	0.0213391	0.3182	0.0182648	0.3753	1.75348e-06	0.421	0.0428986	-0.4266	5.20992e-07	0.1123	0.0176094	0.3378	0.0332399	0.1571	0.0372362	0.2518	0.0280349
7.396	0.156	2.47081e-07	0.2072	0.0285714	0.3166	0.0248173	0.2956	0.0165936	0.1649	0.0241225	0.3187	0.0190259	0.3781	2.0092e-06	0.4174	0.0324638	-0.428	4.89553e-07	0.1183	0.0282818	0.341	0.0375117	0.1586	0.0393049	0.259	0.0375562
7.399	0.1534	1.8868e-07	0.2123	0.0377939	0.3106	0.0146184	0.2951	0.0156399	0.1608	0.0177826	0.3171	0.0165906	0.377	1.90874e-06	0.4277	0.0623188	-0.4296	4.53622e-07	0.1245	0.0393099	0.3377	0.0331064	0.1561	0.0358571	0.2563	0.0339857
7.402	0.1548	2.20127e-07	0.2115	0.0363472	0.313	0.0186979	0.2981	0.0213618	0.1622	0.0199474	0.3158	0.0146119	0.38	2.18272e-06	0.4222	0.0463768	-0.4291	4.6485e-07	0.1226	0.0359303	0.3399	0.0360433	0.1586	0.0393049	0.2569	0.0347792
7.405	0.1591	3.16713e-07	0.2092	0.0321881	0.3143	0.0209077	0.2978	0.0207896	0.1601	0.0167002	0.3187	0.0190259	0.3761	1.82654e-06	0.4235	0.0501449	-0.4197	6.75942e-07	0.1206	0.0323728	0.3408	0.0372447	0.1561	0.0358571	0.2574	0.0354404
7.408	0.1552	2.29111e-07	0.2082	0.0303797	0.3134	0.0193779	0.301	0.026893	0.163	0.0211845	0.3152	0.0136986	0.3772	1.927e-06	0.4213	0.0437681	-0.4198	6.73696e-07	0.1202	0.0316613	0.3407	0.0371112	0.1577	0.0380637	0.2614	0.04073
7.411	0.1618	3.7736e-07	0.2036	0.0220615	0.3167	0.0249873	0.2962	0.0177379	0.1627	0.0207206	0.3101	0.00593607	0.3808	2.25578e-06	0.4263	0.0582609	-0.4239	5.81624e-07	0.1188	0.0291711	0.344	0.0415165	0.1598	0.0409599	0.2602	0.0391431
7.414	0.1592	3.18959e-07	0.207	0.0282098	0.3183	0.027707	0.3013	0.0274652	0.164	0.0227308	0.3097	0.00532725	0.3776	1.96353e-06	0.4274	0.0614493	-0.4236	5.88361e-07	0.1201	0.0314835	0.3405	0.0368442	0.1604	0.0417873	0.264	0.0441682
7.417	0.1604	3.45913e-07	0.2069	0.0280289	0.3184	0.0278769	0.3022	0.0291818	0.1667	0.0269058	0.3151	0.0135464	0.3736	1.59823e-06	0.4217	0.0449275	-0.4306	4.31166e-07	0.1257	0.0414443	0.3436	0.0409825	0.1587	0.0394428	0.2591	0.0376884
7.42	0.1653	4.55976e-07	0.2039	0.022604	0.3147	0.0215876	0.3039	0.0324242	0.1712	0.0338642	0.3158	0.0146119	0.3747	1.69869e-06	0.4187	0.0362319	-0.4283	4.82816e-07	0.1251	0.0403771	0.3417	0.0384461	0.1549	0.0342022	0.2599	0.0387464
7.423	0.1617	3.75114e-07	0.2065	0.0273056	0.3128	0.018358	0.3037	0.0320427	0.1683	0.0293799	0.3166	0.0158295	0.3714	1.39731e-06	0.4254	0.0556522	-0.4257	5.41203e-07	0.1256	0.0412665	0.3375	0.0328394	0.1581	0.0386154	0.2572	0.0351759
7.426	0.1581	2.94251e-07	0.2091	0.0320072	0.3143	0.0209077	0.3054	0.0352851	0.1657	0.0253595	0.3191	0.0196347	0.3782	2.01833e-06	0.4284	0.0643478	-0.4246	5.65905e-07	0.1202	0.0316613	0.3398	0.0359098	0.1605	0.0419253	0.2589	0.037424
7.429	0.1592	3.18959e-07	0.2073	0.0287523	0.3186	0.0282169	0.3061	0.0366203	0.1687	0.0299985	0.319	0.0194825	0.3786	2.05486e-06	0.4245	0.0530435	-0.4279	4.91798e-07	0.122	0.034863	0.343	0.0401816	0.1574	0.03765	0.2577	0.0358371
7.432	0.1594	3.23451e-07	0.2061	0.0265823	0.3168	0.0251572	0.3016	0.0280374	0.1675	0.0281429	0.317	0.0164384	0.3796	2.14619e-06	0.4224	0.0469565	-0.4255	5.45694e-07	0.119	0.0295269	0.3418	0.0385796	0.1607	0.0422011	0.2503	0.0260513
7.435	0.161	3.5939e-07	0.2077	0.0294756	0.3148	0.0217576	0.3022	0.0291818	0.1636	0.0221123	0.319	0.0194825	0.3826	2.42017e-06	0.4204	0.0411594	-0.4283	4.82816e-07	0.1196	0.0305941	0.3383	0.0339074	0.1595	0.0405461	0.2532	0.0298863
7.438	0.1616	3.72867e-07	0.2082	0.0303797	0.3151	0.0222676	0.3003	0.0255579	0.1667	0.0269058	0.3135	0.0111111	0.3728	1.52516e-06	0.418	0.0342029	-0.4249	5.59168e-07	0.1203	0.0318392	0.3376	0.0329729	0.1588	0.0395807	0.262	0.0415234
7.441	0.1569	2.67296e-07	0.2119	0.0370705	0.3145	0.0212477	0.2987	0.0225062	0.1675	0.0281429	0.3124	0.00943683	0.3759	1.80828e-06	0.4251	0.0547826	-0.4222	6.19801e-07	0.1203	0.0318392	0.3393	0.0352423	0.1579	0.0383395	0.2614	0.04073
7.444	0.1592	3.18959e-07	0.2107	0.0349005	0.3125	0.017848	0.301	0.026893	0.1632	0.0214937	0.3165	0.0156773	0.3786	2.05486e-06	0.424	0.0515942	-0.4224	6.15309e-07	0.121	0.0330843	0.3406	0.0369777	0.1606	0.0420632	0.26	0.0388786
7.447	0.1622	3.86344e-07	0.2131	0.0392405	0.3131	0.0188679	0.2974	0.0200267	0.1619	0.0194835	0.3167	0.0159817	0.385	2.63936e-06	0.4274	0.0614493	-0.422	6.24292e-07	0.1257	0.0414443	0.3377	0.0331064	0.1586	0.0393049	0.2575	0.0355726
7.45	0.1616	3.72867e-07	0.2178	0.0477396	0.3115	0.0161482	0.3003	0.0255579	0.1667	0.0269058	0.3135	0.0111111	0.381	2.27405e-06	0.4222	0.0463768	-0.4213	6.40012e-07	0.1296	0.0483814	0.3305	0.0234949	0.1609	0.0424769	0.2605	0.0395398
7.453	0.1611	3.61636e-07	0.2094	0.0325497	0.315	0.0220976	0.3029	0.0305169	0.1698	0.0316994	0.3158	0.0146119	0.3803	2.21012e-06	0.4188	0.0365217	-0.4213	6.40012e-07	0.1277	0.0450018	0.3358	0.03057	0.167	0.0508895	0.2552	0.0325311
7.456	0.1705	5.72778e-07	0.2106	0.0347197	0.3123	0.0175081	0.3049	0.0343315	0.165	0.0242771	0.3166	0.0158295	0.3813	2.30144e-06	0.4258	0.0568116	-0.4257	5.41203e-07	0.1214	0.0337958	0.3389	0.0347083	0.1675	0.0515791	0.2596	0.0383496
7.459	0.1662	4.76192e-07	0.2123	0.0377939	0.3123	0.0175081	0.3035	0.0316613	0.1701	0.0321633	0.3128	0.0100457	0.3773	1.93614e-06	0.4242	0.0521739	-0.422	6.24292e-07	0.1178	0.0273924	0.3409	0.0373782	0.1611	0.0427527	0.2567	0.0345147
7.462	0.1654	4.58223e-07	0.2121	0.0374322	0.3137	0.0198878	0.2982	0.0215525	0.167	0.0273697	0.3173	0.016895	0.3779	1.99093e-06	0.4281	0.0634783	-0.4216	6.33275e-07	0.126	0.0419779	0.339	0.0348418	0.1595	0.0405461	0.2554	0.0327956
7.465	0.1631	4.0656e-07	0.2154	0.0433996	0.3121	0.0171681	0.2992	0.0234599	0.1681	0.0290707	0.3134	0.0109589	0.3775	1.9544e-06	0.429	0.066087	-0.4207	6.53485e-07	0.1256	0.0412665	0.3418	0.0385796	0.1566	0.0365467	0.2567	0.0345147
7.468	0.1637	4.20037e-07	0.2114	0.0361664	0.3182	0.027537	0.2925	0.0106809	0.1662	0.0261327	0.3134	0.0109589	0.3775	1.9544e-06	0.4263	0.0582609	-0.4265	5.23237e-07	0.1287	0.0467805	0.3385	0.0341743	0.161	0.0426148	0.2571	0.0350436
7.471	0.1671	4.96408e-07	0.2134	0.039783	0.3162	0.0241373	0.2978	0.0207896	0.1671	0.0275244	0.3137	0.0114155	0.3806	2.23752e-06	0.4288	0.0655072	-0.4232	5.97344e-07	0.1302	0.0494486	0.338	0.0335069	0.1631	0.045511	0.2508	0.0267125
7.474	0.1635	4.15545e-07	0.2118	0.0368897	0.3154	0.0227775	0.303	0.0307076	0.1629	0.0210298	0.3145	0.0126332	0.3809	2.26491e-06	0.4261	0.0576812	-0.4207	6.53485e-07	0.1316	0.0519388	0.3406	0.0369777	0.1579	0.0383395	0.2507	0.0265803
7.477	0.161	3.5939e-07	0.2161	0.0446655	0.3159	0.0236274	0.3039	0.0324242	0.167	0.0273697	0.3178	0.017656	0.3831	2.46583e-06	0.427	0.0602899	-0.4235	5.90607e-07	0.1297	0.0485592	0.3404	0.0367107	0.1564	0.0362709	0.256	0.033589
7.48	0.1585	3.03235e-07	0.2159	0.0443038	0.316	0.0237974	0.3005	0.0259393	0.1645	0.0235039	0.3179	0.0178082	0.3776	1.96353e-06	0.424	0.0515942	-0.4208	6.5124e-07	0.124	0.0384205	0.3386	0.0343078	0.1588	0.0395807	0.2554	0.0327956
7.483	0.1602	3.41421e-07	0.2116	0.036528	0.3153	0.0226075	0.3041	0.0328056	0.1697	0.0315448	0.3167	0.0159817	0.3787	2.06399e-06	0.4282	0.0637681	-0.4196	6.78188e-07	0.1275	0.044646	0.3401	0.0363102	0.1582	0.0387533	0.2529	0.0294896
7.486	0.1626	3.95329e-07	0.2154	0.0433996	0.3121	0.0171681	0.3077	0.0396719	0.1692	0.0307716	0.3174	0.0170472	0.3778	1.9818e-06	0.4315	0.0733333	-0.4224	6.15309e-07	0.1271	0.0439345	0.3452	0.0431184	0.1581	0.0386154	0.252	0.0282994
7.489	0.1602	3.41421e-07	0.2108	0.0350814	0.3148	0.0217576	0.3076	0.0394812	0.1678	0.0286068	0.3158	0.0146119	0.3814	2.31058e-06	0.4346	0.0823188	-0.4176	7.23101e-07	0.1259	0.0418001	0.3441	0.04165	0.1609	0.0424769	0.2517	0.0279027
7.492	0.1623	3.88591e-07	0.2137	0.0403255	0.3129	0.018528	0.3056	0.0356666	0.1684	0.0295346	0.3225	0.0248097	0.3816	2.32884e-06	0.4314	0.0730435	-0.4169	7.3882e-07	0.1247	0.0396656	0.3422	0.0391136	0.1608	0.042339	0.2567	0.0345147
7.495	0.1644	4.35761e-07	0.2171	0.0464738	0.3149	0.0219276	0.3087	0.0415792	0.1722	0.0354105	0.3206	0.0219178	0.3813	2.30144e-06	0.4312	0.0724638	-0.4174	7.27592e-07	0.1278	0.0451797	0.3465	0.0448538	0.1627	0.0449593	0.2585	0.036895
7.498	0.1639	4.2453e-07	0.2139	0.0406872	0.3146	0.0214176	0.3095	0.0431051	0.1692	0.0307716	0.3161	0.0150685	0.3877	2.88594e-06	0.43	0.0689855	-0.4225	6.13064e-07	0.1311	0.0510494	0.3435	0.040849	0.1641	0.0468901	0.2569	0.0347792
7.501	0.1596	3.27944e-07	0.2161	0.0446655	0.3169	0.0253272	0.3076	0.0394812	0.1716	0.0344828	0.3175	0.0171994	0.3868	2.80374e-06	0.4206	0.0417391	-0.4186	7.00644e-07	0.1231	0.0368196	0.3434	0.0407155	0.1589	0.0397187	0.2504	0.0261835
7.504	0.1616	3.72867e-07	0.2177	0.0475588	0.3187	0.0283869	0.3067	0.0377646	0.1726	0.0360291	0.3197	0.0205479	0.379	2.09139e-06	0.421	0.0428986	-0.4187	6.98399e-07	0.1241	0.0385984	0.3445	0.042184	0.1595	0.0405461	0.2531	0.029754
7.507	0.1656	4.62715e-07	0.2153	0.0432188	0.3162	0.0241373	0.3113	0.0465382	0.1657	0.0253595	0.3182	0.0182648	0.3807	2.24665e-06	0.4242	0.0521739	-0.4185	7.0289e-07	0.1249	0.0400213	0.3403	0.0365772	0.1572	0.0373742	0.2525	0.0289606
7.51	0.1705	5.72778e-07	0.2119	0.0370705	0.313	0.0186979	0.3111	0.0461568	0.1666	0.0267512	0.3164	0.0155251	0.3835	2.50236e-06	0.4236	0.0504348	-0.416	7.59031e-07	0.1205	0.0321949	0.3424	0.0393806	0.1604	0.0417873	0.2549	0.0321344
7.513	0.1691	5.41332e-07	0.214	0.040868	0.3168	0.0251572	0.3125	0.048827	0.1645	0.0235039	0.323	0.0255708	0.3836	2.5115e-06	0.4178	0.0336232	-0.418	7.14118e-07	0.1234	0.0373533	0.3425	0.0395141	0.1574	0.03765	0.26	0.0388786
7.516	0.1716	5.97486e-07	0.2162	0.0448463	0.3141	0.0205677	0.3095	0.0431051	0.1615	0.018865	0.3145	0.0126332	0.3813	2.30144e-06	0.4273	0.0611594	-0.4217	6.31029e-07	0.121	0.0330843	0.3409	0.0373782	0.1566	0.0365467	0.2614	0.04073
7.519	0.1685	5.27854e-07	0.2127	0.0385172	0.317	0.0254972	0.3077	0.0396719	0.1656	0.0252049	0.315	0.0133942	0.3805	2.22838e-06	0.4294	0.0672464	-0.4203	6.62468e-07	0.1237	0.0378869	0.3368	0.031905	0.1547	0.0339264	0.2584	0.0367628
7.522	0.1648	4.44745e-07	0.2171	0.0464738	0.3135	0.0195478	0.3089	0.0419607	0.1662	0.0261327	0.319	0.0194825	0.3807	2.24665e-06	0.4269	0.06	-0.4226	6.10818e-07	0.1283	0.046069	0.3427	0.0397811	0.1598	0.0409599	0.2573	0.0353081
7.525	0.1656	4.62715e-07	0.2159	0.0443038	0.3178	0.026857	0.307	0.0383368	0.1714	0.0341735	0.3209	0.0223744	0.3845	2.59369e-06	0.4218	0.0452174	-0.4235	5.90607e-07	0.1245	0.0393099	0.3414	0.0380457	0.1621	0.0441318	0.2561	0.0337212
7.528	0.1671	4.96408e-07	0.2176	0.0473779	0.3217	0.0334863	0.3067	0.0377646	0.172	0.0351013	0.318	0.0179604	0.3796	2.14619e-06	0.4232	0.0492754	-0.4219	6.26538e-07	0.1276	0.0448239	0.3436	0.0409825	0.1661	0.0496483	0.2585	0.036895
7.531	0.1622	3.86344e-07	0.2138	0.0405063	0.3156	0.0231175	0.3067	0.0377646	0.1653	0.024741	0.3214	0.0231355	0.3823	2.39277e-06	0.4243	0.0524638	-0.4209	6.48994e-07	0.1269	0.0435788	0.3384	0.0340408	0.164	0.0467522	0.2555	0.0329278
7.534	0.1629	4.02068e-07	0.2169	0.0461121	0.3157	0.0232874	0.3056	0.0356666	0.1714	0.0341735	0.3247	0.0281583	0.387	2.82201e-06	0.4298	0.0684058	-0.4196	6.78188e-07	0.1222	0.0352188	0.3423	0.0392471	0.1667	0.0504758	0.2592	0.0378207
7.537	0.1616	3.72867e-07	0.2198	0.0513562	0.3132	0.0190379	0.3042	0.0329964	0.1658	0.0255141	0.3232	0.0258752	0.3837	2.52063e-06	0.428	0.0631884	-0.4196	6.78188e-07	0.1257	0.0414443	0.3409	0.0373782	0.1644	0.0473038	0.2514	0.027506
7.54	0.1644	4.35761e-07	0.2164	0.045208	0.3176	0.0265171	0.2999	0.024795	0.1698	0.0316994	0.3207	0.02207	0.3833	2.4841e-06	0.4316	0.0736232	-0.4195	6.80433e-07	0.1281	0.0457133	0.3405	0.0368442	0.1693	0.0540615	0.2501	0.0257868
7.543	0.1631	4.0656e-07	0.2154	0.0433996	0.3193	0.0294068	0.3027	0.0301354	0.1705	0.0327818	0.3211	0.0226788	0.3844	2.58456e-06	0.4262	0.057971	-0.4197	6.75942e-07	0.1268	0.0434009	0.3407	0.0371112	0.1664	0.0500621	0.2484	0.0235387
7.546	0.1641	4.29022e-07	0.2132	0.0394213	0.3141	0.0205677	0.301	0.026893	0.1707	0.0330911	0.3177	0.0175038	0.3857	2.70328e-06	0.4274	0.0614493	-0.4144	7.94962e-07	0.1183	0.0282818	0.3366	0.031638	0.1656	0.0489588	0.2518	0.0280349
7.549	0.1681	5.1887e-07	0.2159	0.0443038	0.3115	0.0161482	0.3024	0.0295632	0.1698	0.0316994	0.3222	0.0243531	0.3839	2.5389e-06	0.4249	0.0542029	-0.4164	7.50049e-07	0.1212	0.0334401	0.3439	0.041383	0.1647	0.0477176	0.2535	0.030283
7.552	0.1674	5.03146e-07	0.2211	0.0537071	0.3126	0.018018	0.3053	0.0350944	0.1696	0.0313901	0.3218	0.0237443	0.3863	2.75808e-06	0.4268	0.0597101	-0.4159	7.61277e-07	0.1243	0.0389541	0.3499	0.0493926	0.1652	0.0484071	0.2567	0.0345147
7.555	0.1641	4.29022e-07	0.2183	0.0486438	0.3159	0.0236274	0.3093	0.0427236	0.1661	0.025978	0.3231	0.025723	0.387	2.82201e-06	0.4252	0.0550725	-0.4158	7.63522e-07	0.1182	0.0281039	0.3417	0.0384461	0.1664	0.0500621	0.2586	0.0370272
7.558	0.1651	4.51484e-07	0.2196	0.0509946	0.3175	0.0263471	0.3119	0.0476826	0.1685	0.0296892	0.3226	0.0249619	0.3833	2.4841e-06	0.4207	0.042029	-0.4144	7.94962e-07	0.1171	0.0261473	0.3436	0.0409825	0.1717	0.0573714	0.2533	0.0300185
7.561	0.1618	3.7736e-07	0.2173	0.0468354	0.3167	0.0249873	0.3071	0.0385276	0.1682	0.0292253	0.324	0.0270928	0.3862	2.74895e-06	0.4275	0.0617391	-0.4145	7.92716e-07	0.1182	0.0281039	0.3414	0.0380457	0.1719	0.0576472	0.2527	0.0292251
7.564	0.163	4.04314e-07	0.2179	0.0479204	0.319	0.0288968	0.3079	0.0400534	0.1674	0.0279882	0.3258	0.0298326	0.3817	2.33798e-06	0.4288	0.0655072	-0.4156	7.68014e-07	0.1221	0.0350409	0.3452	0.0431184	0.1662	0.0497862	0.2514	0.027506
7.567	0.1591	3.16713e-07	0.2199	0.0515371	0.3185	0.0280469	0.3048	0.0341408	0.1688	0.0301531	0.3206	0.0219178	0.3814	2.31058e-06	0.4294	0.0672464	-0.4204	6.60222e-07	0.1236	0.037709	0.3443	0.041917	0.1644	0.0473038	0.2534	0.0301508
7.57	0.165	4.49238e-07	0.2148	0.0423146	0.3152	0.0224375	0.3087	0.0415792	0.1702	0.0323179	0.3189	0.0193303	0.3802	2.20098e-06	0.4336	0.0794203	-0.4146	7.9047e-07	0.1265	0.0428673	0.3488	0.0479242	0.164	0.0467522	0.2556	0.03306
7.573	0.1694	5.4807e-07	0.2147	0.0421338	0.3149	0.0219276	0.3103	0.0446309	0.1669	0.0272151	0.3189	0.0193303	0.3845	2.59369e-06	0.4282	0.0637681	-0.4198	6.73696e-07	0.1278	0.0451797	0.3483	0.0472567	0.1641	0.0468901	0.256	0.033589
7.576	0.1683	5.23362e-07	0.2137	0.0403255	0.3121	0.0171681	0.3097	0.0434866	0.1688	0.0301531	0.3264	0.0307458	0.3855	2.68502e-06	0.4259	0.0571014	-0.4204	6.60222e-07	0.129	0.0473141	0.3426	0.0396476	0.1669	0.0507516	0.2543	0.0313409
7.579	0.1681	5.1887e-07	0.2145	0.0417722	0.3161	0.0239674	0.3033	0.0312798	0.1659	0.0256688	0.3308	0.0374429	0.3888	2.9864e-06	0.4287	0.0652174	-0.4179	7.16364e-07	0.129	0.0473141	0.3486	0.0476572	0.1651	0.0482692	0.2541	0.0310764
7.582	0.1688	5.34593e-07	0.2164	0.045208	0.3214	0.0329764	0.3052	0.0349037	0.167	0.0273697	0.3261	0.0302892	0.3882	2.9316e-06	0.4271	0.0605797	-0.4162	7.5454e-07	0.1322	0.053006	0.3433	0.040582	0.1679	0.0521307	0.2514	0.027506
7.585	0.1681	5.1887e-07	0.2175	0.0471971	0.3227	0.0351861	0.3075	0.0392905	0.1697	0.0315448	0.3251	0.0287671	0.3863	2.75808e-06	0.4265	0.0588406	-0.4132	8.2191e-07	0.1312	0.0512273	0.3422	0.0391136	0.1639	0.0466143	0.2501	0.0257868
7.588	0.1678	5.12131e-07	0.2192	0.0502712	0.3229	0.0355261	0.3064	0.0371924	0.17	0.0320087	0.3229	0.0254186	0.3902	3.11426e-06	0.4344	0.0817391	-0.4161	7.56786e-07	0.13	0.0490928	0.3474	0.0460553	0.165	0.0481313	0.2521	0.0284316
7.591	0.1683	5.23362e-07	0.218	0.0481013	0.3156	0.0231175	0.3102	0.0444402	0.1756	0.040668	0.3241	0.0272451	0.3915	3.23298e-06	0.4375	0.0907246	-0.4107	8.78051e-07	0.1288	0.0469584	0.3485	0.0475237	0.1612	0.0428906	0.2565	0.0342502
7.594	0.1685	5.27854e-07	0.2146	0.041953	0.3149	0.0219276	0.3118	0.0474919	0.1694	0.0310809	0.319	0.0194825	0.3857	2.70328e-06	0.4337	0.0797101	-0.4152	7.76996e-07	0.1299	0.048915	0.3457	0.0437859	0.1674	0.0514412	0.2559	0.0334568
7.597	0.163	4.04314e-07	0.218	0.0481013	0.3158	0.0234574	0.3132	0.0501621	0.1701	0.0321633	0.3246	0.0280061	0.3828	2.43844e-06	0.437	0.0892754	-0.4178	7.18609e-07	0.1236	0.037709	0.3433	0.040582	0.165	0.0481313	0.2586	0.0370272
7.6	0.1609	3.57144e-07	0.2131	0.0392405	0.3158	0.0234574	0.3068	0.0379554	0.1693	0.0309262	0.3236	0.026484	0.3809	2.26491e-06	0.4349	0.0831884	-0.418	7.14118e-07	0.1262	0.0423337	0.3444	0.0420505	0.164	0.0467522	0.259	0.0375562
7.603	0.1632	4.08806e-07	0.2165	0.0453888	0.3151	0.0222676	0.3105	0.0450124	0.1687	0.0299985	0.3227	0.0251142	0.3858	2.71242e-06	0.431	0.0718841	-0.4153	7.74751e-07	0.1266	0.0430452	0.3419	0.0387131	0.1666	0.0503379	0.2581	0.036366
7.606	0.1637	4.20037e-07	0.2188	0.0495479	0.3186	0.0282169	0.3106	0.0452031	0.1734	0.0372661	0.3255	0.029376	0.3917	3.25125e-06	0.4314	0.0730435	-0.4148	7.85979e-07	0.122	0.034863	0.3426	0.0396476	0.1664	0.0500621	0.2575	0.0355726
7.609	0.1712	5.88501e-07	0.2166	0.0455696	0.3173	0.0260071	0.3122	0.0482548	0.1755	0.0405134	0.3237	0.0266362	0.3907	3.15992e-06	0.4289	0.0657971	-0.4135	8.15173e-07	0.1221	0.0350409	0.3479	0.0467227	0.1698	0.0547511	0.2597	0.0384819
7.612	0.165	4.49238e-07	0.2197	0.0511754	0.3182	0.027537	0.3133	0.0503529	0.1762	0.0415958	0.3245	0.0278539	0.3933	3.39737e-06	0.4301	0.0692754	-0.4106	8.80297e-07	0.1234	0.0373533	0.3501	0.0496596	0.1688	0.0533719	0.263	0.0428458
7.615	0.165	4.49238e-07	0.2224	0.0560579	0.3171	0.0256672	0.3128	0.0493992	0.1729	0.036493	0.3254	0.0292237	0.3881	2.92247e-06	0.4306	0.0707246	-0.4079	9.40929e-07	0.1268	0.0434009	0.3516	0.051662	0.1644	0.0473038	0.2637	0.0437715
7.618	0.1632	4.08806e-07	0.2183	0.0486438	0.3216	0.0333163	0.3121	0.0480641	0.1703	0.0324726	0.3251	0.0287671	0.3898	3.07773e-06	0.4369	0.0889855	-0.4074	9.52157e-07	0.1298	0.0487371	0.3539	0.0547323	0.1633	0.0457868	0.2592	0.0378207
7.621	0.1641	4.29022e-07	0.2185	0.0490054	0.3205	0.0314465	0.3114	0.046729	0.175	0.0397402	0.3282	0.0334855	0.3891	3.0138e-06	0.4366	0.0881159	-0.4124	8.39875e-07	0.128	0.0455354	0.3532	0.0537979	0.1663	0.0499241	0.2568	0.0346469
7.624	0.1618	3.7736e-07	0.2229	0.056962	0.3221	0.0341662	0.3156	0.0547397	0.1762	0.0415958	0.3275	0.0324201	0.3861	2.73982e-06	0.4336	0.0794203	-0.4104	8.84788e-07	0.1269	0.0435788	0.3526	0.0529969	0.1677	0.0518549	0.2569	0.0347792
7.627	0.1606	3.50405e-07	0.2216	0.0546112	0.322	0.0339963	0.312	0.0478734	0.1731	0.0368022	0.3262	0.0304414	0.3916	3.24211e-06	0.4327	0.0768116	-0.4054	9.97071e-07	0.1294	0.0480256	0.3523	0.0525964	0.1688	0.0533719	0.2551	0.0323988
7.63	0.1656	4.62715e-07	0.2232	0.0575045	0.3269	0.0423253	0.313	0.0497807	0.1765	0.0420597	0.325	0.0286149	0.394	3.4613e-06	0.4371	0.0895652	-0.4063	9.7686e-07	0.1281	0.0457133	0.3496	0.0489921	0.1691	0.0537857	0.2605	0.0395398
7.633	0.1675	5.05392e-07	0.219	0.0499096	0.3229	0.0355261	0.3124	0.0486363	0.1776	0.0437606	0.3276	0.0325723	0.392	3.27865e-06	0.4317	0.073913	-0.4105	8.82542e-07	0.1317	0.0521167	0.3502	0.0497931	0.1684	0.0528203	0.2634	0.0433748
7.636	0.1717	5.99732e-07	0.2202	0.0520796	0.3205	0.0314465	0.3117	0.0473012	0.1746	0.0391217	0.3256	0.0295282	0.387	2.82201e-06	0.4309	0.0715942	-0.4097	9.00507e-07	0.1272	0.0441124	0.3472	0.0457883	0.1693	0.0540615	0.2645	0.0448294
7.639	0.1659	4.69453e-07	0.2173	0.0468354	0.322	0.0339963	0.3073	0.038909	0.1746	0.0391217	0.326	0.030137	0.383	2.4567e-06	0.432	0.0747826	-0.412	8.48857e-07	0.1253	0.0407328	0.3443	0.041917	0.1701	0.0551648	0.2628	0.0425813
7.642	0.1782	7.45735e-07	0.2159	0.0443038	0.3225	0.0348462	0.3092	0.0425329	0.1732	0.0369569	0.3259	0.0299848	0.3879	2.9042e-06	0.4335	0.0791304	-0.4087	9.22964e-07	0.1246	0.0394877	0.3485	0.0475237	0.1713	0.0568197	0.262	0.0415234
7.645	0.174	6.51395e-07	0.2178	0.0477396	0.3213	0.0328064	0.3101	0.0442495	0.1763	0.0417504	0.3291	0.0348554	0.3882	2.9316e-06	0.4368	0.0886957	-0.4094	9.07244e-07	0.1323	0.0531839	0.3544	0.0553998	0.1739	0.0604055	0.2621	0.0416556
7.648	0.1729	6.26687e-07	0.2176	0.0473779	0.3212	0.0326364	0.31	0.0440587	0.1725	0.0358744	0.3264	0.0307458	0.3888	2.9864e-06	0.4376	0.0910145	-0.4057	9.90334e-07	0.1333	0.0549626	0.3541	0.0549993	0.1703	0.0554406	0.2627	0.0424491
7.651	0.1717	5.99732e-07	0.2237	0.0584087	0.3179	0.027027	0.3102	0.0444402	0.1703	0.0324726	0.3251	0.0287671	0.386	2.73068e-06	0.4375	0.0907246	-0.405	1.00605e-06	0.1285	0.0464248	0.3527	0.0531304	0.1678	0.0519928	0.2607	0.0398043
7.654	0.1707	5.77271e-07	0.23	0.0698011	0.3199	0.0304267	0.3083	0.0408163	0.1745	0.0389671	0.3258	0.0298326	0.3936	3.42477e-06	0.4347	0.0826087	-0.4132	8.2191e-07	0.1236	0.037709	0.3524	0.0527299	0.1712	0.0566818	0.2648	0.0452261
7.657	0.1733	6.35671e-07	0.2262	0.0629295	0.3214	0.0329764	0.3105	0.0450124	0.1762	0.0415958	0.3287	0.0342466	0.3926	3.33344e-06	0.4297	0.0681159	-0.4139	8.0619e-07	0.129	0.0473141	0.3574	0.0594046	0.1713	0.0568197	0.2643	0.0445649
7.66	0.1716	5.97486e-07	0.2255	0.0616637	0.3212	0.0326364	0.3126	0.0490177	0.1745	0.0389671	0.3308	0.0374429	0.3945	3.50696e-06	0.4395	0.0965217	-0.4092	9.11736e-07	0.1291	0.047492	0.3539	0.0547323	0.1695	0.0543373	0.2636	0.0436392
7.663	0.1729	6.26687e-07	0.2223	0.055877	0.328	0.0441951	0.3088	0.04177	0.1764	0.0419051	0.3333	0.0412481	0.3928	3.35171e-06	0.4334	0.0788406	-0.4148	7.85979e-07	0.1287	0.0467805	0.3568	0.0586037	0.1712	0.0566818	0.2637	0.0437715
7.666	0.1741	6.53641e-07	0.2207	0.0529837	0.3242	0.0377358	0.308	0.0402441	0.182	0.0505644	0.3313	0.038204	0.3953	3.58003e-06	0.4329	0.0773913	-0.4114	8.62331e-07	0.1242	0.0387762	0.3548	0.0559338	0.175	0.0619225	0.262	0.0415234
7.669	0.1763	7.03057e-07	0.2274	0.0650995	0.325	0.0390957	0.3042	0.0329964	0.1812	0.0493274	0.3283	0.0336377	0.3957	3.61656e-06	0.432	0.0747826	-0.4141	8.01699e-07	0.1255	0.0410886	0.3553	0.0566013	0.174	0.0605434	0.2601	0.0390108
7.672	0.1796	7.77181e-07	0.2224	0.0560579	0.3239	0.0372259	0.3039	0.0324242	0.1814	0.0496366	0.3311	0.0378995	0.3932	3.38824e-06	0.4271	0.0605797	-0.4118	8.53349e-07	0.1168	0.0256137	0.3569	0.0587372	0.1723	0.0581989	0.259	0.0375562
7.675	0.1734	6.37918e-07	0.222	0.0553345	0.3226	0.0350161	0.3088	0.04177	0.1788	0.0456162	0.3275	0.0324201	0.3909	3.17819e-06	0.4297	0.0681159	-0.4112	8.66823e-07	0.1222	0.0352188	0.357	0.0588706	0.1744	0.061095	0.2646	0.0449617
7.678	0.1728	6.2444e-07	0.2224	0.0560579	0.3251	0.0392657	0.3037	0.0320427	0.1766	0.0422143	0.329	0.0347032	0.3896	3.05946e-06	0.4289	0.0657971	-0.4088	9.20718e-07	0.1273	0.0442903	0.3545	0.0555333	0.1753	0.0623362	0.2661	0.0469453
7.681	0.1675	5.05392e-07	0.2235	0.058047	0.3225	0.0348462	0.3062	0.036811	0.1723	0.0355652	0.3299	0.0360731	0.3924	3.31518e-06	0.4358	0.0857971	-0.4086	9.2521e-07	0.1294	0.0480256	0.3536	0.0543319	0.1699	0.054889	0.2657	0.0464163
7.684	0.1685	5.27854e-07	0.2224	0.0560579	0.3258	0.0404555	0.3079	0.0400534	0.1789	0.0457708	0.3319	0.0391172	0.3937	3.4339e-06	0.4324	0.075942	-0.4084	9.29701e-07	0.1297	0.0485592	0.3586	0.0610065	0.1719	0.0576472	0.2645	0.0448294
7.687	0.1712	5.88501e-07	0.2236	0.0582278	0.3225	0.0348462	0.3126	0.0490177	0.1773	0.0432967	0.3273	0.0321157	0.3915	3.23298e-06	0.4295	0.0675362	-0.412	8.48857e-07	0.1245	0.0393099	0.3576	0.0596716	0.174	0.0605434	0.2659	0.0466808
7.69	0.1715	5.9524e-07	0.2244	0.0596745	0.3225	0.0348462	0.3103	0.0446309	0.175	0.0397402	0.3306	0.0371385	0.394	3.4613e-06	0.4318	0.0742029	-0.4116	8.5784e-07	0.1285	0.0464248	0.3563	0.0579362	0.178	0.0660599	0.2669	0.0480032
7.693	0.1702	5.6604e-07	0.2232	0.0575045	0.3238	0.0370559	0.3113	0.0465382	0.1741	0.0383485	0.3297	0.0357686	0.3958	3.62569e-06	0.4381	0.0924638	-0.4018	1.07791e-06	0.1299	0.048915	0.3521	0.0523295	0.1699	0.054889	0.2638	0.0439037
7.696	0.1697	5.54809e-07	0.2238	0.0585895	0.3264	0.0414754	0.3127	0.0492085	0.1751	0.0398949	0.3269	0.0315068	0.3949	3.54349e-06	0.4344	0.0817391	-0.4089	9.18473e-07	0.1296	0.0483814	0.3564	0.0580697	0.1739	0.0604055	0.2649	0.0453584
7.699	0.172	6.06471e-07	0.22	0.0517179	0.3268	0.0421554	0.3067	0.0377646	0.1796	0.0468533	0.3278	0.0328767	0.397	3.73528e-06	0.4362	0.0869565	-0.4116	8.5784e-07	0.1283	0.046069	0.3586	0.0610065	0.1738	0.0602675	0.2659	0.0466808
7.702	0.1732	6.33425e-07	0.2231	0.0573237	0.3212	0.0326364	0.3089	0.0419607	0.1805	0.0482449	0.329	0.0347032	0.3976	3.79008e-06	0.4352	0.084058	-0.4137	8.10681e-07	0.1334	0.0551405	0.358	0.0602056	0.1775	0.0653703	0.2664	0.047342
7.705	0.1716	5.97486e-07	0.2254	0.0614828	0.3208	0.0319565	0.3062	0.036811	0.1812	0.0493274	0.3262	0.0304414	0.3995	3.9636e-06	0.4354	0.0846377	-0.4105	8.82542e-07	0.1289	0.0471363	0.3605	0.0635429	0.1781	0.0661978	0.2651	0.0456229
7.708	0.1738	6.46902e-07	0.2242	0.0593128	0.3206	0.0316165	0.3072	0.0387183	0.1816	0.0499459	0.3276	0.0325723	0.3951	3.56176e-06	0.435	0.0834783	-0.4133	8.19664e-07	0.1299	0.048915	0.3534	0.0540649	0.1763	0.0637153	0.2668	0.0478709
7.711	0.1735	6.40164e-07	0.2214	0.0542495	0.3247	0.0385858	0.3047	0.03395	0.1815	0.0497912	0.3287	0.0342466	0.3931	3.37911e-06	0.4363	0.0872464	-0.4115	8.60086e-07	0.1309	0.0506937	0.3524	0.0527299	0.1771	0.0648186	0.2664	0.047342
7.714	0.1705	5.72778e-07	0.2233	0.0576854	0.322	0.0339963	0.3111	0.0461568	0.1772	0.0431421	0.3275	0.0324201	0.3924	3.31518e-06	0.4356	0.0852174	-0.4092	9.11736e-07	0.1334	0.0551405	0.3573	0.0592711	0.1783	0.0664736	0.2625	0.0421846
7.717	0.1709	5.81763e-07	0.2243	0.0594937	0.3211	0.0324664	0.3139	0.0514972	0.1807	0.0485542	0.3248	0.0283105	0.4008	4.08232e-06	0.4395	0.0965217	-0.4088	9.20718e-07	0.1325	0.0535397	0.3564	0.0580697	0.1779	0.0659219	0.261	0.040201
7.72	0.1734	6.37918e-07	0.2228	0.0567812	0.3241	0.0375659	0.3116	0.0471104	0.1838	0.0533478	0.3266	0.0310502	0.3996	3.97273e-06	0.4387	0.0942029	-0.4091	9.13981e-07	0.1263	0.0425116	0.3561	0.0576692	0.1777	0.0656461	0.2648	0.0452261
7.723	0.1727	6.22194e-07	0.2198	0.0513562	0.324	0.0373959	0.3112	0.0463475	0.1865	0.0575228	0.3254	0.0292237	0.3969	3.72615e-06	0.4396	0.0968116	-0.4071	9.58894e-07	0.1196	0.0305941	0.3612	0.0644774	0.1724	0.0583368	0.2677	0.0490611
7.726	0.1708	5.79517e-07	0.2201	0.0518987	0.3227	0.0351861	0.3092	0.0425329	0.1847	0.0547394	0.3315	0.0385084	0.3952	3.57089e-06	0.4398	0.0973913	-0.4077	9.4542e-07	0.1289	0.0471363	0.3621	0.0656788	0.1771	0.0648186	0.2644	0.0446972
7.729	0.1766	7.09796e-07	0.2257	0.0620253	0.3207	0.0317865	0.3089	0.0419607	0.1798	0.0471625	0.331	0.0377473	0.3946	3.5161e-06	0.4303	0.0698551	-0.4112	8.66823e-07	0.1302	0.0494486	0.3611	0.0643439	0.1757	0.0628879	0.2595	0.0382174
7.732	0.1765	7.07549e-07	0.223	0.0571429	0.3247	0.0385858	0.3146	0.0528323	0.1782	0.0446884	0.3243	0.0275495	0.3944	3.49783e-06	0.4347	0.0826087	-0.4095	9.04999e-07	0.1287	0.0467805	0.3656	0.0703511	0.1707	0.0559923	0.2599	0.0387464
7.735	0.1758	6.91826e-07	0.2208	0.0531646	0.3279	0.0440252	0.3142	0.0520694	0.1764	0.0419051	0.3287	0.0342466	0.394	3.4613e-06	0.433	0.0776812	-0.4064	9.74614e-07	0.1288	0.0469584	0.3657	0.0704846	0.1706	0.0558544	0.2641	0.0443004
7.738	0.172	6.06471e-07	0.2226	0.0564195	0.3273	0.0430053	0.3129	0.0495899	0.1808	0.0487088	0.3317	0.0388128	0.3972	3.75355e-06	0.4346	0.0823188	-0.4088	9.20718e-07	0.1326	0.0537175	0.3659	0.0707516	0.1723	0.0581989	0.2639	0.044036
7.741	0.1746	6.64872e-07	0.2256	0.0618445	0.3277	0.0436852	0.3193	0.0617967	0.181	0.0490181	0.3288	0.0343988	0.397	3.73528e-06	0.4309	0.0715942	-0.4053	9.99316e-07	0.1299	0.048915	0.3648	0.0692831	0.1738	0.0602675	0.2667	0.0477387
7.744	0.1776	7.32258e-07	0.2191	0.0500904	0.3282	0.0445351	0.3162	0.055884	0.1776	0.0437606	0.3318	0.038965	0.3984	3.86314e-06	0.4357	0.0855072	-0.4098	8.98262e-07	0.1333	0.0549626	0.3599	0.062742	0.1761	0.0634395	0.2659	0.0466808
7.747	0.1714	5.92994e-07	0.2214	0.0542495	0.3247	0.0385858	0.3128	0.0493992	0.1803	0.0479357	0.3329	0.0406393	0.3969	3.72615e-06	0.4352	0.084058	-0.4072	9.56649e-07	0.1328	0.0540733	0.3612	0.0644774	0.1726	0.0586126	0.2676	0.0489289
7.75	0.1741	6.53641e-07	0.2227	0.0566004	0.3226	0.0350161	0.3132	0.0501621	0.1824	0.0511829	0.3331	0.0409437	0.3953	3.58003e-06	0.4337	0.0797101	-0.4089	9.18473e-07	0.1324	0.0533618	0.3627	0.0664798	0.1712	0.0566818	0.2674	0.0486644
7.753	0.1771	7.21027e-07	0.2175	0.0471971	0.3245	0.0382458	0.3147	0.0530231	0.1814	0.0496366	0.3326	0.0401826	0.3946	3.5161e-06	0.4344	0.0817391	-0.4003	1.1116e-06	0.1297	0.0485592	0.3621	0.0656788	0.1712	0.0566818	0.2672	0.0483999
7.756	0.1757	6.8958e-07	0.2244	0.0596745	0.3224	0.0346762	0.3177	0.058745	0.1786	0.0453069	0.3331	0.0409437	0.4007	4.07319e-06	0.4367	0.0884058	-0.4087	9.22964e-07	0.1304	0.0498043	0.361	0.0642104	0.1762	0.0635774	0.2716	0.0542185
7.759	0.1738	6.46902e-07	0.2226	0.0564195	0.3241	0.0375659	0.3175	0.0583635	0.1822	0.0508737	0.3326	0.0401826	0.4009	4.09146e-06	0.4378	0.0915942	-0.4077	9.4542e-07	0.1349	0.0578086	0.3574	0.0594046	0.1749	0.0617846	0.2732	0.0563343
7.762	0.174	6.51395e-07	0.227	0.0643761	0.3206	0.0316165	0.318	0.0593172	0.1818	0.0502551	0.3335	0.0415525	0.4004	4.04579e-06	0.439	0.0950725	-0.4094	9.07244e-07	0.1367	0.0610103	0.3553	0.0566013	0.1737	0.0601296	0.2694	0.0513092
7.765	0.1727	6.22194e-07	0.2312	0.0719711	0.3253	0.0396056	0.3188	0.060843	0.1835	0.0528839	0.3314	0.0383562	0.3954	3.58916e-06	0.4365	0.0878261	-0.4081	9.36438e-07	0.1368	0.0611882	0.3606	0.0636764	0.1698	0.0547511	0.2703	0.0524993
7.768	0.1808	8.04136e-07	0.2292	0.0683544	0.3209	0.0321265	0.3203	0.063704	0.179	0.0459255	0.3329	0.0406393	0.398	3.82661e-06	0.434	0.0805797	-0.4106	8.80297e-07	0.1341	0.0563856	0.3594	0.0620745	0.1774	0.0652324	0.269	0.0507802
7.771	0.175	6.73857e-07	0.2225	0.0562387	0.3209	0.0321265	0.3146	0.0528323	0.1777	0.0439153	0.3272	0.0319635	0.3982	3.84487e-06	0.4354	0.0846377	-0.4101	8.91525e-07	0.1351	0.0581644	0.3632	0.0671472	0.1771	0.0648186	0.269	0.0507802
7.774	0.1716	5.97486e-07	0.2233	0.0576854	0.3236	0.036716	0.3125	0.048827	0.1814	0.0496366	0.3298	0.0359209	0.4013	4.12799e-06	0.4356	0.0852174	-0.4053	9.99316e-07	0.1333	0.0549626	0.3659	0.0707516	0.1744	0.061095	0.2677	0.0490611
7.777	0.1679	5.14377e-07	0.2258	0.0622061	0.3261	0.0409655	0.3116	0.0471104	0.1815	0.0497912	0.3338	0.0420091	0.3994	3.95447e-06	0.4247	0.0536232	-0.4071	9.58894e-07	0.1347	0.0574529	0.359	0.0615405	0.1708	0.0561302	0.2675	0.0487966
7.78	0.1733	6.35671e-07	0.2271	0.064557	0.3253	0.0396056	0.3157	0.0549304	0.1794	0.046544	0.3305	0.0369863	0.3999	4.00013e-06	0.432	0.0747826	-0.4066	9.70123e-07	0.1347	0.0574529	0.3589	0.061407	0.1749	0.0617846	0.2694	0.0513092
7.783	0.1778	7.3675e-07	0.2288	0.0676311	0.3239	0.0372259	0.318	0.0593172	0.1813	0.049482	0.335	0.0438356	0.3944	3.49783e-06	0.4336	0.0794203	-0.4061	9.81351e-07	0.1319	0.0524724	0.3622	0.0658123	0.172	0.0577851	0.2696	0.0515737
7.786	0.1726	6.19948e-07	0.2256	0.0618445	0.3234	0.036376	0.316	0.0555026	0.1831	0.0522653	0.3324	0.0398782	0.3927	3.34257e-06	0.4338	0.08	-0.4103	8.87033e-07	0.1356	0.0590537	0.355	0.0562008	0.1736	0.0599917	0.2706	0.0528961
7.789	0.1751	6.76103e-07	0.2284	0.0669078	0.3241	0.0375659	0.3118	0.0474919	0.185	0.0552033	0.3375	0.0476408	0.3949	3.54349e-06	0.4328	0.0771014	-0.4091	9.13981e-07	0.1357	0.0592316	0.3566	0.0583367	0.1745	0.0612329	0.2712	0.0536895
7.792	0.1757	6.8958e-07	0.2273	0.0649186	0.3253	0.0396056	0.3147	0.0530231	0.1853	0.0556672	0.337	0.0468798	0.3938	3.44303e-06	0.4366	0.0881159	-0.4079	9.40929e-07	0.1372	0.0618997	0.3582	0.0604726	0.1736	0.0599917	0.2662	0.0470775
7.795	0.1737	6.44656e-07	0.2247	0.060217	0.3251	0.0392657	0.3176	0.0585543	0.186	0.0567497	0.3327	0.0403349	0.3975	3.78094e-06	0.4345	0.082029	-0.4048	1.01054e-06	0.1363	0.0602988	0.3597	0.062475	0.1715	0.0570956	0.2711	0.0535573
7.798	0.1786	7.54719e-07	0.2323	0.0739602	0.3245	0.0382458	0.317	0.0574099	0.1793	0.0463894	0.3321	0.0394216	0.3959	3.63482e-06	0.431	0.0718841	-0.4082	9.34192e-07	0.132	0.0526503	0.3588	0.0612735	0.1712	0.0566818	0.2689	0.050648
7.801	0.1764	7.05303e-07	0.2279	0.0660036	0.3267	0.0419854	0.315	0.0535953	0.1848	0.0548941	0.3352	0.04414	0.3986	3.8814e-06	0.4314	0.0730435	-0.4063	9.7686e-07	0.1326	0.0537175	0.3638	0.0679482	0.1763	0.0637153	0.2689	0.050648
7.804	0.1718	6.01979e-07	0.2282	0.0665461	0.3271	0.0426653	0.3165	0.0564562	0.1871	0.0584506	0.3363	0.0458143	0.3955	3.59829e-06	0.4302	0.0695652	-0.4067	9.67877e-07	0.1327	0.0538954	0.3616	0.0650113	0.1775	0.0653703	0.2723	0.0551441
7.807	0.1707	5.77271e-07	0.2291	0.0681736	0.3264	0.0414754	0.3195	0.0621781	0.1874	0.0589145	0.3327	0.0403349	0.4006	4.06406e-06	0.436	0.0863768	-0.4041	1.02626e-06	0.1332	0.0547848	0.3585	0.060873	0.1757	0.0628879	0.2687	0.0503835
7.81	0.1745	6.62626e-07	0.2302	0.0701627	0.3277	0.0436852	0.3202	0.0635133	0.1874	0.0589145	0.3379	0.0482496	0.3971	3.74441e-06	0.4314	0.0730435	-0.4074	9.52157e-07	0.1317	0.0521167	0.3553	0.0566013	0.1757	0.0628879	0.2651	0.0456229
7.813	0.1728	6.2444e-07	0.2306	0.0708861	0.3276	0.0435152	0.318	0.0593172	0.1903	0.0633988	0.338	0.0484018	0.3971	3.74441e-06	0.4368	0.0886957	-0.404	1.02851e-06	0.1338	0.055852	0.3582	0.0604726	0.1803	0.0692318	0.268	0.0494578
7.816	0.1714	5.92994e-07	0.2239	0.0587703	0.3251	0.0392657	0.3152	0.0539767	0.1854	0.0558219	0.335	0.0438356	0.4024	4.22845e-06	0.4411	0.101159	-0.3995	1.12956e-06	0.136	0.0597652	0.3565	0.0582032	0.1807	0.0697835	0.2703	0.0524993
7.819	0.1778	7.3675e-07	0.2207	0.0529837	0.3271	0.0426653	0.3187	0.0606523	0.1875	0.0590691	0.3337	0.0418569	0.4018	4.17365e-06	0.4374	0.0904348	-0.4042	1.02402e-06	0.138	0.0633227	0.3579	0.0600721	0.182	0.0715763	0.2678	0.0491933
7.822	0.174	6.51395e-07	0.223	0.0571429	0.3269	0.0423253	0.3157	0.0549304	0.1898	0.0626256	0.341	0.052968	0.3999	4.00013e-06	0.4422	0.104348	-0.4042	1.02402e-06	0.1407	0.0681252	0.3661	0.0710186	0.1812	0.070473	0.269	0.0507802
7.825	0.1739	6.49149e-07	0.2266	0.0636528	0.3288	0.045555	0.3221	0.0671371	0.1864	0.0573682	0.3427	0.0555556	0.3994	3.95447e-06	0.4449	0.112174	-0.4082	9.34192e-07	0.1394	0.0658129	0.3639	0.0680817	0.1758	0.0630258	0.2704	0.0526316
7.828	0.1777	7.34504e-07	0.2299	0.0696203	0.325	0.0390957	0.3149	0.0534045	0.188	0.0598423	0.3394	0.0505327	0.4032	4.30151e-06	0.4402	0.0985507	-0.4075	9.49912e-07	0.1375	0.0624333	0.3639	0.0680817	0.1772	0.0649566	0.2715	0.0540862
7.831	0.1751	6.76103e-07	0.2272	0.0647378	0.3264	0.0414754	0.3125	0.048827	0.1816	0.0499459	0.3364	0.0459665	0.4055	4.51156e-06	0.445	0.112464	-0.4033	1.04423e-06	0.1398	0.0665244	0.3629	0.0667468	0.1788	0.0671631	0.2735	0.056731
7.834	0.1763	7.03057e-07	0.2317	0.0728752	0.3262	0.0411355	0.3172	0.0577913	0.1836	0.0530385	0.3381	0.048554	0.4057	4.52983e-06	0.4369	0.0889855	-0.4046	1.01504e-06	0.1374	0.0622554	0.3637	0.0678147	0.1777	0.0656461	0.2705	0.0527638
7.837	0.1767	7.12042e-07	0.2279	0.0660036	0.3261	0.0409655	0.3177	0.058745	0.187	0.058296	0.3411	0.0531202	0.4051	4.47503e-06	0.4393	0.095942	-0.3977	1.16999e-06	0.135	0.0579865	0.366	0.0708851	0.1798	0.0685423	0.2694	0.0513092
7.84	0.1789	7.61458e-07	0.226	0.0625678	0.3249	0.0389257	0.3172	0.0577913	0.1849	0.0550487	0.3408	0.0526636	0.4026	4.24671e-06	0.4385	0.0936232	-0.4019	1.07567e-06	0.1379	0.0631448	0.3662	0.071152	0.1805	0.0695077	0.2693	0.0511769
7.843	0.1798	7.81674e-07	0.2309	0.0714286	0.3313	0.0498045	0.317	0.0574099	0.1886	0.0607701	0.3427	0.0555556	0.4042	4.39284e-06	0.4381	0.0924638	-0.4064	9.74614e-07	0.1425	0.0713269	0.3648	0.0692831	0.1811	0.0703351	0.2702	0.0523671
7.846	0.1767	7.12042e-07	0.2313	0.0721519	0.3292	0.0462349	0.3156	0.0547397	0.1909	0.0643266	0.3399	0.0512938	0.4045	4.42024e-06	0.4395	0.0965217	-0.4033	1.04423e-06	0.1421	0.0706154	0.366	0.0708851	0.1819	0.0714384	0.2713	0.0538217
7.849	0.1757	6.8958e-07	0.234	0.0770344	0.3283	0.0447051	0.3149	0.0534045	0.1921	0.0661822	0.3398	0.0511416	0.4024	4.22845e-06	0.4354	0.0846377	-0.4021	1.07118e-06	0.1406	0.0679473	0.3643	0.0686157	0.1809	0.0700593	0.2735	0.056731
7.852	0.1737	6.44656e-07	0.2323	0.0739602	0.3263	0.0413055	0.3204	0.0638947	0.1888	0.0610793	0.3418	0.0541857	0.4007	4.07319e-06	0.4435	0.108116	-0.4057	9.90334e-07	0.1389	0.0649235	0.3648	0.0692831	0.178	0.0660599	0.275	0.0587146
7.855	0.1768	7.14288e-07	0.2329	0.0750452	0.329	0.045895	0.3226	0.0680908	0.1917	0.0655636	0.3447	0.0585997	0.3982	3.84487e-06	0.4415	0.102319	-0.406	9.83597e-07	0.1415	0.0695482	0.3623	0.0659458	0.1799	0.0686802	0.2707	0.0530283
7.858	0.1775	7.30011e-07	0.2322	0.0737794	0.3296	0.0469148	0.3202	0.0635133	0.1916	0.065409	0.3401	0.0515982	0.4032	4.30151e-06	0.4398	0.0973913	-0.405	1.00605e-06	0.1393	0.065635	0.3583	0.0606061	0.1792	0.0677148	0.2677	0.0490611
7.861	0.1771	7.21027e-07	0.2304	0.0705244	0.3297	0.0470848	0.3205	0.0640854	0.19	0.0629349	0.3442	0.0578387	0.4013	4.12799e-06	0.4442	0.110145	-0.4028	1.05546e-06	0.1391	0.0652793	0.3578	0.0599386	0.1801	0.068956	0.2722	0.0550119
7.864	0.1754	6.82841e-07	0.2318	0.0730561	0.3263	0.0413055	0.3211	0.0652298	0.1946	0.0700479	0.3413	0.0534247	0.4039	4.36544e-06	0.4376	0.0910145	-0.4017	1.08016e-06	0.1454	0.0764852	0.3581	0.0603391	0.1791	0.0675769	0.2693	0.0511769
7.867	0.1712	5.88501e-07	0.2314	0.0723327	0.3222	0.0343362	0.3259	0.0743849	0.1912	0.0647905	0.3366	0.0462709	0.4042	4.39284e-06	0.4362	0.0869565	-0.4003	1.1116e-06	0.1423	0.0709712	0.3616	0.0650113	0.1791	0.0675769	0.2756	0.0595081
7.87	0.1742	6.55887e-07	0.2357	0.0801085	0.3257	0.0402856	0.3236	0.0699981	0.1935	0.068347	0.3391	0.0500761	0.4068	4.63029e-06	0.4368	0.0886957	-0.3985	1.15202e-06	0.1425	0.0713269	0.3619	0.0654118	0.1827	0.0725417	0.2708	0.0531605
7.873	0.1726	6.19948e-07	0.2332	0.0755877	0.3264	0.0414754	0.3249	0.0724776	0.1961	0.0723674	0.3402	0.0517504	0.4086	4.79468e-06	0.4377	0.0913043	-0.3984	1.15427e-06	0.1422	0.0707933	0.3581	0.0603391	0.1855	0.0764033	0.272	0.0547474
7.876	0.1714	5.92994e-07	0.233	0.075226	0.3253	0.0396056	0.3215	0.0659928	0.1919	0.0658729	0.3372	0.0471842	0.4032	4.30151e-06	0.444	0.109565	-0.4045	1.01728e-06	0.1456	0.076841	0.3599	0.062742	0.1864	0.0776445	0.272	0.0547474
7.879	0.1749	6.7161e-07	0.2291	0.0681736	0.3284	0.0448751	0.3186	0.0604616	0.1923	0.0664914	0.3406	0.0523592	0.4023	4.21932e-06	0.445	0.112464	-0.3992	1.1363e-06	0.1433	0.0727499	0.3606	0.0636764	0.1873	0.0788857	0.2748	0.0584501
7.882	0.1741	6.53641e-07	0.23	0.0698011	0.3281	0.0443651	0.3226	0.0680908	0.1934	0.0681924	0.3346	0.0432268	0.4038	4.35631e-06	0.4454	0.113623	-0.3992	1.1363e-06	0.1442	0.0743508	0.3583	0.0606061	0.1856	0.0765412	0.2723	0.0551441
7.885	0.176	6.96319e-07	0.2348	0.078481	0.3321	0.0511644	0.3223	0.0675186	0.1946	0.0700479	0.3404	0.0520548	0.408	4.73988e-06	0.4495	0.125507	-0.398	1.16325e-06	0.1402	0.0672359	0.3587	0.06114	0.1872	0.0787478	0.2668	0.0478709
7.888	0.1764	7.05303e-07	0.2341	0.0772152	0.3352	0.0564338	0.3159	0.0553118	0.1916	0.065409	0.3405	0.052207	0.4056	4.52069e-06	0.4437	0.108696	-0.3979	1.16549e-06	0.1371	0.0617218	0.3615	0.0648779	0.1865	0.0777824	0.2681	0.0495901
7.891	0.1817	8.24351e-07	0.2346	0.0781193	0.3374	0.0601734	0.3208	0.0646576	0.1913	0.0649451	0.3411	0.0531202	0.4071	4.65769e-06	0.4429	0.106377	-0.3938	1.25757e-06	0.1378	0.0629669	0.3608	0.0639434	0.1835	0.073645	0.2744	0.0579212
7.894	0.1765	7.07549e-07	0.2308	0.0712477	0.3315	0.0501445	0.3212	0.0654206	0.1923	0.0664914	0.3409	0.0528158	0.4048	4.44763e-06	0.4449	0.112174	-0.3936	1.26206e-06	0.1365	0.0606546	0.3672	0.072487	0.1807	0.0697835	0.2701	0.0522349
7.897	0.1835	8.64783e-07	0.2282	0.0665461	0.3365	0.0586435	0.3255	0.073622	0.1902	0.0632442	0.336	0.0453577	0.4072	4.66682e-06	0.4481	0.121449	-0.3937	1.25981e-06	0.139	0.0651014	0.3654	0.0700841	0.1837	0.0739208	0.2705	0.0527638
7.9	0.1793	7.70443e-07	0.2301	0.0699819	0.3348	0.0557539	0.3135	0.0507343	0.1874	0.0589145	0.3337	0.0418569	0.4062	4.57549e-06	0.4463	0.116232	-0.3952	1.22613e-06	0.1441	0.0741729	0.3643	0.0686157	0.1828	0.0726796	0.2738	0.0571277
7.903	0.1853	9.05214e-07	0.2289	0.0678119	0.337	0.0594935	0.3201	0.0633225	0.1883	0.0603062	0.3376	0.047793	0.4105	4.9682e-06	0.446	0.115362	-0.3948	1.23511e-06	0.1369	0.0613661	0.3628	0.0666133	0.1822	0.0718522	0.2729	0.0559376
7.906	0.183	8.53552e-07	0.2339	0.0768535	0.3329	0.0525242	0.3181	0.0595079	0.1888	0.0610793	0.3407	0.0525114	0.4049	4.45677e-06	0.4386	0.093913	-0.3948	1.23511e-06	0.1357	0.0592316	0.3588	0.0612735	0.183	0.0729555	0.276	0.060037
7.909	0.1776	7.32258e-07	0.2345	0.0779385	0.3334	0.0533741	0.3215	0.0659928	0.1932	0.0678831	0.3423	0.0549467	0.4064	4.59376e-06	0.4402	0.0985507	-0.3943	1.24634e-06	0.1396	0.0661686	0.3666	0.071686	0.1874	0.0790236	0.2738	0.0571277
7.912	0.1776	7.32258e-07	0.234	0.0770344	0.3313	0.0498045	0.3178	0.0589357	0.1913	0.0649451	0.3447	0.0585997	0.4079	4.73075e-06	0.4439	0.109275	-0.3968	1.1902e-06	0.145	0.0757737	0.3629	0.0667468	0.1869	0.078334	0.2734	0.0565988
7.915	0.1824	8.40075e-07	0.2323	0.0739602	0.3339	0.054224	0.3205	0.0640854	0.1909	0.0643266	0.3472	0.0624049	0.405	4.4659e-06	0.443	0.106667	-0.3957	1.2149e-06	0.1437	0.0734614	0.3626	0.0663463	0.1857	0.0766791	0.2752	0.0589791
7.918	0.1811	8.10874e-07	0.2318	0.0730561	0.3385	0.0620432	0.322	0.0669464	0.1916	0.065409	0.3474	0.0627093	0.4049	4.45677e-06	0.4456	0.114203	-0.3935	1.2643e-06	0.1408	0.0683031	0.3655	0.0702176	0.1839	0.0741967	0.2737	0.0569955
7.921	0.179	7.63704e-07	0.2362	0.0810127	0.3355	0.0569437	0.3225	0.0679001	0.1917	0.0655636	0.3469	0.0619482	0.4054	4.50243e-06	0.4439	0.109275	-0.3965	1.19693e-06	0.1401	0.067058	0.3634	0.0674142	0.1859	0.0769549	0.2768	0.0610949
7.924	0.1819	8.28844e-07	0.23	0.0698011	0.3347	0.0555839	0.3188	0.060843	0.1923	0.0664914	0.3457	0.0601218	0.4072	4.66682e-06	0.4412	0.101449	-0.3921	1.29574e-06	0.1373	0.0620776	0.3602	0.0631424	0.1854	0.0762653	0.2757	0.0596403
7.927	0.1825	8.42321e-07	0.2358	0.0802893	0.337	0.0594935	0.3152	0.0539767	0.1928	0.0672646	0.3404	0.0520548	0.4079	4.73075e-06	0.4488	0.123478	-0.3984	1.15427e-06	0.1391	0.0652793	0.3684	0.0740889	0.1841	0.0744725	0.278	0.0626818
7.93	0.18	7.86166e-07	0.2361	0.0808318	0.3393	0.063403	0.315	0.0535953	0.1998	0.0780888	0.3408	0.0526636	0.4064	4.59376e-06	0.4516	0.131594	-0.4014	1.0869e-06	0.1394	0.0658129	0.3749	0.082766	0.1904	0.0831609	0.2835	0.069955
7.933	0.1788	7.59212e-07	0.2393	0.0866184	0.3336	0.0537141	0.3157	0.0549304	0.1973	0.074223	0.3384	0.0490107	0.41	4.92253e-06	0.448	0.121159	-0.3997	1.12507e-06	0.1404	0.0675916	0.3725	0.0795621	0.1834	0.0735071	0.2812	0.0669135
7.936	0.1784	7.50227e-07	0.2349	0.0786618	0.3303	0.0481047	0.319	0.0612245	0.1985	0.0760786	0.3415	0.0537291	0.4072	4.66682e-06	0.4465	0.116812	-0.4019	1.07567e-06	0.1392	0.0654571	0.3723	0.0792952	0.1872	0.0787478	0.2774	0.0618884
7.939	0.1841	8.7826e-07	0.2364	0.0813743	0.3333	0.0532041	0.3165	0.0564562	0.1947	0.0702026	0.3383	0.0488584	0.4101	4.93167e-06	0.4404	0.0991304	-0.401	1.09588e-06	0.1396	0.0661686	0.3707	0.0771593	0.1861	0.0772307	0.2794	0.0645332
7.942	0.1854	9.0746e-07	0.2385	0.0851718	0.3378	0.0608533	0.3214	0.065802	0.1989	0.0766971	0.3373	0.0473364	0.4167	5.53443e-06	0.4496	0.125797	-0.4026	1.05995e-06	0.1443	0.0745286	0.3687	0.0744894	0.1864	0.0776445	0.2811	0.0667813
7.945	0.186	9.20937e-07	0.2357	0.0801085	0.3373	0.0600034	0.3188	0.060843	0.1943	0.069584	0.3391	0.0500761	0.4156	5.43397e-06	0.451	0.129855	-0.3958	1.21265e-06	0.1435	0.0731057	0.3689	0.0747564	0.1876	0.0792994	0.2845	0.0712774
7.948	0.1877	9.59123e-07	0.2379	0.0840868	0.3356	0.0571137	0.3192	0.061606	0.1955	0.0714396	0.3419	0.0543379	0.4064	4.59376e-06	0.4455	0.113913	-0.3948	1.23511e-06	0.1393	0.065635	0.369	0.0748899	0.1828	0.0726796	0.2829	0.0691616
7.951	0.1793	7.70443e-07	0.2402	0.0882459	0.3374	0.0601734	0.3185	0.0602708	0.1938	0.0688109	0.3396	0.0508371	0.4028	4.26498e-06	0.4501	0.127246	-0.3945	1.24185e-06	0.148	0.0811099	0.371	0.0775597	0.188	0.0798511	0.2855	0.0725998
7.954	0.1796	7.77181e-07	0.2399	0.0877034	0.3381	0.0613633	0.3189	0.0610338	0.1916	0.065409	0.3423	0.0549467	0.4092	4.84947e-06	0.4434	0.107826	-0.3908	1.32494e-06	0.1451	0.0759516	0.3686	0.0743559	0.1873	0.0788857	0.2781	0.0628141
7.957	0.1918	1.05122e-06	0.2352	0.0792043	0.3381	0.0613633	0.3194	0.0619874	0.191	0.0644812	0.3428	0.0557078	0.4115	5.05953e-06	0.441	0.10087	-0.3941	1.25083e-06	0.1417	0.0699039	0.3682	0.0738219	0.1923	0.0857813	0.2795	0.0646654
7.96	0.1844	8.84998e-07	0.2357	0.0801085	0.3406	0.0656128	0.3188	0.060843	0.1938	0.0688109	0.3441	0.0576865	0.4158	5.45223e-06	0.4409	0.10058	-0.3939	1.25532e-06	0.1416	0.0697261	0.3688	0.0746229	0.1845	0.0750241	0.2814	0.067178
7.963	0.1877	9.59123e-07	0.2386	0.0853526	0.3428	0.0693524	0.3232	0.0692352	0.1958	0.0719035	0.3428	0.0557078	0.4159	5.46136e-06	0.4475	0.11971	-0.3963	1.20143e-06	0.1419	0.0702597	0.3652	0.0698171	0.1853	0.0761274	0.2822	0.0682359
7.966	0.1854	9.0746e-07	0.2328	0.0748644	0.3402	0.0649329	0.3254	0.0734312	0.1957	0.0717489	0.3404	0.0520548	0.4113	5.04126e-06	0.4429	0.106377	-0.3967	1.19244e-06	0.1454	0.0764852	0.3683	0.0739554	0.1875	0.0791615	0.2826	0.0687649
7.969	0.1811	8.10874e-07	0.2311	0.0717902	0.3406	0.0656128	0.3231	0.0690444	0.1929	0.0674192	0.3407	0.0525114	0.4118	5.08692e-06	0.4471	0.118551	-0.3948	1.23511e-06	0.1419	0.0702597	0.3686	0.0743559	0.1869	0.078334	0.2824	0.0685004
7.972	0.1834	8.62537e-07	0.235	0.0788427	0.3388	0.0625531	0.3182	0.0596986	0.1938	0.0688109	0.3413	0.0534247	0.4123	5.13259e-06	0.4481	0.121449	-0.3946	1.2396e-06	0.1413	0.0691925	0.3698	0.0759578	0.1867	0.0780582	0.2849	0.0718064
7.975	0.1802	7.90658e-07	0.2298	0.0694394	0.338	0.0611933	0.3211	0.0652298	0.195	0.0706665	0.3426	0.0554033	0.4154	5.4157e-06	0.4451	0.112754	-0.3923	1.29125e-06	0.1465	0.0784418	0.3706	0.0770258	0.1893	0.0816439	0.2815	0.0673102
7.978	0.1846	8.89491e-07	0.2323	0.0739602	0.3391	0.0630631	0.3231	0.0690444	0.1959	0.0720581	0.3433	0.0564688	0.4145	5.33351e-06	0.4438	0.108986	-0.394	1.25308e-06	0.1418	0.0700818	0.3676	0.073021	0.19	0.0826093	0.2788	0.0637398
7.981	0.1788	7.59212e-07	0.2332	0.0755877	0.3409	0.0661227	0.3178	0.0589357	0.1978	0.0749961	0.3441	0.0576865	0.4161	5.47963e-06	0.4488	0.123478	-0.3895	1.35413e-06	0.1418	0.0700818	0.3665	0.0715525	0.1913	0.0844022	0.2759	0.0599048
7.984	0.1836	8.67029e-07	0.2344	0.0777577	0.3421	0.0681625	0.321	0.0650391	0.1961	0.0723674	0.3441	0.0576865	0.4149	5.37004e-06	0.4498	0.126377	-0.3942	1.24858e-06	0.1386	0.0643899	0.369	0.0748899	0.1877	0.0794373	0.277	0.0613594
7.987	0.1834	8.62537e-07	0.2337	0.0764919	0.3388	0.0625531	0.3196	0.0623689	0.1969	0.0736045	0.3431	0.0561644	0.4108	4.9956e-06	0.4548	0.14087	-0.3925	1.28676e-06	0.1384	0.0640342	0.3694	0.0754238	0.1837	0.0739208	0.2812	0.0669135
7.99	0.1874	9.52384e-07	0.2365	0.0815552	0.338	0.0611933	0.3205	0.0640854	0.1972	0.0740683	0.3428	0.0557078	0.4115	5.05953e-06	0.4533	0.136522	-0.3926	1.28451e-06	0.1407	0.0681252	0.3711	0.0776932	0.1889	0.0810923	0.2811	0.0667813
7.993	0.1795	7.74935e-07	0.2343	0.0775769	0.3379	0.0610233	0.3214	0.065802	0.2017	0.0810268	0.3438	0.0572298	0.4185	5.69882e-06	0.4529	0.135362	-0.3961	1.20592e-06	0.1439	0.0738171	0.3763	0.0846349	0.1902	0.0828851	0.2832	0.0695583
7.996	0.1835	8.64783e-07	0.2346	0.0781193	0.3411	0.0664627	0.3253	0.0732405	0.196	0.0722128	0.3454	0.0596651	0.4113	5.04126e-06	0.4529	0.135362	-0.393	1.27553e-06	0.1425	0.0713269	0.3718	0.0786277	0.1868	0.0781961	0.2871	0.0747157
7.999	0.1874	9.52384e-07	0.2392	0.0864376	0.3404	0.0652728	0.3242	0.0711425	0.1982	0.0756147	0.3445	0.0582953	0.4101	4.93167e-06	0.448	0.121159	-0.3939	1.25532e-06	0.1405	0.0677695	0.3696	0.0756908	0.1856	0.0765412	0.2846	0.0714097
8.002	0.1874	9.52384e-07	0.2399	0.0877034	0.3414	0.0669726	0.323	0.0688537	0.1958	0.0719035	0.3483	0.0640791	0.4116	5.06866e-06	0.4454	0.113623	-0.3935	1.2643e-06	0.138	0.0633227	0.371	0.0775597	0.1885	0.0805406	0.2828	0.0690294
8.005	0.1825	8.42321e-07	0.2377	0.0837251	0.3431	0.0698623	0.3244	0.0715239	0.1992	0.077161	0.3493	0.0656012	0.4124	5.14172e-06	0.449	0.124058	-0.3895	1.35413e-06	0.1389	0.0649235	0.3753	0.0833	0.187	0.0784719	0.2842	0.0708807
8.008	0.1807	8.01889e-07	0.24	0.0878843	0.3419	0.0678225	0.3231	0.0690444	0.1988	0.0765424	0.344	0.0575342	0.4098	4.90427e-06	0.4472	0.118841	-0.3965	1.19693e-06	0.142	0.0704376	0.3745	0.082232	0.1839	0.0741967	0.284	0.0706162
8.011	0.1851	9.00722e-07	0.239	0.0860759	0.3399	0.0644229	0.3274	0.0772459	0.1987	0.0763878	0.3411	0.0531202	0.4098	4.90427e-06	0.4467	0.117391	-0.3927	1.28227e-06	0.1432	0.072572	0.3727	0.0798291	0.1862	0.0773686	0.285	0.0719386
8.014	0.1921	1.05795e-06	0.2406	0.0889693	0.3403	0.0651028	0.3287	0.0797253	0.1971	0.0739137	0.3476	0.0630137	0.4111	5.02299e-06	0.4427	0.105797	-0.3975	1.17448e-06	0.1472	0.0796869	0.3714	0.0780937	0.1908	0.0837126	0.2817	0.0675747
8.017	0.1821	8.33336e-07	0.2366	0.081736	0.3394	0.063573	0.3229	0.068663	0.1964	0.0728313	0.3461	0.0607306	0.4139	5.27871e-06	0.4456	0.114203	-0.3981	1.161e-06	0.14	0.0668801	0.3739	0.0814311	0.1904	0.0831609	0.2811	0.0667813
8.02	0.18	7.86166e-07	0.2377	0.0837251	0.3388	0.0625531	0.327	0.0764829	0.1995	0.0776249	0.3431	0.0561644	0.4163	5.4979e-06	0.4508	0.129275	-0.3967	1.19244e-06	0.138	0.0633227	0.3716	0.0783607	0.1877	0.0794373	0.2821	0.0681037
8.023	0.1851	9.00722e-07	0.2343	0.0775769	0.3351	0.0562638	0.3229	0.068663	0.2005	0.0791712	0.3461	0.0607306	0.4129	5.18738e-06	0.4558	0.143768	-0.3961	1.20592e-06	0.1368	0.0611882	0.3737	0.0811641	0.1866	0.0779203	0.2812	0.0669135
8.026	0.1816	8.22105e-07	0.2338	0.0766727	0.3405	0.0654428	0.3191	0.0614152	0.1969	0.0736045	0.3417	0.0540335	0.4157	5.4431e-06	0.4503	0.127826	-0.3929	1.27778e-06	0.1412	0.0690146	0.3704	0.0767588	0.1903	0.083023	0.2828	0.0690294
8.029	0.1828	8.49059e-07	0.2369	0.0822785	0.3436	0.0707122	0.3229	0.068663	0.1991	0.0770063	0.342	0.0544901	0.4166	5.52529e-06	0.4446	0.111304	-0.3946	1.2396e-06	0.134	0.0562078	0.3737	0.0811641	0.1895	0.0819197	0.2816	0.0674425
8.032	0.1865	9.32168e-07	0.2356	0.0799277	0.3421	0.0681625	0.3234	0.0696166	0.1977	0.0748415	0.344	0.0575342	0.4177	5.62575e-06	0.4446	0.111304	-0.3954	1.22164e-06	0.1388	0.0647456	0.3701	0.0763583	0.1877	0.0794373	0.2891	0.0773605
8.035	0.1845	8.87245e-07	0.2323	0.0739602	0.341	0.0662927	0.3199	0.0629411	0.1993	0.0773156	0.344	0.0575342	0.4157	5.4431e-06	0.444	0.109565	-0.3968	1.1902e-06	0.1373	0.0620776	0.3717	0.0784942	0.1874	0.0790236	0.2863	0.0736578
8.038	0.1822	8.35582e-07	0.2387	0.0855335	0.3433	0.0702023	0.3209	0.0648484	0.1962	0.072522	0.3431	0.0561644	0.4145	5.33351e-06	0.4512	0.130435	-0.3908	1.32494e-06	0.1361	0.0599431	0.3698	0.0759578	0.184	0.0743346	0.2858	0.0729966
8.041	0.1858	9.16445e-07	0.2383	0.0848101	0.3421	0.0681625	0.3258	0.0741942	0.1985	0.0760786	0.3428	0.0557078	0.4168	5.54356e-06	0.4509	0.129565	-0.3862	1.42824e-06	0.1384	0.0640342	0.3699	0.0760913	0.1849	0.0755758	0.2839	0.070484
8.044	0.1871	9.45645e-07	0.2398	0.0875226	0.3424	0.0686724	0.3259	0.0743849	0.1958	0.0719035	0.3424	0.0550989	0.4154	5.4157e-06	0.4507	0.128986	-0.3872	1.40578e-06	0.1324	0.0533618	0.3742	0.0818315	0.1857	0.0766791	0.2842	0.0708807
8.047	0.1874	9.52384e-07	0.2395	0.0869801	0.3437	0.0708822	0.3237	0.0701888	0.2008	0.0796351	0.342	0.0544901	0.4174	5.59836e-06	0.4573	0.148116	-0.3913	1.31371e-06	0.1348	0.0576307	0.3751	0.083033	0.1868	0.0781961	0.2874	0.0751124
8.05	0.1918	1.05122e-06	0.2372	0.082821	0.3438	0.0710522	0.3234	0.0696166	0.1987	0.0763878	0.3446	0.0584475	0.4178	5.63489e-06	0.4524	0.133913	-0.3903	1.33616e-06	0.1426	0.0715048	0.3765	0.0849019	0.1875	0.0791615	0.2889	0.077096
8.053	0.1917	1.04897e-06	0.2365	0.0815552	0.3432	0.0700323	0.322	0.0669464	0.1984	0.0759239	0.3429	0.05586	0.4179	5.64402e-06	0.4519	0.132464	-0.3875	1.39904e-06	0.1396	0.0661686	0.3817	0.0918435	0.1905	0.0832989	0.2886	0.0766993
8.056	0.1883	9.726e-07	0.2396	0.0871609	0.3434	0.0703723	0.3312	0.0844936	0.1986	0.0762332	0.3409	0.0528158	0.4153	5.40657e-06	0.4562	0.144928	-0.3928	1.28002e-06	0.1411	0.0688367	0.3798	0.0893072	0.1924	0.0859192	0.2865	0.0739222
8.059	0.1875	9.5463e-07	0.2437	0.094575	0.3434	0.0703723	0.3275	0.0774366	0.196	0.0722128	0.3424	0.0550989	0.4127	5.16912e-06	0.4605	0.157391	-0.391	1.32044e-06	0.1432	0.072572	0.3757	0.0838339	0.1921	0.0855054	0.2795	0.0646654
8.062	0.1881	9.68107e-07	0.2387	0.0855335	0.3425	0.0688424	0.3227	0.0682815	0.2008	0.0796351	0.3438	0.0572298	0.4136	5.25131e-06	0.4597	0.155072	-0.3913	1.31371e-06	0.1416	0.0697261	0.3731	0.0803631	0.194	0.0881258	0.2828	0.0690294
8.065	0.1892	9.92815e-07	0.2382	0.0846293	0.3421	0.0681625	0.3215	0.0659928	0.1985	0.0760786	0.3465	0.0613394	0.4126	5.15999e-06	0.4609	0.158551	-0.3889	1.3676e-06	0.1452	0.0761295	0.37	0.0762248	0.1894	0.0817818	0.2816	0.0674425
8.068	0.1867	9.36661e-07	0.2365	0.0815552	0.3433	0.0702023	0.3269	0.0762922	0.1967	0.0732952	0.3469	0.0619482	0.4176	5.61662e-06	0.4535	0.137101	-0.3897	1.34964e-06	0.1433	0.0727499	0.3767	0.0851689	0.1918	0.0850917	0.2834	0.0698228
8.071	0.1848	8.93983e-07	0.2365	0.0815552	0.3373	0.0600034	0.3253	0.0732405	0.1971	0.0739137	0.3482	0.0639269	0.4188	5.72621e-06	0.449	0.124058	-0.3856	1.44171e-06	0.1458	0.0771967	0.3774	0.0861033	0.1944	0.0886774	0.2821	0.0681037
8.074	0.1872	9.47892e-07	0.2365	0.0815552	0.339	0.0628931	0.327	0.0764829	0.2003	0.0788619	0.348	0.0636225	0.4151	5.3883e-06	0.4511	0.130145	-0.3892	1.36087e-06	0.147	0.0793312	0.3765	0.0849019	0.1984	0.0941939	0.2837	0.0702195
8.077	0.1829	8.51306e-07	0.2383	0.0848101	0.3421	0.0681625	0.3274	0.0772459	0.198	0.0753054	0.3473	0.0625571	0.4228	6.09152e-06	0.4536	0.137391	-0.3955	1.21939e-06	0.1476	0.0803984	0.3746	0.0823655	0.1992	0.0952972	0.2832	0.0695583
8.08	0.1843	8.82752e-07	0.2418	0.0911392	0.3452	0.0734319	0.3274	0.0772459	0.1994	0.0774702	0.3477	0.0631659	0.4242	6.21938e-06	0.4549	0.141159	-0.3898	1.34739e-06	0.145	0.0757737	0.3751	0.083033	0.1994	0.095573	0.2865	0.0739222
8.083	0.1852	9.02968e-07	0.2399	0.0877034	0.3452	0.0734319	0.3286	0.0795346	0.1976	0.0746869	0.3474	0.0627093	0.4204	5.87234e-06	0.4494	0.125217	-0.3888	1.36985e-06	0.1417	0.0699039	0.3798	0.0893072	0.1987	0.0946076	0.2827	0.0688971
8.086	0.1864	9.29922e-07	0.238	0.0842676	0.3429	0.0695224	0.3278	0.0780088	0.1978	0.0749961	0.3489	0.0649924	0.4213	5.95453e-06	0.4449	0.112174	-0.3867	1.41701e-06	0.1428	0.0718605	0.3793	0.0886397	0.1968	0.0919873	0.2802	0.0655911
8.089	0.1876	9.56876e-07	0.2381	0.0844485	0.3415	0.0671426	0.3288	0.0799161	0.2032	0.0833462	0.3481	0.0637747	0.4223	6.04586e-06	0.4468	0.117681	-0.3824	1.51357e-06	0.1438	0.0736393	0.3793	0.0886397	0.1969	0.0921252	0.2811	0.0667813
8.092	0.1905	1.02202e-06	0.2363	0.0811935	0.3374	0.0601734	0.3273	0.0770551	0.1974	0.0743776	0.3479	0.0634703	0.423	6.10979e-06	0.4428	0.106087	-0.3825	1.51133e-06	0.1463	0.0780861	0.3799	0.0894407	0.1928	0.0864708	0.2873	0.0749802
8.095	0.187	9.43399e-07	0.2428	0.0929476	0.3398	0.0642529	0.3266	0.07572	0.1993	0.0773156	0.3519	0.0695586	0.4223	6.04586e-06	0.4495	0.125507	-0.3813	1.53827e-06	0.1456	0.076841	0.3797	0.0891737	0.1915	0.084678	0.2852	0.0722031
8.098	0.1899	1.00854e-06	0.241	0.0896926	0.342	0.0679925	0.3249	0.0724776	0.1982	0.0756147	0.3538	0.0724505	0.4261	6.3929e-06	0.4505	0.128406	-0.3914	1.31146e-06	0.1466	0.0786197	0.3759	0.0841009	0.1969	0.0921252	0.2829	0.0691616
8.101	0.1887	9.81585e-07	0.2406	0.0889693	0.3403	0.0651028	0.327	0.0764829	0.1955	0.0714396	0.3528	0.0709285	0.4238	6.18285e-06	0.447	0.118261	-0.3941	1.25083e-06	0.1484	0.0818214	0.3809	0.0907756	0.1938	0.08785	0.2801	0.0654589
8.104	0.188	9.65861e-07	0.2347	0.0783002	0.3401	0.0647629	0.3264	0.0753385	0.1945	0.0698933	0.3502	0.0669711	0.4209	5.918e-06	0.4488	0.123478	-0.3874	1.40129e-06	0.1421	0.0706154	0.3758	0.0839674	0.1967	0.0918494	0.2855	0.0725998
8.107	0.1906	1.02426e-06	0.2342	0.077396	0.3422	0.0683325	0.3305	0.0831585	0.2003	0.0788619	0.3451	0.0592085	0.419	5.74448e-06	0.4474	0.11942	-0.3863	1.42599e-06	0.1432	0.072572	0.3824	0.092778	0.1931	0.0868846	0.2853	0.0723354
8.11	0.1942	1.10512e-06	0.2416	0.0907776	0.3424	0.0686724	0.3335	0.0888804	0.2031	0.0831916	0.3431	0.0561644	0.4165	5.51616e-06	0.4549	0.141159	-0.3878	1.39231e-06	0.141	0.0686588	0.3774	0.0861033	0.1938	0.08785	0.2836	0.0700873
8.113	0.1908	1.02875e-06	0.2388	0.0857143	0.3418	0.0676526	0.332	0.0860195	0.2019	0.081336	0.3472	0.0624049	0.4169	5.55269e-06	0.4532	0.136232	-0.3865	1.4215e-06	0.1452	0.0761295	0.3765	0.0849019	0.1949	0.089367	0.2846	0.0714097
8.116	0.1905	1.02202e-06	0.2382	0.0846293	0.3415	0.0671426	0.3316	0.0852565	0.1986	0.0762332	0.3497	0.06621	0.4172	5.58009e-06	0.4527	0.134783	-0.3846	1.46417e-06	0.1481	0.0812878	0.3782	0.0871713	0.1921	0.0855054	0.2876	0.0753769
8.119	0.1894	9.97308e-07	0.238	0.0842676	0.3401	0.0647629	0.3327	0.0873546	0.1995	0.0776249	0.3496	0.0660578	0.4205	5.88147e-06	0.4492	0.124638	-0.3838	1.48213e-06	0.1413	0.0691925	0.3802	0.0898411	0.1903	0.083023	0.2902	0.0788151
8.122	0.1852	9.02968e-07	0.2398	0.0875226	0.3369	0.0593235	0.33	0.0822048	0.2026	0.0824184	0.3545	0.073516	0.4167	5.53443e-06	0.4448	0.111884	-0.3854	1.4462e-06	0.1427	0.0716827	0.382	0.092244	0.1906	0.0834368	0.2846	0.0714097
8.125	0.188	9.65861e-07	0.2411	0.0898734	0.3419	0.0678225	0.3265	0.0755293	0.2032	0.0833462	0.3509	0.0680365	0.4226	6.07326e-06	0.4526	0.134493	-0.3843	1.4709e-06	0.1445	0.0748844	0.3822	0.092511	0.1966	0.0917115	0.2846	0.0714097
8.128	0.1883	9.726e-07	0.2422	0.0918626	0.3409	0.0661227	0.3293	0.0808697	0.2051	0.0862842	0.3511	0.0683409	0.4239	6.19198e-06	0.4529	0.135362	-0.3783	1.60564e-06	0.1483	0.0816435	0.3785	0.0875718	0.1961	0.0910219	0.2842	0.0708807
8.131	0.1911	1.03549e-06	0.2452	0.0972875	0.3423	0.0685025	0.3331	0.0881175	0.206	0.0876759	0.3515	0.0689498	0.4204	5.87234e-06	0.4566	0.146087	-0.3792	1.58543e-06	0.1505	0.0855567	0.3817	0.0918435	0.1946	0.0889532	0.2858	0.0729966
8.134	0.1924	1.06469e-06	0.2426	0.0925859	0.3424	0.0686724	0.3341	0.0900248	0.2028	0.0827277	0.3497	0.06621	0.4225	6.06412e-06	0.4579	0.149855	-0.384	1.47764e-06	0.1514	0.0871576	0.3809	0.0907756	0.1962	0.0911598	0.289	0.0772282
8.137	0.1908	1.02875e-06	0.2415	0.0905967	0.3432	0.0700323	0.3326	0.0871638	0.2012	0.0802536	0.3521	0.069863	0.4207	5.89974e-06	0.4535	0.137101	-0.381	1.54501e-06	0.1537	0.0912487	0.3839	0.0947804	0.1949	0.089367	0.2874	0.0751124
8.14	0.1889	9.86077e-07	0.2408	0.0893309	0.342	0.0679925	0.3288	0.0799161	0.2013	0.0804082	0.3529	0.0710807	0.4207	5.89974e-06	0.4584	0.151304	-0.3848	1.45968e-06	0.1538	0.0914265	0.3777	0.0865038	0.2	0.0964005	0.2924	0.0817244
8.143	0.1907	1.02651e-06	0.2406	0.0889693	0.3426	0.0690124	0.3304	0.0829678	0.2028	0.0827277	0.3524	0.0703196	0.4209	5.918e-06	0.4521	0.133043	-0.3824	1.51357e-06	0.1511	0.086624	0.3757	0.0838339	0.2013	0.0981934	0.2922	0.0814599
8.146	0.1923	1.06245e-06	0.2378	0.083906	0.3412	0.0666327	0.3332	0.0883082	0.2027	0.0825731	0.3533	0.0716895	0.4197	5.80841e-06	0.4528	0.135072	-0.3792	1.58543e-06	0.148	0.0811099	0.3748	0.0826325	0.2001	0.0965384	0.2901	0.0786829
8.149	0.1937	1.09389e-06	0.2391	0.0862568	0.3433	0.0702023	0.3322	0.0864009	0.2046	0.0855111	0.3558	0.0754947	0.4199	5.82667e-06	0.4491	0.124348	-0.3803	1.56073e-06	0.1408	0.0683031	0.3766	0.0850354	0.1927	0.0863329	0.2876	0.0753769
8.152	0.1931	1.08042e-06	0.2392	0.0864376	0.346	0.0747918	0.3346	0.0909784	0.2025	0.0822638	0.3519	0.0695586	0.4174	5.59836e-06	0.4462	0.115942	-0.381	1.54501e-06	0.1466	0.0786197	0.3742	0.0818315	0.1941	0.0882637	0.2873	0.0749802
8.155	0.1876	9.56876e-07	0.2429	0.0931284	0.3434	0.0703723	0.3331	0.0881175	0.2004	0.0790165	0.3523	0.0701674	0.4177	5.62575e-06	0.4559	0.144058	-0.3792	1.58543e-06	0.1482	0.0814657	0.376	0.0842344	0.1933	0.0871604	0.2856	0.0727321
8.158	0.188	9.65861e-07	0.2423	0.0920434	0.3442	0.0717321	0.3296	0.0814419	0.2045	0.0853564	0.355	0.074277	0.415	5.37917e-06	0.4555	0.142899	-0.3815	1.53378e-06	0.1483	0.0816435	0.3827	0.0931785	0.1934	0.0872983	0.2892	0.0774927
8.161	0.1906	1.02426e-06	0.2432	0.0936709	0.3416	0.0673126	0.3286	0.0795346	0.2027	0.0825731	0.351	0.0681887	0.4207	5.89974e-06	0.4559	0.144058	-0.3864	1.42374e-06	0.1471	0.0795091	0.3889	0.101455	0.2021	0.0992966	0.2884	0.0764348
8.164	0.1918	1.05122e-06	0.2411	0.0898734	0.3386	0.0622132	0.327	0.0764829	0.1999	0.0782434	0.3545	0.073516	0.4162	5.48876e-06	0.4475	0.11971	-0.3865	1.4215e-06	0.1536	0.0910708	0.381	0.0909091	0.1988	0.0947456	0.2889	0.077096
8.167	0.1935	1.0894e-06	0.2434	0.0940325	0.3429	0.0695224	0.3322	0.0864009	0.21	0.0938611	0.3539	0.0726027	0.4176	5.61662e-06	0.4524	0.133913	-0.3847	1.46192e-06	0.1509	0.0862682	0.3808	0.0906421	0.1963	0.0912978	0.2897	0.0781539
8.17	0.1913	1.03999e-06	0.2462	0.0990958	0.3461	0.0749618	0.3337	0.0892619	0.2032	0.0833462	0.3489	0.0649924	0.4183	5.68055e-06	0.4538	0.137971	-0.3891	1.36311e-06	0.1467	0.0787976	0.3761	0.0843679	0.1953	0.0899186	0.2886	0.0766993
8.173	0.1952	1.12759e-06	0.2483	0.102893	0.3459	0.0746218	0.3372	0.0959374	0.2082	0.0910778	0.3511	0.0683409	0.4211	5.93627e-06	0.4567	0.146377	-0.3864	1.42374e-06	0.1464	0.078264	0.3803	0.0899746	0.1957	0.0904703	0.2879	0.0757736
8.176	0.1922	1.0602e-06	0.2449	0.096745	0.3439	0.0712222	0.3318	0.085638	0.2015	0.0807175	0.3518	0.0694064	0.4212	5.9454e-06	0.4542	0.13913	-0.384	1.47764e-06	0.1436	0.0732835	0.3784	0.0874383	0.1999	0.0962626	0.2904	0.0790796
8.179	0.1887	9.81585e-07	0.2454	0.0976492	0.3436	0.0707122	0.3315	0.0850658	0.2019	0.081336	0.3522	0.0700152	0.4197	5.80841e-06	0.4508	0.129275	-0.3787	1.59666e-06	0.1383	0.0638563	0.381	0.0909091	0.1989	0.0948835	0.2903	0.0789474
8.182	0.1916	1.04672e-06	0.2467	0.1	0.3489	0.0797212	0.3355	0.092695	0.2009	0.0797897	0.3535	0.0719939	0.4186	5.70795e-06	0.4539	0.138261	-0.3747	1.68649e-06	0.1452	0.0761295	0.384	0.0949139	0.1983	0.094056	0.2917	0.0807987
8.185	0.1865	9.32168e-07	0.2475	0.101447	0.3463	0.0753017	0.3353	0.0923136	0.2037	0.0841194	0.3525	0.0704718	0.4201	5.84494e-06	0.4487	0.123188	-0.3775	1.62361e-06	0.143	0.0722163	0.3863	0.0979842	0.1911	0.0841263	0.2904	0.0790796
8.188	0.1908	1.02875e-06	0.2478	0.101989	0.343	0.0696923	0.3333	0.088499	0.2049	0.0859749	0.35	0.0666667	0.4176	5.61662e-06	0.4505	0.128406	-0.3809	1.54726e-06	0.1418	0.0700818	0.3846	0.0957149	0.1941	0.0882637	0.2913	0.0802698
8.191	0.191	1.03325e-06	0.2484	0.103074	0.3423	0.0685025	0.3374	0.0963189	0.2027	0.0825731	0.3494	0.0657534	0.4245	6.24678e-06	0.4517	0.131884	-0.3871	1.40803e-06	0.1495	0.083778	0.3897	0.102523	0.1979	0.0935043	0.291	0.079873
8.194	0.1925	1.06694e-06	0.2442	0.0954792	0.3424	0.0686724	0.3339	0.0896433	0.2017	0.0810268	0.3535	0.0719939	0.4213	5.95453e-06	0.456	0.144348	-0.3854	1.4462e-06	0.1544	0.0924938	0.3879	0.10012	0.198	0.0936423	0.2866	0.0740545
8.197	0.1915	1.04448e-06	0.2478	0.101989	0.3424	0.0686724	0.33	0.0822048	0.2056	0.0870574	0.358	0.0788432	0.4226	6.07326e-06	0.457	0.147246	-0.3814	1.53603e-06	0.1522	0.0885806	0.3847	0.0958484	0.198	0.0936423	0.29	0.0785506
8.2	0.1944	1.10962e-06	0.2446	0.0962025	0.3441	0.0715621	0.3352	0.0921228	0.2078	0.0904593	0.3506	0.0675799	0.4241	6.21025e-06	0.4501	0.127246	-0.3828	1.50459e-06	0.1517	0.0876912	0.3912	0.104525	0.1999	0.0962626	0.291	0.079873
8.203	0.1973	1.17476e-06	0.2411	0.0898734	0.3444	0.0720721	0.3359	0.0934579	0.2031	0.0831916	0.3549	0.0741248	0.4286	6.62122e-06	0.4531	0.135942	-0.3789	1.59217e-06	0.1497	0.0841338	0.3875	0.0995862	0.1981	0.0937802	0.2887	0.0768315
8.206	0.1925	1.06694e-06	0.2449	0.096745	0.3428	0.0693524	0.3386	0.0986077	0.2023	0.0819545	0.355	0.074277	0.4264	6.4203e-06	0.4502	0.127536	-0.3807	1.55175e-06	0.1449	0.0755959	0.3857	0.0971833	0.2007	0.0973659	0.2893	0.077625
8.209	0.1924	1.06469e-06	0.2436	0.0943942	0.3456	0.0741118	0.3376	0.0967004	0.2026	0.0824184	0.3512	0.0684932	0.4254	6.32897e-06	0.4476	0.12	-0.3801	1.56522e-06	0.1505	0.0855567	0.3815	0.0915766	0.1954	0.0900565	0.2871	0.0747157
8.212	0.1902	1.01528e-06	0.2431	0.0934901	0.3468	0.0761516	0.3366	0.0947931	0.2011	0.080099	0.3506	0.0675799	0.4224	6.05499e-06	0.4526	0.134493	-0.3831	1.49785e-06	0.1495	0.083778	0.3828	0.093312	0.192	0.0853675	0.2901	0.0786829
8.215	0.1926	1.06919e-06	0.247	0.100542	0.347	0.0764916	0.3354	0.0925043	0.2057	0.087212	0.3493	0.0656012	0.4223	6.04586e-06	0.453	0.135652	-0.3791	1.58768e-06	0.1541	0.0919602	0.382	0.092244	0.1976	0.0930906	0.292	0.0811955
8.218	0.1957	1.13882e-06	0.2461	0.098915	0.3474	0.0771715	0.3323	0.0865916	0.208	0.0907685	0.3458	0.060274	0.4228	6.09152e-06	0.4525	0.134203	-0.3788	1.59441e-06	0.1518	0.0878691	0.3847	0.0958484	0.1981	0.0937802	0.2961	0.0866173
8.221	0.1933	1.08491e-06	0.2454	0.0976492	0.3485	0.0790413	0.3398	0.100896	0.2074	0.0898407	0.3475	0.0628615	0.4241	6.21025e-06	0.4511	0.130145	-0.3776	1.62136e-06	0.1489	0.0827108	0.385	0.0962488	0.197	0.0922631	0.2942	0.0841047
8.224	0.1947	1.11636e-06	0.2489	0.103978	0.3478	0.0778514	0.3395	0.100324	0.209	0.0923148	0.3548	0.0739726	0.4272	6.49336e-06	0.4538	0.137971	-0.38	1.56747e-06	0.1479	0.0809321	0.3865	0.0982512	0.1991	0.0951593	0.2968	0.087543
8.227	0.1937	1.09389e-06	0.2494	0.104882	0.3462	0.0751317	0.3404	0.102041	0.2075	0.0899954	0.3579	0.078691	0.4229	6.10066e-06	0.452	0.132754	-0.38	1.56747e-06	0.1538	0.0914265	0.382	0.092244	0.2	0.0964005	0.2952	0.0854271
8.23	0.1953	1.12983e-06	0.2449	0.096745	0.3437	0.0708822	0.3401	0.101469	0.2123	0.0974177	0.3508	0.0678843	0.4217	5.99106e-06	0.4463	0.116232	-0.3748	1.68424e-06	0.1527	0.0894699	0.3817	0.0918435	0.1956	0.0903324	0.2981	0.0892621
8.233	0.1935	1.0894e-06	0.2455	0.09783	0.3455	0.0739419	0.3385	0.0984169	0.2104	0.0944797	0.3514	0.0687976	0.4247	6.26504e-06	0.449	0.124058	-0.3759	1.65954e-06	0.15	0.0846674	0.3827	0.0931785	0.1978	0.0933664	0.2971	0.0879397
8.236	0.1918	1.05122e-06	0.2454	0.0976492	0.342	0.0679925	0.3413	0.103757	0.2082	0.0910778	0.3523	0.0701674	0.4249	6.28331e-06	0.4486	0.122899	-0.3735	1.71343e-06	0.1489	0.0827108	0.388	0.100254	0.1959	0.0907461	0.2949	0.0850304
8.239	0.1976	1.1815e-06	0.2454	0.0976492	0.347	0.0764916	0.3379	0.0972726	0.2039	0.0844286	0.3527	0.0707763	0.43	6.74908e-06	0.4458	0.114783	-0.3785	1.60115e-06	0.1491	0.0830665	0.3855	0.0969163	0.2001	0.0965384	0.2962	0.0867495
8.242	0.1954	1.13208e-06	0.2463	0.0992767	0.3505	0.0824409	0.3409	0.102994	0.2083	0.0912324	0.3543	0.0732116	0.4291	6.66688e-06	0.4524	0.133913	-0.3837	1.48438e-06	0.1542	0.092138	0.3845	0.0955814	0.196	0.090884	0.2952	0.0854271
8.245	0.1929	1.07592e-06	0.2465	0.0996383	0.3521	0.0851606	0.3426	0.106237	0.2056	0.0870574	0.3549	0.0741248	0.4267	6.4477e-06	0.4532	0.136232	-0.38	1.56747e-06	0.1535	0.0908929	0.3879	0.10012	0.196	0.090884	0.2945	0.0845015
8.248	0.1957	1.13882e-06	0.2486	0.103436	0.3512	0.0836308	0.3409	0.102994	0.2102	0.0941704	0.3569	0.0771689	0.4291	6.66688e-06	0.4559	0.144058	-0.3811	1.54276e-06	0.1512	0.0868018	0.3871	0.0990522	0.1999	0.0962626	0.294	0.0838403
8.251	0.1965	1.15679e-06	0.2469	0.100362	0.3516	0.0843107	0.3423	0.105665	0.2099	0.0937065	0.3611	0.0835616	0.4295	6.70341e-06	0.4525	0.134203	-0.3851	1.45294e-06	0.1524	0.0889363	0.3867	0.0985182	0.197	0.0922631	0.2915	0.0805343
8.254	0.1961	1.1478e-06	0.2483	0.102893	0.349	0.0798912	0.3397	0.100706	0.2072	0.0895315	0.3617	0.0844749	0.4306	6.80387e-06	0.4504	0.128116	-0.3799	1.56971e-06	0.1495	0.083778	0.3862	0.0978508	0.2036	0.101365	0.2889	0.077096
8.257	0.1981	1.19273e-06	0.2457	0.0981917	0.35	0.081591	0.3387	0.0987984	0.2056	0.0870574	0.3599	0.0817352	0.4289	6.64862e-06	0.4535	0.137101	-0.3794	1.58094e-06	0.1514	0.0871576	0.3911	0.104392	0.1998	0.0961247	0.2931	0.0826501
8.26	0.1942	1.10512e-06	0.2475	0.101447	0.3504	0.082271	0.3367	0.0949838	0.2041	0.0847379	0.3612	0.0837139	0.4265	6.42943e-06	0.4512	0.130435	-0.3782	1.60789e-06	0.1523	0.0887584	0.3856	0.0970498	0.1995	0.0957109	0.2908	0.0796086
8.263	0.1907	1.02651e-06	0.248	0.102351	0.3509	0.0831209	0.3354	0.0925043	0.2009	0.0797897	0.3571	0.0774734	0.4283	6.59382e-06	0.4523	0.133623	-0.3751	1.6775e-06	0.1544	0.0924938	0.3809	0.0907756	0.2012	0.0980554	0.2974	0.0883364
8.266	0.1963	1.15229e-06	0.244	0.0951175	0.3455	0.0739419	0.3338	0.0894526	0.2048	0.0858203	0.3617	0.0844749	0.4296	6.71255e-06	0.4514	0.131014	-0.3778	1.61687e-06	0.1577	0.0983636	0.3882	0.100521	0.2028	0.100262	0.2918	0.080931
8.269	0.1947	1.11636e-06	0.246	0.0987342	0.3464	0.0754717	0.3348	0.0913599	0.2078	0.0904593	0.3599	0.0817352	0.4292	6.67602e-06	0.45	0.126957	-0.3803	1.56073e-06	0.1573	0.0976521	0.3846	0.0957149	0.2018	0.0988829	0.2912	0.0801375
8.272	0.1941	1.10288e-06	0.2454	0.0976492	0.347	0.0764916	0.3393	0.0999428	0.2097	0.0933972	0.3595	0.0811263	0.4321	6.94086e-06	0.4509	0.129565	-0.3773	1.6281e-06	0.1515	0.0873355	0.3838	0.0946469	0.1995	0.0957109	0.2921	0.0813277
8.275	0.1972	1.17251e-06	0.2474	0.101266	0.3481	0.0783614	0.3363	0.0942209	0.2083	0.0912324	0.358	0.0788432	0.426	6.38377e-06	0.4508	0.129275	-0.377	1.63484e-06	0.1551	0.0937389	0.3861	0.0977173	0.1991	0.0951593	0.2908	0.0796086
8.278	0.1999	1.23316e-06	0.2426	0.0925859	0.3464	0.0754717	0.3367	0.0949838	0.2082	0.0910778	0.3611	0.0835616	0.4284	6.60295e-06	0.4498	0.126377	-0.3763	1.65056e-06	0.1567	0.0965848	0.3892	0.101856	0.2021	0.0992966	0.2925	0.0818567
8.281	0.1962	1.15005e-06	0.2456	0.0980108	0.3501	0.081761	0.3369	0.0953652	0.2096	0.0932426	0.3585	0.0796043	0.4313	6.8678e-06	0.4531	0.135942	-0.3774	1.62585e-06	0.1521	0.0884027	0.384	0.0949139	0.1999	0.0962626	0.2942	0.0841047
8.284	0.1971	1.17026e-06	0.2438	0.0947559	0.3503	0.082101	0.3397	0.100706	0.2088	0.0920056	0.3591	0.0805175	0.4303	6.77648e-06	0.4512	0.130435	-0.3721	1.74487e-06	0.1537	0.0912487	0.3865	0.0982512	0.2005	0.0970901	0.2899	0.0784184
8.287	0.1963	1.15229e-06	0.2499	0.105787	0.3536	0.0877104	0.3403	0.10185	0.209	0.0923148	0.358	0.0788432	0.4314	6.87694e-06	0.4496	0.125797	-0.3714	1.76059e-06	0.1574	0.09783	0.381	0.0909091	0.201	0.0977796	0.2924	0.0817244
8.29	0.1952	1.12759e-06	0.2541	0.113382	0.3551	0.0902601	0.344	0.108907	0.2081	0.0909231	0.3549	0.0741248	0.4307	6.81301e-06	0.4485	0.122609	-0.3694	1.80551e-06	0.155	0.093561	0.3774	0.0861033	0.2004	0.0969521	0.297	0.0878075
8.293	0.1937	1.09389e-06	0.2494	0.104882	0.3529	0.0865205	0.3375	0.0965096	0.2108	0.0950982	0.3566	0.0767123	0.4325	6.9774e-06	0.4425	0.105217	-0.3716	1.7561e-06	0.1539	0.0916044	0.3866	0.0983847	0.2055	0.103986	0.294	0.0838403
8.296	0.1957	1.13882e-06	0.2507	0.107233	0.3556	0.09111	0.3378	0.0970818	0.2092	0.0926241	0.357	0.0773212	0.4339	7.10525e-06	0.4404	0.0991304	-0.3717	1.75386e-06	0.1556	0.0946282	0.3891	0.101722	0.2073	0.106468	0.295	0.0851627
8.299	0.1927	1.07143e-06	0.2504	0.106691	0.3568	0.0931498	0.3363	0.0942209	0.2079	0.0906139	0.3545	0.073516	0.43	6.74908e-06	0.4451	0.112754	-0.3727	1.7314e-06	0.1522	0.0885806	0.3882	0.100521	0.2062	0.104951	0.2954	0.0856916
8.302	0.1917	1.04897e-06	0.2512	0.108137	0.3508	0.0829509	0.335	0.0917414	0.2101	0.0940158	0.3594	0.0809741	0.4305	6.79474e-06	0.449	0.124058	-0.3767	1.64157e-06	0.1519	0.088047	0.382	0.092244	0.2076	0.106882	0.296	0.0864851
8.305	0.1931	1.08042e-06	0.2427	0.0927667	0.351	0.0832908	0.3353	0.0923136	0.2116	0.0963352	0.3552	0.0745814	0.4319	6.9226e-06	0.4506	0.128696	-0.3767	1.64157e-06	0.1548	0.0932053	0.3805	0.0902416	0.2079	0.107296	0.299	0.0904523
8.308	0.1945	1.11186e-06	0.2455	0.09783	0.3463	0.0753017	0.3359	0.0934579	0.2129	0.0983454	0.3553	0.0747336	0.4327	6.99566e-06	0.4471	0.118551	-0.3776	1.62136e-06	0.1543	0.0923159	0.3844	0.0954479	0.2102	0.110468	0.2975	0.0884687
8.311	0.2	1.2354e-06	0.2471	0.100723	0.356	0.0917899	0.3357	0.0930765	0.211	0.0954075	0.3567	0.0768645	0.4365	7.3427e-06	0.453	0.135652	-0.3762	1.6528e-06	0.154	0.0917823	0.3888	0.101322	0.2034	0.10109	0.3	0.0917747
8.314	0.1976	1.1815e-06	0.2482	0.102712	0.3528	0.0863505	0.3333	0.088499	0.2102	0.0941704	0.3602	0.0821918	0.4354	7.24224e-06	0.4553	0.142319	-0.3776	1.62136e-06	0.1553	0.0940946	0.3859	0.0974503	0.202	0.0991587	0.2957	0.0860883
8.317	0.1966	1.15903e-06	0.2465	0.0996383	0.3529	0.0865205	0.3371	0.0957467	0.2161	0.103294	0.3619	0.0847793	0.4346	7.16918e-06	0.4473	0.11913	-0.3765	1.64606e-06	0.1566	0.096407	0.383	0.093579	0.2036	0.101365	0.2996	0.0912457
8.32	0.1931	1.08042e-06	0.249	0.104159	0.3523	0.0855006	0.3357	0.0930765	0.209	0.0923148	0.359	0.0803653	0.433	7.02306e-06	0.4504	0.128116	-0.3726	1.73365e-06	0.1566	0.096407	0.3868	0.0986517	0.2059	0.104537	0.2989	0.09032
8.323	0.1897	1.00405e-06	0.2533	0.111935	0.352	0.0849907	0.3373	0.0961282	0.2124	0.0975723	0.357	0.0773212	0.4328	7.00479e-06	0.4502	0.127536	-0.3723	1.74038e-06	0.1498	0.0843116	0.3856	0.0970498	0.204	0.101917	0.2933	0.0829146
8.326	0.1927	1.07143e-06	0.2532	0.111754	0.3496	0.0809111	0.3369	0.0953652	0.2125	0.0977269	0.3552	0.0745814	0.4349	7.19658e-06	0.4472	0.118841	-0.3732	1.72017e-06	0.1516	0.0875133	0.3829	0.0934455	0.2025	0.0998483	0.3005	0.0924359
8.329	0.1933	1.08491e-06	0.2494	0.104882	0.3524	0.0856706	0.3391	0.0995613	0.2198	0.109015	0.3561	0.0759513	0.4317	6.90433e-06	0.448	0.121159	-0.375	1.67975e-06	0.1502	0.0850231	0.3838	0.0946469	0.2021	0.0992966	0.2974	0.0883364
8.332	0.188	9.65861e-07	0.2485	0.103255	0.3548	0.0897501	0.3445	0.109861	0.2168	0.104376	0.3573	0.0777778	0.4338	7.09612e-06	0.4528	0.135072	-0.3733	1.71793e-06	0.1485	0.0819993	0.3826	0.093045	0.2008	0.0975038	0.298	0.0891299
8.335	0.1917	1.04897e-06	0.2507	0.107233	0.3491	0.0800612	0.3394	0.100134	0.2123	0.0974177	0.3564	0.0764079	0.4342	7.13265e-06	0.4519	0.132464	-0.3736	1.71119e-06	0.1526	0.0892921	0.3879	0.10012	0.2037	0.101503	0.3024	0.0949484
8.338	0.1941	1.10288e-06	0.2531	0.111573	0.3491	0.0800612	0.3434	0.107763	0.2141	0.100201	0.3538	0.0724505	0.4296	6.71255e-06	0.45	0.126957	-0.3723	1.74038e-06	0.1521	0.0884027	0.3834	0.0941129	0.2029	0.1004	0.3057	0.0993124
8.341	0.1926	1.06919e-06	0.2515	0.10868	0.3544	0.0890702	0.3381	0.097654	0.2132	0.0988093	0.3562	0.0761035	0.4334	7.05959e-06	0.4503	0.127826	-0.3697	1.79877e-06	0.1554	0.0942725	0.3836	0.0943799	0.2071	0.106192	0.3043	0.097461
8.344	0.1961	1.1478e-06	0.2479	0.10217	0.3578	0.0948496	0.3399	0.101087	0.2115	0.0961806	0.3621	0.0850837	0.4319	6.9226e-06	0.4558	0.143768	-0.3731	1.72242e-06	0.1595	0.101565	0.3845	0.0955814	0.2058	0.104399	0.3043	0.097461
8.347	0.1982	1.19497e-06	0.2485	0.103255	0.3487	0.0793813	0.3393	0.0999428	0.2167	0.104221	0.3634	0.0870624	0.4372	7.40663e-06	0.4519	0.132464	-0.3706	1.77856e-06	0.1564	0.0960512	0.3855	0.0969163	0.2057	0.104261	0.3034	0.0962708
8.35	0.1963	1.15229e-06	0.2501	0.106148	0.3511	0.0834608	0.3357	0.0930765	0.2113	0.0958713	0.3629	0.0863014	0.4341	7.12352e-06	0.4516	0.131594	-0.3683	1.83021e-06	0.1557	0.0948061	0.3841	0.0950474	0.2125	0.113639	0.2978	0.0888654
8.353	0.1958	1.14106e-06	0.2513	0.108318	0.3535	0.0875404	0.3363	0.0942209	0.2109	0.0952528	0.3647	0.0890411	0.4334	7.05959e-06	0.4489	0.123768	-0.3686	1.82347e-06	0.152	0.0882248	0.3915	0.104926	0.2087	0.108399	0.2972	0.0880719
8.356	0.1967	1.16128e-06	0.253	0.111392	0.3535	0.0875404	0.3368	0.0951745	0.2108	0.0950982	0.3633	0.0869102	0.4312	6.85867e-06	0.4467	0.117391	-0.3737	1.70894e-06	0.1527	0.0894699	0.3873	0.0993192	0.2053	0.10371	0.2937	0.0834435
8.359	0.1976	1.1815e-06	0.2498	0.105606	0.3563	0.0922998	0.3396	0.100515	0.2127	0.0980362	0.3617	0.0844749	0.4342	7.13265e-06	0.4556	0.143188	-0.3758	1.66178e-06	0.1574	0.09783	0.3883	0.100654	0.2017	0.098745	0.2996	0.0912457
8.362	0.199	1.21294e-06	0.251	0.107776	0.3557	0.09128	0.3391	0.0995613	0.2136	0.0994279	0.3593	0.0808219	0.4374	7.4249e-06	0.4521	0.133043	-0.3725	1.73589e-06	0.1517	0.0876912	0.3898	0.102657	0.2057	0.104261	0.3007	0.0927003
8.365	0.1978	1.18599e-06	0.2504	0.106691	0.3545	0.0892402	0.3431	0.107191	0.2115	0.0961806	0.359	0.0803653	0.4358	7.27878e-06	0.449	0.124058	-0.3751	1.6775e-06	0.1526	0.0892921	0.3945	0.108931	0.209	0.108813	0.3006	0.0925681
8.368	0.1982	1.19497e-06	0.2511	0.107957	0.355	0.0900901	0.3372	0.0959374	0.2118	0.0966445	0.3619	0.0847793	0.4357	7.26964e-06	0.4515	0.131304	-0.3748	1.68424e-06	0.15	0.0846674	0.3919	0.10546	0.2065	0.105365	0.2983	0.0895266
8.371	0.1966	1.15903e-06	0.2519	0.109403	0.3551	0.0902601	0.3369	0.0953652	0.2137	0.0995825	0.3623	0.0853881	0.4374	7.4249e-06	0.45	0.126957	-0.3728	1.72915e-06	0.1556	0.0946282	0.3954	0.110132	0.205	0.103296	0.3021	0.0945517
8.374	0.1986	1.20396e-06	0.2491	0.10434	0.3502	0.081931	0.337	0.095556	0.2167	0.104221	0.3671	0.0926941	0.4318	6.91347e-06	0.4496	0.125797	-0.3733	1.71793e-06	0.1594	0.101387	0.3939	0.10813	0.2057	0.104261	0.3003	0.0921714
8.377	0.1979	1.18823e-06	0.2484	0.103074	0.3517	0.0844807	0.3345	0.0907877	0.216	0.103139	0.3598	0.081583	0.431	6.84041e-06	0.4567	0.146377	-0.3743	1.69547e-06	0.1536	0.0910708	0.393	0.106928	0.2047	0.102882	0.2977	0.0887331
8.38	0.1963	1.15229e-06	0.2477	0.101808	0.3544	0.0890702	0.3326	0.0871638	0.2082	0.0910778	0.3592	0.0806697	0.4344	7.15092e-06	0.4598	0.155362	-0.3708	1.77407e-06	0.1531	0.0901814	0.3931	0.107062	0.2104	0.110743	0.3002	0.0920391
8.383	0.1969	1.16577e-06	0.249	0.104159	0.357	0.0934897	0.337	0.095556	0.2103	0.094325	0.3598	0.081583	0.4348	7.18745e-06	0.4616	0.16058	-0.3723	1.74038e-06	0.1516	0.0875133	0.389	0.101589	0.2131	0.114467	0.3032	0.0960063
8.386	0.2001	1.23765e-06	0.2482	0.102712	0.3556	0.09111	0.3418	0.104711	0.2104	0.0944797	0.3587	0.0799087	0.4373	7.41577e-06	0.4568	0.146667	-0.3726	1.73365e-06	0.1522	0.0885806	0.3869	0.0987852	0.2078	0.107158	0.3057	0.0993124
8.389	0.1952	1.12759e-06	0.2534	0.112116	0.3575	0.0943396	0.3407	0.102613	0.2152	0.101902	0.3649	0.0893455	0.4339	7.10525e-06	0.4613	0.15971	-0.3756	1.66628e-06	0.1524	0.0889363	0.3919	0.10546	0.205	0.103296	0.3022	0.0946839
8.392	0.1965	1.15679e-06	0.2532	0.111754	0.3588	0.0965494	0.3399	0.101087	0.2124	0.0975723	0.3624	0.0855403	0.4317	6.90433e-06	0.4566	0.146087	-0.3758	1.66178e-06	0.153	0.0900036	0.3951	0.109732	0.2044	0.102469	0.3015	0.0937583
8.395	0.1987	1.2062e-06	0.2484	0.103074	0.3568	0.0931498	0.3419	0.104902	0.2106	0.0947889	0.3591	0.0805175	0.4345	7.16005e-06	0.4574	0.148406	-0.3718	1.75161e-06	0.1538	0.0914265	0.3906	0.103724	0.209	0.108813	0.3018	0.094155
8.398	0.1987	1.2062e-06	0.2534	0.112116	0.3567	0.0929798	0.337	0.095556	0.2149	0.101438	0.3632	0.086758	0.4351	7.21485e-06	0.4559	0.144058	-0.3719	1.74936e-06	0.1552	0.0939168	0.3874	0.0994527	0.213	0.114329	0.2973	0.0882042
8.401	0.1965	1.15679e-06	0.256	0.116817	0.3585	0.0960394	0.3418	0.104711	0.2201	0.109479	0.3645	0.0887367	0.4332	7.04132e-06	0.4536	0.137391	-0.3718	1.75161e-06	0.1563	0.0958734	0.3883	0.100654	0.2114	0.112122	0.3001	0.0919069
8.404	0.2006	1.24888e-06	0.2497	0.105425	0.3561	0.0919599	0.3394	0.100134	0.221	0.110871	0.3658	0.0907154	0.4348	7.18745e-06	0.4613	0.15971	-0.3744	1.69322e-06	0.1525	0.0891142	0.3917	0.105193	0.2079	0.107296	0.298	0.0891299
8.407	0.2031	1.30504e-06	0.2541	0.113382	0.3554	0.09077	0.34	0.101278	0.2214	0.111489	0.3613	0.0838661	0.4365	7.3427e-06	0.4585	0.151594	-0.3732	1.72017e-06	0.1504	0.0853789	0.3877	0.0998532	0.2069	0.105916	0.2992	0.0907167
8.41	0.1982	1.19497e-06	0.249	0.104159	0.3567	0.0929798	0.3376	0.0967004	0.2224	0.113035	0.3622	0.0852359	0.4358	7.27878e-06	0.4579	0.149855	-0.3676	1.84593e-06	0.1499	0.0844895	0.3921	0.105727	0.2097	0.109778	0.3024	0.0949484
8.413	0.2067	1.3859e-06	0.2491	0.10434	0.3545	0.0892402	0.3398	0.100896	0.2241	0.115664	0.3622	0.0852359	0.4344	7.15092e-06	0.4533	0.136522	-0.3647	1.91105e-06	0.155	0.093561	0.3962	0.1112	0.2059	0.104537	0.3048	0.0981222
8.416	0.1998	1.23091e-06	0.2491	0.10434	0.3558	0.0914499	0.3406	0.102422	0.22	0.109324	0.3626	0.0858447	0.4328	7.00479e-06	0.459	0.153043	-0.3687	1.82123e-06	0.1564	0.0960512	0.3946	0.109064	0.2041	0.102055	0.2995	0.0911135
8.419	0.1971	1.17026e-06	0.2509	0.107595	0.3545	0.0892402	0.3412	0.103567	0.2175	0.105458	0.3672	0.0928463	0.4342	7.13265e-06	0.4613	0.15971	-0.3657	1.8886e-06	0.1616	0.105301	0.3925	0.106261	0.2085	0.108123	0.2981	0.0892621
8.422	0.1967	1.16128e-06	0.2497	0.105425	0.3548	0.0897501	0.3417	0.10452	0.2185	0.107005	0.3609	0.0832572	0.4377	7.4523e-06	0.4576	0.148986	-0.3654	1.89533e-06	0.1607	0.1037	0.3888	0.101322	0.2087	0.108399	0.3021	0.0945517
8.425	0.1978	1.18599e-06	0.2522	0.109946	0.3564	0.0924698	0.3409	0.102994	0.221	0.110871	0.3622	0.0852359	0.4359	7.28791e-06	0.4507	0.128986	-0.3646	1.9133e-06	0.1594	0.101387	0.3948	0.109331	0.2094	0.109364	0.3037	0.0966675
8.428	0.1991	1.21519e-06	0.2542	0.113562	0.3611	0.100459	0.335	0.0917414	0.2181	0.106386	0.3634	0.0870624	0.4353	7.23311e-06	0.4555	0.142899	-0.3706	1.77856e-06	0.1549	0.0933831	0.401	0.117608	0.2077	0.10702	0.3035	0.0964031
8.431	0.1982	1.19497e-06	0.2512	0.108137	0.3566	0.0928098	0.3381	0.097654	0.2194	0.108396	0.3651	0.0896499	0.4328	7.00479e-06	0.4595	0.154493	-0.3701	1.78979e-06	0.159	0.100676	0.3943	0.108664	0.2129	0.114191	0.3062	0.0999736
8.434	0.2021	1.28257e-06	0.2532	0.111754	0.3584	0.0958695	0.3377	0.0968911	0.2184	0.10685	0.3644	0.0885845	0.4358	7.27878e-06	0.4666	0.175072	-0.3709	1.77182e-06	0.1542	0.092138	0.3947	0.109198	0.2136	0.115157	0.3011	0.0932293
8.437	0.2014	1.26685e-06	0.2581	0.120615	0.3562	0.0921299	0.3445	0.109861	0.219	0.107778	0.3635	0.0872146	0.4376	7.44316e-06	0.464	0.167536	-0.3677	1.84368e-06	0.156	0.0953397	0.3969	0.112135	0.2153	0.117501	0.3005	0.0924359
8.44	0.2009	1.25562e-06	0.2533	0.111935	0.3505	0.0824409	0.344	0.108907	0.2175	0.105458	0.3596	0.0812785	0.4361	7.30617e-06	0.4616	0.16058	-0.3631	1.94698e-06	0.1566	0.096407	0.3993	0.115338	0.2164	0.119018	0.2983	0.0895266
8.443	0.2074	1.40162e-06	0.2532	0.111754	0.353	0.0866905	0.3416	0.10433	0.2217	0.111953	0.3613	0.0838661	0.4379	7.47056e-06	0.4633	0.165507	-0.3641	1.92453e-06	0.1557	0.0948061	0.4022	0.11921	0.2166	0.119294	0.3031	0.0958741
8.446	0.2053	1.35445e-06	0.2537	0.112658	0.3528	0.0863505	0.3403	0.10185	0.2201	0.109479	0.3608	0.083105	0.4363	7.32444e-06	0.4645	0.168986	-0.3678	1.84144e-06	0.1601	0.102633	0.4033	0.120678	0.2156	0.117915	0.3076	0.101825
8.449	0.2005	1.24663e-06	0.2525	0.110488	0.359	0.0968893	0.3384	0.0982262	0.2241	0.115664	0.3621	0.0850837	0.4423	7.8724e-06	0.4613	0.15971	-0.362	1.97168e-06	0.1571	0.0972963	0.4001	0.116406	0.2124	0.113502	0.306	0.0997091
8.452	0.2009	1.25562e-06	0.2551	0.11519	0.3562	0.0921299	0.3387	0.0987984	0.2198	0.109015	0.3641	0.0881279	0.4401	7.67148e-06	0.4595	0.154493	-0.3605	2.00537e-06	0.1598	0.102099	0.4005	0.11694	0.2181	0.121363	0.3079	0.102222
8.455	0.2063	1.37691e-06	0.2547	0.114467	0.359	0.0968893	0.3427	0.106428	0.22	0.109324	0.364	0.0879756	0.4416	7.80847e-06	0.4566	0.146087	-0.3612	1.98965e-06	0.1569	0.0969406	0.3966	0.111734	0.2132	0.114605	0.3097	0.104602
8.458	0.2037	1.31851e-06	0.2528	0.111031	0.3578	0.0948496	0.3427	0.106428	0.2218	0.112108	0.3646	0.0888889	0.4428	7.91807e-06	0.4632	0.165217	-0.3633	1.94249e-06	0.1548	0.0932053	0.3989	0.114804	0.214	0.115708	0.3074	0.10156
8.461	0.1991	1.21519e-06	0.2514	0.108499	0.3575	0.0943396	0.3425	0.106046	0.2186	0.107159	0.3637	0.087519	0.4403	7.68975e-06	0.4608	0.158261	-0.3636	1.93575e-06	0.1529	0.0898257	0.3955	0.110266	0.2176	0.120673	0.306	0.0997091
8.464	0.1986	1.20396e-06	0.2503	0.10651	0.3561	0.0919599	0.3428	0.106618	0.2164	0.103758	0.3672	0.0928463	0.439	7.57102e-06	0.4636	0.166377	-0.3625	1.96046e-06	0.1539	0.0916044	0.3955	0.110266	0.2157	0.118053	0.3036	0.0965353
8.467	0.202	1.28033e-06	0.2551	0.11519	0.3604	0.0992691	0.3416	0.10433	0.2121	0.0971084	0.3674	0.0931507	0.441	7.75368e-06	0.4603	0.156812	-0.3654	1.89533e-06	0.1505	0.0855567	0.3965	0.111601	0.2112	0.111847	0.308	0.102354
8.47	0.1984	1.19946e-06	0.2549	0.114828	0.3559	0.0916199	0.3394	0.100134	0.2204	0.109943	0.3682	0.0943683	0.4387	7.54362e-06	0.459	0.153043	-0.366	1.88186e-06	0.1532	0.0903593	0.3995	0.115605	0.2104	0.110743	0.3075	0.101693
8.473	0.2008	1.25337e-06	0.2512	0.108137	0.3603	0.0990991	0.3404	0.102041	0.2211	0.111025	0.3641	0.0881279	0.4417	7.81761e-06	0.4592	0.153623	-0.3677	1.84368e-06	0.1566	0.096407	0.398	0.113603	0.2108	0.111295	0.3079	0.102222
8.476	0.2034	1.31177e-06	0.2544	0.113924	0.3543	0.0889002	0.3415	0.104139	0.2207	0.110407	0.3651	0.0896499	0.4428	7.91807e-06	0.4598	0.155362	-0.3633	1.94249e-06	0.1594	0.101387	0.3969	0.112135	0.2123	0.113364	0.3051	0.0985189
8.479	0.2029	1.30054e-06	0.2569	0.118445	0.3585	0.0960394	0.344	0.108907	0.2188	0.107469	0.3655	0.0902588	0.4447	8.09159e-06	0.4578	0.149565	-0.3631	1.94698e-06	0.1589	0.100498	0.3993	0.115338	0.214	0.115708	0.3072	0.101296
8.482	0.1987	1.2062e-06	0.2556	0.116094	0.362	0.101989	0.3456	0.111959	0.2237	0.115046	0.3652	0.0898021	0.4446	8.08245e-06	0.4566	0.146087	-0.3622	1.96719e-06	0.1586	0.0999644	0.3917	0.105193	0.2154	0.117639	0.307	0.101031
8.485	0.1952	1.12759e-06	0.257	0.118626	0.3642	0.105728	0.345	0.110814	0.2209	0.110716	0.3624	0.0855403	0.4438	8.00939e-06	0.4618	0.161159	-0.3582	2.05702e-06	0.1554	0.0942725	0.4	0.116273	0.2157	0.118053	0.304	0.0970643
8.488	0.1965	1.15679e-06	0.2559	0.116637	0.3619	0.101819	0.3474	0.115392	0.2238	0.1152	0.3697	0.0966514	0.4455	8.16465e-06	0.4629	0.164348	-0.3583	2.05477e-06	0.1576	0.0981857	0.4026	0.119744	0.2177	0.120811	0.3099	0.104866
8.491	0.2005	1.24663e-06	0.2549	0.114828	0.3597	0.0980792	0.3434	0.107763	0.2174	0.105304	0.3686	0.0949772	0.4484	8.4295e-06	0.4629	0.164348	-0.3578	2.066e-06	0.16	0.102455	0.4038	0.121346	0.2176	0.120673	0.3096	0.10447
8.494	0.2021	1.28257e-06	0.2504	0.106691	0.3618	0.101649	0.3412	0.103567	0.2191	0.107933	0.3656	0.090411	0.4515	8.71261e-06	0.462	0.161739	-0.3624	1.9627e-06	0.1554	0.0942725	0.4027	0.119877	0.2152	0.117363	0.307	0.101031
8.497	0.2043	1.33199e-06	0.2545	0.114105	0.3539	0.0882203	0.3434	0.107763	0.2241	0.115664	0.371	0.0986301	0.4444	8.06419e-06	0.4582	0.150725	-0.3627	1.95596e-06	0.1544	0.0924938	0.403	0.120278	0.2127	0.113915	0.3025	0.0950807
8.5	0.2056	1.36119e-06	0.257	0.118626	0.355	0.0900901	0.3424	0.105855	0.2213	0.111334	0.3665	0.0917808	0.4473	8.32904e-06	0.4638	0.166957	-0.357	2.08397e-06	0.1563	0.0958734	0.4029	0.120144	0.2156	0.117915	0.3001	0.0919069
8.503	0.2029	1.30054e-06	0.2557	0.116275	0.3557	0.09128	0.3424	0.105855	0.2231	0.114118	0.3693	0.0960426	0.445	8.11899e-06	0.4648	0.169855	-0.3559	2.10867e-06	0.1589	0.100498	0.3981	0.113736	0.2149	0.116949	0.3054	0.0989156
8.506	0.2017	1.27359e-06	0.252	0.109584	0.3596	0.0979092	0.3435	0.107953	0.226	0.118602	0.3662	0.0913242	0.4428	7.91807e-06	0.457	0.147246	-0.3588	2.04355e-06	0.16	0.102455	0.3999	0.116139	0.2168	0.11957	0.3099	0.104866
8.509	0.2007	1.25113e-06	0.2547	0.114467	0.3556	0.09111	0.3403	0.10185	0.227	0.120148	0.3702	0.0974125	0.4454	8.15552e-06	0.4624	0.162899	-0.3619	1.97393e-06	0.1604	0.103166	0.3992	0.115205	0.2174	0.120397	0.3087	0.10328
8.512	0.2089	1.43531e-06	0.2554	0.115732	0.3568	0.0931498	0.3415	0.104139	0.2248	0.116747	0.366	0.0910198	0.4462	8.22858e-06	0.4655	0.171884	-0.3619	1.97393e-06	0.1595	0.101565	0.4023	0.119343	0.2139	0.11557	0.3118	0.107379
8.515	0.2065	1.38141e-06	0.2593	0.122785	0.357	0.0934897	0.3418	0.104711	0.2254	0.117674	0.3671	0.0926941	0.4437	8.00026e-06	0.4595	0.154493	-0.3602	2.01211e-06	0.1603	0.102988	0.4007	0.117207	0.2142	0.115984	0.3119	0.107511
8.518	0.2014	1.26685e-06	0.2575	0.11953	0.3588	0.0965494	0.3469	0.114438	0.2263	0.119066	0.3677	0.0936073	0.4443	8.05506e-06	0.4633	0.165507	-0.3617	1.97842e-06	0.1557	0.0948061	0.4019	0.118809	0.2184	0.121776	0.3093	0.104073
8.521	0.2051	1.34996e-06	0.2592	0.122604	0.3621	0.102159	0.3478	0.116155	0.223	0.113963	0.3684	0.0946728	0.4408	7.73541e-06	0.455	0.141449	-0.3579	2.06376e-06	0.1615	0.105123	0.3991	0.115071	0.213	0.114329	0.3119	0.107511
8.524	0.2038	1.32076e-06	0.2589	0.122061	0.3594	0.0975693	0.3485	0.11749	0.2225	0.11319	0.3635	0.0872146	0.4429	7.9272e-06	0.4568	0.146667	-0.3543	2.1446e-06	0.1613	0.104767	0.3999	0.116139	0.2128	0.114053	0.3134	0.109495
8.527	0.2009	1.25562e-06	0.2586	0.121519	0.3617	0.101479	0.347	0.114629	0.2241	0.115664	0.3627	0.085997	0.4454	8.15552e-06	0.4575	0.148696	-0.3539	2.15358e-06	0.1626	0.107079	0.4001	0.116406	0.2176	0.120673	0.3136	0.109759
8.53	0.1997	1.22867e-06	0.254	0.113201	0.3587	0.0963794	0.3492	0.118825	0.2229	0.113809	0.361	0.0834094	0.4444	8.06419e-06	0.4506	0.128696	-0.3577	2.06825e-06	0.1623	0.106546	0.3992	0.115205	0.2221	0.126879	0.3153	0.112007
8.533	0.2012	1.26236e-06	0.251	0.107776	0.3621	0.102159	0.3478	0.116155	0.2268	0.119839	0.3667	0.0920852	0.4412	7.77194e-06	0.4537	0.137681	-0.3596	2.02558e-06	0.1605	0.103344	0.4009	0.117474	0.2179	0.121087	0.3142	0.110553
8.536	0.2043	1.33199e-06	0.255	0.115009	0.3628	0.103349	0.3441	0.109098	0.2271	0.120303	0.3677	0.0936073	0.4395	7.61669e-06	0.4624	0.162899	-0.3607	2.00088e-06	0.1581	0.0990751	0.4013	0.118008	0.22	0.123983	0.3129	0.108834
8.539	0.1994	1.22193e-06	0.2538	0.112839	0.3587	0.0963794	0.3466	0.113866	0.2277	0.121231	0.3702	0.0974125	0.4458	8.19205e-06	0.457	0.147246	-0.367	1.8594e-06	0.1603	0.102988	0.4036	0.121079	0.2207	0.124948	0.3137	0.109892
8.542	0.206	1.37018e-06	0.2551	0.11519	0.3619	0.101819	0.3507	0.121686	0.2242	0.115819	0.3693	0.0960426	0.4471	8.31077e-06	0.4529	0.135362	-0.3612	1.98965e-06	0.1632	0.108147	0.3999	0.116139	0.2214	0.125914	0.3144	0.110817
8.545	0.206	1.37018e-06	0.2521	0.109765	0.367	0.110488	0.3492	0.118825	0.2267	0.119685	0.3648	0.0891933	0.4449	8.10985e-06	0.4538	0.137971	-0.3622	1.96719e-06	0.159	0.100676	0.4026	0.119744	0.2147	0.116674	0.3139	0.110156
8.548	0.2036	1.31627e-06	0.2528	0.111031	0.3616	0.101309	0.3472	0.11501	0.2266	0.11953	0.3696	0.0964992	0.4461	8.21945e-06	0.4506	0.128696	-0.3603	2.00986e-06	0.1587	0.100142	0.3995	0.115605	0.2191	0.122742	0.3181	0.11571
8.551	0.2068	1.38814e-06	0.2552	0.115371	0.3585	0.0960394	0.3475	0.115583	0.2256	0.117984	0.3694	0.0961948	0.4425	7.89067e-06	0.4544	0.13971	-0.3592	2.03456e-06	0.1559	0.0951619	0.3987	0.114537	0.2144	0.11626	0.3152	0.111875
8.554	0.2007	1.25113e-06	0.2547	0.114467	0.3566	0.0928098	0.3497	0.119779	0.2272	0.120458	0.3743	0.103653	0.4427	7.90893e-06	0.459	0.153043	-0.3589	2.0413e-06	0.1575	0.0980078	0.4036	0.121079	0.2165	0.119156	0.3158	0.112669
8.557	0.203	1.30279e-06	0.2586	0.121519	0.3604	0.0992691	0.3465	0.113675	0.2281	0.121849	0.374	0.103196	0.4425	7.89067e-06	0.459	0.153043	-0.358	2.06151e-06	0.161	0.104233	0.3987	0.114537	0.2166	0.119294	0.3192	0.117165
8.56	0.2034	1.31177e-06	0.262	0.127667	0.3596	0.0979092	0.3511	0.122449	0.2221	0.112572	0.3683	0.0945205	0.444	8.02766e-06	0.4575	0.148696	-0.3568	2.08846e-06	0.1634	0.108502	0.4043	0.122013	0.2162	0.118742	0.3186	0.116371
8.563	0.2073	1.39938e-06	0.2599	0.12387	0.3601	0.0987591	0.3471	0.11482	0.2261	0.118757	0.3664	0.0916286	0.4504	8.61215e-06	0.4625	0.163188	-0.3535	2.16257e-06	0.1621	0.10619	0.4016	0.118409	0.2166	0.119294	0.3175	0.114917
8.566	0.2007	1.25113e-06	0.2594	0.122966	0.3625	0.102839	0.3507	0.121686	0.2263	0.119066	0.3667	0.0920852	0.4447	8.09159e-06	0.4625	0.163188	-0.359	2.03905e-06	0.1634	0.108502	0.4051	0.123081	0.2203	0.124397	0.3149	0.111478
8.569	0.1994	1.22193e-06	0.2625	0.128571	0.3631	0.103859	0.3477	0.115964	0.2258	0.118293	0.366	0.0910198	0.4446	8.08245e-06	0.4634	0.165797	-0.3597	2.02333e-06	0.1629	0.107613	0.3987	0.114537	0.2169	0.119708	0.3183	0.115975
8.572	0.2005	1.24663e-06	0.2581	0.120615	0.3662	0.109128	0.3482	0.116918	0.2243	0.115973	0.3626	0.0858447	0.4459	8.20118e-06	0.4598	0.155362	-0.3591	2.03681e-06	0.1608	0.103878	0.4024	0.119477	0.2202	0.124259	0.315	0.111611
8.575	0.202	1.28033e-06	0.2576	0.119711	0.3645	0.106238	0.3498	0.119969	0.2282	0.122004	0.3678	0.0937595	0.4454	8.15552e-06	0.4585	0.151594	-0.3575	2.07274e-06	0.1567	0.0965848	0.4044	0.122147	0.2188	0.122328	0.3168	0.113991
8.578	0.2063	1.37691e-06	0.2604	0.124774	0.3628	0.103349	0.3466	0.113866	0.2247	0.116592	0.3708	0.0983257	0.4428	7.91807e-06	0.4579	0.149855	-0.358	2.06151e-06	0.1604	0.103166	0.4033	0.120678	0.2149	0.116949	0.3142	0.110553
8.581	0.2076	1.40611e-06	0.2624	0.128391	0.3619	0.101819	0.3465	0.113675	0.2295	0.124014	0.3756	0.105632	0.4395	7.61669e-06	0.4549	0.141159	-0.3534	2.16481e-06	0.1595	0.101565	0.3978	0.113336	0.2168	0.11957	0.3125	0.108305
8.584	0.2091	1.43981e-06	0.2599	0.12387	0.357	0.0934897	0.3465	0.113675	0.224	0.11551	0.3733	0.102131	0.4432	7.9546e-06	0.4558	0.143768	-0.3497	2.2479e-06	0.1653	0.111882	0.4033	0.120678	0.2172	0.120121	0.3149	0.111478
8.587	0.2077	1.40836e-06	0.2548	0.114647	0.3609	0.100119	0.3456	0.111959	0.228	0.121695	0.3673	0.0929985	0.4454	8.15552e-06	0.4593	0.153913	-0.3532	2.1693e-06	0.1623	0.106546	0.4043	0.122013	0.2135	0.115019	0.3142	0.110553
8.59	0.2078	1.41061e-06	0.2593	0.122785	0.3652	0.107428	0.3413	0.103757	0.2274	0.120767	0.3702	0.0974125	0.4496	8.53909e-06	0.4573	0.148116	-0.3557	2.11316e-06	0.1601	0.102633	0.3996	0.115739	0.2168	0.11957	0.3094	0.104205
8.593	0.2063	1.37691e-06	0.2634	0.130199	0.366	0.108788	0.3425	0.106046	0.2276	0.121076	0.3767	0.107306	0.4517	8.73088e-06	0.4608	0.158261	-0.3516	2.20523e-06	0.1606	0.103522	0.4011	0.117741	0.2215	0.126052	0.3143	0.110685
8.596	0.2043	1.33199e-06	0.2634	0.130199	0.3616	0.101309	0.3461	0.112912	0.2275	0.120922	0.3747	0.104262	0.4536	8.9044e-06	0.4602	0.156522	-0.3456	2.33997e-06	0.1646	0.110637	0.4039	0.121479	0.222	0.126741	0.3156	0.112404
8.599	0.2023	1.28707e-06	0.2565	0.117722	0.3582	0.0955295	0.3427	0.106428	0.2293	0.123705	0.3702	0.0974125	0.4512	8.68521e-06	0.4669	0.175942	-0.3523	2.18951e-06	0.1647	0.110815	0.4026	0.119744	0.2222	0.127017	0.3176	0.115049
8.602	0.2061	1.37242e-06	0.2584	0.121157	0.362	0.101989	0.3416	0.10433	0.2261	0.118757	0.372	0.100152	0.4474	8.33817e-06	0.458	0.150145	-0.3527	2.18053e-06	0.1705	0.121131	0.4035	0.120945	0.224	0.129499	0.3153	0.112007
8.605	0.2102	1.46452e-06	0.2597	0.123508	0.3647	0.106578	0.3472	0.11501	0.2274	0.120767	0.3733	0.102131	0.4491	8.49343e-06	0.459	0.153043	-0.3541	2.14909e-06	0.1728	0.125222	0.4024	0.119477	0.221	0.125362	0.3121	0.107776
8.608	0.2063	1.37691e-06	0.2612	0.126221	0.3589	0.0967194	0.3487	0.117871	0.2284	0.122313	0.3757	0.105784	0.4505	8.62128e-06	0.4559	0.144058	-0.3515	2.20748e-06	0.1736	0.126645	0.4031	0.120411	0.2205	0.124672	0.313	0.108966
8.611	0.2053	1.35445e-06	0.2612	0.126221	0.3581	0.0953595	0.3457	0.11215	0.2249	0.116901	0.3697	0.0966514	0.4514	8.70348e-06	0.4518	0.132174	-0.3516	2.20523e-06	0.1677	0.116151	0.4023	0.119343	0.2197	0.123569	0.319	0.1169
8.614	0.2073	1.39938e-06	0.2594	0.122966	0.3567	0.0929798	0.3443	0.109479	0.2246	0.116437	0.3712	0.0989346	0.4514	8.70348e-06	0.4536	0.137391	-0.3538	2.15583e-06	0.1685	0.117574	0.402	0.118943	0.2219	0.126603	0.3155	0.112272
8.617	0.1997	1.22867e-06	0.2597	0.123508	0.3619	0.101819	0.3451	0.111005	0.2264	0.119221	0.3702	0.0974125	0.4465	8.25598e-06	0.4551	0.141739	-0.3515	2.20748e-06	0.1682	0.11704	0.402	0.118943	0.2229	0.127982	0.3143	0.110685
8.62	0.2071	1.39488e-06	0.2608	0.125497	0.3607	0.099779	0.3476	0.115773	0.2279	0.12154	0.3695	0.096347	0.4464	8.24684e-06	0.4579	0.149855	-0.3521	2.194e-06	0.1728	0.125222	0.4006	0.117074	0.2202	0.124259	0.3139	0.110156
8.623	0.2071	1.39488e-06	0.261	0.125859	0.3632	0.104029	0.3502	0.120732	0.2289	0.123086	0.3727	0.101218	0.449	8.48429e-06	0.455	0.141449	-0.3532	2.1693e-06	0.1717	0.123266	0.4015	0.118275	0.2228	0.127844	0.32	0.118223
8.626	0.207	1.39264e-06	0.26	0.124051	0.3619	0.101819	0.3471	0.11482	0.2291	0.123396	0.3737	0.10274	0.4487	8.4569e-06	0.465	0.170435	-0.3532	2.1693e-06	0.1711	0.122199	0.4009	0.117474	0.224	0.129499	0.3169	0.114123
8.629	0.204	1.32525e-06	0.2617	0.127125	0.3605	0.0994391	0.3463	0.113294	0.2277	0.121231	0.3709	0.0984779	0.4517	8.73088e-06	0.4629	0.164348	-0.3489	2.26587e-06	0.1703	0.120776	0.4029	0.120144	0.2192	0.12288	0.3157	0.112536
8.632	0.2039	1.32301e-06	0.2594	0.122966	0.3661	0.108958	0.3495	0.119397	0.227	0.120148	0.372	0.100152	0.45	8.57562e-06	0.4614	0.16	-0.3479	2.28832e-06	0.1654	0.11206	0.4076	0.126418	0.2189	0.122466	0.3152	0.111875
8.635	0.2027	1.29605e-06	0.2614	0.126582	0.3686	0.113208	0.3503	0.120923	0.2263	0.119066	0.3697	0.0966514	0.4501	8.58475e-06	0.4569	0.146957	-0.3459	2.33323e-06	0.1684	0.117396	0.4045	0.12228	0.224	0.129499	0.3172	0.11452
8.638	0.2068	1.38814e-06	0.2594	0.122966	0.3662	0.109128	0.3474	0.115392	0.2302	0.125097	0.3733	0.102131	0.45	8.57562e-06	0.4594	0.154203	-0.3472	2.30404e-06	0.166	0.113127	0.4085	0.12762	0.2249	0.130741	0.315	0.111611
8.641	0.2074	1.40162e-06	0.258	0.120434	0.3651	0.107258	0.3468	0.114248	0.231	0.126334	0.3728	0.10137	0.4565	9.16925e-06	0.4603	0.156812	-0.3496	2.25015e-06	0.1716	0.123088	0.4086	0.127753	0.2246	0.130327	0.3112	0.106586
8.644	0.2079	1.41285e-06	0.2575	0.11953	0.3612	0.100629	0.3532	0.126454	0.225	0.117056	0.3718	0.0998478	0.4498	8.55736e-06	0.4622	0.162319	-0.3467	2.31527e-06	0.1726	0.124867	0.4083	0.127353	0.2254	0.13143	0.3156	0.112404
8.647	0.2077	1.40836e-06	0.2538	0.112839	0.3596	0.0979092	0.3525	0.125119	0.23	0.124787	0.3738	0.102892	0.451	8.66695e-06	0.4644	0.168696	-0.3467	2.31527e-06	0.176	0.130914	0.4066	0.125083	0.2253	0.131292	0.32	0.118223
8.65	0.2018	1.27584e-06	0.2553	0.115552	0.3624	0.102669	0.351	0.122258	0.2285	0.122468	0.3731	0.101826	0.4513	8.69435e-06	0.4647	0.169565	-0.3405	2.4545e-06	0.171	0.122021	0.4084	0.127486	0.2237	0.129086	0.3212	0.11981
8.653	0.2024	1.28931e-06	0.2574	0.119349	0.3665	0.109638	0.3513	0.12283	0.229	0.123241	0.3722	0.100457	0.4516	8.72174e-06	0.4534	0.136812	-0.3481	2.28383e-06	0.1758	0.130559	0.4077	0.126552	0.2255	0.131568	0.3223	0.121264
8.656	0.206	1.37018e-06	0.2525	0.110488	0.3681	0.112358	0.3505	0.121305	0.2302	0.125097	0.3701	0.0972603	0.4501	8.58475e-06	0.4575	0.148696	-0.3505	2.22993e-06	0.1715	0.12291	0.4034	0.120812	0.2268	0.133361	0.3173	0.114652
8.659	0.2066	1.38365e-06	0.2544	0.113924	0.3662	0.109128	0.3458	0.11234	0.2299	0.124633	0.3707	0.0981735	0.4536	8.9044e-06	0.4525	0.134203	-0.3435	2.38713e-06	0.1679	0.116507	0.4072	0.125884	0.2226	0.127569	0.3158	0.112669
8.662	0.214	1.54987e-06	0.2572	0.118987	0.3693	0.114397	0.3471	0.11482	0.2311	0.126488	0.369	0.095586	0.4571	9.22404e-06	0.4569	0.146957	-0.3453	2.34671e-06	0.1726	0.124867	0.4068	0.12535	0.2256	0.131706	0.3167	0.113859
8.665	0.2083	1.42184e-06	0.2587	0.1217	0.3677	0.111678	0.3457	0.11215	0.2349	0.132364	0.3689	0.0954338	0.4576	9.26971e-06	0.4578	0.149565	-0.3436	2.38488e-06	0.1781	0.13465	0.4076	0.126418	0.2256	0.131706	0.3202	0.118487
8.668	0.203	1.30279e-06	0.2627	0.128933	0.3617	0.101479	0.3503	0.120923	0.2296	0.124169	0.3738	0.102892	0.4557	9.09619e-06	0.4579	0.149855	-0.3456	2.33997e-06	0.1766	0.131982	0.4064	0.124816	0.2295	0.137085	0.3185	0.116239
8.671	0.2056	1.36119e-06	0.263	0.129476	0.3609	0.100119	0.3462	0.113103	0.234	0.130973	0.3782	0.109589	0.4568	9.19665e-06	0.4553	0.142319	-0.349	2.26362e-06	0.1777	0.133938	0.4053	0.123348	0.2316	0.139981	0.322	0.120867
8.674	0.2061	1.37242e-06	0.2655	0.133996	0.3658	0.108448	0.3506	0.121495	0.2345	0.131746	0.3755	0.105479	0.4563	9.15098e-06	0.4626	0.163478	-0.3483	2.27934e-06	0.1764	0.131626	0.4048	0.122681	0.2312	0.139429	0.3239	0.12338
8.677	0.2008	1.25337e-06	0.2632	0.129837	0.3609	0.100119	0.3424	0.105855	0.2376	0.136539	0.3724	0.100761	0.4563	9.15098e-06	0.4619	0.161449	-0.3425	2.40959e-06	0.1719	0.123621	0.4059	0.124149	0.2294	0.136947	0.3209	0.119413
8.68	0.2082	1.41959e-06	0.2624	0.128391	0.364	0.105388	0.3425	0.106046	0.2339	0.130818	0.3756	0.105632	0.4608	9.56195e-06	0.457	0.147246	-0.3432	2.39387e-06	0.1673	0.115439	0.4078	0.126685	0.2286	0.135843	0.3197	0.117826
8.683	0.2091	1.43981e-06	0.2627	0.128933	0.3638	0.105048	0.3457	0.11215	0.2332	0.129736	0.3794	0.111416	0.4601	9.49803e-06	0.4653	0.171304	-0.3472	2.30404e-06	0.1721	0.123977	0.4048	0.122681	0.2254	0.13143	0.322	0.120867
8.686	0.2091	1.43981e-06	0.2658	0.134539	0.3654	0.107768	0.3471	0.11482	0.2323	0.128344	0.374	0.103196	0.4586	9.36104e-06	0.4672	0.176812	-0.344	2.3759e-06	0.1727	0.125044	0.4068	0.12535	0.2224	0.127293	0.3208	0.119281
8.689	0.2114	1.49147e-06	0.2618	0.127306	0.365	0.107088	0.345	0.110814	0.2318	0.127571	0.3736	0.102588	0.4568	9.19665e-06	0.4671	0.176522	-0.3474	2.29955e-06	0.1733	0.126112	0.4093	0.128688	0.2283	0.13543	0.3175	0.114917
8.692	0.2131	1.52965e-06	0.2663	0.135443	0.3651	0.107258	0.3496	0.119588	0.2336	0.130354	0.374	0.103196	0.459	9.39757e-06	0.4701	0.185217	-0.3422	2.41632e-06	0.1736	0.126645	0.4098	0.129355	0.2289	0.136257	0.3152	0.111875
8.695	0.2083	1.42184e-06	0.2656	0.134177	0.3663	0.109298	0.3486	0.117681	0.2293	0.123705	0.3746	0.10411	0.4573	9.24231e-06	0.4699	0.184638	-0.3422	2.41632e-06	0.1737	0.126823	0.4116	0.131758	0.2281	0.135154	0.3191	0.117033
8.698	0.2132	1.5319e-06	0.2656	0.134177	0.3679	0.112018	0.3431	0.107191	0.2295	0.124014	0.3749	0.104566	0.4603	9.51629e-06	0.4614	0.16	-0.3439	2.37815e-06	0.1732	0.125934	0.4118	0.132025	0.224	0.129499	0.3207	0.119148
8.701	0.2127	1.52067e-06	0.2624	0.128391	0.3664	0.109468	0.345	0.110814	0.2281	0.121849	0.3743	0.103653	0.4629	9.75374e-06	0.4628	0.164058	-0.3362	2.55106e-06	0.1755	0.130025	0.4087	0.127887	0.2246	0.130327	0.3212	0.11981
8.704	0.2157	1.58806e-06	0.2644	0.132007	0.3617	0.101479	0.3501	0.120542	0.2286	0.122623	0.3738	0.102892	0.4588	9.3793e-06	0.4625	0.163188	-0.3377	2.51738e-06	0.1713	0.122554	0.4036	0.121079	0.223	0.12812	0.3242	0.123777
8.707	0.2138	1.54538e-06	0.261	0.125859	0.3641	0.105558	0.351	0.122258	0.23	0.124787	0.3712	0.0989346	0.4586	9.36104e-06	0.4612	0.15942	-0.3367	2.53984e-06	0.1793	0.136784	0.4145	0.135629	0.2302	0.13805	0.3221	0.121
8.71	0.2159	1.59255e-06	0.2636	0.130561	0.3702	0.115927	0.3487	0.117871	0.2311	0.126488	0.3727	0.101218	0.4569	9.20578e-06	0.4596	0.154783	-0.3399	2.46797e-06	0.178	0.134472	0.4124	0.132826	0.2333	0.142325	0.3251	0.124967
8.713	0.2133	1.53415e-06	0.2653	0.133635	0.3689	0.113717	0.3478	0.116155	0.2376	0.136539	0.3728	0.10137	0.4596	9.45236e-06	0.4652	0.171014	-0.3423	2.41408e-06	0.1736	0.126645	0.4105	0.13029	0.2303	0.138188	0.3283	0.129199
8.716	0.2131	1.52965e-06	0.264	0.131284	0.3646	0.106408	0.3503	0.120923	0.2338	0.130663	0.3734	0.102283	0.4563	9.15098e-06	0.4629	0.164348	-0.3409	2.44552e-06	0.1788	0.135895	0.4091	0.128421	0.2339	0.143153	0.3261	0.126289
8.719	0.217	1.61726e-06	0.2637	0.130741	0.3671	0.110658	0.349	0.118444	0.2336	0.130354	0.3729	0.101522	0.4595	9.44323e-06	0.4614	0.16	-0.3409	2.44552e-06	0.1756	0.130203	0.4132	0.133894	0.2329	0.141774	0.3264	0.126686
8.722	0.2171	1.6195e-06	0.2654	0.133816	0.3694	0.114567	0.3476	0.115773	0.2348	0.13221	0.3761	0.106393	0.4603	9.51629e-06	0.4636	0.166377	-0.3368	2.53759e-06	0.1741	0.127535	0.4124	0.132826	0.2312	0.139429	0.3285	0.129463
8.725	0.212	1.50495e-06	0.2644	0.132007	0.3679	0.112018	0.3455	0.111768	0.2339	0.130818	0.3746	0.10411	0.4576	9.26971e-06	0.4673	0.177101	-0.3396	2.47471e-06	0.1756	0.130203	0.4131	0.133761	0.2283	0.13543	0.3263	0.126554
8.728	0.2128	1.52292e-06	0.2646	0.132369	0.3656	0.108108	0.3493	0.119016	0.2343	0.131437	0.3747	0.104262	0.4574	9.25144e-06	0.4657	0.172464	-0.338	2.51064e-06	0.1759	0.130736	0.4197	0.142571	0.2303	0.138188	0.3237	0.123116
8.731	0.2131	1.52965e-06	0.2642	0.131646	0.3693	0.114397	0.3401	0.101469	0.2347	0.132055	0.3721	0.100304	0.4553	9.05966e-06	0.4632	0.165217	-0.3415	2.43204e-06	0.1776	0.13376	0.4152	0.136564	0.2315	0.139843	0.3247	0.124438
8.734	0.2162	1.59929e-06	0.2677	0.137975	0.3687	0.113378	0.3428	0.106618	0.2352	0.132828	0.3748	0.104414	0.4598	9.47063e-06	0.4585	0.151594	-0.3386	2.49717e-06	0.1761	0.131092	0.4158	0.137365	0.2299	0.137636	0.324	0.123512
8.737	0.2157	1.58806e-06	0.265	0.133092	0.3655	0.107938	0.3498	0.119969	0.2348	0.13221	0.3766	0.107154	0.459	9.39757e-06	0.4582	0.150725	-0.3365	2.54433e-06	0.1779	0.134294	0.4233	0.147377	0.2293	0.136809	0.3228	0.121925
8.74	0.2172	1.62175e-06	0.2629	0.129295	0.3688	0.113548	0.3499	0.12016	0.2354	0.133137	0.3747	0.104262	0.4598	9.47063e-06	0.4659	0.173043	-0.3386	2.49717e-06	0.1776	0.13376	0.419	0.141637	0.2274	0.134188	0.3317	0.133695
8.743	0.2142	1.55436e-06	0.2605	0.124955	0.3647	0.106578	0.3479	0.116346	0.2351	0.132674	0.3772	0.108067	0.4603	9.51629e-06	0.4669	0.175942	-0.3353	2.57127e-06	0.1781	0.13465	0.4148	0.13603	0.2281	0.135154	0.332	0.134092
8.746	0.2189	1.65993e-06	0.2647	0.13255	0.3681	0.112358	0.3471	0.11482	0.2357	0.133601	0.3711	0.0987823	0.4609	9.57109e-06	0.4694	0.183188	-0.3357	2.56229e-06	0.1777	0.133938	0.4159	0.137498	0.23	0.137774	0.3307	0.132372
8.749	0.2152	1.57682e-06	0.2678	0.138156	0.3657	0.108278	0.3455	0.111768	0.2361	0.13422	0.3757	0.105784	0.4579	9.29711e-06	0.4714	0.188986	-0.3387	2.49492e-06	0.1738	0.127001	0.4167	0.138566	0.2278	0.13474	0.3359	0.139249
8.752	0.2119	1.5027e-06	0.2671	0.13689	0.3644	0.106068	0.3482	0.116918	0.2387	0.13824	0.381	0.113851	0.4553	9.05966e-06	0.4699	0.184638	-0.3361	2.55331e-06	0.177	0.132693	0.4162	0.137899	0.226	0.132258	0.3376	0.141497
8.755	0.2164	1.60378e-06	0.2677	0.137975	0.3647	0.106578	0.349	0.118444	0.2388	0.138395	0.3819	0.115221	0.4589	9.38843e-06	0.4621	0.162029	-0.3355	2.56678e-06	0.177	0.132693	0.4177	0.139901	0.2317	0.140119	0.3342	0.137001
8.758	0.2162	1.59929e-06	0.2688	0.139964	0.3647	0.106578	0.3509	0.122068	0.2329	0.129272	0.3843	0.118874	0.459	9.39757e-06	0.4644	0.168696	-0.3379	2.51289e-06	0.1778	0.134116	0.4194	0.142171	0.2291	0.136533	0.3282	0.129066
8.761	0.2101	1.46227e-06	0.2694	0.141049	0.3712	0.117627	0.3483	0.117109	0.2358	0.133756	0.3833	0.117352	0.4587	9.37017e-06	0.4645	0.168986	-0.3389	2.49043e-06	0.1843	0.145678	0.4183	0.140702	0.2264	0.132809	0.3252	0.125099
8.764	0.2143	1.55661e-06	0.2672	0.137071	0.3651	0.107258	0.349	0.118444	0.2359	0.133911	0.3828	0.116591	0.4633	9.79027e-06	0.4651	0.170725	-0.3393	2.48145e-06	0.1813	0.140342	0.4173	0.139367	0.2258	0.131982	0.3283	0.129199
8.767	0.2095	1.44879e-06	0.2659	0.13472	0.3618	0.101649	0.3445	0.109861	0.2401	0.140405	0.3821	0.115525	0.4608	9.56195e-06	0.4626	0.163478	-0.3365	2.54433e-06	0.1784	0.135183	0.4205	0.143639	0.2271	0.133775	0.3286	0.129595
8.77	0.213	1.52741e-06	0.2707	0.1434	0.3681	0.112358	0.3472	0.11501	0.239	0.138704	0.3889	0.125875	0.4575	9.26058e-06	0.4693	0.182899	-0.3381	2.5084e-06	0.1764	0.131626	0.4125	0.13296	0.2289	0.136257	0.3251	0.124967
8.773	0.2201	1.68689e-06	0.2659	0.13472	0.3651	0.107258	0.344	0.108907	0.2376	0.136539	0.3826	0.116286	0.4588	9.3793e-06	0.4697	0.184058	-0.3397	2.47247e-06	0.1778	0.134116	0.4183	0.140702	0.2317	0.140119	0.3297	0.13105
8.776	0.2194	1.67116e-06	0.2712	0.144304	0.3612	0.100629	0.3497	0.119779	0.2334	0.130045	0.3802	0.112633	0.4588	9.3793e-06	0.4653	0.171304	-0.3362	2.55106e-06	0.1813	0.140342	0.4194	0.142171	0.2319	0.140394	0.3332	0.135678
8.779	0.2169	1.61501e-06	0.2696	0.14141	0.3625	0.102839	0.349	0.118444	0.2338	0.130663	0.3803	0.112785	0.4568	9.19665e-06	0.4635	0.166087	-0.3397	2.47247e-06	0.1781	0.13465	0.4152	0.136564	0.233	0.141911	0.3308	0.132505
8.782	0.2132	1.5319e-06	0.2713	0.144485	0.3662	0.109128	0.3483	0.117109	0.2328	0.129117	0.3813	0.114307	0.455	9.03226e-06	0.4615	0.16029	-0.3423	2.41408e-06	0.1793	0.136784	0.4173	0.139367	0.2371	0.147566	0.3308	0.132505
8.785	0.2152	1.57682e-06	0.2691	0.140506	0.3651	0.107258	0.3496	0.119588	0.2379	0.137003	0.3813	0.114307	0.4625	9.71721e-06	0.4635	0.166087	-0.3346	2.58699e-06	0.177	0.132693	0.4182	0.140569	0.2375	0.148118	0.3305	0.132108
8.788	0.2113	1.48922e-06	0.2654	0.133816	0.3664	0.109468	0.3485	0.11749	0.235	0.132519	0.3841	0.118569	0.4635	9.80854e-06	0.455	0.141449	-0.335	2.57801e-06	0.178	0.134472	0.4199	0.142838	0.2371	0.147566	0.3311	0.132901
8.791	0.2185	1.65095e-06	0.268	0.138517	0.3685	0.113038	0.3502	0.120732	0.2382	0.137467	0.3867	0.122527	0.4586	9.36104e-06	0.4648	0.169855	-0.3315	2.65661e-06	0.1826	0.142654	0.4216	0.145107	0.2363	0.146463	0.3318	0.133827
8.794	0.2127	1.52067e-06	0.2679	0.138336	0.3707	0.116777	0.3529	0.125882	0.2374	0.13623	0.3801	0.112481	0.4614	9.61675e-06	0.4663	0.174203	-0.3292	2.70826e-06	0.1789	0.136073	0.4228	0.146709	0.2373	0.147842	0.3321	0.134224
8.797	0.2117	1.49821e-06	0.2641	0.131465	0.3717	0.118477	0.3527	0.125501	0.2419	0.143188	0.3826	0.116286	0.465	9.94553e-06	0.4591	0.153333	-0.3286	2.72173e-06	0.1823	0.14212	0.4292	0.155253	0.2397	0.151152	0.3284	0.129331
8.8	0.213	1.52741e-06	0.2647	0.13255	0.3713	0.117797	0.3505	0.121305	0.2433	0.145353	0.3815	0.114612	0.4576	9.26971e-06	0.4571	0.147536	-0.3265	2.76889e-06	0.1837	0.14461	0.4261	0.151115	0.2375	0.148118	0.3331	0.135546
8.803	0.2126	1.51842e-06	0.2699	0.141953	0.3659	0.108618	0.3539	0.127789	0.241	0.141797	0.3825	0.116134	0.4559	9.11445e-06	0.4671	0.176522	-0.3283	2.72847e-06	0.1814	0.140519	0.4286	0.154452	0.2375	0.148118	0.3297	0.13105
8.806	0.2163	1.60153e-06	0.2675	0.137613	0.3725	0.119837	0.3515	0.123212	0.2383	0.137622	0.38	0.112329	0.4587	9.37017e-06	0.4656	0.172174	-0.3324	2.6364e-06	0.1764	0.131626	0.4287	0.154586	0.2409	0.152807	0.3323	0.134488
8.809	0.2129	1.52516e-06	0.2705	0.143038	0.3727	0.120177	0.3541	0.128171	0.2388	0.138395	0.3829	0.116743	0.4606	9.54369e-06	0.4645	0.168986	-0.3313	2.6611e-06	0.1817	0.141053	0.4284	0.154185	0.2361	0.146187	0.3303	0.131843
8.812	0.2132	1.5319e-06	0.2717	0.145208	0.3689	0.113717	0.3592	0.137898	0.2433	0.145353	0.3835	0.117656	0.4606	9.54369e-06	0.4623	0.162609	-0.329	2.71275e-06	0.1807	0.139274	0.4267	0.151916	0.2369	0.14729	0.3275	0.128141
8.815	0.2155	1.58356e-06	0.2669	0.136528	0.3631	0.103859	0.3559	0.131604	0.2406	0.141178	0.3822	0.115677	0.4602	9.50716e-06	0.4626	0.163478	-0.3267	2.7644e-06	0.1866	0.149769	0.4251	0.14978	0.2392	0.150462	0.3297	0.13105
8.818	0.2138	1.54538e-06	0.271	0.143942	0.3653	0.107598	0.3556	0.131032	0.2374	0.13623	0.3797	0.111872	0.4605	9.53456e-06	0.4617	0.16087	-0.3312	2.66335e-06	0.1821	0.141764	0.4264	0.151515	0.237	0.147428	0.3286	0.129595
8.821	0.2119	1.5027e-06	0.2743	0.14991	0.3646	0.106408	0.3519	0.123975	0.2368	0.135302	0.3768	0.107458	0.4601	9.49803e-06	0.4642	0.168116	-0.3275	2.74644e-06	0.1855	0.147812	0.4272	0.152583	0.2372	0.147704	0.3305	0.132108
8.824	0.2102	1.46452e-06	0.2704	0.142857	0.3641	0.105558	0.355	0.129887	0.237	0.135612	0.3767	0.107306	0.4595	9.44323e-06	0.4651	0.170725	-0.3245	2.8138e-06	0.178	0.134472	0.4292	0.155253	0.2395	0.150876	0.337	0.140704
8.827	0.2163	1.60153e-06	0.2661	0.135081	0.3702	0.115927	0.3511	0.122449	0.2384	0.137776	0.38	0.112329	0.4604	9.52542e-06	0.4651	0.170725	-0.3252	2.79809e-06	0.1784	0.135183	0.4305	0.156988	0.2393	0.1506	0.3395	0.14401
8.83	0.2184	1.6487e-06	0.2692	0.140687	0.3688	0.113548	0.3506	0.121495	0.2413	0.142261	0.3827	0.116438	0.4631	9.77201e-06	0.4692	0.182609	-0.3222	2.86545e-06	0.1781	0.13465	0.4246	0.149112	0.2359	0.145911	0.3355	0.13872
8.833	0.2117	1.49821e-06	0.2654	0.133816	0.3683	0.112698	0.3497	0.119779	0.2406	0.141178	0.3812	0.114155	0.4642	9.87247e-06	0.4645	0.168986	-0.3258	2.78461e-06	0.1765	0.131804	0.4232	0.147243	0.2364	0.1466	0.3396	0.144142
8.836	0.2154	1.58132e-06	0.272	0.14575	0.3673	0.110998	0.3574	0.134465	0.2409	0.141642	0.3852	0.120244	0.4655	9.99119e-06	0.4577	0.149275	-0.326	2.78012e-06	0.1784	0.135183	0.4214	0.14484	0.2351	0.144808	0.3365	0.140042
8.839	0.2124	1.51393e-06	0.2723	0.146293	0.3669	0.110318	0.3531	0.126264	0.2407	0.141333	0.3852	0.120244	0.4627	9.73548e-06	0.4614	0.16	-0.3264	2.77114e-06	0.1838	0.144788	0.4222	0.145908	0.236	0.146049	0.3333	0.135811
8.842	0.2157	1.58806e-06	0.2708	0.14358	0.3661	0.108958	0.3542	0.128362	0.2392	0.139013	0.3826	0.116286	0.462	9.67155e-06	0.4609	0.158551	-0.3242	2.82054e-06	0.1856	0.14799	0.4246	0.149112	0.2367	0.147014	0.3366	0.140175
8.845	0.2155	1.58356e-06	0.2685	0.139421	0.3637	0.104878	0.3527	0.125501	0.2402	0.14056	0.3805	0.11309	0.4622	9.68981e-06	0.4661	0.173623	-0.32	2.91486e-06	0.1806	0.139096	0.4247	0.149246	0.241	0.152944	0.3347	0.137662
8.848	0.2123	1.51169e-06	0.2665	0.135805	0.3697	0.115077	0.3572	0.134084	0.2394	0.139323	0.3843	0.118874	0.4618	9.65328e-06	0.4612	0.15942	-0.3202	2.91037e-06	0.184	0.145144	0.4307	0.157255	0.2405	0.152255	0.335	0.138059
8.851	0.2157	1.58806e-06	0.2682	0.138879	0.3672	0.110828	0.3592	0.137898	0.2422	0.143652	0.3769	0.10761	0.4642	9.87247e-06	0.4597	0.155072	-0.3213	2.88567e-06	0.1849	0.146745	0.4268	0.152049	0.2414	0.153496	0.3328	0.135149
8.854	0.2122	1.50944e-06	0.2715	0.144846	0.3675	0.111338	0.3566	0.132939	0.2409	0.141642	0.3782	0.109589	0.4621	9.68068e-06	0.4602	0.156522	-0.3231	2.84524e-06	0.1831	0.143543	0.4312	0.157923	0.2397	0.151152	0.3349	0.137926
8.857	0.212	1.50495e-06	0.2754	0.151899	0.3654	0.107768	0.351	0.122258	0.2414	0.142415	0.3761	0.106393	0.4623	9.69895e-06	0.4629	0.164348	-0.3207	2.89914e-06	0.1819	0.141409	0.4321	0.159124	0.2401	0.151703	0.3365	0.140042
8.86	0.2121	1.50719e-06	0.2688	0.139964	0.3642	0.105728	0.3578	0.135228	0.2477	0.152157	0.3791	0.110959	0.4627	9.73548e-06	0.4677	0.178261	-0.3249	2.80482e-06	0.1879	0.152081	0.4307	0.157255	0.2422	0.154599	0.3349	0.137926
8.863	0.2178	1.63523e-06	0.2761	0.153165	0.3652	0.107428	0.36	0.139424	0.2475	0.151848	0.3825	0.116134	0.461	9.58022e-06	0.4671	0.176522	-0.3232	2.843e-06	0.1849	0.146745	0.4295	0.155653	0.2407	0.152531	0.3376	0.141497
8.866	0.2173	1.62399e-06	0.2726	0.146835	0.3682	0.112528	0.358	0.135609	0.2428	0.14458	0.3814	0.11446	0.4629	9.75374e-06	0.4641	0.167826	-0.3242	2.82054e-06	0.188	0.152259	0.4324	0.159525	0.2438	0.156806	0.3389	0.143216
8.869	0.2184	1.6487e-06	0.2734	0.148282	0.3659	0.108618	0.36	0.139424	0.2457	0.149064	0.3828	0.116591	0.4652	9.96379e-06	0.4617	0.16087	-0.3237	2.83177e-06	0.1844	0.145856	0.4342	0.161928	0.2454	0.159013	0.341	0.145993
8.872	0.2165	1.60602e-06	0.2725	0.146655	0.3657	0.108278	0.3571	0.133893	0.2432	0.145199	0.3811	0.114003	0.4616	9.63502e-06	0.4661	0.173623	-0.3241	2.82279e-06	0.1901	0.155994	0.4318	0.158724	0.2439	0.156944	0.3369	0.140571
8.875	0.2111	1.48473e-06	0.2693	0.140868	0.3703	0.116097	0.3537	0.127408	0.2451	0.148137	0.3819	0.115221	0.4623	9.69895e-06	0.4649	0.170145	-0.3215	2.88117e-06	0.1861	0.148879	0.4283	0.154052	0.244	0.157082	0.3355	0.13872
8.878	0.2142	1.55436e-06	0.2708	0.14358	0.3712	0.117627	0.3558	0.131413	0.2497	0.15525	0.3826	0.116286	0.4627	9.73548e-06	0.4594	0.154203	-0.3202	2.91037e-06	0.1907	0.157062	0.4251	0.14978	0.242	0.154324	0.3386	0.142819
8.881	0.2183	1.64646e-06	0.2715	0.144846	0.3713	0.117797	0.3546	0.129125	0.2474	0.151693	0.3846	0.11933	0.4649	9.9364e-06	0.4683	0.18	-0.3164	2.9957e-06	0.1908	0.157239	0.4263	0.151382	0.2387	0.149772	0.3386	0.142819
8.884	0.2207	1.70036e-06	0.2711	0.144123	0.3701	0.115757	0.3625	0.144192	0.2453	0.148446	0.3838	0.118113	0.4634	9.79941e-06	0.4716	0.189565	-0.3196	2.92384e-06	0.1839	0.144966	0.4286	0.154452	0.2447	0.158047	0.3402	0.144935
8.887	0.2196	1.67566e-06	0.2717	0.145208	0.3684	0.112868	0.3586	0.136754	0.2416	0.142725	0.3859	0.121309	0.464	9.8542e-06	0.472	0.190725	-0.3183	2.95304e-06	0.1854	0.147634	0.4303	0.156721	0.245	0.158461	0.3385	0.142687
8.89	0.2185	1.65095e-06	0.2737	0.148825	0.3648	0.106748	0.3638	0.146672	0.2429	0.144735	0.3831	0.117047	0.4613	9.60762e-06	0.4696	0.183768	-0.3209	2.89465e-06	0.1836	0.144433	0.4333	0.160726	0.2405	0.152255	0.3374	0.141232
8.893	0.222	1.72957e-06	0.2746	0.150452	0.3704	0.116267	0.362	0.143239	0.2461	0.149683	0.385	0.119939	0.463	9.76287e-06	0.4595	0.154493	-0.3172	2.97774e-06	0.1836	0.144433	0.4344	0.162195	0.2438	0.156806	0.3365	0.140042
8.896	0.2148	1.56784e-06	0.2679	0.138336	0.3724	0.119667	0.3606	0.140568	0.2451	0.148137	0.3812	0.114155	0.4676	1.0183e-05	0.4626	0.163478	-0.321	2.8924e-06	0.1867	0.149947	0.4326	0.159792	0.2439	0.156944	0.3359	0.139249
8.899	0.2128	1.52292e-06	0.2747	0.150633	0.3706	0.116607	0.3626	0.144383	0.2427	0.144426	0.3809	0.113699	0.4682	1.02378e-05	0.4584	0.151304	-0.3222	2.86545e-06	0.1841	0.145322	0.4306	0.157122	0.2455	0.15915	0.3434	0.149167
8.902	0.2114	1.49147e-06	0.2715	0.144846	0.3723	0.119497	0.3632	0.145527	0.2429	0.144735	0.3819	0.115221	0.4689	1.03017e-05	0.4647	0.169565	-0.3197	2.9216e-06	0.1876	0.151547	0.43	0.156321	0.2457	0.159426	0.3421	0.147448
8.905	0.2098	1.45553e-06	0.2735	0.148463	0.3717	0.118477	0.3603	0.139996	0.2463	0.149992	0.3827	0.116438	0.4718	1.05666e-05	0.4669	0.175942	-0.3218	2.87444e-06	0.1897	0.155283	0.429	0.154986	0.2397	0.151152	0.344	0.14996
8.908	0.2182	1.64421e-06	0.2768	0.15443	0.3688	0.113548	0.3617	0.142666	0.2477	0.152157	0.3826	0.116286	0.4704	1.04387e-05	0.4693	0.182899	-0.3202	2.91037e-06	0.1904	0.156528	0.4271	0.15245	0.2409	0.152807	0.3394	0.143877
8.911	0.2167	1.61052e-06	0.2782	0.156962	0.3664	0.109468	0.3624	0.144002	0.2481	0.152776	0.3806	0.113242	0.47	1.04022e-05	0.4726	0.192464	-0.3184	2.95079e-06	0.1862	0.149057	0.4308	0.157389	0.2454	0.159013	0.3405	0.145332
8.914	0.2176	1.63073e-06	0.2782	0.156962	0.3735	0.121537	0.3592	0.137898	0.2461	0.149683	0.382	0.115373	0.4622	9.68981e-06	0.4665	0.174783	-0.3153	3.02041e-06	0.1865	0.149591	0.4315	0.158323	0.2511	0.166874	0.3426	0.148109
8.917	0.2125	1.51618e-06	0.2766	0.154069	0.3743	0.122896	0.3591	0.137707	0.2463	0.149992	0.3828	0.116591	0.4617	9.64415e-06	0.4653	0.171304	-0.3158	3.00918e-06	0.1889	0.15386	0.43	0.156321	0.2485	0.163288	0.345	0.151283
8.92	0.2119	1.5027e-06	0.276	0.152984	0.3702	0.115927	0.3658	0.150486	0.2498	0.155404	0.3842	0.118721	0.4697	1.03748e-05	0.4646	0.169275	-0.3155	3.01591e-06	0.1855	0.147812	0.4286	0.154452	0.2436	0.15653	0.3487	0.156176
8.923	0.2116	1.49596e-06	0.2721	0.145931	0.3718	0.118647	0.3601	0.139615	0.2455	0.148755	0.3858	0.121157	0.4694	1.03474e-05	0.4667	0.175362	-0.3155	3.01591e-06	0.185	0.146923	0.4326	0.159792	0.2461	0.159978	0.3482	0.155514
8.926	0.2139	1.54762e-06	0.2741	0.149548	0.373	0.120687	0.3612	0.141713	0.2497	0.15525	0.3845	0.119178	0.4718	1.05666e-05	0.4695	0.183478	-0.3163	2.99795e-06	0.1873	0.151014	0.4323	0.159391	0.2443	0.157496	0.3477	0.154853
8.929	0.2206	1.69812e-06	0.2758	0.152622	0.3687	0.113378	0.3572	0.134084	0.2477	0.152157	0.3814	0.11446	0.4703	1.04296e-05	0.4702	0.185507	-0.3173	2.97549e-06	0.1909	0.157417	0.4315	0.158323	0.2477	0.162185	0.3476	0.154721
8.932	0.218	1.63972e-06	0.2728	0.147197	0.3734	0.121367	0.3582	0.135991	0.251	0.15726	0.3824	0.115982	0.4677	1.01921e-05	0.4694	0.183188	-0.3113	3.11023e-06	0.1908	0.157239	0.4315	0.158323	0.248	0.162598	0.3459	0.152473
8.935	0.2157	1.58806e-06	0.2757	0.152441	0.3724	0.119667	0.3606	0.140568	0.2483	0.153085	0.3859	0.121309	0.4663	1.00643e-05	0.4671	0.176522	-0.3123	3.08777e-06	0.1882	0.152615	0.4353	0.163396	0.2461	0.159978	0.3414	0.146522
8.938	0.2131	1.52965e-06	0.2746	0.150452	0.3702	0.115927	0.3644	0.147816	0.2483	0.153085	0.3828	0.116591	0.4652	9.96379e-06	0.4666	0.175072	-0.3127	3.07879e-06	0.1878	0.151903	0.435	0.162996	0.2438	0.156806	0.3461	0.152737
8.941	0.2183	1.64646e-06	0.2778	0.156239	0.3736	0.121707	0.3632	0.145527	0.2434	0.145508	0.3867	0.122527	0.4659	1.00277e-05	0.4682	0.17971	-0.3153	3.02041e-06	0.1844	0.145856	0.4341	0.161794	0.2521	0.168253	0.3484	0.155779
8.944	0.2175	1.62849e-06	0.2724	0.146474	0.3785	0.130036	0.3653	0.149533	0.2478	0.152312	0.3856	0.120852	0.4662	1.00551e-05	0.4634	0.165797	-0.3155	3.01591e-06	0.1851	0.147101	0.4287	0.154586	0.2556	0.17308	0.3501	0.158027
8.947	0.2123	1.51169e-06	0.2721	0.145931	0.3742	0.122727	0.3672	0.153157	0.2439	0.146281	0.383	0.116895	0.466	1.00369e-05	0.4654	0.171594	-0.3122	3.09002e-06	0.1806	0.139096	0.435	0.162996	0.2513	0.167149	0.3552	0.164771
8.95	0.2184	1.6487e-06	0.2749	0.150995	0.3705	0.116437	0.3648	0.148579	0.2452	0.148291	0.3841	0.118569	0.4696	1.03656e-05	0.4642	0.168116	-0.3115	3.10574e-06	0.1887	0.153504	0.4359	0.164197	0.2472	0.161495	0.3539	0.163052
8.953	0.2123	1.51169e-06	0.2723	0.146293	0.372	0.118987	0.3596	0.138661	0.2451	0.148137	0.3835	0.117656	0.4676	1.0183e-05	0.467	0.176232	-0.3067	3.21353e-06	0.1919	0.159196	0.4363	0.164731	0.247	0.161219	0.349	0.156572
8.956	0.214	1.54987e-06	0.2707	0.1434	0.3664	0.109468	0.3627	0.144574	0.2448	0.147673	0.385	0.119939	0.4712	1.05118e-05	0.465	0.170435	-0.3056	3.23823e-06	0.1936	0.16222	0.4313	0.158056	0.2523	0.168528	0.3474	0.154456
8.959	0.2126	1.51842e-06	0.271	0.143942	0.3713	0.117797	0.364	0.147053	0.2446	0.147364	0.3846	0.11933	0.4704	1.04387e-05	0.4693	0.182899	-0.3104	3.13044e-06	0.1938	0.162576	0.4313	0.158056	0.251	0.166736	0.3468	0.153663
8.962	0.2123	1.51169e-06	0.2731	0.14774	0.3727	0.120177	0.3607	0.140759	0.2462	0.149838	0.388	0.124505	0.4704	1.04387e-05	0.4696	0.183768	-0.3087	3.16862e-06	0.19	0.155816	0.4388	0.168068	0.2557	0.173217	0.3465	0.153266
8.965	0.2149	1.57009e-06	0.2731	0.14774	0.3629	0.103519	0.3623	0.143811	0.2489	0.154013	0.3825	0.116134	0.4708	1.04752e-05	0.4614	0.16	-0.3072	3.2023e-06	0.1924	0.160085	0.4384	0.167534	0.2528	0.169218	0.3479	0.155118
8.968	0.2149	1.57009e-06	0.2712	0.144304	0.3627	0.103179	0.3568	0.133321	0.2476	0.152002	0.385	0.119939	0.473	1.06761e-05	0.4664	0.174493	-0.3098	3.14392e-06	0.1947	0.164176	0.43	0.156321	0.2497	0.164943	0.3515	0.159878
8.971	0.2201	1.68689e-06	0.274	0.149367	0.367	0.110488	0.3579	0.135419	0.2484	0.15324	0.388	0.124505	0.4764	1.09867e-05	0.4677	0.178261	-0.3107	3.12371e-06	0.1907	0.157062	0.4378	0.166733	0.2516	0.167563	0.3491	0.156705
8.974	0.2182	1.64421e-06	0.2731	0.14774	0.3668	0.110148	0.3641	0.147244	0.2469	0.15092	0.3863	0.121918	0.476	1.09501e-05	0.4691	0.182319	-0.3122	3.09002e-06	0.1961	0.166667	0.4415	0.171673	0.2499	0.165219	0.3505	0.158556
8.977	0.2162	1.59929e-06	0.2768	0.15443	0.3656	0.108108	0.3611	0.141522	0.2449	0.147827	0.3878	0.124201	0.4749	1.08497e-05	0.4745	0.197971	-0.3065	3.21802e-06	0.1928	0.160797	0.4368	0.165398	0.2465	0.16053	0.3485	0.155911
8.98	0.2164	1.60378e-06	0.2759	0.152803	0.3655	0.107938	0.3583	0.136182	0.2451	0.148137	0.3825	0.116134	0.472	1.05848e-05	0.4676	0.177971	-0.3087	3.16862e-06	0.1882	0.152615	0.4404	0.170204	0.2507	0.166322	0.3502	0.158159
8.983	0.2169	1.61501e-06	0.2765	0.153888	0.3645	0.106238	0.3578	0.135228	0.2446	0.147364	0.3873	0.12344	0.4743	1.07949e-05	0.4683	0.18	-0.3069	3.20904e-06	0.1882	0.152615	0.4391	0.168469	0.2508	0.16646	0.3494	0.157101
8.986	0.2217	1.72283e-06	0.2781	0.156781	0.3676	0.111508	0.3606	0.140568	0.2478	0.152312	0.3908	0.128767	0.4751	1.08679e-05	0.4704	0.186087	-0.3037	3.2809e-06	0.1927	0.160619	0.4335	0.160993	0.2541	0.171011	0.3473	0.154324
8.989	0.2219	1.72732e-06	0.2782	0.156962	0.3691	0.114057	0.3638	0.146672	0.2486	0.153549	0.3926	0.131507	0.4724	1.06213e-05	0.4707	0.186957	-0.3051	3.24946e-06	0.1952	0.165066	0.4358	0.164064	0.256	0.173631	0.3512	0.159482
8.992	0.2144	1.55886e-06	0.2773	0.155335	0.3697	0.115077	0.3606	0.140568	0.2475	0.151848	0.3884	0.125114	0.4699	1.0393e-05	0.4762	0.202899	-0.3048	3.2562e-06	0.1957	0.165955	0.4367	0.165265	0.2542	0.171149	0.3562	0.166094
8.995	0.2166	1.60827e-06	0.2764	0.153707	0.3698	0.115247	0.3615	0.142285	0.2543	0.162363	0.3906	0.128463	0.4718	1.05666e-05	0.4783	0.208986	-0.3053	3.24497e-06	0.1881	0.152437	0.4406	0.170471	0.2512	0.167011	0.3521	0.160672
8.998	0.2189	1.65993e-06	0.2794	0.159132	0.3702	0.115927	0.3627	0.144574	0.2519	0.158652	0.3873	0.12344	0.4727	1.06487e-05	0.48	0.213913	-0.3052	3.24722e-06	0.1895	0.154927	0.4392	0.168602	0.256	0.173631	0.354	0.163184
9.001	0.2234	1.76101e-06	0.2843	0.167993	0.368	0.112188	0.3628	0.144764	0.251	0.15726	0.3874	0.123592	0.4712	1.05118e-05	0.4833	0.223478	-0.301	3.34153e-06	0.1951	0.164888	0.4437	0.17461	0.255	0.172252	0.3529	0.16173
9.004	0.2235	1.76326e-06	0.277	0.154792	0.3714	0.117967	0.3631	0.145337	0.2503	0.156178	0.392	0.130594	0.4759	1.0941e-05	0.4765	0.203768	-0.3078	3.18883e-06	0.2006	0.174671	0.4426	0.173141	0.2553	0.172666	0.353	0.161862
9.007	0.2242	1.77898e-06	0.2725	0.146655	0.3765	0.126636	0.3595	0.13847	0.2512	0.157569	0.3886	0.125419	0.4794	1.12606e-05	0.476	0.202319	-0.3046	3.26069e-06	0.2005	0.174493	0.4453	0.176745	0.2543	0.171287	0.3559	0.165697
9.01	0.2274	1.85086e-06	0.2757	0.152441	0.372	0.118987	0.362	0.143239	0.2518	0.158497	0.3931	0.132268	0.4802	1.13337e-05	0.4793	0.211884	-0.3057	3.23599e-06	0.1984	0.170758	0.4454	0.176879	0.2577	0.175976	0.3509	0.159085
9.013	0.222	1.72957e-06	0.279	0.158409	0.3749	0.123916	0.3614	0.142094	0.2521	0.158961	0.3935	0.132877	0.4795	1.12698e-05	0.4745	0.197971	-0.3058	3.23374e-06	0.198	0.170046	0.4437	0.17461	0.2591	0.177906	0.3569	0.167019
9.016	0.2211	1.70935e-06	0.2792	0.15877	0.3706	0.116607	0.3664	0.151631	0.2507	0.156796	0.3942	0.133942	0.4776	1.10963e-05	0.475	0.19942	-0.3027	3.30336e-06	0.1971	0.168445	0.44	0.16967	0.2589	0.177631	0.3554	0.165036
9.019	0.2201	1.68689e-06	0.28	0.160217	0.3678	0.111848	0.3653	0.149533	0.2488	0.153858	0.3951	0.135312	0.4748	1.08405e-05	0.4706	0.186667	-0.3031	3.29437e-06	0.1948	0.164354	0.446	0.17768	0.2581	0.176527	0.3542	0.163449
9.022	0.2194	1.67116e-06	0.2795	0.159313	0.3701	0.115757	0.3675	0.153729	0.2524	0.159425	0.3894	0.126636	0.4785	1.11784e-05	0.4794	0.212174	-0.3061	3.22701e-06	0.1949	0.164532	0.4469	0.178881	0.2538	0.170597	0.3528	0.161597
9.025	0.2221	1.73181e-06	0.2803	0.160759	0.3702	0.115927	0.3626	0.144383	0.2491	0.154322	0.3889	0.125875	0.4774	1.1078e-05	0.4774	0.206377	-0.3061	3.22701e-06	0.1886	0.153326	0.4515	0.185022	0.2542	0.171149	0.3551	0.164639
9.028	0.2214	1.71609e-06	0.2771	0.154973	0.3729	0.120517	0.367	0.152775	0.2478	0.152312	0.389	0.126027	0.4816	1.14616e-05	0.4717	0.189855	-0.3038	3.27866e-06	0.195	0.16471	0.4423	0.172741	0.2573	0.175424	0.358	0.168474
9.031	0.2191	1.66443e-06	0.2813	0.162568	0.3722	0.119327	0.3664	0.151631	0.2519	0.158652	0.3904	0.128158	0.4802	1.13337e-05	0.4722	0.191304	-0.3069	3.20904e-06	0.1942	0.163287	0.4425	0.173008	0.2572	0.175286	0.361	0.172441
9.034	0.217	1.61726e-06	0.2764	0.153707	0.3707	0.116777	0.3675	0.153729	0.2521	0.158961	0.3904	0.128158	0.4779	1.11236e-05	0.4712	0.188406	-0.3038	3.27866e-06	0.2009	0.175205	0.444	0.17501	0.2542	0.171149	0.3587	0.1694
9.037	0.2157	1.58806e-06	0.2783	0.157143	0.3697	0.115077	0.372	0.162312	0.2528	0.160043	0.3941	0.13379	0.481	1.14068e-05	0.4678	0.178551	-0.3009	3.34378e-06	0.2009	0.175205	0.444	0.17501	0.2565	0.174321	0.3562	0.166094
9.04	0.2167	1.61052e-06	0.2727	0.147016	0.3678	0.111848	0.3688	0.156208	0.2549	0.163291	0.389	0.126027	0.4816	1.14616e-05	0.4756	0.201159	-0.3004	3.35501e-06	0.2014	0.176094	0.4415	0.171673	0.2547	0.171838	0.3599	0.170987
9.043	0.2181	1.64196e-06	0.2715	0.144846	0.3741	0.122557	0.3672	0.153157	0.2541	0.162054	0.3922	0.130898	0.482	1.14981e-05	0.4737	0.195652	-0.3065	3.21802e-06	0.2022	0.177517	0.4424	0.172874	0.2597	0.178734	0.3597	0.170722
9.046	0.2205	1.69587e-06	0.2707	0.1434	0.3746	0.123406	0.3638	0.146672	0.2502	0.156023	0.3901	0.127702	0.4824	1.15346e-05	0.4743	0.197391	-0.3058	3.23374e-06	0.1975	0.169157	0.4488	0.181418	0.2572	0.175286	0.3568	0.166887
9.049	0.2189	1.65993e-06	0.2804	0.16094	0.3773	0.127996	0.3599	0.139233	0.2521	0.158961	0.3868	0.122679	0.4839	1.16716e-05	0.4667	0.175362	-0.3059	3.2315e-06	0.2018	0.176805	0.4404	0.170204	0.2601	0.179286	0.3568	0.166887
9.052	0.2181	1.64196e-06	0.2802	0.160579	0.3716	0.118307	0.359	0.137517	0.2517	0.158342	0.3869	0.122831	0.4824	1.15346e-05	0.4744	0.197681	-0.3036	3.28315e-06	0.2042	0.181074	0.4446	0.175811	0.2625	0.182596	0.3562	0.166094
9.055	0.2205	1.69587e-06	0.2785	0.157505	0.3713	0.117797	0.3643	0.147625	0.2568	0.166229	0.3893	0.126484	0.4779	1.11236e-05	0.4733	0.194493	-0.2999	3.36624e-06	0.205	0.182497	0.4468	0.178748	0.2621	0.182044	0.3597	0.170722
9.058	0.2173	1.62399e-06	0.281	0.162025	0.371	0.117287	0.3657	0.150296	0.2517	0.158342	0.3881	0.124658	0.4783	1.11602e-05	0.4708	0.187246	-0.3042	3.26967e-06	0.2053	0.183031	0.4449	0.176211	0.2618	0.18163	0.3635	0.175747
9.061	0.2177	1.63298e-06	0.2817	0.163291	0.373	0.120687	0.3643	0.147625	0.2513	0.157724	0.3884	0.125114	0.478	1.11328e-05	0.473	0.193623	-0.305	3.25171e-06	0.206	0.184276	0.4404	0.170204	0.2641	0.184802	0.3643	0.176805
9.064	0.2203	1.69138e-06	0.2832	0.166004	0.3728	0.120347	0.3662	0.151249	0.2533	0.160816	0.3913	0.129528	0.4761	1.09593e-05	0.4718	0.190145	-0.2993	3.37971e-06	0.2046	0.181786	0.4422	0.172607	0.2629	0.183147	0.362	0.173764
9.067	0.2152	1.57682e-06	0.2824	0.164557	0.371	0.117287	0.3638	0.146672	0.2534	0.160971	0.3921	0.130746	0.4795	1.12698e-05	0.4703	0.185797	-0.3004	3.35501e-06	0.2041	0.180896	0.4453	0.176745	0.2632	0.183561	0.3611	0.172573
9.07	0.2176	1.63073e-06	0.277	0.154792	0.373	0.120687	0.3631	0.145337	0.2498	0.155404	0.3937	0.133181	0.4803	1.13428e-05	0.4673	0.177101	-0.3022	3.31459e-06	0.2009	0.175205	0.4446	0.175811	0.2642	0.18494	0.362	0.173764
9.073	0.2247	1.79021e-06	0.2801	0.160398	0.3742	0.122727	0.3635	0.1461	0.2465	0.150302	0.3957	0.136225	0.4826	1.15529e-05	0.4713	0.188696	-0.2972	3.42687e-06	0.1993	0.172359	0.4435	0.174343	0.262	0.181906	0.3643	0.176805
9.076	0.2188	1.65769e-06	0.2786	0.157685	0.3739	0.122217	0.36	0.139424	0.2503	0.156178	0.3955	0.135921	0.4814	1.14433e-05	0.4665	0.174783	-0.2992	3.38196e-06	0.2017	0.176628	0.4459	0.177546	0.2667	0.188388	0.3667	0.179979
9.079	0.219	1.66218e-06	0.2765	0.153888	0.3759	0.125616	0.364	0.147053	0.2533	0.160816	0.391	0.129072	0.4787	1.11967e-05	0.4708	0.187246	-0.2961	3.45157e-06	0.2043	0.181252	0.4454	0.176879	0.2663	0.187836	0.3655	0.178392
9.082	0.2146	1.56335e-06	0.2769	0.154611	0.3688	0.113548	0.3628	0.144764	0.2539	0.161744	0.3934	0.132725	0.4796	1.12789e-05	0.4765	0.203768	-0.2963	3.44708e-06	0.2004	0.174315	0.4432	0.173942	0.2633	0.183699	0.3638	0.176144
9.085	0.2172	1.62175e-06	0.2803	0.160759	0.3676	0.111508	0.3643	0.147625	0.2545	0.162672	0.393	0.132116	0.4801	1.13246e-05	0.4706	0.186667	-0.3003	3.35725e-06	0.2002	0.173959	0.4418	0.172073	0.2608	0.180251	0.3623	0.17416
9.088	0.2202	1.68913e-06	0.276	0.152984	0.372	0.118987	0.3603	0.139996	0.2563	0.165455	0.3933	0.132572	0.4819	1.1489e-05	0.4648	0.169855	-0.2938	3.50322e-06	0.199	0.171825	0.4451	0.176478	0.2599	0.17901	0.362	0.173764
9.091	0.2162	1.59929e-06	0.2762	0.153345	0.3716	0.118307	0.3599	0.139233	0.2546	0.162827	0.3933	0.132572	0.4833	1.16168e-05	0.4672	0.176812	-0.2974	3.42238e-06	0.2028	0.178584	0.4453	0.176745	0.2629	0.183147	0.3647	0.177334
9.094	0.2184	1.6487e-06	0.2785	0.157505	0.3719	0.118817	0.3603	0.139996	0.2613	0.173187	0.39	0.127549	0.4841	1.16899e-05	0.4694	0.183188	-0.2943	3.49199e-06	0.2024	0.177873	0.4451	0.176478	0.2682	0.190456	0.3682	0.181962
9.097	0.2243	1.78123e-06	0.2773	0.155335	0.3765	0.126636	0.3595	0.13847	0.2579	0.167929	0.3936	0.133029	0.4856	1.18269e-05	0.4712	0.188406	-0.2886	3.61999e-06	0.2013	0.175916	0.445	0.176345	0.2691	0.191698	0.3665	0.179714
9.1	0.22	1.68464e-06	0.2774	0.155515	0.3695	0.114737	0.3611	0.141522	0.2586	0.169012	0.3985	0.140487	0.4846	1.17355e-05	0.4702	0.185507	-0.2859	3.68063e-06	0.2031	0.179118	0.4459	0.177546	0.2646	0.185492	0.367	0.180376
9.103	0.2251	1.7992e-06	0.2758	0.152622	0.3685	0.113038	0.3618	0.142857	0.2598	0.170867	0.3941	0.13379	0.4822	1.15164e-05	0.4757	0.201449	-0.2889	3.61326e-06	0.2033	0.179473	0.4432	0.173942	0.2675	0.189491	0.3667	0.179979
9.106	0.2246	1.78797e-06	0.2772	0.155154	0.3697	0.115077	0.3597	0.138852	0.2599	0.171022	0.3942	0.133942	0.4792	1.12424e-05	0.4742	0.197101	-0.2916	3.55263e-06	0.2029	0.178762	0.4428	0.173408	0.2681	0.190319	0.3681	0.18183
9.109	0.2251	1.7992e-06	0.2804	0.16094	0.3752	0.124426	0.3633	0.145718	0.2554	0.164064	0.395	0.13516	0.4758	1.09319e-05	0.471	0.187826	-0.2927	3.52792e-06	0.2065	0.185165	0.4406	0.170471	0.2632	0.183561	0.3676	0.181169
9.112	0.2194	1.67116e-06	0.2752	0.151537	0.3734	0.121367	0.3611	0.141522	0.2559	0.164837	0.3938	0.133333	0.4833	1.16168e-05	0.4765	0.203768	-0.2911	3.56385e-06	0.2066	0.185343	0.445	0.176345	0.2652	0.186319	0.3659	0.178921
9.115	0.2245	1.78572e-06	0.2763	0.153526	0.374	0.122387	0.3637	0.146481	0.2569	0.166383	0.3929	0.131963	0.4829	1.15803e-05	0.4731	0.193913	-0.2928	3.52568e-06	0.2036	0.180007	0.4493	0.182085	0.2671	0.188939	0.3689	0.182888
9.118	0.2189	1.65993e-06	0.2777	0.156058	0.3712	0.117627	0.3601	0.139615	0.2598	0.170867	0.3938	0.133333	0.4842	1.1699e-05	0.4728	0.193043	-0.2933	3.51445e-06	0.2036	0.180007	0.4438	0.174743	0.2665	0.188112	0.3664	0.179582
9.121	0.2192	1.66667e-06	0.2796	0.159494	0.3712	0.117627	0.3623	0.143811	0.263	0.175816	0.393	0.132116	0.4829	1.15803e-05	0.4768	0.204638	-0.2854	3.69186e-06	0.201	0.175382	0.4453	0.176745	0.2626	0.182733	0.3674	0.180905
9.124	0.2182	1.64421e-06	0.2788	0.158047	0.3713	0.117797	0.3664	0.151631	0.2594	0.170249	0.3899	0.127397	0.4807	1.13794e-05	0.47	0.184928	-0.289	3.61101e-06	0.2027	0.178406	0.4507	0.183954	0.2655	0.186733	0.3718	0.186723
9.127	0.2123	1.51169e-06	0.2778	0.156239	0.37	0.115587	0.3645	0.148007	0.2592	0.16994	0.391	0.129072	0.4784	1.11693e-05	0.4694	0.183188	-0.2875	3.6447e-06	0.2032	0.179296	0.449	0.181685	0.2693	0.191974	0.3749	0.190823
9.13	0.2156	1.58581e-06	0.2814	0.162749	0.3731	0.120857	0.3649	0.14877	0.2647	0.178444	0.3946	0.134551	0.4819	1.1489e-05	0.4716	0.189565	-0.2887	3.61775e-06	0.2029	0.178762	0.4531	0.187158	0.268	0.190181	0.3784	0.195451
9.133	0.2219	1.72732e-06	0.2835	0.166546	0.3683	0.112698	0.3643	0.147625	0.2598	0.170867	0.3965	0.137443	0.4834	1.16259e-05	0.4777	0.207246	-0.2881	3.63122e-06	0.2043	0.181252	0.4528	0.186757	0.2632	0.183561	0.3784	0.195451
9.136	0.2193	1.66892e-06	0.2834	0.166365	0.372	0.118987	0.3648	0.148579	0.2598	0.170867	0.3952	0.135464	0.4774	1.1078e-05	0.4814	0.217971	-0.2883	3.62673e-06	0.2015	0.176272	0.4541	0.188493	0.2633	0.183699	0.3764	0.192806
9.139	0.2234	1.76101e-06	0.2827	0.165099	0.3742	0.122727	0.3661	0.151059	0.2598	0.170867	0.3927	0.131659	0.4836	1.16442e-05	0.4728	0.193043	-0.2899	3.5908e-06	0.2	0.173604	0.4528	0.186757	0.2621	0.182044	0.3752	0.191219
9.142	0.2201	1.68689e-06	0.279	0.158409	0.3725	0.119837	0.3641	0.147244	0.257	0.166538	0.3965	0.137443	0.4839	1.16716e-05	0.4745	0.197971	-0.2914	3.55712e-06	0.2017	0.176628	0.4543	0.18876	0.2713	0.194732	0.3695	0.183682
9.145	0.2201	1.68689e-06	0.2749	0.150995	0.3782	0.129526	0.3615	0.142285	0.2555	0.164218	0.3979	0.139574	0.4872	1.1973e-05	0.4713	0.188696	-0.2895	3.59978e-06	0.2087	0.189079	0.4497	0.182619	0.264	0.184664	0.3694	0.183549
9.148	0.2269	1.83963e-06	0.2758	0.152622	0.3776	0.128506	0.3624	0.144002	0.2548	0.163136	0.3965	0.137443	0.4866	1.19182e-05	0.4736	0.195362	-0.2942	3.49424e-06	0.2076	0.187122	0.4523	0.18609	0.2663	0.187836	0.3673	0.180772
9.151	0.2252	1.80144e-06	0.2825	0.164738	0.3789	0.130716	0.3616	0.142476	0.2577	0.16762	0.3986	0.140639	0.487	1.19547e-05	0.4759	0.202029	-0.2927	3.52792e-06	0.2107	0.192636	0.455	0.189694	0.2644	0.185216	0.3711	0.185797
9.154	0.2226	1.74304e-06	0.2805	0.161121	0.3751	0.124256	0.3642	0.147435	0.2588	0.169321	0.3986	0.140639	0.4893	1.21648e-05	0.4733	0.194493	-0.2921	3.5414e-06	0.2128	0.196371	0.4518	0.185423	0.2672	0.189077	0.3716	0.186459
9.157	0.2152	1.57682e-06	0.2866	0.172152	0.3744	0.123066	0.3673	0.153347	0.258	0.168084	0.3973	0.138661	0.4918	1.23931e-05	0.4757	0.201449	-0.2921	3.5414e-06	0.2183	0.206154	0.4522	0.185956	0.2678	0.189905	0.3729	0.188178
9.16	0.2205	1.69587e-06	0.2839	0.167269	0.3807	0.133775	0.3658	0.150486	0.2562	0.165301	0.3999	0.142618	0.4935	1.25484e-05	0.4775	0.206667	-0.2851	3.69859e-06	0.2135	0.197617	0.4561	0.191163	0.272	0.195697	0.3727	0.187913
9.163	0.2189	1.65993e-06	0.2849	0.169078	0.3786	0.130206	0.3659	0.150677	0.2578	0.167775	0.3991	0.1414	0.4913	1.23474e-05	0.4757	0.201449	-0.2837	3.73003e-06	0.2127	0.196194	0.4566	0.19183	0.2731	0.197214	0.3718	0.186723
9.166	0.2207	1.70036e-06	0.284	0.16745	0.3783	0.129696	0.3655	0.149914	0.2589	0.169476	0.3948	0.134855	0.4902	1.2247e-05	0.4771	0.205507	-0.2867	3.66266e-06	0.2065	0.185165	0.4511	0.184488	0.2701	0.193077	0.3726	0.187781
9.169	0.2162	1.59929e-06	0.2804	0.16094	0.3772	0.127826	0.3621	0.143429	0.262	0.174269	0.3948	0.134855	0.4924	1.24479e-05	0.4828	0.222029	-0.2855	3.68961e-06	0.2084	0.188545	0.458	0.193699	0.2743	0.198869	0.3755	0.191616
9.172	0.2164	1.60378e-06	0.2836	0.166727	0.3768	0.127146	0.361	0.141331	0.2606	0.172105	0.3982	0.14003	0.4891	1.21465e-05	0.4805	0.215362	-0.2872	3.65143e-06	0.2142	0.198862	0.4574	0.192898	0.2727	0.196663	0.3744	0.190161
9.175	0.2149	1.57009e-06	0.2796	0.159494	0.3789	0.130716	0.3639	0.146862	0.2567	0.166074	0.3979	0.139574	0.4897	1.22013e-05	0.475	0.19942	-0.2796	3.8221e-06	0.21	0.191391	0.4556	0.190495	0.2775	0.203282	0.379	0.196244
9.178	0.2169	1.61501e-06	0.2845	0.168354	0.3818	0.135645	0.3641	0.147244	0.2609	0.172568	0.3944	0.134247	0.4902	1.2247e-05	0.4779	0.207826	-0.2763	3.89621e-06	0.213	0.196727	0.4576	0.193165	0.2729	0.196938	0.3747	0.190558
9.181	0.2183	1.64646e-06	0.2843	0.167993	0.3853	0.141594	0.3662	0.151249	0.2639	0.177207	0.396	0.136682	0.4916	1.23748e-05	0.4822	0.22029	-0.2764	3.89396e-06	0.2131	0.196905	0.4581	0.193833	0.2741	0.198593	0.378	0.194922
9.184	0.2229	1.74978e-06	0.2789	0.158228	0.3811	0.134455	0.3651	0.149151	0.2663	0.180919	0.3963	0.137139	0.4927	1.24753e-05	0.4784	0.209275	-0.2786	3.84456e-06	0.2141	0.198684	0.4577	0.193299	0.2728	0.1968	0.3803	0.197964
9.187	0.2217	1.72283e-06	0.2785	0.157505	0.3817	0.135475	0.3638	0.146672	0.2628	0.175506	0.3968	0.1379	0.4916	1.23748e-05	0.4742	0.197101	-0.276	3.90295e-06	0.2233	0.215048	0.4534	0.187558	0.2726	0.196525	0.3789	0.196112
9.19	0.2184	1.6487e-06	0.279	0.158409	0.3747	0.123576	0.3615	0.142285	0.2603	0.171641	0.4014	0.144901	0.49	1.22287e-05	0.4719	0.190435	-0.2816	3.77719e-06	0.2169	0.203664	0.4526	0.18649	0.2748	0.199559	0.3788	0.19598
9.193	0.2149	1.57009e-06	0.2824	0.164557	0.3804	0.133265	0.3669	0.152584	0.2595	0.170404	0.3981	0.139878	0.4878	1.20278e-05	0.4771	0.205507	-0.2872	3.65143e-06	0.2147	0.199751	0.4545	0.189027	0.2742	0.198731	0.379	0.196244
9.196	0.2168	1.61276e-06	0.28	0.160217	0.3796	0.131905	0.3669	0.152584	0.2625	0.175043	0.3976	0.139117	0.4862	1.18817e-05	0.4669	0.175942	-0.2863	3.67164e-06	0.2177	0.205087	0.4539	0.188226	0.2775	0.203282	0.3783	0.195319
9.199	0.2183	1.64646e-06	0.2785	0.157505	0.3743	0.122896	0.3642	0.147435	0.2628	0.175506	0.3979	0.139574	0.4858	1.18451e-05	0.4704	0.186087	-0.2781	3.85579e-06	0.216	0.202063	0.4553	0.190095	0.2752	0.20011	0.3773	0.193996
9.202	0.2209	1.70486e-06	0.281	0.162025	0.3756	0.125106	0.3665	0.151821	0.2661	0.180609	0.3983	0.140183	0.4872	1.1973e-05	0.4725	0.192174	-0.2778	3.86253e-06	0.2143	0.199039	0.4585	0.194367	0.2764	0.201765	0.3769	0.193467
9.205	0.2226	1.74304e-06	0.2811	0.162206	0.3714	0.117967	0.3717	0.161739	0.261	0.172723	0.4004	0.143379	0.4875	1.20004e-05	0.4749	0.19913	-0.2726	3.9793e-06	0.2181	0.205799	0.4572	0.192631	0.2802	0.207006	0.3804	0.198096
9.208	0.2209	1.70486e-06	0.2854	0.169982	0.3752	0.124426	0.3711	0.160595	0.2611	0.172878	0.4011	0.144444	0.4936	1.25575e-05	0.4758	0.201739	-0.27	4.03769e-06	0.218	0.205621	0.4531	0.187158	0.2853	0.214039	0.377	0.1936
9.211	0.2154	1.58132e-06	0.2898	0.177939	0.378	0.129186	0.3661	0.151059	0.2657	0.179991	0.3984	0.140335	0.4962	1.27949e-05	0.4753	0.20029	-0.2703	4.03095e-06	0.2152	0.20064	0.4575	0.193032	0.2815	0.208799	0.3778	0.194657
9.214	0.2163	1.60153e-06	0.2877	0.174141	0.3826	0.137005	0.3669	0.152584	0.2591	0.169785	0.3977	0.139269	0.4943	1.26214e-05	0.4754	0.20058	-0.2746	3.93439e-06	0.2168	0.203486	0.4585	0.194367	0.2776	0.20342	0.38	0.197567
9.217	0.2244	1.78347e-06	0.2854	0.169982	0.3782	0.129526	0.3699	0.158306	0.2632	0.176125	0.4016	0.145205	0.4908	1.23018e-05	0.4803	0.214783	-0.2737	3.9546e-06	0.212	0.194948	0.4641	0.201842	0.275	0.199835	0.3813	0.199286
9.22	0.2178	1.63523e-06	0.2884	0.175407	0.3799	0.132415	0.3686	0.155827	0.2653	0.179372	0.4001	0.142922	0.4937	1.25666e-05	0.4792	0.211594	-0.2744	3.93888e-06	0.2126	0.196016	0.4627	0.199973	0.2731	0.197214	0.3792	0.196509
9.223	0.2144	1.55886e-06	0.2845	0.168354	0.3836	0.138705	0.3691	0.15678	0.2696	0.186021	0.4039	0.148706	0.4932	1.2521e-05	0.4816	0.218551	-0.2726	3.9793e-06	0.2158	0.201708	0.4668	0.205447	0.2716	0.195145	0.376	0.192277
9.226	0.2241	1.77674e-06	0.2825	0.164738	0.382	0.135985	0.3681	0.154873	0.2643	0.177826	0.4048	0.150076	0.4955	1.2731e-05	0.4794	0.212174	-0.2753	3.91867e-06	0.2173	0.204376	0.4641	0.201842	0.2727	0.196663	0.3776	0.194393
9.229	0.2204	1.69363e-06	0.2824	0.164557	0.3786	0.130206	0.3679	0.154492	0.2645	0.178135	0.3977	0.139269	0.4937	1.25666e-05	0.4813	0.217681	-0.2713	4.00849e-06	0.2113	0.193703	0.4592	0.195301	0.2726	0.196525	0.3819	0.200079
9.232	0.2211	1.70935e-06	0.2822	0.164195	0.3767	0.126976	0.3681	0.154873	0.2651	0.179063	0.3984	0.140335	0.492	1.24114e-05	0.4779	0.207826	-0.2667	4.11179e-06	0.2142	0.198862	0.4577	0.193299	0.275	0.199835	0.3781	0.195054
9.235	0.2254	1.80594e-06	0.2789	0.158228	0.3776	0.128506	0.3675	0.153729	0.2654	0.179527	0.4007	0.143836	0.4876	1.20095e-05	0.4787	0.210145	-0.267	4.10506e-06	0.2178	0.205265	0.457	0.192364	0.2734	0.197628	0.3801	0.197699
9.238	0.2258	1.81492e-06	0.2831	0.165823	0.3786	0.130206	0.3679	0.154492	0.2715	0.188959	0.4022	0.146119	0.4863	1.18908e-05	0.4785	0.209565	-0.2668	4.10955e-06	0.2116	0.194237	0.4597	0.195968	0.2771	0.202731	0.3786	0.195715
9.241	0.2225	1.7408e-06	0.2834	0.166365	0.3765	0.126636	0.3636	0.14629	0.2661	0.180609	0.4052	0.150685	0.4896	1.21922e-05	0.4816	0.218551	-0.2643	4.16569e-06	0.2139	0.198328	0.4655	0.203711	0.2822	0.209764	0.3781	0.195054
9.244	0.2203	1.69138e-06	0.2846	0.168535	0.3794	0.131566	0.367	0.152775	0.263	0.175816	0.4037	0.148402	0.4876	1.20095e-05	0.4893	0.24087	-0.2693	4.05341e-06	0.2211	0.211135	0.4643	0.202109	0.2814	0.208661	0.3845	0.203518
9.247	0.2229	1.74978e-06	0.2832	0.166004	0.3826	0.137005	0.3705	0.159451	0.2668	0.181692	0.4009	0.14414	0.4877	1.20187e-05	0.4756	0.201159	-0.2655	4.13874e-06	0.2232	0.21487	0.4636	0.201175	0.2829	0.21073	0.3816	0.199683
9.25	0.2283	1.87108e-06	0.2837	0.166908	0.3768	0.127146	0.3674	0.153538	0.2717	0.189269	0.4005	0.143531	0.488	1.20461e-05	0.4804	0.215072	-0.2661	4.12527e-06	0.2235	0.215404	0.4687	0.207983	0.2869	0.216246	0.3833	0.201931
9.253	0.2215	1.71833e-06	0.2866	0.172152	0.3765	0.126636	0.3706	0.159641	0.2706	0.187568	0.397	0.138204	0.4919	1.24022e-05	0.4781	0.208406	-0.2691	4.0579e-06	0.2233	0.215048	0.4639	0.201575	0.2846	0.213074	0.3798	0.197302
9.256	0.2229	1.74978e-06	0.2863	0.171609	0.382	0.135985	0.3698	0.158116	0.2655	0.179681	0.3973	0.138661	0.4931	1.25118e-05	0.4823	0.22058	-0.2659	4.12976e-06	0.2208	0.210601	0.4598	0.196102	0.2801	0.206868	0.3825	0.200873
9.259	0.2206	1.69812e-06	0.2874	0.173599	0.3831	0.137855	0.3684	0.155445	0.2608	0.172414	0.4004	0.143379	0.4895	1.2183e-05	0.4771	0.205507	-0.2637	4.17916e-06	0.2189	0.207222	0.4676	0.206514	0.2834	0.211419	0.3813	0.199286
9.262	0.2189	1.65993e-06	0.2862	0.171429	0.3795	0.131736	0.3706	0.159641	0.2683	0.184011	0.4011	0.144444	0.4926	1.24662e-05	0.4782	0.208696	-0.2684	4.07362e-06	0.2174	0.204554	0.4682	0.207315	0.2863	0.215419	0.3825	0.200873
9.265	0.2214	1.71609e-06	0.2852	0.16962	0.3813	0.134795	0.3679	0.154492	0.2698	0.186331	0.3958	0.136377	0.4935	1.25484e-05	0.4825	0.221159	-0.2637	4.17916e-06	0.2213	0.211491	0.4634	0.200908	0.2827	0.210454	0.3836	0.202327
9.268	0.2235	1.76326e-06	0.281	0.162025	0.3849	0.140914	0.3715	0.161358	0.2675	0.182774	0.4003	0.143227	0.4949	1.26762e-05	0.4815	0.218261	-0.2616	4.22632e-06	0.2236	0.215582	0.4652	0.203311	0.2886	0.218591	0.3793	0.196641
9.271	0.223	1.75203e-06	0.2868	0.172514	0.3853	0.141594	0.3687	0.156018	0.2661	0.180609	0.3979	0.139574	0.496	1.27767e-05	0.482	0.21971	-0.2627	4.20162e-06	0.2224	0.213447	0.4714	0.211587	0.2841	0.212384	0.3853	0.204576
9.274	0.2233	1.75877e-06	0.2871	0.173056	0.3853	0.141594	0.3659	0.150677	0.2672	0.18231	0.3991	0.1414	0.4894	1.21739e-05	0.4819	0.21942	-0.2689	4.06239e-06	0.2269	0.221451	0.4641	0.201842	0.2857	0.214591	0.3877	0.207749
9.277	0.2281	1.86658e-06	0.2866	0.172152	0.3859	0.142614	0.3665	0.151821	0.2673	0.182465	0.3976	0.139117	0.4924	1.24479e-05	0.4824	0.22087	-0.2676	4.09158e-06	0.2234	0.215226	0.4666	0.20518	0.2851	0.213764	0.3905	0.211452
9.28	0.2268	1.83738e-06	0.287	0.172875	0.385	0.141084	0.3693	0.157162	0.2721	0.189887	0.4025	0.146575	0.4921	1.24205e-05	0.4864	0.232464	-0.2643	4.16569e-06	0.2248	0.217716	0.4636	0.201175	0.2854	0.214177	0.3886	0.208939
9.283	0.2323	1.96092e-06	0.2879	0.174503	0.3868	0.144144	0.3706	0.159641	0.2736	0.192207	0.4058	0.151598	0.4928	1.24844e-05	0.4828	0.222029	-0.2628	4.19937e-06	0.2257	0.219317	0.462	0.199039	0.2888	0.218866	0.3881	0.208278
9.286	0.2297	1.90252e-06	0.291	0.180108	0.383	0.137685	0.3702	0.158879	0.2731	0.191433	0.3972	0.138508	0.4933	1.25301e-05	0.486	0.231304	-0.2623	4.2106e-06	0.2243	0.216827	0.4626	0.19984	0.2882	0.218039	0.3876	0.207617
9.289	0.2289	1.88455e-06	0.288	0.174684	0.3865	0.143634	0.3717	0.161739	0.2707	0.187722	0.3974	0.138813	0.4958	1.27584e-05	0.4822	0.22029	-0.266	4.12751e-06	0.2229	0.214337	0.4697	0.209318	0.2893	0.219556	0.387	0.206824
9.292	0.2319	1.95194e-06	0.288	0.174684	0.3843	0.139895	0.3757	0.169369	0.2688	0.184784	0.3974	0.138813	0.4977	1.29319e-05	0.4816	0.218551	-0.2634	4.1859e-06	0.2278	0.223052	0.4702	0.209985	0.2856	0.214453	0.3885	0.208807
9.295	0.2348	2.01708e-06	0.2882	0.175045	0.3879	0.146014	0.3726	0.163456	0.267	0.182001	0.3975	0.138965	0.4973	1.28954e-05	0.4756	0.201159	-0.2589	4.28695e-06	0.2282	0.223764	0.4661	0.204512	0.2855	0.214315	0.3889	0.209336
9.298	0.2324	1.96317e-06	0.2914	0.180832	0.3897	0.149074	0.3771	0.172039	0.2666	0.181382	0.4002	0.143075	0.4964	1.28132e-05	0.4739	0.196232	-0.2631	4.19264e-06	0.2256	0.219139	0.4684	0.207582	0.2853	0.214039	0.3922	0.2137
9.301	0.2302	1.91375e-06	0.288	0.174684	0.3876	0.145504	0.3743	0.166698	0.2676	0.182929	0.4048	0.150076	0.4951	1.26945e-05	0.4791	0.211304	-0.2589	4.28695e-06	0.2225	0.213625	0.4716	0.211854	0.2919	0.223142	0.3938	0.215816
9.304	0.2346	2.01259e-06	0.2884	0.175407	0.3872	0.144824	0.3705	0.159451	0.2719	0.189578	0.404	0.148858	0.4952	1.27036e-05	0.48	0.213913	-0.2603	4.25552e-06	0.2222	0.213091	0.4742	0.215325	0.2923	0.223693	0.3909	0.211981
9.307	0.2349	2.01932e-06	0.2869	0.172694	0.3848	0.140745	0.3696	0.157734	0.2696	0.186021	0.406	0.151903	0.4941	1.26031e-05	0.4775	0.206667	-0.2609	4.24204e-06	0.2214	0.211668	0.4698	0.209451	0.288	0.217763	0.3944	0.216609
9.31	0.2324	1.96317e-06	0.2897	0.177758	0.384	0.139385	0.3706	0.159641	0.2758	0.195608	0.4021	0.145967	0.4982	1.29776e-05	0.4788	0.210435	-0.2608	4.24429e-06	0.2211	0.211135	0.4717	0.211988	0.2879	0.217625	0.3991	0.222825
9.313	0.2311	1.93397e-06	0.2897	0.177758	0.3855	0.141934	0.3714	0.161167	0.2715	0.188959	0.4065	0.152664	0.4972	1.28863e-05	0.4818	0.21913	-0.2603	4.25552e-06	0.2212	0.211313	0.4712	0.21132	0.2932	0.224934	0.3909	0.211981
9.316	0.2341	2.00135e-06	0.2877	0.174141	0.3853	0.141594	0.3708	0.160023	0.2738	0.192516	0.4017	0.145358	0.4961	1.27858e-05	0.4838	0.224928	-0.261	4.2398e-06	0.2309	0.228566	0.4709	0.21092	0.2928	0.224383	0.3881	0.208278
9.319	0.2339	1.99686e-06	0.2888	0.17613	0.3839	0.139215	0.3708	0.160023	0.2743	0.193289	0.4075	0.154186	0.497	1.2868e-05	0.4848	0.227826	-0.2587	4.29145e-06	0.2283	0.223942	0.4679	0.206915	0.2929	0.224521	0.3909	0.211981
9.322	0.2315	1.94295e-06	0.2924	0.18264	0.385	0.141084	0.3733	0.164791	0.2714	0.188805	0.4013	0.144749	0.5002	1.31602e-05	0.4741	0.196812	-0.2565	4.34085e-06	0.233	0.232302	0.4705	0.210386	0.2914	0.222452	0.3921	0.213568
9.325	0.2331	1.97889e-06	0.2884	0.175407	0.3906	0.150603	0.3767	0.171276	0.2752	0.194681	0.4082	0.155251	0.4964	1.28132e-05	0.4786	0.209855	-0.2575	4.31839e-06	0.2274	0.222341	0.4706	0.210519	0.2934	0.22521	0.3929	0.214626
9.328	0.2313	1.93846e-06	0.2917	0.181374	0.3856	0.142104	0.3752	0.168415	0.278	0.19901	0.4071	0.153577	0.4983	1.29867e-05	0.4805	0.215362	-0.2604	4.25327e-06	0.2264	0.220562	0.4707	0.210653	0.2953	0.227831	0.3934	0.215287
9.331	0.2296	1.90028e-06	0.2924	0.18264	0.3852	0.141424	0.3753	0.168606	0.2765	0.196691	0.4053	0.150837	0.4975	1.29137e-05	0.4764	0.203478	-0.2599	4.2645e-06	0.23	0.226965	0.4704	0.210252	0.2974	0.230727	0.3896	0.210262
9.334	0.2292	1.89129e-06	0.2909	0.179928	0.3808	0.133945	0.3734	0.164982	0.2743	0.193289	0.4074	0.154033	0.4966	1.28315e-05	0.4779	0.207826	-0.2539	4.39924e-06	0.23	0.226965	0.4682	0.207315	0.291	0.2219	0.3937	0.215684
9.337	0.2303	1.916e-06	0.2889	0.176311	0.3815	0.135135	0.3758	0.169559	0.2701	0.186794	0.4038	0.148554	0.4978	1.29411e-05	0.4778	0.207536	-0.2555	4.36331e-06	0.232	0.230523	0.4686	0.207849	0.2955	0.228106	0.3916	0.212907
9.34	0.2311	1.93397e-06	0.2856	0.170344	0.3845	0.140235	0.3765	0.170895	0.2732	0.191588	0.4074	0.154033	0.5011	1.32424e-05	0.4781	0.208406	-0.2582	4.30267e-06	0.2274	0.222341	0.4731	0.213857	0.294	0.226038	0.394	0.21608
9.343	0.233	1.97665e-06	0.2893	0.177034	0.387	0.144484	0.3747	0.167461	0.27	0.18664	0.4087	0.156012	0.4991	1.30598e-05	0.4796	0.212754	-0.2546	4.38352e-06	0.2256	0.219139	0.4776	0.219864	0.2945	0.226727	0.397	0.220048
9.346	0.2293	1.89354e-06	0.2851	0.169439	0.3857	0.142274	0.3714	0.161167	0.2716	0.189114	0.4057	0.151446	0.4986	1.30141e-05	0.4778	0.207536	-0.2567	4.33636e-06	0.2271	0.221807	0.4729	0.21359	0.2984	0.232106	0.3984	0.221899
9.349	0.2302	1.91375e-06	0.2853	0.169801	0.3841	0.139555	0.373	0.164219	0.2716	0.189114	0.405	0.150381	0.4959	1.27675e-05	0.4743	0.197391	-0.2561	4.34983e-06	0.2277	0.222874	0.4752	0.21666	0.3037	0.239415	0.3988	0.222428
9.352	0.2293	1.89354e-06	0.2915	0.181013	0.3844	0.140065	0.3758	0.169559	0.2725	0.190506	0.4068	0.15312	0.4942	1.26123e-05	0.4774	0.206377	-0.2518	4.4464e-06	0.2297	0.226432	0.4738	0.214791	0.2981	0.231692	0.4015	0.225998
9.355	0.2335	1.98788e-06	0.2937	0.184991	0.3892	0.148224	0.3744	0.166889	0.2702	0.186949	0.4066	0.152816	0.4981	1.29685e-05	0.4798	0.213333	-0.2513	4.45762e-06	0.2283	0.223942	0.4736	0.214524	0.3008	0.235416	0.4014	0.225866
9.358	0.2352	2.02606e-06	0.2928	0.183363	0.386	0.142784	0.3761	0.170132	0.2746	0.193753	0.4064	0.152511	0.5019	1.33155e-05	0.4793	0.211884	-0.2514	4.45538e-06	0.2294	0.225898	0.4745	0.215726	0.3029	0.238312	0.3987	0.222296
9.361	0.2278	1.85984e-06	0.2903	0.178843	0.3843	0.139895	0.3784	0.174518	0.274	0.192825	0.4077	0.15449	0.5036	1.34708e-05	0.473	0.193623	-0.252	4.4419e-06	0.2289	0.225009	0.4803	0.223468	0.2997	0.233899	0.4039	0.229172
9.364	0.2303	1.916e-06	0.2919	0.181736	0.3842	0.139725	0.3736	0.165363	0.2724	0.190351	0.4115	0.160274	0.504	1.35073e-05	0.4787	0.210145	-0.2476	4.54071e-06	0.2344	0.234792	0.4822	0.226005	0.3036	0.239277	0.3993	0.223089
9.367	0.2304	1.91825e-06	0.2902	0.178662	0.3886	0.147204	0.3717	0.161739	0.2743	0.193289	0.409	0.156469	0.5022	1.33429e-05	0.4828	0.222029	-0.2459	4.57889e-06	0.2361	0.237816	0.481	0.224403	0.3014	0.236243	0.404	0.229304
9.37	0.2327	1.96991e-06	0.2914	0.180832	0.3876	0.145504	0.3762	0.170322	0.2749	0.194217	0.4094	0.157078	0.5021	1.33338e-05	0.4852	0.228986	-0.2412	4.68444e-06	0.2351	0.236037	0.4762	0.217995	0.2964	0.229348	0.4036	0.228775
9.373	0.2323	1.96092e-06	0.293	0.183725	0.385	0.141084	0.3722	0.162693	0.2732	0.191588	0.4076	0.154338	0.5025	1.33703e-05	0.4867	0.233333	-0.2371	4.77651e-06	0.2299	0.226788	0.4782	0.220665	0.2973	0.230589	0.4051	0.230759
9.376	0.2321	1.95643e-06	0.2932	0.184087	0.3887	0.147374	0.3735	0.165173	0.2769	0.197309	0.409	0.156469	0.5048	1.35804e-05	0.4868	0.233623	-0.2414	4.67994e-06	0.2312	0.2291	0.479	0.221733	0.2989	0.232795	0.4038	0.22904
9.379	0.2338	1.99462e-06	0.2908	0.179747	0.3898	0.149244	0.3719	0.162121	0.2738	0.192516	0.4039	0.148706	0.5056	1.36534e-05	0.4795	0.212464	-0.2434	4.63503e-06	0.2371	0.239594	0.4766	0.218529	0.3009	0.235554	0.4021	0.226792
9.382	0.2312	1.93621e-06	0.2924	0.18264	0.393	0.154683	0.3737	0.165554	0.2719	0.189578	0.4031	0.147489	0.509	1.39639e-05	0.4817	0.218841	-0.2435	4.63279e-06	0.2333	0.232835	0.4744	0.215592	0.3023	0.237484	0.4065	0.23261
9.385	0.2332	1.98114e-06	0.2938	0.185172	0.3936	0.155703	0.3748	0.167652	0.279	0.200557	0.4066	0.152816	0.5076	1.38361e-05	0.4918	0.248116	-0.241	4.68893e-06	0.2293	0.22572	0.4783	0.220798	0.3014	0.236243	0.4067	0.232875
9.388	0.2295	1.89803e-06	0.2898	0.177939	0.3943	0.156893	0.3764	0.170704	0.2797	0.201639	0.4042	0.149163	0.5078	1.38543e-05	0.4884	0.238261	-0.245	4.5991e-06	0.2295	0.226076	0.4784	0.220932	0.3036	0.239277	0.4076	0.234065
9.391	0.2317	1.94745e-06	0.2876	0.17396	0.393	0.154683	0.378	0.173755	0.2731	0.191433	0.4043	0.149315	0.5077	1.38452e-05	0.4874	0.235362	-0.2457	4.58338e-06	0.232	0.230523	0.4816	0.225204	0.3018	0.236795	0.4026	0.227453
9.394	0.2348	2.01708e-06	0.2864	0.17179	0.3919	0.152813	0.3802	0.177952	0.273	0.191279	0.4053	0.150837	0.5039	1.34982e-05	0.4857	0.230435	-0.2417	4.67321e-06	0.2305	0.227855	0.4792	0.222	0.3	0.234313	0.4018	0.226395
9.397	0.234	1.99911e-06	0.2873	0.173418	0.3936	0.155703	0.3773	0.17242	0.2781	0.199165	0.4076	0.154338	0.5024	1.33612e-05	0.4824	0.22087	-0.243	4.64401e-06	0.2368	0.239061	0.483	0.227072	0.3032	0.238726	0.4042	0.229569
9.4	0.2328	1.97215e-06	0.294	0.185533	0.3929	0.154513	0.3744	0.166889	0.276	0.195918	0.4057	0.151446	0.5057	1.36625e-05	0.4883	0.237971	-0.2371	4.77651e-06	0.232	0.230523	0.4811	0.224536	0.3028	0.238174	0.4019	0.226527
9.403	0.2338	1.99462e-06	0.2967	0.190416	0.3868	0.144144	0.3768	0.171467	0.2774	0.198083	0.4023	0.146271	0.5034	1.34525e-05	0.4872	0.234783	-0.2379	4.75854e-06	0.2329	0.232124	0.4805	0.223735	0.3055	0.241898	0.4032	0.228246
9.406	0.2313	1.93846e-06	0.2946	0.186618	0.386	0.142784	0.3778	0.173374	0.2746	0.193753	0.4062	0.152207	0.5059	1.36808e-05	0.484	0.225507	-0.2347	4.8304e-06	0.234	0.23408	0.4825	0.226405	0.3051	0.241346	0.408	0.234594
9.409	0.238	2.08896e-06	0.2924	0.18264	0.3871	0.144654	0.379	0.175663	0.2785	0.199784	0.4042	0.149163	0.5061	1.36991e-05	0.4885	0.238551	-0.2411	4.68668e-06	0.2377	0.240662	0.4848	0.229475	0.3032	0.238726	0.4157	0.244777
9.412	0.2338	1.99462e-06	0.2916	0.181193	0.3897	0.149074	0.3804	0.178333	0.2815	0.204422	0.4038	0.148554	0.5093	1.39913e-05	0.4878	0.236522	-0.2408	4.69342e-06	0.2358	0.237282	0.485	0.229742	0.3037	0.239415	0.4103	0.237636
9.415	0.2256	1.81043e-06	0.2938	0.185172	0.3854	0.141764	0.3776	0.172993	0.2793	0.201021	0.4079	0.154795	0.5092	1.39822e-05	0.4875	0.235652	-0.2433	4.63728e-06	0.2349	0.235681	0.4848	0.229475	0.3033	0.238864	0.4075	0.233933
9.418	0.2254	1.80594e-06	0.2962	0.189512	0.3868	0.144144	0.3751	0.168224	0.2761	0.196072	0.4046	0.149772	0.504	1.35073e-05	0.4853	0.229275	-0.2385	4.74507e-06	0.2416	0.247599	0.4842	0.228674	0.309	0.246725	0.4084	0.235123
9.421	0.2293	1.89354e-06	0.2894	0.177215	0.3877	0.145674	0.374	0.166126	0.2737	0.192361	0.4108	0.159209	0.5061	1.36991e-05	0.4874	0.235362	-0.2375	4.76752e-06	0.2421	0.248488	0.4821	0.225871	0.3086	0.246173	0.4053	0.231024
9.424	0.2269	1.83963e-06	0.2892	0.176854	0.3941	0.156553	0.376	0.169941	0.2783	0.199474	0.4114	0.160122	0.5061	1.36991e-05	0.4858	0.230725	-0.2354	4.81468e-06	0.2414	0.247243	0.4814	0.224937	0.3054	0.24176	0.4115	0.239222
9.427	0.2321	1.95643e-06	0.2899	0.178119	0.3927	0.154173	0.3765	0.170895	0.2792	0.200866	0.4052	0.150685	0.5078	1.38543e-05	0.4869	0.233913	-0.2337	4.85286e-06	0.2363	0.238171	0.4803	0.223468	0.3093	0.247138	0.412	0.239884
9.43	0.2281	1.86658e-06	0.2911	0.180289	0.3862	0.143124	0.3751	0.168224	0.2747	0.193908	0.4095	0.15723	0.5096	1.40187e-05	0.4804	0.215072	-0.2353	4.81693e-06	0.2337	0.233547	0.4841	0.228541	0.3058	0.242311	0.4135	0.241867
9.433	0.2275	1.85311e-06	0.2952	0.187703	0.3863	0.143294	0.3718	0.16193	0.2765	0.196691	0.4069	0.153272	0.5111	1.41557e-05	0.4787	0.210145	-0.2349	4.82591e-06	0.2405	0.245642	0.4846	0.229208	0.3071	0.244104	0.4108	0.238297
9.436	0.2326	1.96766e-06	0.2931	0.183906	0.3916	0.152303	0.3716	0.161549	0.2778	0.198701	0.4097	0.157534	0.5109	1.41374e-05	0.4868	0.233623	-0.2353	4.81693e-06	0.2433	0.250623	0.483	0.227072	0.3112	0.249759	0.4154	0.24438
9.439	0.2389	2.10917e-06	0.2907	0.179566	0.3951	0.158253	0.3739	0.165936	0.2806	0.203031	0.4059	0.15175	0.509	1.39639e-05	0.4845	0.226957	-0.2327	4.87532e-06	0.2444	0.252579	0.4863	0.231478	0.305	0.241208	0.4181	0.24795
9.442	0.2369	2.06425e-06	0.2902	0.178662	0.392	0.152983	0.3783	0.174328	0.2785	0.199784	0.4115	0.160274	0.5102	1.40735e-05	0.4859	0.231014	-0.2323	4.8843e-06	0.2435	0.250978	0.4882	0.234014	0.309	0.246725	0.4174	0.247025
9.445	0.234	1.99911e-06	0.2926	0.183002	0.3983	0.163692	0.3718	0.16193	0.2812	0.203959	0.4091	0.156621	0.5087	1.39365e-05	0.4902	0.243478	-0.2317	4.89777e-06	0.2402	0.245109	0.4932	0.240689	0.3082	0.245621	0.4164	0.245702
9.448	0.2347	2.01483e-06	0.295	0.187342	0.3978	0.162842	0.3688	0.156208	0.2804	0.202722	0.4079	0.154795	0.5091	1.39731e-05	0.4912	0.246377	-0.227	5.00332e-06	0.2353	0.236393	0.4878	0.23348	0.3085	0.246035	0.4163	0.24557
9.451	0.2378	2.08446e-06	0.2943	0.186076	0.3979	0.163012	0.3707	0.159832	0.2796	0.201484	0.4091	0.156621	0.5088	1.39457e-05	0.4896	0.241739	-0.2295	4.94718e-06	0.2366	0.238705	0.4884	0.234281	0.3079	0.245208	0.4175	0.247157
9.454	0.2418	2.17431e-06	0.295	0.187342	0.3935	0.155533	0.3717	0.161739	0.2825	0.205969	0.41	0.157991	0.5123	1.42653e-05	0.4847	0.227536	-0.2284	4.97188e-06	0.2407	0.245998	0.4909	0.237618	0.3127	0.251827	0.415	0.243851
9.457	0.2373	2.07323e-06	0.2946	0.186618	0.3933	0.155193	0.3713	0.160977	0.2823	0.20566	0.4103	0.158447	0.5117	1.42105e-05	0.4924	0.249855	-0.2267	5.01005e-06	0.2358	0.237282	0.485	0.229742	0.3107	0.249069	0.4182	0.248083
9.46	0.2376	2.07997e-06	0.2956	0.188427	0.3912	0.151623	0.3751	0.168224	0.2861	0.211535	0.4069	0.153272	0.5067	1.37539e-05	0.4877	0.236232	-0.2263	5.01904e-06	0.2404	0.245464	0.4921	0.23922	0.3137	0.253206	0.4149	0.243719
9.463	0.2305	1.92049e-06	0.2913	0.180651	0.3913	0.151793	0.3782	0.174137	0.2815	0.204422	0.41	0.157991	0.5113	1.4174e-05	0.4929	0.251304	-0.2264	5.01679e-06	0.241	0.246531	0.4968	0.245495	0.3177	0.258723	0.4153	0.244248
9.466	0.2346	2.01259e-06	0.2957	0.188608	0.3953	0.158593	0.3765	0.170895	0.2834	0.20736	0.4097	0.157534	0.508	1.38726e-05	0.4902	0.243478	-0.2271	5.00107e-06	0.2424	0.249022	0.4947	0.242691	0.3164	0.25693	0.4144	0.243057
9.469	0.2317	1.94745e-06	0.2913	0.180651	0.3966	0.160802	0.3795	0.176616	0.2859	0.211226	0.4067	0.152968	0.5111	1.41557e-05	0.4928	0.251014	-0.2281	4.97862e-06	0.2445	0.252757	0.4955	0.243759	0.3119	0.250724	0.4198	0.250198
9.472	0.2329	1.9744e-06	0.2964	0.189873	0.3929	0.154513	0.3786	0.1749	0.2853	0.210298	0.4097	0.157534	0.5106	1.411e-05	0.4908	0.245217	-0.2265	5.01455e-06	0.244	0.251868	0.494	0.241757	0.3108	0.249207	0.4185	0.248479
9.475	0.2321	1.95643e-06	0.2948	0.18698	0.3944	0.157063	0.3758	0.169559	0.2849	0.20968	0.4072	0.153729	0.5086	1.39274e-05	0.4864	0.232464	-0.2289	4.96065e-06	0.2485	0.259872	0.4927	0.240021	0.311	0.249483	0.4147	0.243454
9.478	0.2351	2.02382e-06	0.2907	0.179566	0.3997	0.166072	0.3824	0.182148	0.289	0.21602	0.4133	0.163014	0.5111	1.41557e-05	0.4833	0.223478	-0.2246	5.05721e-06	0.2466	0.256492	0.4898	0.23615	0.3126	0.251689	0.4138	0.242264
9.481	0.2355	2.0328e-06	0.2921	0.182098	0.4012	0.168621	0.3778	0.173374	0.2866	0.212309	0.414	0.164079	0.5159	1.45941e-05	0.4777	0.207246	-0.2243	5.06395e-06	0.2476	0.258271	0.494	0.241757	0.3091	0.246863	0.4185	0.248479
9.484	0.2357	2.03729e-06	0.2923	0.182459	0.4054	0.175761	0.3788	0.175281	0.286	0.211381	0.4122	0.161339	0.5147	1.44845e-05	0.4927	0.250725	-0.2268	5.00781e-06	0.2497	0.262006	0.4965	0.245094	0.3112	0.249759	0.424	0.255752
9.487	0.234	1.99911e-06	0.2955	0.188246	0.3983	0.163692	0.3774	0.172611	0.2892	0.216329	0.4139	0.163927	0.5119	1.42288e-05	0.4948	0.256812	-0.2194	5.17399e-06	0.248	0.258983	0.5006	0.250567	0.3134	0.252793	0.4233	0.254827
9.49	0.2318	1.94969e-06	0.2965	0.190054	0.3984	0.163862	0.3787	0.175091	0.2885	0.215247	0.4139	0.163927	0.5116	1.42014e-05	0.4967	0.262319	-0.2172	5.22339e-06	0.2459	0.255247	0.4957	0.244026	0.3195	0.261205	0.4198	0.250198
9.493	0.2372	2.07099e-06	0.2966	0.190235	0.3956	0.159102	0.3752	0.168415	0.2911	0.219267	0.4143	0.164536	0.5099	1.40461e-05	0.4928	0.251014	-0.2151	5.27055e-06	0.2471	0.257382	0.492	0.239087	0.3164	0.25693	0.4239	0.25562
9.496	0.2337	1.99237e-06	0.2943	0.186076	0.3952	0.158423	0.3723	0.162884	0.2849	0.20968	0.4066	0.152816	0.5098	1.4037e-05	0.4944	0.255652	-0.2154	5.26381e-06	0.2522	0.266453	0.4935	0.241089	0.313	0.252241	0.4238	0.255488
9.499	0.2406	2.14736e-06	0.2967	0.190416	0.3954	0.158763	0.3744	0.166889	0.2825	0.205969	0.4047	0.149924	0.5129	1.43201e-05	0.4956	0.25913	-0.2176	5.21441e-06	0.2465	0.256314	0.4939	0.241623	0.3127	0.251827	0.4227	0.254033
9.502	0.2432	2.20576e-06	0.297	0.190958	0.3965	0.160632	0.3711	0.160595	0.2854	0.210453	0.4063	0.152359	0.5099	1.40461e-05	0.4843	0.226377	-0.2182	5.20094e-06	0.2451	0.253824	0.4988	0.248164	0.3135	0.252931	0.4278	0.260778
9.505	0.2371	2.06874e-06	0.2972	0.19132	0.3915	0.152133	0.3756	0.169178	0.2834	0.20736	0.4108	0.159209	0.514	1.44206e-05	0.4894	0.241159	-0.2163	5.2436e-06	0.2523	0.266631	0.4973	0.246162	0.3161	0.256516	0.4268	0.259455
9.508	0.2404	2.14286e-06	0.3003	0.196926	0.3943	0.156893	0.3791	0.175854	0.2876	0.213855	0.4113	0.15997	0.5061	1.36991e-05	0.4893	0.24087	-0.2167	5.23462e-06	0.2537	0.269121	0.4986	0.247897	0.3204	0.262447	0.4257	0.258001
9.511	0.2451	2.24843e-06	0.2987	0.194033	0.3978	0.162842	0.3783	0.174328	0.286	0.211381	0.4109	0.159361	0.5077	1.38452e-05	0.4924	0.249855	-0.2143	5.28852e-06	0.2564	0.273924	0.5001	0.2499	0.3207	0.26286	0.4247	0.256678
9.514	0.242	2.1788e-06	0.2945	0.186438	0.4032	0.172021	0.3747	0.167461	0.2826	0.206123	0.4116	0.160426	0.5122	1.42562e-05	0.4876	0.235942	-0.2161	5.24809e-06	0.2555	0.272323	0.5025	0.253104	0.3191	0.260654	0.43	0.263687
9.517	0.2418	2.17431e-06	0.2995	0.195479	0.3974	0.162162	0.3775	0.172802	0.283	0.206742	0.4119	0.160883	0.5119	1.42288e-05	0.4824	0.22087	-0.2167	5.23462e-06	0.257	0.274991	0.5028	0.253504	0.318	0.259137	0.4293	0.262761
9.52	0.2424	2.18779e-06	0.296	0.18915	0.3948	0.157743	0.3784	0.174518	0.2854	0.210453	0.4136	0.16347	0.51	1.40553e-05	0.4891	0.24029	-0.2173	5.22115e-06	0.2503	0.263074	0.5002	0.250033	0.3228	0.265756	0.4326	0.267125
9.523	0.2399	2.13163e-06	0.3005	0.197288	0.3933	0.155193	0.3723	0.162884	0.2921	0.220813	0.4163	0.16758	0.5111	1.41557e-05	0.4871	0.234493	-0.2082	5.4255e-06	0.2548	0.271078	0.4994	0.248965	0.3156	0.255827	0.4324	0.266861
9.526	0.2412	2.16083e-06	0.2959	0.188969	0.3879	0.146014	0.3722	0.162693	0.2851	0.209989	0.4118	0.160731	0.5142	1.44388e-05	0.4874	0.235362	-0.2059	5.47715e-06	0.2514	0.26503	0.498	0.247097	0.3226	0.265481	0.4294	0.262893
9.529	0.2342	2.0036e-06	0.2983	0.193309	0.3897	0.149074	0.3704	0.15926	0.2863	0.211845	0.4112	0.159817	0.5156	1.45667e-05	0.4882	0.237681	-0.2142	5.29076e-06	0.2587	0.278015	0.4959	0.244293	0.3269	0.271411	0.4303	0.264084
9.532	0.2412	2.16083e-06	0.2978	0.192405	0.3897	0.149074	0.3758	0.169559	0.2839	0.208134	0.4125	0.161796	0.5186	1.48407e-05	0.4934	0.252754	-0.2144	5.28627e-06	0.2525	0.266987	0.4933	0.240822	0.3243	0.267825	0.4322	0.266596
9.535	0.2395	2.12265e-06	0.299	0.194575	0.3932	0.155023	0.3795	0.176616	0.2847	0.209371	0.4146	0.164992	0.5156	1.45667e-05	0.4914	0.246957	-0.2061	5.47266e-06	0.2533	0.26841	0.499	0.248431	0.3282	0.273204	0.4359	0.271489
9.538	0.2412	2.16083e-06	0.3002	0.196745	0.3925	0.153833	0.3755	0.168987	0.2837	0.207824	0.4125	0.161796	0.5154	1.45484e-05	0.4921	0.248986	-0.2073	5.44571e-06	0.2538	0.269299	0.4969	0.245628	0.327	0.271549	0.4371	0.273076
9.541	0.2398	2.12939e-06	0.3003	0.196926	0.3911	0.151453	0.3735	0.165173	0.2857	0.210917	0.4135	0.163318	0.5148	1.44936e-05	0.4921	0.248986	-0.2083	5.42326e-06	0.2598	0.279972	0.5032	0.254038	0.3257	0.269756	0.4345	0.269638
9.544	0.2399	2.13163e-06	0.3011	0.198373	0.3914	0.151963	0.3742	0.166508	0.2852	0.210144	0.4145	0.16484	0.5139	1.44114e-05	0.4889	0.23971	-0.2104	5.3761e-06	0.2605	0.281217	0.5035	0.254439	0.3268	0.271273	0.4391	0.275721
9.547	0.2427	2.19453e-06	0.2979	0.192586	0.3926	0.154003	0.3723	0.162884	0.2933	0.222669	0.4128	0.162253	0.5132	1.43475e-05	0.489	0.24	-0.2021	5.56249e-06	0.264	0.287442	0.5052	0.256708	0.3268	0.271273	0.4395	0.27625
9.55	0.2436	2.21474e-06	0.2981	0.192948	0.3918	0.152643	0.3743	0.166698	0.2888	0.215711	0.4134	0.163166	0.5151	1.4521e-05	0.4911	0.246087	-0.2041	5.51757e-06	0.2613	0.28264	0.5053	0.256842	0.3228	0.265756	0.4354	0.270828
9.553	0.2446	2.2372e-06	0.2982	0.193128	0.3918	0.152643	0.3765	0.170895	0.285	0.209835	0.4145	0.16484	0.5119	1.42288e-05	0.4856	0.230145	-0.2025	5.5535e-06	0.261	0.282106	0.4978	0.24683	0.3193	0.26093	0.437	0.272944
9.556	0.2427	2.19453e-06	0.2926	0.183002	0.3957	0.159272	0.3832	0.183673	0.2873	0.213391	0.4161	0.167275	0.516	1.46032e-05	0.4875	0.235652	-0.2029	5.54452e-06	0.259	0.278549	0.5005	0.250434	0.3192	0.260792	0.44	0.276911
9.559	0.2404	2.14286e-06	0.2976	0.192043	0.3956	0.159102	0.3846	0.186344	0.2856	0.210762	0.418	0.170167	0.5151	1.4521e-05	0.488	0.237101	-0.2052	5.49287e-06	0.2649	0.289043	0.5076	0.259912	0.326	0.27017	0.4409	0.278101
9.562	0.2387	2.10468e-06	0.2959	0.188969	0.3977	0.162672	0.3809	0.179287	0.2917	0.220195	0.4159	0.166971	0.5179	1.47767e-05	0.4966	0.262029	-0.205	5.49736e-06	0.2641	0.28762	0.5041	0.25524	0.3242	0.267687	0.4394	0.276117
9.565	0.2355	2.0328e-06	0.2941	0.185714	0.3941	0.156553	0.3832	0.183673	0.2937	0.223287	0.416	0.167123	0.517	1.46945e-05	0.4956	0.25913	-0.2062	5.47041e-06	0.262	0.283885	0.4975	0.246429	0.3252	0.269066	0.4379	0.274134
9.568	0.2386	2.10243e-06	0.2957	0.188608	0.3946	0.157403	0.3789	0.175472	0.2912	0.219422	0.4128	0.162253	0.5144	1.44571e-05	0.4929	0.251304	-0.2066	5.46143e-06	0.2604	0.281039	0.5061	0.257909	0.3293	0.274721	0.4366	0.272415
9.571	0.2417	2.17206e-06	0.2989	0.194394	0.3964	0.160462	0.3794	0.176426	0.2939	0.223597	0.4137	0.163623	0.5191	1.48863e-05	0.4963	0.261159	-0.2082	5.4255e-06	0.2606	0.281395	0.5074	0.259645	0.3233	0.266446	0.4402	0.277175
9.574	0.2441	2.22597e-06	0.3011	0.198373	0.3988	0.164542	0.3817	0.180813	0.2934	0.222824	0.4156	0.166514	0.52	1.49685e-05	0.4932	0.252174	-0.2058	5.4794e-06	0.2617	0.283351	0.5087	0.26138	0.3243	0.267825	0.4371	0.273076
9.577	0.2354	2.03055e-06	0.2969	0.190778	0.3979	0.163012	0.3873	0.191493	0.2891	0.216174	0.4113	0.15997	0.5182	1.48041e-05	0.4949	0.257101	-0.2041	5.51757e-06	0.2647	0.288687	0.5049	0.256308	0.3278	0.272652	0.4363	0.272018
9.58	0.2352	2.02606e-06	0.2967	0.190416	0.3994	0.165562	0.3834	0.184055	0.2875	0.2137	0.4167	0.168189	0.5192	1.48955e-05	0.4982	0.266667	-0.2022	5.56024e-06	0.2627	0.28513	0.5091	0.261914	0.3258	0.269894	0.4422	0.27982
9.583	0.2367	2.05976e-06	0.2984	0.19349	0.3982	0.163522	0.3846	0.186344	0.2901	0.217721	0.4164	0.167732	0.5213	1.50872e-05	0.5008	0.274203	-0.204	5.51982e-06	0.264	0.287442	0.5075	0.259778	0.3294	0.274859	0.4371	0.273076
9.586	0.2425	2.19003e-06	0.3025	0.200904	0.4044	0.174061	0.3826	0.182529	0.292	0.220659	0.4147	0.165145	0.5221	1.51603e-05	0.4946	0.256232	-0.2043	5.51308e-06	0.2674	0.29349	0.504	0.255106	0.3324	0.278996	0.4386	0.27506
9.589	0.2385	2.10019e-06	0.2957	0.188608	0.4025	0.170831	0.3788	0.175281	0.2901	0.217721	0.4209	0.174581	0.5201	1.49777e-05	0.4973	0.264058	-0.2019	5.56698e-06	0.2664	0.291711	0.5095	0.262448	0.3328	0.279548	0.445	0.283523
9.592	0.2321	1.95643e-06	0.2991	0.194756	0.3969	0.161312	0.3807	0.178905	0.2916	0.22004	0.4213	0.17519	0.5193	1.49046e-05	0.498	0.266087	-0.2026	5.55126e-06	0.267	0.292778	0.5028	0.253504	0.3292	0.274583	0.4446	0.282994
9.595	0.2353	2.02831e-06	0.3059	0.207052	0.3988	0.164542	0.3813	0.18005	0.2921	0.220813	0.4147	0.165145	0.5201	1.49777e-05	0.4936	0.253333	-0.1971	5.67477e-06	0.2701	0.298292	0.5073	0.259511	0.3288	0.274031	0.442	0.279556
9.598	0.2423	2.18554e-06	0.3053	0.205967	0.3974	0.162162	0.3876	0.192066	0.2897	0.217102	0.4104	0.1586	0.5177	1.47585e-05	0.4962	0.26087	-0.1975	5.66579e-06	0.2683	0.295091	0.5117	0.265385	0.3296	0.275134	0.4458	0.284581
9.601	0.2396	2.12489e-06	0.3036	0.202893	0.3999	0.166412	0.387	0.190921	0.2914	0.219731	0.4163	0.16758	0.5205	1.50142e-05	0.4946	0.256232	-0.1967	5.68375e-06	0.2751	0.307186	0.5096	0.262582	0.3303	0.2761	0.4472	0.286432
9.604	0.2401	2.13613e-06	0.3024	0.200723	0.3921	0.153153	0.3803	0.178142	0.289	0.21602	0.4203	0.173668	0.5216	1.51146e-05	0.4978	0.265507	-0.1968	5.68151e-06	0.2717	0.301138	0.5108	0.264184	0.3292	0.274583	0.4458	0.284581
9.607	0.2379	2.08671e-06	0.301	0.198192	0.3927	0.154173	0.3816	0.180622	0.2919	0.220504	0.4178	0.169863	0.5176	1.47493e-05	0.4944	0.255652	-0.1995	5.62087e-06	0.2696	0.297403	0.506	0.257776	0.3303	0.2761	0.4485	0.288151
9.61	0.2323	1.96092e-06	0.3033	0.202351	0.3955	0.158933	0.3756	0.169178	0.2902	0.217875	0.4176	0.169559	0.5211	1.5069e-05	0.494	0.254493	-0.2012	5.5827e-06	0.2733	0.303984	0.51	0.263116	0.3312	0.277341	0.4518	0.292515
9.613	0.2356	2.03505e-06	0.3038	0.203255	0.399	0.164882	0.3873	0.191493	0.2894	0.216638	0.4182	0.170472	0.5223	1.51786e-05	0.5001	0.272174	-0.1981	5.65231e-06	0.2705	0.299004	0.5147	0.26939	0.3366	0.284788	0.4513	0.291854
9.616	0.2392	2.11591e-06	0.3074	0.209765	0.4003	0.167092	0.3835	0.184246	0.2867	0.212463	0.4151	0.165753	0.5187	1.48498e-05	0.4935	0.253043	-0.1985	5.64333e-06	0.271	0.299893	0.5166	0.271926	0.3365	0.28465	0.4488	0.288548
9.619	0.243	2.20127e-06	0.3051	0.205606	0.398	0.163182	0.3842	0.185581	0.2875	0.2137	0.4136	0.16347	0.5227	1.52151e-05	0.4954	0.258551	-0.1943	5.73765e-06	0.2727	0.302917	0.5129	0.266987	0.3342	0.281478	0.4485	0.288151
9.622	0.241	2.15634e-06	0.306	0.207233	0.3977	0.162672	0.3857	0.188442	0.2882	0.214783	0.4151	0.165753	0.521	1.50599e-05	0.4883	0.237971	-0.1942	5.73989e-06	0.269	0.296336	0.5086	0.261247	0.3396	0.288926	0.4486	0.288284
9.625	0.244	2.22373e-06	0.3059	0.207052	0.3947	0.157573	0.3817	0.180813	0.292	0.220659	0.4203	0.173668	0.5218	1.51329e-05	0.4924	0.249855	-0.1924	5.78031e-06	0.2726	0.302739	0.5117	0.265385	0.3367	0.284926	0.4539	0.295292
9.628	0.2432	2.20576e-06	0.3034	0.202532	0.3959	0.159612	0.3857	0.188442	0.2929	0.22205	0.4196	0.172603	0.5209	1.50507e-05	0.4984	0.267246	-0.1921	5.78705e-06	0.2735	0.30434	0.5164	0.271659	0.3394	0.28865	0.4527	0.293705
9.631	0.2466	2.28213e-06	0.3082	0.211212	0.4015	0.169131	0.3913	0.199123	0.2909	0.218958	0.4169	0.168493	0.519	1.48772e-05	0.4964	0.261449	-0.1935	5.75561e-06	0.2723	0.302206	0.5134	0.267655	0.3401	0.289615	0.4521	0.292912
9.634	0.2443	2.23047e-06	0.308	0.21085	0.4024	0.170661	0.3845	0.186153	0.2939	0.223597	0.4173	0.169102	0.5198	1.49503e-05	0.4939	0.254203	-0.192	5.7893e-06	0.2696	0.297403	0.5171	0.272594	0.3421	0.292373	0.4559	0.297937
9.637	0.2347	2.01483e-06	0.3077	0.210307	0.4058	0.176441	0.3835	0.184246	0.2931	0.22236	0.4199	0.173059	0.5212	1.50781e-05	0.4947	0.256522	-0.1922	5.78481e-06	0.2689	0.296158	0.5192	0.275397	0.3431	0.293753	0.4563	0.298466
9.64	0.2402	2.13837e-06	0.3115	0.217179	0.4014	0.168961	0.3877	0.192256	0.2938	0.223442	0.4204	0.17382	0.5208	1.50416e-05	0.4948	0.256812	-0.1895	5.84544e-06	0.268	0.294557	0.5216	0.278601	0.3449	0.296235	0.4543	0.295821
9.643	0.2446	2.2372e-06	0.3074	0.209765	0.3996	0.165902	0.3905	0.197597	0.2963	0.227308	0.4214	0.175342	0.5222	1.51694e-05	0.4906	0.244638	-0.1884	5.87014e-06	0.273	0.303451	0.5173	0.272861	0.3476	0.299959	0.4558	0.297805
9.646	0.2476	2.30459e-06	0.3091	0.212839	0.3995	0.165732	0.3859	0.188823	0.2929	0.22205	0.4204	0.17382	0.5237	1.53064e-05	0.4931	0.251884	-0.1885	5.86789e-06	0.2744	0.305941	0.5214	0.278334	0.3457	0.297338	0.4552	0.297011
9.649	0.247	2.29111e-06	0.308	0.21085	0.398	0.163182	0.3902	0.197025	0.2931	0.22236	0.4235	0.178539	0.5167	1.46671e-05	0.493	0.251594	-0.1932	5.76235e-06	0.2806	0.316969	0.5218	0.278868	0.3493	0.302303	0.4585	0.301375
9.652	0.2441	2.22597e-06	0.3136	0.220976	0.3972	0.161822	0.3842	0.185581	0.2937	0.223287	0.4226	0.177169	0.5158	1.45849e-05	0.4941	0.254783	-0.1886	5.86565e-06	0.2789	0.313945	0.5219	0.279001	0.3525	0.306716	0.4559	0.297937
9.655	0.2471	2.29336e-06	0.3105	0.215371	0.3944	0.157063	0.387	0.190921	0.2964	0.227463	0.4193	0.172146	0.5179	1.47767e-05	0.4901	0.243188	-0.1878	5.88361e-06	0.2772	0.310921	0.5243	0.282205	0.3479	0.300372	0.461	0.304681
9.658	0.2403	2.14062e-06	0.3078	0.210488	0.398	0.163182	0.3879	0.192638	0.2976	0.229318	0.4204	0.17382	0.5175	1.47402e-05	0.4942	0.255072	-0.1874	5.8926e-06	0.2776	0.311633	0.5188	0.274863	0.3483	0.300924	0.463	0.307326
9.661	0.2401	2.13613e-06	0.3088	0.212297	0.3976	0.162502	0.3854	0.18787	0.2974	0.229009	0.421	0.174734	0.5172	1.47128e-05	0.4928	0.251014	-0.1877	5.88586e-06	0.2785	0.313234	0.5171	0.272594	0.3487	0.301476	0.4612	0.304946
9.664	0.2428	2.19677e-06	0.3056	0.20651	0.4008	0.167942	0.3863	0.189586	0.2978	0.229627	0.4246	0.180213	0.5179	1.47767e-05	0.4846	0.227246	-0.1835	5.98018e-06	0.2796	0.31519	0.5168	0.272193	0.3473	0.299545	0.4613	0.305078
9.667	0.2433	2.208e-06	0.3086	0.211935	0.4023	0.170491	0.3868	0.19054	0.2935	0.222978	0.42	0.173212	0.5165	1.46489e-05	0.4941	0.254783	-0.1883	5.87239e-06	0.2853	0.325329	0.5195	0.275798	0.3453	0.296787	0.4608	0.304417
9.67	0.2474	2.3001e-06	0.3018	0.199638	0.404	0.173381	0.3898	0.196262	0.2983	0.2304	0.4176	0.169559	0.5231	1.52516e-05	0.4953	0.258261	-0.1869	5.90383e-06	0.2873	0.328887	0.5172	0.272727	0.3481	0.300648	0.4617	0.305607
9.673	0.245	2.24619e-06	0.3035	0.202712	0.4008	0.167942	0.3877	0.192256	0.2977	0.229473	0.419	0.171689	0.5241	1.5343e-05	0.4951	0.257681	-0.1782	6.0992e-06	0.2801	0.31608	0.5222	0.279402	0.3467	0.298717	0.4601	0.303491
9.676	0.2437	2.21699e-06	0.3016	0.199277	0.3991	0.165052	0.3859	0.188823	0.2976	0.229318	0.4189	0.171537	0.5275	1.56535e-05	0.4995	0.270435	-0.1782	6.0992e-06	0.2838	0.322661	0.5218	0.278868	0.3481	0.300648	0.4639	0.308516
9.679	0.2502	2.36299e-06	0.3003	0.196926	0.4013	0.168791	0.3858	0.188632	0.3034	0.238287	0.4205	0.173973	0.5235	1.52882e-05	0.5005	0.273333	-0.1803	6.05204e-06	0.2813	0.318214	0.5246	0.282606	0.3498	0.302993	0.4653	0.310368
9.682	0.2418	2.17431e-06	0.2996	0.19566	0.4033	0.172191	0.3891	0.194927	0.3003	0.233493	0.4195	0.172451	0.5223	1.51786e-05	0.504	0.283478	-0.179	6.08123e-06	0.279	0.314123	0.5288	0.288213	0.3461	0.29789	0.4659	0.311161
9.685	0.2451	2.24843e-06	0.3006	0.197468	0.3957	0.159272	0.3879	0.192638	0.3011	0.23473	0.4201	0.173364	0.5207	1.50325e-05	0.5034	0.281739	-0.1765	6.13737e-06	0.2837	0.322483	0.529	0.28848	0.3485	0.3012	0.4662	0.311558
9.688	0.2403	2.14062e-06	0.3025	0.200904	0.3977	0.162672	0.3884	0.193591	0.3012	0.234885	0.4224	0.176865	0.5201	1.49777e-05	0.4964	0.261449	-0.1738	6.19801e-06	0.2847	0.324262	0.5236	0.281271	0.3491	0.302027	0.4663	0.31169
9.691	0.2474	2.3001e-06	0.3074	0.209765	0.3987	0.164372	0.3842	0.185581	0.3007	0.234112	0.4226	0.177169	0.5234	1.5279e-05	0.4981	0.266377	-0.1779	6.10593e-06	0.2867	0.327819	0.5287	0.288079	0.3498	0.302993	0.4637	0.308252
9.694	0.2469	2.28887e-06	0.3017	0.199458	0.4058	0.176441	0.3872	0.191303	0.3016	0.235503	0.4217	0.175799	0.5266	1.55713e-05	0.4981	0.266377	-0.1769	6.12839e-06	0.2892	0.332266	0.5277	0.286744	0.3491	0.302027	0.4624	0.306533
9.697	0.2468	2.28662e-06	0.3039	0.203436	0.4021	0.170151	0.3869	0.19073	0.2988	0.231174	0.423	0.177778	0.5232	1.52608e-05	0.4952	0.257971	-0.1767	6.13288e-06	0.2885	0.331021	0.5244	0.282339	0.3511	0.304786	0.4661	0.311426
9.7	0.2513	2.3877e-06	0.3077	0.210307	0.3986	0.164202	0.39	0.196643	0.2991	0.231638	0.4255	0.181583	0.5217	1.51238e-05	0.4986	0.267826	-0.1732	6.21148e-06	0.2879	0.329954	0.5232	0.280737	0.3541	0.308923	0.4688	0.314996
9.703	0.25	2.3585e-06	0.3091	0.212839	0.4012	0.168621	0.3941	0.204463	0.3016	0.235503	0.4213	0.17519	0.5176	1.47493e-05	0.4981	0.266377	-0.1734	6.20699e-06	0.2893	0.332444	0.5214	0.278334	0.3564	0.312095	0.4682	0.314203
9.706	0.2457	2.26191e-06	0.3076	0.210127	0.4039	0.173211	0.3937	0.2037	0.3002	0.233338	0.42	0.173212	0.5256	1.548e-05	0.4957	0.25942	-0.1721	6.23618e-06	0.285	0.324795	0.528	0.287145	0.3535	0.308095	0.4721	0.31936
9.709	0.2496	2.34951e-06	0.3066	0.208318	0.402	0.169981	0.3881	0.193019	0.301	0.234576	0.4256	0.181735	0.5268	1.55895e-05	0.4978	0.265507	-0.1718	6.24292e-06	0.2846	0.324084	0.5229	0.280336	0.3534	0.307958	0.4734	0.321079
9.712	0.2492	2.34053e-06	0.3089	0.212477	0.3963	0.160292	0.3879	0.192638	0.301	0.234576	0.4228	0.177473	0.5283	1.57265e-05	0.4971	0.263478	-0.1731	6.21373e-06	0.2852	0.325151	0.53	0.289814	0.3533	0.30782	0.4723	0.319624
9.715	0.2456	2.25967e-06	0.3063	0.207776	0.3983	0.163692	0.3887	0.194164	0.3026	0.23705	0.4231	0.17793	0.5216	1.51146e-05	0.502	0.277681	-0.1726	6.22495e-06	0.2963	0.344895	0.5267	0.285409	0.3514	0.305199	0.4744	0.322401
9.718	0.2427	2.19453e-06	0.3083	0.211392	0.3989	0.164712	0.386	0.189014	0.3028	0.237359	0.4233	0.178234	0.5206	1.50233e-05	0.5025	0.27913	-0.1771	6.1239e-06	0.2975	0.34703	0.5291	0.288613	0.3535	0.308095	0.4727	0.320153
9.721	0.2421	2.18105e-06	0.3068	0.20868	0.3992	0.165222	0.3843	0.185772	0.3038	0.238905	0.426	0.182344	0.5269	1.55987e-05	0.5023	0.278551	-0.1731	6.21373e-06	0.2954	0.343294	0.5288	0.288213	0.3544	0.309337	0.4734	0.321079
9.724	0.2371	2.06874e-06	0.3067	0.208499	0.4	0.166582	0.3871	0.191112	0.3004	0.233648	0.4251	0.180974	0.5304	1.59183e-05	0.5039	0.283188	-0.1696	6.29232e-06	0.2984	0.34863	0.5285	0.287812	0.3537	0.308371	0.4758	0.324253
9.727	0.245	2.24619e-06	0.3048	0.205063	0.398	0.163182	0.3836	0.184436	0.3065	0.24308	0.4236	0.178691	0.5333	1.61832e-05	0.4976	0.264928	-0.1717	6.24516e-06	0.2937	0.34027	0.5267	0.285409	0.3565	0.312233	0.4757	0.324121
9.73	0.2495	2.34727e-06	0.3057	0.206691	0.3961	0.159952	0.3857	0.188442	0.307	0.243853	0.4288	0.186606	0.5286	1.57539e-05	0.5016	0.276522	-0.1719	6.24067e-06	0.2944	0.341515	0.5278	0.286878	0.3597	0.316646	0.4743	0.322269
9.733	0.2469	2.28887e-06	0.3056	0.20651	0.3958	0.159442	0.3836	0.184436	0.3034	0.238287	0.4293	0.187367	0.5304	1.59183e-05	0.5045	0.284928	-0.1717	6.24516e-06	0.295	0.342583	0.5273	0.28621	0.3628	0.320921	0.476	0.324517
9.736	0.245	2.24619e-06	0.3055	0.206329	0.4008	0.167942	0.3868	0.19054	0.3046	0.240142	0.4253	0.181279	0.5304	1.59183e-05	0.5034	0.281739	-0.172	6.23843e-06	0.2958	0.344006	0.5273	0.28621	0.3575	0.313612	0.4771	0.325972
9.739	0.2511	2.38321e-06	0.3086	0.211935	0.3984	0.163862	0.3841	0.18539	0.3033	0.238132	0.424	0.1793	0.5331	1.61649e-05	0.5043	0.284348	-0.1669	6.35296e-06	0.2975	0.34703	0.5181	0.273929	0.3538	0.308509	0.4758	0.324253
9.742	0.249	2.33604e-06	0.3062	0.207595	0.3972	0.161822	0.3825	0.182338	0.3013	0.235039	0.4245	0.180061	0.5328	1.61375e-05	0.5075	0.293623	-0.1677	6.33499e-06	0.2951	0.342761	0.5273	0.28621	0.353	0.307406	0.4786	0.327956
9.745	0.2498	2.35401e-06	0.305	0.205425	0.4039	0.173211	0.3871	0.191112	0.3078	0.24509	0.4232	0.178082	0.5325	1.61101e-05	0.5104	0.302029	-0.1679	6.3305e-06	0.295	0.342583	0.5264	0.285009	0.3589	0.315543	0.4789	0.328352
9.748	0.2501	2.36074e-06	0.3068	0.20868	0.4049	0.174911	0.3859	0.188823	0.3079	0.245245	0.4301	0.188584	0.5349	1.63293e-05	0.5092	0.298551	-0.1651	6.39338e-06	0.2971	0.346318	0.5325	0.293152	0.3568	0.312647	0.4812	0.331394
9.751	0.2478	2.30908e-06	0.3096	0.213743	0.3964	0.160462	0.3877	0.192256	0.3061	0.242462	0.4313	0.190411	0.534	1.62471e-05	0.5083	0.295942	-0.1684	6.31927e-06	0.3005	0.352366	0.5341	0.295288	0.3579	0.314164	0.48	0.329807
9.754	0.2436	2.21474e-06	0.3094	0.213382	0.4003	0.167092	0.3877	0.192256	0.2995	0.232256	0.4306	0.189346	0.5397	1.67677e-05	0.5069	0.291884	-0.1661	6.37092e-06	0.3014	0.353967	0.5296	0.28928	0.3604	0.317611	0.4799	0.329675
9.757	0.2482	2.31807e-06	0.3079	0.210669	0.3967	0.160972	0.3855	0.18806	0.3039	0.23906	0.4297	0.187976	0.5419	1.69686e-05	0.5039	0.283188	-0.1666	6.35969e-06	0.2987	0.349164	0.5296	0.28928	0.3604	0.317611	0.4801	0.329939
9.76	0.2526	2.4169e-06	0.3144	0.222423	0.3955	0.158933	0.3793	0.176235	0.303	0.237668	0.4309	0.189802	0.5379	1.66033e-05	0.5052	0.286957	-0.1623	6.45626e-06	0.2966	0.345429	0.5337	0.294754	0.3639	0.322438	0.4856	0.337212
9.763	0.2492	2.34053e-06	0.3101	0.214647	0.4024	0.170661	0.3777	0.173183	0.3027	0.237204	0.4248	0.180518	0.5409	1.68773e-05	0.5077	0.294203	-0.162	6.46299e-06	0.2985	0.348808	0.5321	0.292618	0.3669	0.326576	0.4813	0.331526
9.766	0.2499	2.35625e-06	0.3128	0.21953	0.4015	0.169131	0.3847	0.186534	0.3064	0.242926	0.4217	0.175799	0.5339	1.6238e-05	0.5067	0.291304	-0.1604	6.49892e-06	0.2982	0.348275	0.5354	0.297023	0.3671	0.326851	0.4851	0.336551
9.769	0.2535	2.43711e-06	0.3132	0.220253	0.4023	0.170491	0.3844	0.185962	0.3027	0.237204	0.4285	0.186149	0.5339	1.6238e-05	0.5086	0.296812	-0.1627	6.44727e-06	0.3001	0.351654	0.5343	0.295555	0.3641	0.322714	0.4829	0.333642
9.772	0.2519	2.40118e-06	0.3122	0.218445	0.4015	0.169131	0.3859	0.188823	0.3028	0.237359	0.4263	0.182801	0.53	1.58818e-05	0.5072	0.292754	-0.1633	6.4338e-06	0.3031	0.35699	0.5316	0.29195	0.3627	0.320783	0.4877	0.339989
9.775	0.2491	2.33828e-06	0.3119	0.217902	0.4038	0.173041	0.3813	0.18005	0.3017	0.235658	0.4253	0.181279	0.5331	1.61649e-05	0.5063	0.290145	-0.1608	6.48994e-06	0.3078	0.36535	0.5369	0.299025	0.3621	0.319956	0.492	0.345676
9.778	0.2483	2.32031e-06	0.3131	0.220072	0.3973	0.161992	0.3839	0.185009	0.3043	0.239678	0.4235	0.178539	0.5342	1.62654e-05	0.5079	0.294783	-0.1603	6.50117e-06	0.3028	0.356457	0.5361	0.297958	0.3621	0.319956	0.4893	0.342105
9.781	0.2437	2.21699e-06	0.3098	0.214105	0.3999	0.166412	0.3825	0.182338	0.302	0.236122	0.4255	0.181583	0.5325	1.61101e-05	0.5064	0.290435	-0.1601	6.50566e-06	0.3042	0.358947	0.5386	0.301295	0.3615	0.319128	0.4854	0.336948
9.784	0.2449	2.24394e-06	0.3109	0.216094	0.3987	0.164372	0.3817	0.180813	0.307	0.243853	0.4273	0.184323	0.5331	1.61649e-05	0.5119	0.306377	-0.1575	6.56405e-06	0.3027	0.356279	0.5366	0.298625	0.3634	0.321749	0.4887	0.341312
9.787	0.2493	2.34277e-06	0.3166	0.226401	0.403	0.171681	0.3876	0.192066	0.3108	0.249729	0.4249	0.18067	0.5351	1.63476e-05	0.5008	0.274203	-0.1594	6.52138e-06	0.3034	0.357524	0.536	0.297824	0.3655	0.324645	0.4865	0.338403
9.79	0.2518	2.39893e-06	0.3122	0.218445	0.3998	0.166242	0.3884	0.193591	0.3109	0.249884	0.4264	0.182953	0.5342	1.62654e-05	0.5019	0.277391	-0.1578	6.55731e-06	0.3032	0.357168	0.538	0.300494	0.3669	0.326576	0.4871	0.339196
9.793	0.2511	2.38321e-06	0.3159	0.225136	0.3958	0.159442	0.3841	0.18539	0.3127	0.252667	0.4268	0.183562	0.5376	1.65759e-05	0.5063	0.290145	-0.1578	6.55731e-06	0.3067	0.363394	0.5339	0.295021	0.3707	0.331816	0.4893	0.342105
9.796	0.2509	2.37871e-06	0.3153	0.224051	0.4009	0.168112	0.3873	0.191493	0.314	0.254678	0.4262	0.182648	0.535	1.63384e-05	0.5095	0.29942	-0.1557	6.60447e-06	0.3012	0.353611	0.5289	0.288346	0.3713	0.332644	0.4937	0.347924
9.799	0.2474	2.3001e-06	0.3149	0.223327	0.4013	0.168791	0.3912	0.198932	0.3076	0.244781	0.4238	0.178995	0.5312	1.59914e-05	0.5091	0.298261	-0.1492	6.75044e-06	0.3016	0.354322	0.5354	0.297023	0.3758	0.33885	0.4951	0.349775
9.802	0.2446	2.2372e-06	0.3144	0.222423	0.4001	0.166752	0.3893	0.195308	0.3126	0.252513	0.425	0.180822	0.5335	1.62014e-05	0.5062	0.289855	-0.1517	6.6943e-06	0.3062	0.362504	0.5371	0.299292	0.3799	0.344504	0.4906	0.343824
9.805	0.2446	2.2372e-06	0.3156	0.224593	0.4012	0.168621	0.3909	0.19836	0.3105	0.249266	0.4226	0.177169	0.5394	1.67403e-05	0.5093	0.298841	-0.1541	6.6404e-06	0.3105	0.370153	0.5377	0.300093	0.377	0.340505	0.4964	0.351494
9.808	0.2467	2.28437e-06	0.3154	0.224231	0.3983	0.163692	0.3892	0.195117	0.3113	0.250503	0.4242	0.179604	0.5308	1.59549e-05	0.5114	0.304928	-0.1534	6.65612e-06	0.3072	0.364283	0.5382	0.300761	0.3766	0.339953	0.492	0.345676
9.811	0.2516	2.39444e-06	0.3167	0.226582	0.4026	0.171001	0.3814	0.18024	0.3144	0.255296	0.4253	0.181279	0.5316	1.60279e-05	0.5086	0.296812	-0.1572	6.57078e-06	0.3082	0.366062	0.5475	0.313176	0.3753	0.33816	0.4935	0.347659
9.814	0.2543	2.45508e-06	0.3164	0.22604	0.4046	0.174401	0.3855	0.18806	0.3113	0.250503	0.4281	0.18554	0.532	1.60644e-05	0.508	0.295072	-0.1526	6.67408e-06	0.3079	0.365528	0.5398	0.302897	0.3741	0.336505	0.4968	0.352023
9.817	0.2565	2.5045e-06	0.3096	0.213743	0.4027	0.171171	0.3876	0.192066	0.3083	0.245864	0.4277	0.184932	0.5352	1.63567e-05	0.5044	0.284638	-0.1526	6.67408e-06	0.3079	0.365528	0.5415	0.305166	0.3757	0.338712	0.5008	0.357313
9.82	0.2506	2.37198e-06	0.3068	0.20868	0.4053	0.175591	0.3929	0.202174	0.3109	0.249884	0.4294	0.187519	0.5378	1.65941e-05	0.5055	0.287826	-0.1497	6.73921e-06	0.3137	0.375845	0.5424	0.306368	0.375	0.337747	0.5012	0.357842
9.823	0.2476	2.30459e-06	0.3011	0.198373	0.4047	0.174571	0.3976	0.211139	0.3111	0.250193	0.4291	0.187062	0.5373	1.65485e-05	0.5028	0.28	-0.1497	6.73921e-06	0.3087	0.366951	0.5445	0.309171	0.3798	0.344366	0.4982	0.353875
9.826	0.2515	2.39219e-06	0.308	0.21085	0.4051	0.175251	0.3869	0.19073	0.314	0.254678	0.4335	0.19376	0.5399	1.67859e-05	0.51	0.30087	-0.149	6.75493e-06	0.3133	0.375133	0.5502	0.31678	0.3796	0.34409	0.4949	0.349511
9.829	0.2513	2.3877e-06	0.3105	0.215371	0.4029	0.171511	0.3892	0.195117	0.3148	0.255915	0.4313	0.190411	0.5386	1.66672e-05	0.5106	0.302609	-0.1457	6.82903e-06	0.3102	0.369619	0.5504	0.317047	0.3793	0.343677	0.4966	0.351759
9.832	0.2543	2.45508e-06	0.3152	0.22387	0.4008	0.167942	0.3873	0.191493	0.318	0.260863	0.429	0.18691	0.5397	1.67677e-05	0.5094	0.29913	-0.1488	6.75942e-06	0.3111	0.37122	0.5541	0.321986	0.3781	0.342022	0.4984	0.354139
9.835	0.2481	2.31582e-06	0.3152	0.22387	0.4002	0.166922	0.3854	0.18787	0.3123	0.252049	0.4286	0.186301	0.5385	1.66581e-05	0.5051	0.286667	-0.1465	6.81107e-06	0.3073	0.364461	0.5477	0.313443	0.3759	0.338988	0.5001	0.356387
9.838	0.2497	2.35176e-06	0.3086	0.211935	0.4036	0.172701	0.3855	0.18806	0.3127	0.252667	0.4274	0.184475	0.542	1.69777e-05	0.5043	0.284348	-0.146	6.8223e-06	0.3095	0.368374	0.551	0.317848	0.3853	0.351951	0.4986	0.354404
9.841	0.253	2.42588e-06	0.312	0.218083	0.4027	0.171171	0.3866	0.190158	0.3115	0.250812	0.428	0.185388	0.5427	1.70417e-05	0.5063	0.290145	-0.1508	6.71451e-06	0.3132	0.374956	0.5503	0.316914	0.3855	0.352227	0.5035	0.360883
9.844	0.2521	2.40567e-06	0.3099	0.214286	0.401	0.168281	0.3893	0.195308	0.3139	0.254523	0.4329	0.192846	0.543	1.7069e-05	0.5059	0.288986	-0.145	6.84475e-06	0.3145	0.377268	0.5462	0.31144	0.3794	0.343815	0.5064	0.364718
9.847	0.2525	2.41465e-06	0.3149	0.223327	0.4045	0.174231	0.3878	0.192447	0.3167	0.258853	0.4317	0.19102	0.5425	1.70234e-05	0.5062	0.289855	-0.1437	6.87395e-06	0.3213	0.389363	0.5433	0.307569	0.3814	0.346573	0.5067	0.365115
9.85	0.2512	2.38545e-06	0.3139	0.221519	0.4058	0.176441	0.3927	0.201793	0.314	0.254678	0.4284	0.185997	0.5427	1.70417e-05	0.5043	0.284348	-0.1463	6.81556e-06	0.3233	0.392921	0.5479	0.31371	0.3815	0.346711	0.5089	0.368024
9.853	0.2516	2.39444e-06	0.3157	0.224774	0.4077	0.17967	0.3905	0.197597	0.3149	0.256069	0.4315	0.190715	0.5406	1.68499e-05	0.5047	0.285507	-0.1411	6.93234e-06	0.325	0.395945	0.5514	0.318382	0.3851	0.351676	0.5092	0.368421
9.856	0.2484	2.32256e-06	0.3131	0.220072	0.405	0.175081	0.3922	0.200839	0.3172	0.259626	0.4282	0.185693	0.5453	1.72791e-05	0.5096	0.29971	-0.1362	7.04237e-06	0.3187	0.384739	0.55	0.316513	0.3871	0.354434	0.5076	0.366305
9.859	0.2498	2.35401e-06	0.3123	0.218626	0.4035	0.172531	0.3926	0.201602	0.3179	0.260708	0.4303	0.188889	0.5444	1.71969e-05	0.5113	0.304638	-0.1362	7.04237e-06	0.3227	0.391853	0.554	0.321853	0.3854	0.352089	0.5078	0.36657
9.862	0.2478	2.30908e-06	0.3171	0.227306	0.4058	0.176441	0.3856	0.188251	0.3155	0.256997	0.4274	0.184475	0.5397	1.67677e-05	0.514	0.312464	-0.1376	7.01093e-06	0.3232	0.392743	0.5504	0.317047	0.3863	0.353331	0.5104	0.370008
9.865	0.2533	2.43262e-06	0.3161	0.225497	0.4069	0.17831	0.3891	0.194927	0.317	0.259317	0.4337	0.194064	0.543	1.7069e-05	0.5098	0.30029	-0.1413	6.92784e-06	0.3226	0.391676	0.5472	0.312775	0.3842	0.350434	0.5083	0.367231
9.868	0.2484	2.32256e-06	0.314	0.2217	0.4062	0.177121	0.3878	0.192447	0.318	0.260863	0.4301	0.188584	0.5429	1.70599e-05	0.5156	0.317101	-0.139	6.97949e-06	0.3205	0.38794	0.5526	0.319984	0.3881	0.355813	0.5138	0.374504
9.871	0.2485	2.32481e-06	0.3149	0.223327	0.4075	0.17933	0.3893	0.195308	0.3188	0.2621	0.4344	0.195129	0.5457	1.73156e-05	0.514	0.312464	-0.1419	6.91437e-06	0.32	0.387051	0.5533	0.320918	0.3824	0.347952	0.5135	0.374107
9.874	0.254	2.44835e-06	0.3147	0.222966	0.4083	0.18069	0.389	0.194736	0.3193	0.262873	0.4356	0.196956	0.5439	1.71512e-05	0.5117	0.305797	-0.1349	7.07157e-06	0.3263	0.398257	0.562	0.332532	0.384	0.350159	0.5145	0.37543
9.877	0.2532	2.43038e-06	0.3163	0.225859	0.4074	0.17916	0.3893	0.195308	0.3211	0.265656	0.4323	0.191933	0.5462	1.73613e-05	0.5139	0.312174	-0.1335	7.103e-06	0.328	0.401281	0.5601	0.329996	0.3861	0.353055	0.5177	0.379661
9.88	0.2547	2.46407e-06	0.3162	0.225678	0.4119	0.186809	0.3951	0.20637	0.319	0.262409	0.4356	0.196956	0.5419	1.69686e-05	0.5113	0.304638	-0.1334	7.10525e-06	0.3269	0.399324	0.562	0.332532	0.3869	0.354158	0.5177	0.379661
9.883	0.2545	2.45958e-06	0.3158	0.224955	0.4072	0.17882	0.3944	0.205035	0.3216	0.26643	0.4341	0.194673	0.5456	1.73065e-05	0.5119	0.306377	-0.1328	7.11872e-06	0.33	0.404838	0.5547	0.322787	0.3865	0.353606	0.515	0.376091
9.886	0.2588	2.55616e-06	0.3164	0.22604	0.4083	0.18069	0.3887	0.194164	0.3179	0.260708	0.436	0.197565	0.5467	1.7407e-05	0.5024	0.278841	-0.1322	7.1322e-06	0.3254	0.396656	0.5554	0.323722	0.3862	0.353193	0.5176	0.379529
9.889	0.2535	2.43711e-06	0.3156	0.224593	0.4092	0.18222	0.3886	0.193973	0.3156	0.257152	0.4322	0.191781	0.5448	1.72334e-05	0.5108	0.303188	-0.1299	7.18385e-06	0.3284	0.401992	0.5563	0.324923	0.3857	0.352503	0.5106	0.370272
9.892	0.2572	2.52022e-06	0.3165	0.226221	0.4104	0.18426	0.3894	0.195499	0.315	0.256224	0.4342	0.194825	0.5476	1.74892e-05	0.5126	0.308406	-0.1288	7.20855e-06	0.3321	0.408573	0.5584	0.327727	0.3852	0.351814	0.5132	0.373711
9.895	0.2527	2.41915e-06	0.3134	0.220615	0.4101	0.18375	0.392	0.200458	0.316	0.25777	0.4348	0.195738	0.55	1.77083e-05	0.5104	0.302029	-0.129	7.20406e-06	0.3311	0.406795	0.56	0.329863	0.3854	0.352089	0.5188	0.381116
9.898	0.2521	2.40567e-06	0.3148	0.223146	0.4085	0.18103	0.3925	0.201411	0.3217	0.266584	0.4288	0.186606	0.5504	1.77449e-05	0.5133	0.310435	-0.1313	7.15241e-06	0.331	0.406617	0.5588	0.328261	0.3898	0.358157	0.5196	0.382174
9.901	0.2498	2.35401e-06	0.3188	0.23038	0.4079	0.18001	0.3919	0.200267	0.3272	0.275089	0.4303	0.188889	0.5488	1.75987e-05	0.5113	0.304638	-0.134	7.09178e-06	0.3342	0.412309	0.5562	0.32479	0.3909	0.359675	0.5158	0.377149
9.904	0.2505	2.36973e-06	0.3184	0.229656	0.4072	0.17882	0.391	0.19855	0.3279	0.276171	0.428	0.185388	0.5501	1.77175e-05	0.5121	0.306957	-0.1316	7.14567e-06	0.3313	0.40715	0.5629	0.333734	0.3931	0.362709	0.5149	0.375959
9.907	0.2504	2.36748e-06	0.3176	0.22821	0.407	0.17848	0.3935	0.203319	0.326	0.273233	0.4287	0.186454	0.5465	1.73887e-05	0.5048	0.285797	-0.1297	7.18834e-06	0.3321	0.408573	0.564	0.335202	0.3957	0.366294	0.5196	0.382174
9.91	0.2543	2.45508e-06	0.3176	0.22821	0.4066	0.1778	0.392	0.200458	0.3251	0.271842	0.4286	0.186301	0.5503	1.77357e-05	0.5082	0.295652	-0.1306	7.16813e-06	0.3357	0.414977	0.5617	0.332132	0.3951	0.365467	0.5223	0.385745
9.913	0.2516	2.39444e-06	0.32	0.23255	0.4061	0.176951	0.3949	0.205989	0.3252	0.271996	0.4282	0.185693	0.5538	1.80554e-05	0.512	0.306667	-0.1295	7.19283e-06	0.331	0.406617	0.5626	0.333333	0.397	0.368087	0.5211	0.384158
9.916	0.2493	2.34277e-06	0.3225	0.237071	0.408	0.18018	0.3972	0.210376	0.3252	0.271996	0.4307	0.189498	0.5517	1.78636e-05	0.5126	0.308406	-0.1272	7.24448e-06	0.3313	0.40715	0.5643	0.335603	0.3971	0.368225	0.5232	0.386935
9.919	0.253	2.42588e-06	0.321	0.234358	0.4007	0.167772	0.3915	0.199504	0.3264	0.273852	0.4309	0.189802	0.5506	1.77631e-05	0.5129	0.309275	-0.1274	7.23999e-06	0.3381	0.419246	0.5615	0.331865	0.3974	0.368639	0.5241	0.388125
9.922	0.2519	2.40118e-06	0.3211	0.234539	0.4055	0.175931	0.389	0.194736	0.3246	0.271069	0.4315	0.190715	0.5499	1.76992e-05	0.5128	0.308986	-0.1301	7.17936e-06	0.3316	0.407684	0.566	0.337872	0.3997	0.371811	0.5299	0.395795
9.925	0.2568	2.51124e-06	0.3192	0.231103	0.4047	0.174571	0.3913	0.199123	0.3217	0.266584	0.4314	0.190563	0.5526	1.79458e-05	0.5166	0.32	-0.1281	7.22427e-06	0.3363	0.416044	0.5657	0.337472	0.3986	0.370294	0.531	0.397249
9.928	0.2638	2.66847e-06	0.317	0.227125	0.4061	0.176951	0.3948	0.205798	0.3252	0.271996	0.4353	0.196499	0.548	1.75257e-05	0.5114	0.304928	-0.1288	7.20855e-06	0.337	0.417289	0.5623	0.332933	0.3964	0.36726	0.5269	0.391828
9.931	0.2563	2.50001e-06	0.3175	0.228029	0.4113	0.18579	0.3938	0.203891	0.3289	0.277718	0.4359	0.197412	0.5494	1.76535e-05	0.5099	0.30058	-0.1264	7.26245e-06	0.3396	0.421914	0.5678	0.340275	0.3948	0.365053	0.5257	0.390241
9.934	0.258	2.53819e-06	0.3174	0.227848	0.4029	0.171511	0.3972	0.210376	0.3195	0.263182	0.4302	0.188737	0.5531	1.79915e-05	0.5072	0.292754	-0.1279	7.22876e-06	0.3402	0.422981	0.5694	0.342411	0.4021	0.375121	0.5279	0.39315
9.937	0.2597	2.57638e-06	0.3146	0.222785	0.4031	0.171851	0.3958	0.207706	0.3213	0.265966	0.4323	0.191933	0.5529	1.79732e-05	0.5118	0.306087	-0.1301	7.17936e-06	0.3383	0.419602	0.5654	0.337071	0.4036	0.377189	0.5241	0.388125
9.94	0.2607	2.59884e-06	0.3188	0.23038	0.4082	0.18052	0.393	0.202365	0.321	0.265502	0.4354	0.196651	0.552	1.7891e-05	0.5118	0.306087	-0.1272	7.24448e-06	0.3385	0.419957	0.5649	0.336404	0.4033	0.376776	0.5299	0.395795
9.943	0.2561	2.49552e-06	0.3214	0.235081	0.4018	0.169641	0.3892	0.195117	0.3217	0.266584	0.4358	0.19726	0.5511	1.78088e-05	0.511	0.303768	-0.1236	7.32532e-06	0.3351	0.41391	0.5639	0.335069	0.4028	0.376086	0.5341	0.401349
9.946	0.2572	2.52022e-06	0.3197	0.232007	0.4055	0.175931	0.3942	0.204654	0.3259	0.273079	0.4341	0.194673	0.5533	1.80097e-05	0.5148	0.314783	-0.123	7.3388e-06	0.3366	0.416578	0.5661	0.338006	0.4018	0.374707	0.5328	0.39963
9.949	0.2568	2.51124e-06	0.3205	0.233454	0.4061	0.176951	0.3891	0.194927	0.3301	0.279573	0.4362	0.197869	0.5514	1.78362e-05	0.5137	0.311594	-0.1212	7.37922e-06	0.3437	0.429207	0.5652	0.336804	0.4061	0.380637	0.5314	0.397778
9.952	0.2565	2.5045e-06	0.3219	0.235986	0.4105	0.18443	0.3914	0.199313	0.3328	0.283748	0.4384	0.201218	0.5518	1.78727e-05	0.5158	0.317681	-0.1199	7.40841e-06	0.3456	0.432586	0.5715	0.345214	0.4057	0.380086	0.539	0.407829
9.955	0.2588	2.55616e-06	0.3224	0.23689	0.4071	0.17865	0.3908	0.198169	0.3287	0.277408	0.435	0.196043	0.5509	1.77905e-05	0.5163	0.31913	-0.1235	7.32757e-06	0.3479	0.436677	0.5773	0.352957	0.4039	0.377603	0.5347	0.402142
9.958	0.2576	2.52921e-06	0.324	0.239783	0.41	0.18358	0.3902	0.197025	0.3276	0.275707	0.4343	0.194977	0.5508	1.77814e-05	0.5077	0.294203	-0.1221	7.35901e-06	0.3449	0.431341	0.5733	0.347617	0.405	0.37912	0.5352	0.402803
9.961	0.2642	2.67746e-06	0.3205	0.233454	0.4158	0.193439	0.3877	0.192256	0.3298	0.279109	0.4332	0.193303	0.5501	1.77175e-05	0.5154	0.316522	-0.121	7.38371e-06	0.3475	0.435966	0.5715	0.345214	0.4025	0.375672	0.5373	0.405581
9.964	0.2601	2.58536e-06	0.3207	0.233816	0.4147	0.191569	0.387	0.190921	0.3241	0.270295	0.4363	0.198021	0.5505	1.7754e-05	0.5152	0.315942	-0.12	7.40617e-06	0.3439	0.429562	0.5722	0.346149	0.4069	0.38174	0.5382	0.406771
9.967	0.2636	2.66398e-06	0.3209	0.234177	0.413	0.188679	0.3884	0.193591	0.3239	0.269986	0.4357	0.197108	0.5523	1.79184e-05	0.5114	0.304928	-0.1217	7.36799e-06	0.3414	0.425116	0.5716	0.345348	0.4091	0.384775	0.5429	0.412986
9.97	0.2604	2.5921e-06	0.3228	0.237613	0.4127	0.188169	0.3877	0.192256	0.3271	0.274934	0.4373	0.199543	0.5551	1.81741e-05	0.5113	0.304638	-0.1204	7.39719e-06	0.346	0.433298	0.5728	0.34695	0.4038	0.377465	0.5405	0.409812
9.973	0.2575	2.52696e-06	0.3261	0.24358	0.4121	0.187149	0.392	0.200458	0.3254	0.272306	0.4377	0.200152	0.5532	1.80006e-05	0.513	0.309565	-0.1178	7.45557e-06	0.3478	0.436499	0.5714	0.345081	0.409	0.384637	0.5345	0.401878
9.976	0.2573	2.52247e-06	0.3259	0.243219	0.4102	0.18392	0.3935	0.203319	0.3251	0.271842	0.4381	0.200761	0.5573	1.8375e-05	0.5142	0.313043	-0.1187	7.43536e-06	0.345	0.431519	0.5722	0.346149	0.4123	0.389188	0.537	0.405184
9.979	0.2622	2.63253e-06	0.3216	0.235443	0.4083	0.18069	0.388	0.192829	0.3237	0.269677	0.4367	0.19863	0.558	1.8439e-05	0.5201	0.330145	-0.1188	7.43312e-06	0.346	0.433298	0.5695	0.342544	0.4072	0.382154	0.5384	0.407035
9.982	0.2615	2.61681e-06	0.3243	0.240325	0.4091	0.18205	0.3914	0.199313	0.3287	0.277408	0.4385	0.20137	0.5546	1.81284e-05	0.514	0.312464	-0.1176	7.46006e-06	0.3499	0.440235	0.5721	0.346015	0.41	0.386016	0.5401	0.409283
9.985	0.259	2.56066e-06	0.3277	0.246474	0.4109	0.18511	0.3929	0.202174	0.3278	0.276017	0.4393	0.202588	0.5547	1.81376e-05	0.516	0.318261	-0.1157	7.50273e-06	0.3482	0.437211	0.5736	0.348018	0.4083	0.383671	0.5444	0.41497
9.988	0.2636	2.66398e-06	0.3261	0.24358	0.412	0.186979	0.395	0.20618	0.3324	0.28313	0.4437	0.209285	0.5559	1.82472e-05	0.5175	0.322609	-0.1148	7.52294e-06	0.3487	0.4381	0.5805	0.357229	0.4097	0.385602	0.5469	0.418276
9.991	0.2624	2.63703e-06	0.3226	0.237251	0.4131	0.188849	0.3956	0.207324	0.3307	0.280501	0.4401	0.203805	0.5615	1.87586e-05	0.5201	0.330145	-0.1107	7.61501e-06	0.3472	0.435432	0.5785	0.354559	0.4135	0.390843	0.5459	0.416953
9.994	0.2599	2.58087e-06	0.3276	0.246293	0.4114	0.18596	0.3992	0.21419	0.3284	0.276944	0.438	0.200609	0.5594	1.85668e-05	0.5166	0.32	-0.1142	7.53642e-06	0.3487	0.4381	0.5828	0.360299	0.4196	0.399255	0.5468	0.418143
9.997	0.2571	2.51798e-06	0.3231	0.238156	0.4164	0.194459	0.3988	0.213427	0.3254	0.272306	0.4371	0.199239	0.5601	1.86307e-05	0.5217	0.334783	-0.1119	7.58807e-06	0.349	0.438634	0.5799	0.356428	0.4164	0.394842	0.5447	0.415366
10	0.2552	2.4753e-06	0.3236	0.23906	0.4186	0.198198	0.3961	0.208278	0.3273	0.275244	0.4401	0.203805	0.5628	1.88773e-05	0.5237	0.34058	-0.1101	7.62849e-06	0.3494	0.439345	0.5812	0.358163	0.4173	0.396083	0.5449	0.415631
10.003	0.2614	2.61456e-06	0.3251	0.241772	0.4146	0.191399	0.3939	0.204082	0.3307	0.280501	0.4398	0.203349	0.5632	1.89139e-05	0.5225	0.337101	-0.1124	7.57684e-06	0.3456	0.432586	0.578	0.353891	0.4133	0.390567	0.5478	0.419466
10.006	0.2612	2.61007e-06	0.3251	0.241772	0.4133	0.189189	0.3939	0.204082	0.3298	0.279109	0.442	0.206697	0.5604	1.86581e-05	0.5273	0.351014	-0.1077	7.68238e-06	0.3544	0.448239	0.5755	0.350554	0.4142	0.391808	0.5559	0.430177
10.009	0.262	2.62804e-06	0.3272	0.24557	0.4118	0.186639	0.3937	0.2037	0.3288	0.277563	0.44	0.203653	0.563	1.88956e-05	0.5277	0.352174	-0.1093	7.64645e-06	0.3572	0.453219	0.5782	0.354158	0.4155	0.393601	0.5513	0.424094
10.012	0.2642	2.67746e-06	0.3223	0.236709	0.4155	0.192929	0.3964	0.20885	0.3257	0.272769	0.4418	0.206393	0.5603	1.8649e-05	0.522	0.335652	-0.1106	7.61726e-06	0.3557	0.450551	0.5773	0.352957	0.4111	0.387533	0.5513	0.424094
10.015	0.2647	2.68869e-06	0.3186	0.230018	0.4122	0.187319	0.3987	0.213237	0.3253	0.272151	0.4416	0.206088	0.5583	1.84664e-05	0.5191	0.327246	-0.1078	7.68014e-06	0.3502	0.440768	0.5808	0.357629	0.4136	0.390981	0.5539	0.427532
10.018	0.2602	2.58761e-06	0.3222	0.236528	0.4093	0.18239	0.395	0.20618	0.3313	0.281429	0.4466	0.213699	0.5612	1.87312e-05	0.5251	0.344638	-0.1106	7.61726e-06	0.3534	0.44646	0.5772	0.352823	0.4128	0.389877	0.5556	0.42978
10.021	0.2606	2.59659e-06	0.3293	0.249367	0.4107	0.18477	0.394	0.204272	0.3334	0.284676	0.442	0.206697	0.5592	1.85485e-05	0.5276	0.351884	-0.111	7.60828e-06	0.3554	0.450018	0.5815	0.358564	0.4212	0.401462	0.554	0.427665
10.024	0.2643	2.6797e-06	0.3282	0.247378	0.4105	0.18443	0.3952	0.206561	0.331	0.280965	0.4375	0.199848	0.558	1.8439e-05	0.5203	0.330725	-0.1074	7.68912e-06	0.3606	0.459267	0.5823	0.359632	0.4207	0.400772	0.5519	0.424888
10.027	0.2673	2.74709e-06	0.3242	0.240145	0.4138	0.190039	0.3945	0.205226	0.3349	0.286996	0.4412	0.205479	0.5639	1.89778e-05	0.5238	0.34087	-0.1059	7.72281e-06	0.3589	0.456243	0.5817	0.358831	0.4234	0.404496	0.5476	0.419201
10.03	0.2622	2.63253e-06	0.3273	0.24575	0.4103	0.18409	0.3894	0.195499	0.3374	0.290861	0.4463	0.213242	0.5614	1.87495e-05	0.5224	0.336812	-0.1056	7.72954e-06	0.358	0.454642	0.585	0.363236	0.423	0.403944	0.5505	0.423036
10.033	0.2645	2.6842e-06	0.3254	0.242315	0.4118	0.186639	0.3939	0.204082	0.3376	0.291171	0.4478	0.215525	0.559	1.85303e-05	0.5175	0.322609	-0.1064	7.71158e-06	0.359	0.456421	0.5856	0.364037	0.4252	0.406978	0.5515	0.424359
10.036	0.2623	2.63478e-06	0.3286	0.248101	0.4134	0.189359	0.3979	0.211711	0.3358	0.288387	0.4427	0.207763	0.5625	1.88499e-05	0.5202	0.330435	-0.1052	7.73853e-06	0.3541	0.447705	0.581	0.357896	0.4251	0.40684	0.5569	0.4315
10.039	0.2646	2.68644e-06	0.3275	0.246112	0.4114	0.18596	0.3989	0.213618	0.3367	0.289779	0.4407	0.204718	0.5611	1.87221e-05	0.5216	0.334493	-0.1053	7.73628e-06	0.3529	0.445571	0.5828	0.360299	0.4233	0.404358	0.5604	0.436128
10.042	0.2623	2.63478e-06	0.3287	0.248282	0.411	0.18528	0.3949	0.205989	0.3362	0.289006	0.4427	0.207763	0.5681	1.93614e-05	0.5246	0.343188	-0.105	7.74302e-06	0.3538	0.447172	0.5863	0.364971	0.4274	0.410012	0.5584	0.433483
10.045	0.2645	2.6842e-06	0.3291	0.249005	0.4112	0.18562	0.3941	0.204463	0.3342	0.285913	0.4416	0.206088	0.5666	1.92244e-05	0.524	0.341449	-0.105	7.74302e-06	0.3646	0.466382	0.5864	0.365105	0.4227	0.403531	0.558	0.432954
10.048	0.2641	2.67521e-06	0.3258	0.243038	0.4116	0.1863	0.398	0.211902	0.3356	0.288078	0.4434	0.208828	0.5641	1.89961e-05	0.5243	0.342319	-0.1032	7.78344e-06	0.3622	0.462113	0.5846	0.362702	0.4235	0.404634	0.5618	0.437979
10.051	0.2618	2.62355e-06	0.3286	0.248101	0.4157	0.193269	0.3994	0.214572	0.3319	0.282357	0.4437	0.209285	0.5633	1.8923e-05	0.525	0.344348	-0.1024	7.8014e-06	0.3572	0.453219	0.588	0.367241	0.4298	0.413322	0.5586	0.433748
10.054	0.2644	2.68195e-06	0.3243	0.240325	0.4151	0.192249	0.3962	0.208468	0.3356	0.288078	0.4437	0.209285	0.5676	1.93157e-05	0.5245	0.342899	-0.1009	7.83509e-06	0.3581	0.45482	0.5873	0.366306	0.43	0.413598	0.5567	0.431235
10.057	0.2656	2.7089e-06	0.3233	0.238517	0.4188	0.198538	0.3936	0.203509	0.339	0.293335	0.4439	0.209589	0.5707	1.95988e-05	0.5257	0.346377	-0.1042	7.76098e-06	0.3558	0.450729	0.5906	0.370712	0.4317	0.415943	0.5632	0.439831
10.06	0.266	2.71789e-06	0.3275	0.246112	0.4185	0.198028	0.396	0.208087	0.3394	0.293954	0.4426	0.20761	0.5661	1.91787e-05	0.5225	0.337101	-0.1063	7.71382e-06	0.3616	0.461046	0.5903	0.370311	0.4307	0.414564	0.5617	0.437847
10.063	0.2649	2.69318e-06	0.3305	0.251537	0.419	0.198878	0.397	0.209994	0.3342	0.285913	0.4385	0.20137	0.5692	1.94618e-05	0.5277	0.352174	-0.1056	7.72954e-06	0.363	0.463536	0.5912	0.371512	0.4283	0.411254	0.5639	0.440756
10.066	0.2694	2.79426e-06	0.3262	0.243761	0.4131	0.188849	0.3974	0.210757	0.3369	0.290088	0.4451	0.211416	0.5714	1.96627e-05	0.5241	0.341739	-0.0999	7.85754e-06	0.3665	0.469762	0.5872	0.366173	0.4287	0.411805	0.5657	0.443137
10.069	0.2678	2.75832e-06	0.3233	0.238517	0.4185	0.198028	0.3987	0.213237	0.3391	0.29349	0.4441	0.209893	0.5758	2.00646e-05	0.5194	0.328116	-0.0953	7.96084e-06	0.3666	0.46994	0.587	0.365906	0.4252	0.406978	0.5665	0.444195
10.072	0.2714	2.83918e-06	0.3294	0.249548	0.4184	0.197858	0.3982	0.212283	0.3373	0.290707	0.4443	0.210198	0.5744	1.99367e-05	0.5204	0.331014	-0.0994	7.86877e-06	0.3681	0.472608	0.5911	0.371379	0.4252	0.406978	0.5624	0.438773
10.075	0.2718	2.84817e-06	0.3268	0.244846	0.4208	0.201938	0.3998	0.215335	0.3423	0.298438	0.4479	0.215677	0.5723	1.97449e-05	0.5167	0.32029	-0.0987	7.88449e-06	0.3716	0.478833	0.5915	0.371913	0.4255	0.407392	0.5694	0.44803
10.078	0.2724	2.86164e-06	0.3267	0.244665	0.417	0.195478	0.402	0.219531	0.3422	0.298284	0.4437	0.209285	0.5697	1.95075e-05	0.5183	0.324928	-0.0966	7.93165e-06	0.3689	0.474031	0.5938	0.374983	0.4249	0.406565	0.5672	0.44512
10.081	0.2697	2.801e-06	0.3287	0.248282	0.4121	0.187149	0.3982	0.212283	0.3458	0.30385	0.4471	0.21446	0.5667	1.92335e-05	0.5248	0.343768	-0.0944	7.98106e-06	0.3727	0.48079	0.5956	0.377386	0.4293	0.412633	0.5628	0.439302
10.084	0.2722	2.85715e-06	0.3264	0.244123	0.4135	0.189529	0.3977	0.211329	0.3445	0.30184	0.4486	0.216743	0.5696	1.94984e-05	0.5247	0.343478	-0.0966	7.93165e-06	0.3699	0.475809	0.5943	0.375651	0.4303	0.414012	0.57	0.448823
10.087	0.2736	2.8886e-06	0.3319	0.254069	0.4136	0.189699	0.3948	0.205798	0.3439	0.300912	0.4474	0.214916	0.5679	1.93431e-05	0.5213	0.333623	-0.0962	7.94063e-06	0.3707	0.477232	0.5922	0.372847	0.4313	0.415391	0.5734	0.453319
10.09	0.2754	2.92903e-06	0.3319	0.254069	0.4155	0.192929	0.3933	0.202937	0.3378	0.29148	0.4485	0.216591	0.5682	1.93705e-05	0.5227	0.337681	-0.094	7.99004e-06	0.3764	0.487371	0.5969	0.379122	0.4322	0.416632	0.5704	0.449352
10.093	0.2707	2.82346e-06	0.3267	0.244665	0.4146	0.191399	0.3981	0.212092	0.3432	0.29983	0.4462	0.21309	0.5717	1.96901e-05	0.5243	0.342319	-0.0919	8.0372e-06	0.3736	0.482391	0.6027	0.386864	0.4301	0.413736	0.5699	0.448691
10.096	0.2713	2.83694e-06	0.3206	0.233635	0.4124	0.187659	0.3947	0.205607	0.3365	0.28947	0.4471	0.21446	0.577	2.01742e-05	0.525	0.344348	-0.0905	8.06864e-06	0.3761	0.486837	0.5979	0.380457	0.4303	0.414012	0.5686	0.446972
10.099	0.2719	2.85041e-06	0.3202	0.232911	0.4179	0.197008	0.395	0.20618	0.3423	0.298438	0.4516	0.221309	0.5765	2.01285e-05	0.5254	0.345507	-0.0919	8.0372e-06	0.3743	0.483636	0.5988	0.381658	0.4333	0.418149	0.5646	0.441682
10.102	0.2742	2.90208e-06	0.3232	0.238336	0.4176	0.196498	0.393	0.202365	0.3434	0.300139	0.4492	0.217656	0.571	1.96262e-05	0.5217	0.334783	-0.0925	8.02372e-06	0.3786	0.491284	0.6052	0.390202	0.4354	0.421045	0.5706	0.449617
10.105	0.2752	2.92454e-06	0.3275	0.246112	0.4143	0.190889	0.4028	0.221057	0.3453	0.303077	0.4491	0.217504	0.5736	1.98637e-05	0.5273	0.351014	-0.0932	8.008e-06	0.3809	0.495375	0.5956	0.377386	0.4354	0.421045	0.5716	0.450939
10.108	0.2751	2.92229e-06	0.3245	0.240687	0.4094	0.18256	0.401	0.217623	0.347	0.305706	0.4513	0.220852	0.5765	2.01285e-05	0.5246	0.343188	-0.0947	7.97432e-06	0.3807	0.49502	0.5968	0.378988	0.4329	0.417598	0.5728	0.452526
10.111	0.27	2.80774e-06	0.3239	0.239602	0.4056	0.176101	0.4014	0.218386	0.3432	0.29983	0.4515	0.221157	0.5718	1.96993e-05	0.527	0.350145	-0.0954	7.9586e-06	0.3822	0.497688	0.6026	0.386731	0.433	0.417735	0.5742	0.454377
10.114	0.2715	2.84143e-06	0.323	0.237975	0.4112	0.18562	0.4043	0.223918	0.337	0.290243	0.449	0.217352	0.5689	1.94344e-05	0.5238	0.34087	-0.0941	7.98779e-06	0.3793	0.492529	0.6037	0.388199	0.4325	0.417046	0.5765	0.457419
10.117	0.2698	2.80324e-06	0.3279	0.246835	0.4141	0.190549	0.4004	0.216479	0.3419	0.29782	0.4492	0.217656	0.5742	1.99185e-05	0.5223	0.336522	-0.0922	8.03046e-06	0.3787	0.491462	0.6026	0.386731	0.4354	0.421045	0.5725	0.452129
10.12	0.273	2.87512e-06	0.3295	0.249729	0.4177	0.196668	0.4059	0.226969	0.3476	0.306634	0.4453	0.21172	0.5748	1.99733e-05	0.5191	0.327246	-0.1004	7.84632e-06	0.3816	0.49662	0.6063	0.39167	0.4356	0.421321	0.5763	0.457154
10.123	0.2703	2.81447e-06	0.3305	0.251537	0.4187	0.198368	0.4047	0.224681	0.3464	0.304778	0.4468	0.214003	0.574	1.99002e-05	0.5187	0.326087	-0.0974	7.91369e-06	0.3824	0.498043	0.6045	0.389267	0.4374	0.423804	0.5744	0.454642
10.126	0.2738	2.89309e-06	0.326	0.2434	0.4144	0.191059	0.4038	0.222964	0.3451	0.302768	0.4553	0.226941	0.5768	2.01559e-05	0.5221	0.335942	-0.0945	7.97881e-06	0.3794	0.492707	0.6042	0.388867	0.4398	0.427114	0.5734	0.453319
10.129	0.2717	2.84592e-06	0.3272	0.24557	0.416	0.193779	0.4033	0.22201	0.3472	0.306015	0.4493	0.217808	0.5721	1.97267e-05	0.5316	0.363478	-0.0924	8.02597e-06	0.3746	0.484169	0.6034	0.387799	0.4442	0.433182	0.5766	0.457551
10.132	0.2724	2.86164e-06	0.3332	0.25642	0.4157	0.193269	0.4053	0.225825	0.3476	0.306634	0.448	0.21583	0.574	1.99002e-05	0.5335	0.368986	-0.0941	7.98779e-06	0.3769	0.48826	0.6019	0.385796	0.4388	0.425734	0.5781	0.459535
10.135	0.2736	2.8886e-06	0.3299	0.250452	0.425	0.209077	0.4077	0.230402	0.3479	0.307098	0.4499	0.218721	0.5771	2.01833e-05	0.5261	0.347536	-0.0942	7.98555e-06	0.3766	0.487727	0.6039	0.388466	0.4413	0.429182	0.5817	0.464295
10.138	0.2722	2.85715e-06	0.3317	0.253707	0.4244	0.208057	0.4081	0.231165	0.3487	0.308335	0.4474	0.214916	0.5722	1.97358e-05	0.529	0.355942	-0.0949	7.96983e-06	0.3814	0.496265	0.6061	0.391403	0.4437	0.432492	0.5832	0.466279
10.141	0.2726	2.86614e-06	0.3327	0.255515	0.421	0.202278	0.4043	0.223918	0.3456	0.303541	0.4461	0.212938	0.5645	1.90326e-05	0.5365	0.377681	-0.0938	7.99453e-06	0.3842	0.501245	0.6078	0.393672	0.4443	0.43332	0.5791	0.460857
10.144	0.2731	2.87737e-06	0.3345	0.25877	0.4216	0.203298	0.4063	0.227732	0.3478	0.306943	0.4465	0.213546	0.5715	1.96719e-05	0.5343	0.371304	-0.0896	8.08885e-06	0.3877	0.507471	0.6099	0.396476	0.4423	0.430561	0.5804	0.462576
10.147	0.2765	2.95374e-06	0.3332	0.25642	0.4208	0.201938	0.4067	0.228495	0.3477	0.306788	0.4487	0.216895	0.5719	1.97084e-05	0.5287	0.355072	-0.0877	8.13151e-06	0.3906	0.512629	0.6057	0.390869	0.4412	0.429044	0.5818	0.464427
10.15	0.2749	2.9178e-06	0.3266	0.244485	0.4229	0.205507	0.4127	0.239939	0.3427	0.299057	0.4496	0.218265	0.5741	1.99093e-05	0.5276	0.351884	-0.0891	8.10008e-06	0.3897	0.511028	0.6077	0.393539	0.446	0.435664	0.586	0.469981
10.153	0.2744	2.90657e-06	0.3288	0.248463	0.4168	0.195139	0.4125	0.239558	0.3456	0.303541	0.4513	0.220852	0.573	1.98089e-05	0.5256	0.346087	-0.0948	7.97207e-06	0.3882	0.50836	0.6051	0.390068	0.4473	0.437457	0.5898	0.475007
10.156	0.2751	2.92229e-06	0.3312	0.252803	0.4157	0.193269	0.4076	0.230212	0.3493	0.309262	0.4497	0.218417	0.5771	2.01833e-05	0.5327	0.366667	-0.0898	8.08436e-06	0.3912	0.513696	0.6021	0.386063	0.4489	0.439663	0.5897	0.474874
10.159	0.2706	2.82121e-06	0.3283	0.247559	0.4179	0.197008	0.4095	0.233836	0.3476	0.306634	0.452	0.221918	0.5755	2.00372e-05	0.5321	0.364928	-0.0897	8.0866e-06	0.3957	0.5217	0.6066	0.39207	0.4434	0.432078	0.5895	0.47461
10.162	0.2741	2.89983e-06	0.3294	0.249548	0.4204	0.201258	0.409	0.232882	0.3496	0.309726	0.448	0.21583	0.5733	1.98363e-05	0.5294	0.357101	-0.0876	8.13376e-06	0.3963	0.522768	0.6061	0.391403	0.4468	0.436767	0.5893	0.474345
10.165	0.2754	2.92903e-06	0.3282	0.247378	0.417	0.195478	0.4067	0.228495	0.351	0.311891	0.4452	0.211568	0.5769	2.0165e-05	0.5302	0.35942	-0.0811	8.27973e-06	0.3929	0.51672	0.6045	0.389267	0.4432	0.431803	0.5891	0.474081
10.168	0.2772	2.96946e-06	0.3317	0.253707	0.4199	0.200408	0.4087	0.23231	0.3514	0.31251	0.4514	0.221005	0.5724	1.97541e-05	0.5386	0.383768	-0.0846	8.20113e-06	0.3925	0.516009	0.6096	0.396075	0.4487	0.439388	0.587	0.471304
10.171	0.2735	2.88635e-06	0.3281	0.247197	0.4205	0.201428	0.407	0.229067	0.3528	0.314675	0.4464	0.213394	0.5714	1.96627e-05	0.5438	0.398841	-0.081	8.28197e-06	0.3891	0.509961	0.6084	0.394473	0.4513	0.442973	0.5909	0.476461
10.174	0.2716	2.84368e-06	0.3322	0.254611	0.4148	0.191739	0.4086	0.232119	0.3515	0.312664	0.4426	0.20761	0.5783	2.02929e-05	0.5377	0.381159	-0.0822	8.25503e-06	0.3972	0.524369	0.6055	0.390602	0.4514	0.443111	0.5937	0.480164
10.177	0.2737	2.89084e-06	0.3317	0.253707	0.4184	0.197858	0.4091	0.233073	0.3512	0.3122	0.4454	0.211872	0.5804	2.04847e-05	0.5314	0.362899	-0.08	8.30443e-06	0.3997	0.528815	0.6047	0.389534	0.454	0.446697	0.5907	0.476197
10.18	0.2787	3.00315e-06	0.3303	0.251175	0.4217	0.203468	0.4064	0.227923	0.3493	0.309262	0.448	0.21583	0.5778	2.02472e-05	0.5328	0.366957	-0.0822	8.25503e-06	0.399	0.52757	0.6058	0.391003	0.4547	0.447662	0.5937	0.480164
10.183	0.2851	3.14691e-06	0.332	0.25425	0.4227	0.205167	0.4034	0.222201	0.3499	0.31019	0.4496	0.218265	0.5797	2.04208e-05	0.5374	0.38029	-0.0819	8.26176e-06	0.3981	0.525969	0.6095	0.395942	0.4573	0.451248	0.5969	0.484396
10.186	0.2781	2.98968e-06	0.3323	0.254792	0.4226	0.204997	0.4054	0.226016	0.3491	0.308953	0.4476	0.215221	0.581	2.05395e-05	0.5245	0.342899	-0.0805	8.2932e-06	0.3949	0.520277	0.6147	0.402883	0.4586	0.453041	0.5952	0.482148
10.189	0.2753	2.92678e-06	0.3331	0.256239	0.4205	0.201428	0.4038	0.222964	0.3525	0.314211	0.4483	0.216286	0.5795	2.04025e-05	0.5268	0.349565	-0.0807	8.28871e-06	0.3983	0.526325	0.6121	0.399413	0.4562	0.449731	0.5987	0.486776
10.192	0.2801	3.0346e-06	0.335	0.259675	0.4252	0.209417	0.3991	0.214	0.3496	0.309726	0.4578	0.230746	0.5825	2.06765e-05	0.5324	0.365797	-0.0804	8.29545e-06	0.3977	0.525258	0.6103	0.39701	0.4519	0.443801	0.6003	0.488892
10.195	0.2761	2.94475e-06	0.3376	0.264376	0.4242	0.207717	0.4027	0.220866	0.3514	0.31251	0.4563	0.228463	0.5883	2.12062e-05	0.5279	0.352754	-0.0772	8.36731e-06	0.3959	0.522056	0.6119	0.399146	0.4529	0.44518	0.6026	0.491933
10.198	0.2787	3.00315e-06	0.3391	0.267089	0.425	0.209077	0.4015	0.218577	0.3504	0.310963	0.4597	0.233638	0.588	2.11788e-05	0.5331	0.367826	-0.0755	8.40548e-06	0.399	0.52757	0.6157	0.404218	0.4562	0.449731	0.5991	0.487305
10.201	0.2797	3.02562e-06	0.3362	0.261844	0.4258	0.210437	0.4016	0.218768	0.3532	0.315293	0.4561	0.228158	0.5826	2.06856e-05	0.5283	0.353913	-0.0797	8.31117e-06	0.3996	0.528637	0.6151	0.403417	0.4567	0.450421	0.5961	0.483338
10.204	0.2775	2.9762e-06	0.3354	0.260398	0.4274	0.213157	0.4033	0.22201	0.3544	0.317149	0.4536	0.224353	0.5891	2.12792e-05	0.523	0.338551	-0.0784	8.34036e-06	0.3991	0.527748	0.6161	0.404752	0.458	0.452213	0.5972	0.484792
10.207	0.2756	2.93352e-06	0.3355	0.260579	0.4263	0.211287	0.4044	0.224108	0.3558	0.319313	0.4539	0.22481	0.59	2.13614e-05	0.5268	0.349565	-0.0762	8.38976e-06	0.4011	0.531306	0.6186	0.40809	0.4561	0.449593	0.5961	0.483338
10.21	0.2731	2.87737e-06	0.3361	0.261664	0.4239	0.207207	0.4027	0.220866	0.3646	0.332921	0.4552	0.226788	0.5854	2.09413e-05	0.5257	0.346377	-0.0735	8.4504e-06	0.4058	0.539666	0.6187	0.408223	0.4592	0.453868	0.5965	0.483867
10.213	0.2789	3.00765e-06	0.3339	0.257685	0.4259	0.210607	0.4024	0.220294	0.3628	0.330138	0.4586	0.231963	0.586	2.09961e-05	0.5293	0.356812	-0.0746	8.4257e-06	0.4054	0.538954	0.6181	0.407422	0.4621	0.457868	0.5968	0.484263
10.216	0.2815	3.06605e-06	0.3393	0.26745	0.4246	0.208397	0.4036	0.222582	0.36	0.325808	0.4545	0.225723	0.5872	2.11057e-05	0.5281	0.353333	-0.0736	8.44815e-06	0.405	0.538243	0.6211	0.411427	0.4638	0.460212	0.5989	0.48704
10.219	0.2781	2.98968e-06	0.3345	0.25877	0.4176	0.196498	0.41	0.234789	0.3578	0.322406	0.4569	0.229376	0.5933	2.16628e-05	0.5282	0.353623	-0.0754	8.40773e-06	0.4012	0.531483	0.6227	0.413563	0.4611	0.456489	0.6002	0.48876
10.222	0.2822	3.08177e-06	0.3339	0.257685	0.4178	0.196838	0.4082	0.231356	0.3558	0.319313	0.4535	0.224201	0.59	2.13614e-05	0.5266	0.348986	-0.0698	8.53349e-06	0.4057	0.539488	0.6208	0.411027	0.4636	0.459937	0.6019	0.491008
10.225	0.2869	3.18734e-06	0.336	0.261483	0.4217	0.203468	0.41	0.234789	0.3566	0.32055	0.4559	0.227854	0.59	2.13614e-05	0.5306	0.36058	-0.0729	8.46387e-06	0.4077	0.543045	0.6262	0.418235	0.4616	0.457178	0.6055	0.495768
10.228	0.285	3.14466e-06	0.3389	0.266727	0.4239	0.207207	0.4051	0.225443	0.3585	0.323488	0.4598	0.23379	0.5893	2.12975e-05	0.5289	0.355652	-0.075	8.41671e-06	0.4083	0.544112	0.6237	0.414898	0.4604	0.455523	0.6062	0.496694
10.231	0.2827	3.093e-06	0.3401	0.268897	0.4198	0.200238	0.4103	0.235361	0.3619	0.328746	0.4596	0.233486	0.5847	2.08774e-05	0.5288	0.355362	-0.0715	8.49531e-06	0.4125	0.551583	0.6226	0.413429	0.4618	0.457454	0.6071	0.497884
10.234	0.2789	3.00765e-06	0.3356	0.260759	0.4207	0.201768	0.4102	0.235171	0.3608	0.327045	0.4561	0.228158	0.586	2.09961e-05	0.5295	0.357391	-0.0717	8.49082e-06	0.4109	0.548737	0.6196	0.409425	0.4617	0.457316	0.6034	0.492991
10.237	0.2826	3.09076e-06	0.3378	0.264738	0.4251	0.209247	0.4085	0.231928	0.3621	0.329055	0.4548	0.22618	0.5881	2.11879e-05	0.5287	0.355072	-0.0706	8.51552e-06	0.4098	0.546781	0.6235	0.414631	0.464	0.460488	0.6073	0.498149
10.24	0.284	3.1222e-06	0.3394	0.267631	0.4232	0.206017	0.4058	0.226779	0.3617	0.328437	0.4552	0.226788	0.5884	2.12153e-05	0.5363	0.377101	-0.0698	8.53349e-06	0.4098	0.546781	0.6241	0.415432	0.4629	0.458971	0.6117	0.503967
10.243	0.2793	3.01663e-06	0.343	0.274141	0.4239	0.207207	0.4072	0.229449	0.3621	0.329055	0.4517	0.221461	0.5838	2.07952e-05	0.537	0.37913	-0.0686	8.56043e-06	0.4105	0.548026	0.6324	0.426512	0.4629	0.458971	0.6154	0.50886
10.246	0.278	2.98743e-06	0.3431	0.274322	0.4256	0.210097	0.4114	0.237459	0.3593	0.324726	0.4598	0.23379	0.5884	2.12153e-05	0.5316	0.363478	-0.0661	8.61658e-06	0.4141	0.554429	0.6297	0.422907	0.4656	0.462695	0.6148	0.508067
10.249	0.2791	3.01214e-06	0.3413	0.271067	0.4224	0.204657	0.41	0.234789	0.3612	0.327664	0.4584	0.231659	0.5905	2.14071e-05	0.526	0.347246	-0.0646	8.65026e-06	0.4133	0.553006	0.6278	0.420371	0.4652	0.462143	0.6187	0.513224
10.252	0.2829	3.09749e-06	0.3388	0.266546	0.419	0.198878	0.4101	0.23498	0.3608	0.327045	0.4613	0.236073	0.5876	2.11422e-05	0.533	0.367536	-0.0629	8.68844e-06	0.4127	0.551939	0.6256	0.417434	0.4697	0.468349	0.6178	0.512034
10.255	0.284	3.1222e-06	0.3386	0.266184	0.4182	0.197518	0.406	0.22716	0.3662	0.335395	0.4603	0.234551	0.5946	2.17815e-05	0.5356	0.375072	-0.0628	8.69068e-06	0.4143	0.554785	0.6284	0.421172	0.4701	0.468901	0.616	0.509654
10.258	0.2879	3.2098e-06	0.3382	0.265461	0.4183	0.197688	0.4102	0.235171	0.3679	0.338024	0.4616	0.23653	0.5907	2.14254e-05	0.5292	0.356522	-0.0637	8.67047e-06	0.414	0.554251	0.6294	0.422507	0.4671	0.464763	0.6127	0.50529
10.261	0.2863	3.17386e-06	0.3394	0.267631	0.4167	0.194969	0.4084	0.231738	0.3647	0.333076	0.4614	0.236225	0.591	2.14528e-05	0.5302	0.35942	-0.0619	8.71089e-06	0.4131	0.55265	0.6289	0.42184	0.4644	0.46104	0.6154	0.50886
10.264	0.2835	3.11097e-06	0.3377	0.264557	0.4219	0.203808	0.4106	0.235934	0.364	0.331993	0.4617	0.236682	0.5913	2.14802e-05	0.5282	0.353623	-0.0597	8.7603e-06	0.4118	0.550338	0.6266	0.418769	0.4685	0.466694	0.6169	0.510844
10.267	0.2857	3.16039e-06	0.342	0.272333	0.4204	0.201258	0.4109	0.236506	0.3631	0.330602	0.4595	0.233333	0.5906	2.14162e-05	0.5344	0.371594	-0.0585	8.78725e-06	0.4125	0.551583	0.6325	0.426645	0.468	0.466005	0.6187	0.513224
10.27	0.2779	2.98518e-06	0.3424	0.273056	0.4179	0.197008	0.4124	0.239367	0.3658	0.334777	0.4619	0.236986	0.595	2.18181e-05	0.5387	0.384058	-0.0542	8.88381e-06	0.4141	0.554429	0.6341	0.428781	0.4704	0.469315	0.6185	0.51296
10.273	0.2852	3.14916e-06	0.337	0.263291	0.42	0.200578	0.4031	0.221629	0.3698	0.340962	0.4615	0.236377	0.5922	2.15623e-05	0.5377	0.381159	-0.0573	8.81419e-06	0.4185	0.562255	0.6301	0.423441	0.4741	0.474417	0.6201	0.515075
10.276	0.2829	3.09749e-06	0.3375	0.264195	0.4186	0.198198	0.4034	0.222201	0.3696	0.340653	0.4561	0.228158	0.5941	2.17359e-05	0.5331	0.367826	-0.0633	8.67945e-06	0.4204	0.565635	0.6297	0.422907	0.4781	0.479934	0.6238	0.519968
10.279	0.284	3.1222e-06	0.3373	0.263834	0.4203	0.201088	0.4016	0.218768	0.3639	0.331839	0.4548	0.22618	0.5936	2.16902e-05	0.5373	0.38	-0.0649	8.64352e-06	0.4174	0.560299	0.6274	0.419837	0.477	0.478417	0.6187	0.513224
10.282	0.2793	3.01663e-06	0.3413	0.271067	0.4173	0.195988	0.4029	0.221247	0.3653	0.334003	0.4602	0.234399	0.5951	2.18272e-05	0.5359	0.375942	-0.0601	8.75132e-06	0.4188	0.562789	0.6311	0.424776	0.4793	0.481589	0.6167	0.510579
10.285	0.2819	3.07503e-06	0.3383	0.265642	0.4155	0.192929	0.4059	0.226969	0.366	0.335086	0.4607	0.23516	0.6044	2.26765e-05	0.5397	0.386957	-0.0654	8.6323e-06	0.4184	0.562078	0.6373	0.433053	0.4789	0.481037	0.619	0.513621
10.288	0.2841	3.12445e-06	0.3359	0.261302	0.4215	0.203128	0.4071	0.229258	0.3657	0.334622	0.4555	0.227245	0.5996	2.22382e-05	0.5332	0.368116	-0.0643	8.657e-06	0.4212	0.567058	0.6341	0.428781	0.4764	0.477589	0.6161	0.509786
10.291	0.2836	3.11322e-06	0.3436	0.275226	0.4186	0.198198	0.413	0.240511	0.369	0.339725	0.4582	0.231355	0.6023	2.24847e-05	0.5339	0.370145	-0.0667	8.6031e-06	0.4244	0.57275	0.6327	0.426912	0.4733	0.473314	0.6115	0.503703
10.294	0.284	3.1222e-06	0.3448	0.277396	0.4239	0.207207	0.4149	0.244135	0.3675	0.337405	0.4573	0.229985	0.6011	2.23752e-05	0.534	0.370435	-0.064	8.66373e-06	0.4225	0.56937	0.6377	0.433587	0.4759	0.4769	0.6151	0.508463
10.297	0.2836	3.11322e-06	0.3466	0.280651	0.4165	0.194629	0.4111	0.236887	0.3656	0.334467	0.4555	0.227245	0.596	2.19094e-05	0.539	0.384928	-0.0609	8.73335e-06	0.4255	0.574707	0.6391	0.435456	0.4815	0.484623	0.6167	0.510579
10.3	0.2902	3.26147e-06	0.3421	0.272514	0.4209	0.202108	0.4137	0.241846	0.3638	0.331684	0.4561	0.228158	0.5973	2.20281e-05	0.5384	0.383188	-0.0578	8.80297e-06	0.424	0.572038	0.6388	0.435055	0.4764	0.477589	0.6204	0.515472
10.303	0.2863	3.17386e-06	0.344	0.275949	0.4245	0.208227	0.4124	0.239367	0.3632	0.330756	0.4606	0.235008	0.5971	2.20098e-05	0.5403	0.388696	-0.0567	8.82767e-06	0.4222	0.568837	0.6361	0.431451	0.475	0.475659	0.6231	0.519043
10.306	0.2869	3.18734e-06	0.3422	0.272694	0.4239	0.207207	0.4131	0.240702	0.3688	0.339415	0.4607	0.23516	0.5981	2.21012e-05	0.5406	0.389565	-0.0616	8.71763e-06	0.4279	0.578975	0.6363	0.431718	0.4758	0.476762	0.6233	0.519307
10.309	0.2878	3.20756e-06	0.3443	0.276492	0.4184	0.197858	0.4098	0.234408	0.3713	0.343281	0.4563	0.228463	0.6013	2.23934e-05	0.5393	0.385797	-0.0588	8.78051e-06	0.4268	0.577019	0.6433	0.441063	0.4755	0.476348	0.6238	0.519968
10.312	0.2879	3.2098e-06	0.3419	0.272152	0.4208	0.201938	0.4111	0.236887	0.3687	0.339261	0.456	0.228006	0.596	2.19094e-05	0.5363	0.377101	-0.0537	8.89504e-06	0.4246	0.573106	0.6438	0.44173	0.4785	0.480485	0.6217	0.517191
10.315	0.2859	3.16488e-06	0.3466	0.280651	0.4169	0.195309	0.4126	0.239748	0.3671	0.336787	0.4607	0.23516	0.5963	2.19368e-05	0.5347	0.372464	-0.053	8.91076e-06	0.424	0.572038	0.6447	0.442932	0.4765	0.477727	0.6281	0.525655
10.318	0.2833	3.10648e-06	0.3442	0.276311	0.4139	0.190209	0.4117	0.238032	0.3675	0.337405	0.4608	0.235312	0.594	2.17267e-05	0.5335	0.368986	-0.0524	8.92423e-06	0.4284	0.579865	0.638	0.433987	0.4743	0.474693	0.633	0.532134
10.321	0.2848	3.14017e-06	0.3395	0.267812	0.4144	0.191059	0.4109	0.236506	0.3678	0.337869	0.464	0.240183	0.5963	2.19368e-05	0.5355	0.374783	-0.0566	8.82991e-06	0.4246	0.573106	0.6387	0.434922	0.4798	0.482278	0.6357	0.535705
10.324	0.2859	3.16488e-06	0.3449	0.277577	0.4179	0.197008	0.413	0.240511	0.3675	0.337405	0.4647	0.241248	0.5987	2.2156e-05	0.5403	0.388696	-0.0545	8.87707e-06	0.423	0.57026	0.6394	0.435856	0.4806	0.483382	0.6346	0.53425
10.327	0.2807	3.04808e-06	0.3463	0.280108	0.4181	0.197348	0.4143	0.242991	0.3688	0.339415	0.4636	0.239574	0.6001	2.22838e-05	0.5443	0.40029	-0.0537	8.89504e-06	0.424	0.572038	0.6436	0.441463	0.4766	0.477865	0.6326	0.531605
10.33	0.284	3.1222e-06	0.347	0.281374	0.4234	0.206357	0.412	0.238604	0.3687	0.339261	0.458	0.23105	0.5998	2.22564e-05	0.54	0.387826	-0.0551	8.8636e-06	0.4238	0.571683	0.6419	0.439194	0.4807	0.48352	0.6299	0.528035
10.333	0.2817	3.07054e-06	0.3481	0.283363	0.4245	0.208227	0.4131	0.240702	0.3704	0.34189	0.4623	0.237595	0.5987	2.2156e-05	0.5325	0.366087	-0.0569	8.82318e-06	0.4252	0.574173	0.6486	0.448138	0.482	0.485312	0.6335	0.532796
10.336	0.2826	3.09076e-06	0.3444	0.276673	0.4237	0.206867	0.4155	0.245279	0.3714	0.343436	0.4654	0.242314	0.6051	2.27405e-05	0.5364	0.377391	-0.0519	8.93546e-06	0.4284	0.579865	0.6476	0.446803	0.484	0.488071	0.6356	0.535573
10.339	0.2805	3.04359e-06	0.3425	0.273237	0.4213	0.202788	0.4121	0.238795	0.3741	0.347611	0.4657	0.24277	0.6024	2.24939e-05	0.537	0.37913	-0.0505	8.9669e-06	0.4292	0.581288	0.6499	0.449873	0.4823	0.485726	0.6344	0.533986
10.342	0.2816	3.06829e-06	0.3469	0.281193	0.4194	0.199558	0.42	0.253862	0.3727	0.345446	0.4616	0.23653	0.6061	2.28318e-05	0.5437	0.398551	-0.0436	9.12185e-06	0.4307	0.583956	0.6452	0.443599	0.4846	0.488898	0.6338	0.533192
10.345	0.2798	3.02786e-06	0.3424	0.273056	0.4241	0.207547	0.4164	0.246996	0.372	0.344364	0.4659	0.243075	0.6037	2.26126e-05	0.5419	0.393333	-0.0467	9.05223e-06	0.4289	0.580754	0.6459	0.444533	0.4824	0.485864	0.633	0.532134
10.348	0.2805	3.04359e-06	0.3465	0.28047	0.4281	0.214346	0.418	0.250048	0.3717	0.3439	0.4694	0.248402	0.6023	2.24847e-05	0.5444	0.40058	-0.0485	9.01181e-06	0.4254	0.574529	0.6452	0.443599	0.4851	0.489588	0.6323	0.531209
10.351	0.2811	3.05706e-06	0.3486	0.284268	0.425	0.209077	0.4159	0.246042	0.3724	0.344982	0.4655	0.242466	0.601	2.2366e-05	0.544	0.39942	-0.0471	9.04325e-06	0.4278	0.578798	0.6452	0.443599	0.4845	0.48876	0.6361	0.536234
10.354	0.2833	3.10648e-06	0.35	0.286799	0.4195	0.199728	0.4152	0.244707	0.3759	0.350394	0.4632	0.238965	0.6	2.22747e-05	0.5435	0.397971	-0.0461	9.06571e-06	0.4245	0.572928	0.6471	0.446135	0.4867	0.491794	0.6391	0.540201
10.357	0.2832	3.10423e-06	0.3503	0.287342	0.4252	0.209417	0.4175	0.249094	0.3783	0.354105	0.4596	0.233486	0.6014	2.24026e-05	0.5449	0.402029	-0.0439	9.11511e-06	0.4268	0.577019	0.6513	0.451742	0.4844	0.488622	0.6371	0.537556
10.36	0.2828	3.09525e-06	0.3522	0.290778	0.4253	0.209587	0.4103	0.235361	0.3755	0.349776	0.4614	0.236225	0.6046	2.26948e-05	0.5523	0.423478	-0.044	9.11287e-06	0.4267	0.576841	0.6525	0.453344	0.4868	0.491932	0.6373	0.537821
10.363	0.2865	3.17836e-06	0.3506	0.287884	0.4233	0.206187	0.4122	0.238985	0.3786	0.354569	0.4603	0.234551	0.6048	2.27131e-05	0.5475	0.409565	-0.0451	9.08816e-06	0.4332	0.588403	0.6519	0.452543	0.4886	0.494415	0.645	0.548003
10.366	0.2814	3.0638e-06	0.3452	0.278119	0.4239	0.207207	0.4114	0.237459	0.381	0.358281	0.4635	0.239422	0.6084	2.30418e-05	0.5422	0.394203	-0.0471	9.04325e-06	0.4326	0.587335	0.6578	0.460419	0.4896	0.495794	0.6436	0.546152
10.369	0.2803	3.03909e-06	0.3423	0.272875	0.4276	0.213497	0.4117	0.238032	0.3817	0.359363	0.4602	0.234399	0.6137	2.35259e-05	0.5502	0.417391	-0.0452	9.08592e-06	0.4315	0.585379	0.6557	0.457616	0.4927	0.500069	0.6395	0.54073
10.372	0.2763	2.94925e-06	0.3468	0.281013	0.4251	0.209247	0.4117	0.238032	0.378	0.353642	0.4594	0.233181	0.6083	2.30327e-05	0.5473	0.408986	-0.0421	9.15553e-06	0.4361	0.593561	0.6568	0.459084	0.4935	0.501172	0.6431	0.545491
10.375	0.2753	2.92678e-06	0.3485	0.284087	0.4282	0.214516	0.4168	0.247759	0.3784	0.35426	0.4624	0.237747	0.6048	2.27131e-05	0.5473	0.408986	-0.0467	9.05223e-06	0.4328	0.587691	0.6556	0.457482	0.4969	0.505861	0.6444	0.54721
10.378	0.2778	2.98294e-06	0.3499	0.286618	0.4247	0.208567	0.4171	0.248331	0.3812	0.35859	0.4628	0.238356	0.6068	2.28957e-05	0.545	0.402319	-0.0467	9.05223e-06	0.4412	0.602633	0.6532	0.454278	0.497	0.505999	0.6458	0.549061
10.381	0.2802	3.03685e-06	0.3511	0.288788	0.4256	0.210097	0.4152	0.244707	0.3793	0.355652	0.4625	0.2379	0.6088	2.30784e-05	0.5464	0.406377	-0.0409	9.18248e-06	0.4422	0.604411	0.6566	0.458817	0.4924	0.499655	0.6478	0.551706
10.384	0.2827	3.093e-06	0.3541	0.294213	0.4209	0.202108	0.4139	0.242228	0.3794	0.355806	0.4612	0.235921	0.6064	2.28592e-05	0.5512	0.42029	-0.0418	9.16227e-06	0.444	0.607613	0.6583	0.461087	0.4963	0.505034	0.6496	0.554086
10.387	0.2775	2.9762e-06	0.3507	0.288065	0.4262	0.211117	0.4153	0.244898	0.3787	0.354724	0.4596	0.233486	0.6114	2.33158e-05	0.5421	0.393913	-0.0418	9.16227e-06	0.4401	0.600676	0.6568	0.459084	0.4969	0.505861	0.6507	0.555541
10.39	0.2761	2.94475e-06	0.3489	0.28481	0.4269	0.212307	0.4158	0.245852	0.3786	0.354569	0.4591	0.232725	0.6118	2.33524e-05	0.5485	0.412464	-0.0461	9.06571e-06	0.4376	0.596229	0.6589	0.461888	0.4997	0.509723	0.6508	0.555673
10.393	0.2836	3.11322e-06	0.3534	0.292948	0.4296	0.216896	0.4155	0.245279	0.3792	0.355497	0.4559	0.227854	0.6152	2.36629e-05	0.546	0.405217	-0.0469	9.04774e-06	0.4393	0.599253	0.6554	0.457215	0.4995	0.509447	0.6502	0.55488
10.396	0.2859	3.16488e-06	0.3521	0.290597	0.4287	0.215366	0.418	0.250048	0.3813	0.358744	0.4599	0.233942	0.6095	2.31423e-05	0.5416	0.392464	-0.0423	9.15104e-06	0.4384	0.597652	0.6589	0.461888	0.5026	0.513722	0.6498	0.554351
10.399	0.2824	3.08626e-06	0.3521	0.290597	0.4329	0.222506	0.4161	0.246424	0.384	0.362919	0.462	0.237139	0.612	2.33706e-05	0.5455	0.403768	-0.0445	9.10164e-06	0.4349	0.591427	0.6592	0.462288	0.5021	0.513033	0.6495	0.553954
10.402	0.284	3.1222e-06	0.3554	0.296564	0.4317	0.220466	0.4122	0.238985	0.3771	0.35225	0.4614	0.236225	0.6114	2.33158e-05	0.5458	0.404638	-0.0442	9.10837e-06	0.4429	0.605656	0.6634	0.467895	0.4957	0.504206	0.6523	0.557657
10.405	0.2823	3.08402e-06	0.353	0.292224	0.4358	0.227435	0.4148	0.243944	0.3828	0.361064	0.4647	0.241248	0.6116	2.33341e-05	0.5492	0.414493	-0.0443	9.10613e-06	0.4458	0.610815	0.6597	0.462956	0.4944	0.502413	0.6513	0.556334
10.408	0.2854	3.15365e-06	0.3503	0.287342	0.4346	0.225395	0.4151	0.244516	0.3817	0.359363	0.464	0.240183	0.6116	2.33341e-05	0.5411	0.391014	-0.0448	9.0949e-06	0.4481	0.614906	0.6658	0.471099	0.4983	0.507792	0.6518	0.556996
10.411	0.286	3.16713e-06	0.3509	0.288427	0.4336	0.223695	0.4166	0.247377	0.3852	0.364775	0.4652	0.242009	0.6129	2.34528e-05	0.5463	0.406087	-0.0473	9.03876e-06	0.4483	0.615261	0.6641	0.468829	0.4993	0.509171	0.6528	0.558318
10.414	0.289	3.23451e-06	0.3512	0.288969	0.4285	0.215026	0.4145	0.243372	0.383	0.361373	0.4646	0.241096	0.6104	2.32245e-05	0.546	0.405217	-0.0411	9.17799e-06	0.4467	0.612416	0.6585	0.461354	0.5035	0.514963	0.659	0.566517
10.417	0.291	3.27944e-06	0.3474	0.282098	0.4284	0.214856	0.4116	0.237841	0.3817	0.359363	0.4658	0.242922	0.6111	2.32884e-05	0.5448	0.401739	-0.0408	9.18473e-06	0.4426	0.605123	0.6618	0.465759	0.5036	0.515101	0.6537	0.559508
10.42	0.2881	3.2143e-06	0.3501	0.28698	0.4298	0.217236	0.4048	0.224871	0.3843	0.363383	0.4647	0.241248	0.6151	2.36537e-05	0.5437	0.398551	-0.0429	9.13757e-06	0.4417	0.603522	0.6618	0.465759	0.5054	0.517584	0.6544	0.560434
10.423	0.2857	3.16039e-06	0.3485	0.284087	0.434	0.224375	0.4085	0.231928	0.3835	0.362146	0.4663	0.243683	0.6161	2.37451e-05	0.5498	0.416232	-0.044	9.11287e-06	0.4479	0.61455	0.663	0.467361	0.5065	0.519101	0.6595	0.567178
10.426	0.2857	3.16039e-06	0.3479	0.283002	0.435	0.226075	0.4181	0.250238	0.3847	0.364002	0.4701	0.249467	0.6147	2.36172e-05	0.5502	0.417391	-0.0345	9.3262e-06	0.4479	0.61455	0.6628	0.467094	0.5072	0.520066	0.6597	0.567442
10.429	0.2802	3.03685e-06	0.3499	0.286618	0.4271	0.212647	0.4193	0.252527	0.3872	0.367868	0.4683	0.246728	0.6193	2.40373e-05	0.546	0.405217	-0.0387	9.23189e-06	0.4542	0.625756	0.6593	0.462422	0.5044	0.516205	0.6556	0.562021
10.432	0.2862	3.17162e-06	0.353	0.292224	0.4235	0.206527	0.417	0.24814	0.39	0.372197	0.4677	0.245814	0.6221	2.4293e-05	0.554	0.428406	-0.0356	9.3015e-06	0.4562	0.629313	0.6664	0.4719	0.4989	0.50862	0.6594	0.567046
10.435	0.2889	3.23227e-06	0.3508	0.288246	0.4298	0.217236	0.4187	0.251383	0.3892	0.37096	0.466	0.243227	0.6187	2.39825e-05	0.5506	0.418551	-0.0377	9.25434e-06	0.453	0.623621	0.6708	0.477773	0.5027	0.51386	0.6585	0.565856
10.438	0.2914	3.28842e-06	0.3525	0.29132	0.4321	0.221146	0.416	0.246233	0.388	0.369105	0.4642	0.240487	0.6192	2.40282e-05	0.5568	0.436522	-0.0369	9.27231e-06	0.4574	0.631448	0.6726	0.480176	0.5046	0.51648	0.6601	0.567971
10.441	0.2877	3.20531e-06	0.3532	0.292586	0.4374	0.230155	0.4141	0.242609	0.3894	0.37127	0.4653	0.242161	0.6219	2.42748e-05	0.5537	0.427536	-0.0366	9.27904e-06	0.4487	0.615973	0.6718	0.479108	0.5043	0.516067	0.6671	0.577228
10.444	0.2849	3.14242e-06	0.3548	0.295479	0.4339	0.224205	0.4177	0.249475	0.3855	0.365239	0.4678	0.245967	0.623	2.43752e-05	0.547	0.408116	-0.0344	9.32845e-06	0.4496	0.617574	0.6747	0.48298	0.508	0.521169	0.6684	0.578947
10.447	0.2882	3.21654e-06	0.3521	0.290597	0.4348	0.225735	0.4152	0.244707	0.3902	0.372507	0.4694	0.248402	0.6213	2.422e-05	0.545	0.402319	-0.0389	9.22739e-06	0.4549	0.627001	0.6743	0.482446	0.5108	0.525031	0.6681	0.578551
10.45	0.2826	3.09076e-06	0.3514	0.289331	0.4316	0.220296	0.4177	0.249475	0.3921	0.375445	0.4666	0.24414	0.6188	2.39916e-05	0.5429	0.396232	-0.0367	9.2768e-06	0.453	0.623621	0.6755	0.484048	0.5103	0.524341	0.6654	0.57498
10.453	0.2895	3.24574e-06	0.3494	0.285714	0.4365	0.228625	0.4175	0.249094	0.3865	0.366785	0.4711	0.250989	0.6198	2.4083e-05	0.5486	0.412754	-0.0341	9.33519e-06	0.4473	0.613483	0.6743	0.482446	0.5048	0.516756	0.6663	0.57617
10.456	0.2926	3.31537e-06	0.3502	0.287161	0.436	0.227775	0.4167	0.247568	0.3882	0.369414	0.4716	0.25175	0.6213	2.422e-05	0.5485	0.412464	-0.0335	9.34866e-06	0.4553	0.627713	0.675	0.48338	0.5074	0.520342	0.6676	0.577889
10.459	0.2952	3.37378e-06	0.3502	0.287161	0.4369	0.229305	0.4159	0.246042	0.3871	0.367713	0.4716	0.25175	0.624	2.44665e-05	0.5536	0.427246	-0.0339	9.33968e-06	0.4621	0.639808	0.6796	0.489521	0.5098	0.523652	0.6668	0.576832
10.462	0.2973	3.42095e-06	0.3556	0.296926	0.4358	0.227435	0.4149	0.244135	0.3863	0.366476	0.4721	0.252511	0.6275	2.47862e-05	0.556	0.434203	-0.0371	9.26782e-06	0.4619	0.639452	0.678	0.487385	0.512	0.526686	0.6681	0.578551
10.465	0.2958	3.38725e-06	0.3539	0.293852	0.4288	0.215536	0.4181	0.250238	0.3886	0.370032	0.4691	0.247945	0.6295	2.49688e-05	0.5531	0.425797	-0.0377	9.25434e-06	0.4614	0.638563	0.6802	0.490322	0.5136	0.528893	0.6671	0.577228
10.468	0.2931	3.32661e-06	0.3501	0.28698	0.4353	0.226585	0.4184	0.250811	0.3909	0.373589	0.4678	0.245967	0.6264	2.46857e-05	0.5506	0.418551	-0.0361	9.29027e-06	0.4561	0.629136	0.6828	0.493793	0.5121	0.526824	0.6677	0.578022
10.471	0.2888	3.23002e-06	0.3522	0.290778	0.4371	0.229645	0.4165	0.247187	0.3921	0.375445	0.4692	0.248097	0.6286	2.48867e-05	0.5545	0.429855	-0.0329	9.36213e-06	0.45	0.618285	0.6784	0.487919	0.5087	0.522135	0.6701	0.581195
10.474	0.2924	3.31088e-06	0.3548	0.295479	0.4329	0.222506	0.4169	0.24795	0.3932	0.377146	0.4679	0.246119	0.6265	2.46949e-05	0.5594	0.444058	-0.0303	9.42052e-06	0.4527	0.623088	0.6814	0.491924	0.5113	0.525721	0.6746	0.587146
10.477	0.2934	3.33334e-06	0.358	0.301266	0.4374	0.230155	0.4196	0.253099	0.3982	0.384877	0.4692	0.248097	0.6291	2.49323e-05	0.5565	0.435652	-0.0281	9.46992e-06	0.4555	0.628068	0.6822	0.492992	0.5109	0.525169	0.6773	0.590717
10.48	0.2961	3.39399e-06	0.3571	0.299638	0.4336	0.223695	0.4175	0.249094	0.399	0.386114	0.4687	0.247336	0.6273	2.47679e-05	0.5591	0.443188	-0.0283	9.46543e-06	0.4604	0.636784	0.6804	0.490589	0.5137	0.52903	0.676	0.588998
10.483	0.2945	3.35805e-06	0.3536	0.293309	0.4376	0.230495	0.4141	0.242609	0.3927	0.376372	0.4697	0.248858	0.6256	2.46127e-05	0.5543	0.429275	-0.0326	9.36887e-06	0.459	0.634294	0.6775	0.486717	0.5165	0.532892	0.6783	0.592039
10.486	0.2922	3.30639e-06	0.3555	0.296745	0.4338	0.224035	0.4102	0.235171	0.3954	0.380547	0.4691	0.247945	0.6298	2.49962e-05	0.5479	0.410725	-0.0331	9.35764e-06	0.4634	0.64212	0.6804	0.490589	0.519	0.53634	0.6817	0.596535
10.489	0.303	3.54898e-06	0.3512	0.288969	0.4323	0.221486	0.4141	0.242609	0.3941	0.378537	0.4741	0.255556	0.6265	2.46949e-05	0.5527	0.424638	-0.0347	9.32171e-06	0.4694	0.652793	0.6826	0.493526	0.5141	0.529582	0.6805	0.594948
10.492	0.2986	3.45015e-06	0.3525	0.29132	0.4358	0.227435	0.4198	0.253481	0.3971	0.383176	0.4751	0.257078	0.6264	2.46857e-05	0.5518	0.422029	-0.034	9.33743e-06	0.465	0.644966	0.6843	0.495795	0.5141	0.529582	0.6777	0.591246
10.495	0.2984	3.44565e-06	0.3512	0.288969	0.4336	0.223695	0.4164	0.246996	0.399	0.386114	0.4751	0.257078	0.6273	2.47679e-05	0.5579	0.43971	-0.0352	9.31048e-06	0.4641	0.643365	0.6852	0.496996	0.5186	0.535788	0.6795	0.593626
10.498	0.3029	3.54673e-06	0.3515	0.289512	0.4306	0.218596	0.4164	0.246996	0.3972	0.383331	0.476	0.258447	0.6298	2.49962e-05	0.5518	0.422029	-0.0309	9.40705e-06	0.4617	0.639096	0.6849	0.496596	0.5214	0.53965	0.6777	0.591246
10.501	0.2985	3.4479e-06	0.3518	0.290054	0.4358	0.227435	0.4163	0.246805	0.4014	0.389825	0.472	0.252359	0.6296	2.4978e-05	0.5536	0.427246	-0.0288	9.4542e-06	0.4635	0.642298	0.6854	0.497263	0.5185	0.53565	0.6828	0.59799
10.504	0.3024	3.5355e-06	0.3471	0.281555	0.4359	0.227605	0.4184	0.250811	0.4008	0.388897	0.4721	0.252511	0.6345	2.54255e-05	0.5585	0.441449	-0.0338	9.34192e-06	0.4663	0.647279	0.69	0.503404	0.5235	0.542546	0.6799	0.594155
10.507	0.2949	3.36704e-06	0.3495	0.285895	0.4346	0.225395	0.4153	0.244898	0.4005	0.388434	0.471	0.250837	0.6351	2.54803e-05	0.5554	0.432464	-0.0333	9.35315e-06	0.461	0.637851	0.6903	0.503805	0.5216	0.539926	0.6794	0.593494
10.51	0.2922	3.30639e-06	0.3506	0.287884	0.4303	0.218086	0.4154	0.245089	0.4043	0.39431	0.4783	0.261948	0.6372	2.56721e-05	0.5578	0.43942	-0.0296	9.43624e-06	0.4664	0.647456	0.6907	0.504339	0.5252	0.54489	0.681	0.59561
10.513	0.2983	3.44341e-06	0.3512	0.288969	0.4349	0.225905	0.4185	0.251001	0.4029	0.392145	0.4775	0.260731	0.6394	2.5873e-05	0.5593	0.443768	-0.03	9.42726e-06	0.463	0.641409	0.6902	0.503671	0.5245	0.543925	0.6797	0.593891
10.516	0.2991	3.46138e-06	0.351	0.288608	0.4332	0.223015	0.4214	0.256533	0.4023	0.391217	0.4748	0.256621	0.6405	2.59734e-05	0.5634	0.455652	-0.0289	9.45196e-06	0.4615	0.638741	0.6915	0.505406	0.5297	0.551096	0.6796	0.593758
10.519	0.2969	3.41196e-06	0.3447	0.277215	0.4321	0.221146	0.4216	0.256914	0.4015	0.38998	0.4763	0.258904	0.6402	2.5946e-05	0.5667	0.465217	-0.0244	9.55301e-06	0.4636	0.642476	0.6861	0.498198	0.5304	0.552062	0.6875	0.604205
10.522	0.2978	3.43218e-06	0.3503	0.287342	0.4294	0.216556	0.4232	0.259966	0.4008	0.388897	0.4763	0.258904	0.6378	2.57269e-05	0.5642	0.457971	-0.0217	9.61365e-06	0.4639	0.64301	0.6919	0.50594	0.5244	0.543787	0.6879	0.604734
10.525	0.3005	3.49282e-06	0.353	0.292224	0.4341	0.224545	0.4191	0.252146	0.4002	0.38797	0.4763	0.258904	0.6374	2.56903e-05	0.5598	0.445217	-0.0226	9.59344e-06	0.4677	0.649769	0.6908	0.504472	0.5268	0.547097	0.6896	0.606982
10.528	0.2972	3.4187e-06	0.356	0.297649	0.4393	0.233384	0.4193	0.252527	0.3995	0.386887	0.473	0.253881	0.638	2.57451e-05	0.5569	0.436812	-0.0243	9.55526e-06	0.4692	0.652437	0.6889	0.501936	0.5307	0.552476	0.6858	0.601957
10.531	0.2979	3.43442e-06	0.3539	0.293852	0.4404	0.235254	0.4195	0.252909	0.396	0.381475	0.475	0.256925	0.6368	2.56355e-05	0.5658	0.462609	-0.0278	9.47666e-06	0.4702	0.654216	0.6915	0.505406	0.5304	0.552062	0.6847	0.600503
10.534	0.2959	3.3895e-06	0.3516	0.289693	0.4395	0.233724	0.4206	0.255007	0.4003	0.388124	0.4733	0.254338	0.6371	2.56629e-05	0.5603	0.446667	-0.0267	9.50136e-06	0.4741	0.661153	0.6903	0.503805	0.5315	0.553579	0.6867	0.603147
10.537	0.2972	3.4187e-06	0.3593	0.303617	0.4353	0.226585	0.4206	0.255007	0.3974	0.38364	0.473	0.253881	0.637	2.56538e-05	0.5537	0.427536	-0.0222	9.60242e-06	0.4705	0.654749	0.692	0.506074	0.5324	0.55482	0.6904	0.60804
10.54	0.2961	3.39399e-06	0.36	0.304882	0.4339	0.224205	0.4191	0.252146	0.3996	0.387042	0.4804	0.265145	0.6347	2.54437e-05	0.5591	0.443188	-0.0238	9.56649e-06	0.4656	0.646033	0.7004	0.517287	0.535	0.558406	0.6868	0.60328
10.543	0.2934	3.33334e-06	0.3595	0.303978	0.437	0.229475	0.42	0.253862	0.4028	0.39199	0.4773	0.260426	0.6358	2.55442e-05	0.5615	0.450145	-0.0271	9.49238e-06	0.4707	0.655105	0.7013	0.518489	0.5338	0.556751	0.6942	0.613065
10.546	0.2948	3.36479e-06	0.3603	0.305425	0.4329	0.222506	0.4164	0.246996	0.4095	0.40235	0.4808	0.265753	0.6345	2.54255e-05	0.5716	0.47942	-0.0256	9.52607e-06	0.4721	0.657595	0.6986	0.514885	0.5383	0.562957	0.6899	0.607379
10.549	0.297	3.41421e-06	0.3604	0.305606	0.433	0.222676	0.4171	0.248331	0.4068	0.398175	0.4776	0.260883	0.6373	2.56812e-05	0.5683	0.469855	-0.0212	9.62487e-06	0.4693	0.652615	0.7002	0.51702	0.5345	0.557716	0.691	0.608834
10.552	0.2969	3.41196e-06	0.3601	0.305063	0.4366	0.228795	0.4177	0.249475	0.4038	0.393536	0.4738	0.255099	0.638	2.57451e-05	0.5683	0.469855	-0.0197	9.65856e-06	0.4712	0.655994	0.7017	0.519023	0.5346	0.557854	0.6958	0.615181
10.555	0.3016	3.51753e-06	0.358	0.301266	0.4356	0.227095	0.4177	0.249475	0.407	0.398485	0.4715	0.251598	0.6372	2.56721e-05	0.562	0.451594	-0.025	9.53954e-06	0.4732	0.659552	0.698	0.514084	0.5324	0.55482	0.6933	0.611875
10.558	0.3008	3.49956e-06	0.36	0.304882	0.434	0.224375	0.4186	0.251192	0.41	0.403124	0.4777	0.261035	0.6376	2.57086e-05	0.5627	0.453623	-0.0215	9.61814e-06	0.4788	0.669513	0.7019	0.51929	0.5321	0.554406	0.6918	0.609892
10.561	0.3045	3.58267e-06	0.3586	0.302351	0.4408	0.235934	0.4206	0.255007	0.4068	0.398175	0.4737	0.254947	0.6412	2.60374e-05	0.5598	0.445217	-0.0187	9.68102e-06	0.477	0.666311	0.6997	0.516353	0.5372	0.56144	0.6904	0.60804
10.564	0.3069	3.63658e-06	0.3619	0.308318	0.4376	0.230495	0.4223	0.258249	0.4004	0.388279	0.4753	0.257382	0.639	2.58365e-05	0.5593	0.443768	-0.0197	9.65856e-06	0.4806	0.672714	0.6988	0.515152	0.5373	0.561578	0.6943	0.613198
10.567	0.3053	3.60064e-06	0.362	0.308499	0.4363	0.228285	0.42	0.253862	0.4037	0.393382	0.4785	0.262253	0.6359	2.55533e-05	0.5657	0.462319	-0.0173	9.71246e-06	0.4789	0.669691	0.7007	0.517688	0.539	0.563922	0.7002	0.621
10.57	0.3043	3.57818e-06	0.3636	0.311392	0.4307	0.218766	0.4214	0.256533	0.4046	0.394773	0.4783	0.261948	0.6362	2.55807e-05	0.563	0.454493	-0.0197	9.65856e-06	0.4785	0.668979	0.7006	0.517554	0.5373	0.561578	0.6982	0.618355
10.573	0.2999	3.47935e-06	0.3617	0.307957	0.4357	0.227265	0.4226	0.258821	0.4053	0.395856	0.4751	0.257078	0.6359	2.55533e-05	0.5631	0.454783	-0.0185	9.68551e-06	0.4749	0.662576	0.6961	0.511547	0.5371	0.561302	0.6962	0.61571
10.576	0.2991	3.46138e-06	0.3628	0.309946	0.4351	0.226245	0.4201	0.254053	0.4048	0.395083	0.4773	0.260426	0.6376	2.57086e-05	0.5647	0.45942	-0.0171	9.71695e-06	0.4776	0.667378	0.7015	0.518756	0.5368	0.560888	0.6959	0.615313
10.579	0.3053	3.60064e-06	0.3607	0.306148	0.4365	0.228625	0.4235	0.260538	0.4089	0.401423	0.4815	0.266819	0.6415	2.60648e-05	0.5635	0.455942	-0.0161	9.7394e-06	0.479	0.669868	0.7009	0.517955	0.5394	0.564474	0.7024	0.623909
10.582	0.3098	3.70172e-06	0.3639	0.311935	0.436	0.227775	0.4183	0.25062	0.4081	0.400186	0.4759	0.258295	0.6393	2.58639e-05	0.5629	0.454203	-0.0183	9.69e-06	0.4789	0.669691	0.7009	0.517955	0.5408	0.566405	0.6994	0.619942
10.585	0.3115	3.7399e-06	0.3638	0.311754	0.4372	0.229815	0.4217	0.257105	0.4053	0.395856	0.4813	0.266514	0.6481	2.66675e-05	0.5598	0.445217	-0.0236	9.57098e-06	0.4819	0.675027	0.703	0.520758	0.5483	0.576748	0.703	0.624702
10.588	0.3013	3.51079e-06	0.3615	0.307595	0.4392	0.233214	0.4227	0.259012	0.4062	0.397248	0.4807	0.265601	0.6473	2.65945e-05	0.5623	0.452464	-0.0219	9.60916e-06	0.4776	0.667378	0.7046	0.522894	0.5476	0.575783	0.6992	0.619677
10.591	0.3025	3.53775e-06	0.3608	0.306329	0.4416	0.237294	0.4251	0.26359	0.4068	0.398175	0.4762	0.258752	0.6492	2.6768e-05	0.5635	0.455942	-0.0205	9.64059e-06	0.4828	0.676628	0.7045	0.522761	0.5436	0.570266	0.6999	0.620603
10.594	0.2988	3.45464e-06	0.3579	0.301085	0.4398	0.234234	0.4277	0.268549	0.4133	0.408226	0.4808	0.265753	0.6443	2.63205e-05	0.5619	0.451304	-0.0136	9.79554e-06	0.481	0.673426	0.7056	0.524229	0.5467	0.574541	0.7023	0.623777
10.597	0.3014	3.51304e-06	0.3617	0.307957	0.4418	0.237634	0.4254	0.264162	0.4092	0.401887	0.4832	0.269406	0.6508	2.69141e-05	0.5615	0.450145	-0.0163	9.73491e-06	0.4823	0.675738	0.7042	0.52236	0.5433	0.569852	0.7007	0.621661
10.6	0.3116	3.74215e-06	0.3635	0.311212	0.4406	0.235594	0.425	0.263399	0.4082	0.40034	0.4816	0.266971	0.6466	2.65305e-05	0.566	0.463188	-0.017	9.71919e-06	0.4823	0.675738	0.7069	0.525964	0.5446	0.571645	0.7002	0.621
10.603	0.3062	3.62086e-06	0.3642	0.312477	0.442	0.237974	0.4286	0.270265	0.4136	0.40869	0.4816	0.266971	0.6457	2.64483e-05	0.5691	0.472174	-0.0172	9.7147e-06	0.4838	0.678406	0.7105	0.53077	0.5461	0.573714	0.7022	0.623645
10.606	0.3072	3.64332e-06	0.3632	0.310669	0.4389	0.232704	0.4236	0.260729	0.4157	0.411938	0.4787	0.262557	0.6482	2.66767e-05	0.5678	0.468406	-0.0164	9.73267e-06	0.4816	0.674493	0.7102	0.53037	0.5457	0.573162	0.7066	0.629463
10.609	0.3054	3.60289e-06	0.3711	0.324955	0.4365	0.228625	0.4251	0.26359	0.4165	0.413175	0.4805	0.265297	0.6459	2.64666e-05	0.5715	0.47913	-0.015	9.76411e-06	0.4829	0.676805	0.7068	0.525831	0.5457	0.573162	0.7044	0.626554
10.612	0.3067	3.63209e-06	0.3637	0.311573	0.4401	0.234744	0.4225	0.258631	0.4117	0.405752	0.4796	0.263927	0.6485	2.67041e-05	0.5621	0.451884	-0.0152	9.75961e-06	0.4868	0.683742	0.7088	0.528501	0.5472	0.575231	0.7048	0.627083
10.615	0.3036	3.56246e-06	0.3722	0.326944	0.4413	0.236784	0.426	0.265306	0.4108	0.404361	0.4793	0.26347	0.6503	2.68685e-05	0.5641	0.457681	-0.0115	9.8427e-06	0.4898	0.689079	0.7033	0.521159	0.5505	0.579782	0.7064	0.629199
10.618	0.3043	3.57818e-06	0.3643	0.312658	0.4423	0.238484	0.4215	0.256723	0.4109	0.404515	0.483	0.269102	0.65	2.68411e-05	0.571	0.477681	-0.0165	9.73042e-06	0.4894	0.688367	0.7031	0.520892	0.5466	0.574404	0.7075	0.630653
10.621	0.3097	3.69947e-06	0.3648	0.313562	0.439	0.232874	0.4222	0.258058	0.416	0.412401	0.4824	0.268189	0.6475	2.66127e-05	0.5655	0.461739	-0.0205	9.64059e-06	0.4945	0.697439	0.7063	0.525164	0.5493	0.578127	0.7089	0.632505
10.624	0.3085	3.67252e-06	0.3624	0.309222	0.4393	0.233384	0.4246	0.262636	0.4181	0.415649	0.4877	0.276256	0.6479	2.66493e-05	0.5684	0.470145	-0.0189	9.67652e-06	0.4952	0.698684	0.7073	0.526498	0.5524	0.582402	0.7116	0.636075
10.627	0.3099	3.70397e-06	0.3679	0.319168	0.4426	0.238994	0.4263	0.265878	0.4159	0.412247	0.4847	0.271689	0.654	2.72064e-05	0.5674	0.467246	-0.0127	9.81576e-06	0.4978	0.703308	0.7075	0.526765	0.5528	0.582954	0.7127	0.63753
10.63	0.3113	3.73541e-06	0.3643	0.312658	0.4404	0.235254	0.4293	0.2716	0.4159	0.412247	0.4838	0.27032	0.6514	2.69689e-05	0.576	0.492174	-0.0139	9.78881e-06	0.4954	0.699039	0.7082	0.5277	0.5527	0.582816	0.7107	0.634885
10.633	0.3092	3.68824e-06	0.3638	0.311754	0.4434	0.240354	0.4276	0.268358	0.4102	0.403433	0.4846	0.271537	0.652	2.70237e-05	0.5731	0.483768	-0.0142	9.78207e-06	0.4899	0.689256	0.7165	0.53878	0.554	0.584609	0.7115	0.635943
10.636	0.3129	3.77135e-06	0.3639	0.311935	0.4404	0.235254	0.4276	0.268358	0.416	0.412401	0.486	0.273668	0.6529	2.71059e-05	0.5738	0.485797	-0.0114	9.84495e-06	0.4908	0.690857	0.7147	0.536377	0.5516	0.581299	0.7138	0.638984
10.639	0.3131	3.77584e-06	0.3636	0.311392	0.4473	0.246983	0.4307	0.27427	0.4113	0.405134	0.4882	0.277017	0.6546	2.72612e-05	0.5785	0.49942	-0.0108	9.85842e-06	0.488	0.685877	0.7148	0.53651	0.5552	0.586264	0.7148	0.640307
10.642	0.3079	3.65904e-06	0.3675	0.318445	0.4407	0.235764	0.4279	0.26893	0.4198	0.418277	0.4903	0.280213	0.6525	2.70694e-05	0.5745	0.487826	-0.0185	9.68551e-06	0.491	0.691213	0.7078	0.527166	0.5529	0.583092	0.7144	0.639778
10.645	0.3112	3.73317e-06	0.3643	0.312658	0.4374	0.230155	0.4211	0.25596	0.4214	0.420752	0.4847	0.271689	0.652	2.70237e-05	0.5745	0.487826	-0.0151	9.76186e-06	0.4934	0.695482	0.7083	0.527833	0.5501	0.57923	0.7197	0.646787
10.648	0.3109	3.72643e-06	0.3646	0.313201	0.4411	0.236444	0.4188	0.251574	0.4211	0.420288	0.4837	0.270167	0.6558	2.73708e-05	0.5753	0.490145	-0.0153	9.75737e-06	0.4907	0.690679	0.7082	0.5277	0.5551	0.586126	0.7226	0.650622
10.651	0.316	3.84098e-06	0.3627	0.309765	0.4415	0.237124	0.4194	0.252718	0.4224	0.422298	0.4812	0.266362	0.6558	2.73708e-05	0.5798	0.503188	-0.0179	9.69898e-06	0.4946	0.697617	0.7124	0.533307	0.557	0.588746	0.7168	0.642952
10.654	0.313	3.7736e-06	0.3646	0.313201	0.4513	0.253782	0.4212	0.256151	0.4213	0.420597	0.4844	0.271233	0.6525	2.70694e-05	0.578	0.497971	-0.0187	9.68102e-06	0.4915	0.692102	0.7182	0.541049	0.5619	0.595504	0.7131	0.638059
10.657	0.3171	3.86569e-06	0.3684	0.320072	0.4486	0.249193	0.4268	0.266832	0.4227	0.422762	0.488	0.276712	0.6545	2.7252e-05	0.5772	0.495652	-0.0135	9.79779e-06	0.4886	0.686944	0.7206	0.544253	0.5576	0.589574	0.7156	0.641365
10.66	0.3143	3.8028e-06	0.371	0.324774	0.4497	0.251062	0.4271	0.267404	0.4208	0.419824	0.4827	0.268645	0.6575	2.7526e-05	0.5756	0.491014	-0.0139	9.78881e-06	0.4931	0.694948	0.7194	0.542651	0.5533	0.583644	0.7183	0.644935
10.663	0.3134	3.78258e-06	0.3682	0.319711	0.4504	0.252252	0.4245	0.262445	0.4212	0.420442	0.4815	0.266819	0.6545	2.7252e-05	0.573	0.483478	-0.0087	9.90558e-06	0.4931	0.694948	0.7205	0.54412	0.5561	0.587505	0.7224	0.650357
10.666	0.3131	3.77584e-06	0.3722	0.326944	0.445	0.243073	0.4266	0.266451	0.4198	0.418277	0.4842	0.270928	0.6522	2.7042e-05	0.5732	0.484058	-0.0023	1.00493e-05	0.4941	0.696727	0.7207	0.544387	0.5545	0.585299	0.7226	0.650622
10.669	0.3159	3.83874e-06	0.3656	0.315009	0.4458	0.244433	0.4297	0.272363	0.418	0.415494	0.4877	0.276256	0.6525	2.70694e-05	0.5698	0.474203	-0.0045	9.9999e-06	0.4981	0.703842	0.7225	0.546789	0.5587	0.591091	0.7234	0.651679
10.672	0.3183	3.89265e-06	0.3676	0.318626	0.4432	0.240014	0.4313	0.275415	0.4166	0.413329	0.4839	0.270472	0.6586	2.76265e-05	0.5686	0.470725	-0.0126	9.818e-06	0.499	0.705443	0.7205	0.54412	0.5585	0.590815	0.7197	0.646787
10.675	0.3176	3.87692e-06	0.3666	0.316817	0.4434	0.240354	0.4279	0.26893	0.4171	0.414102	0.4897	0.2793	0.6544	2.72429e-05	0.5752	0.489855	-0.0144	9.77758e-06	0.5014	0.709712	0.7226	0.546923	0.5646	0.599228	0.7256	0.654589
10.678	0.3172	3.86794e-06	0.3648	0.313562	0.4422	0.238314	0.4283	0.269693	0.4233	0.42369	0.4883	0.277169	0.6559	2.73799e-05	0.5738	0.485797	-0.015	9.76411e-06	0.4989	0.705265	0.7226	0.546923	0.5686	0.604744	0.7266	0.655911
10.681	0.3148	3.81403e-06	0.3695	0.322061	0.4434	0.240354	0.4254	0.264162	0.4207	0.419669	0.4865	0.274429	0.6623	2.79644e-05	0.5808	0.506087	-0.0139	9.78881e-06	0.4989	0.705265	0.7265	0.552129	0.5682	0.604193	0.7242	0.652737
10.684	0.32	3.93083e-06	0.3687	0.320615	0.4449	0.242903	0.4246	0.262636	0.4187	0.416576	0.4946	0.286758	0.6633	2.80557e-05	0.5762	0.492754	-0.0123	9.82474e-06	0.4953	0.698862	0.7287	0.555066	0.5706	0.607502	0.7212	0.64877
10.687	0.3198	3.92634e-06	0.3719	0.326401	0.4439	0.241203	0.4265	0.26626	0.4199	0.418432	0.4925	0.283562	0.6642	2.81379e-05	0.5787	0.5	-0.0182	9.69224e-06	0.4956	0.699395	0.7261	0.551595	0.5667	0.602124	0.725	0.653795
10.69	0.3183	3.89265e-06	0.3697	0.322423	0.4454	0.243753	0.4269	0.267023	0.4274	0.430029	0.4939	0.285693	0.6638	2.81014e-05	0.5745	0.487826	-0.014	9.78656e-06	0.4991	0.705621	0.7269	0.552663	0.5702	0.606951	0.7255	0.654456
10.693	0.3209	3.95105e-06	0.3683	0.319892	0.4389	0.232704	0.4235	0.260538	0.43	0.43405	0.4883	0.277169	0.6646	2.81744e-05	0.578	0.497971	-0.012	9.83147e-06	0.502	0.710779	0.7258	0.551195	0.5724	0.609985	0.7285	0.658424
10.696	0.3164	3.84997e-06	0.3737	0.329656	0.4387	0.232364	0.424	0.261492	0.4285	0.43173	0.4921	0.282953	0.6622	2.79552e-05	0.5792	0.501449	-0.0113	9.84719e-06	0.5009	0.708822	0.7266	0.552263	0.571	0.608054	0.7264	0.655647
10.699	0.3164	3.84997e-06	0.3721	0.326763	0.4417	0.237464	0.4256	0.264543	0.4286	0.431885	0.4932	0.284627	0.6623	2.79644e-05	0.5807	0.505797	-0.0135	9.79779e-06	0.501	0.709	0.7296	0.556268	0.5689	0.605158	0.7282	0.658027
10.702	0.3156	3.832e-06	0.3758	0.333454	0.4433	0.240184	0.4286	0.270265	0.4301	0.434204	0.494	0.285845	0.6644	2.81562e-05	0.5774	0.496232	-0.0073	9.93702e-06	0.5019	0.710601	0.7287	0.555066	0.5702	0.606951	0.7315	0.662391
10.705	0.3139	3.79381e-06	0.3739	0.330018	0.4457	0.244263	0.4282	0.269502	0.4309	0.435441	0.4916	0.282192	0.6708	2.87407e-05	0.5778	0.497391	-0.0085	9.91007e-06	0.5032	0.712914	0.7352	0.563743	0.5689	0.605158	0.7265	0.655779
10.708	0.314	3.79606e-06	0.3708	0.324412	0.44	0.234574	0.4303	0.273508	0.4304	0.434668	0.4897	0.2793	0.6642	2.81379e-05	0.5749	0.488986	-0.0118	9.83597e-06	0.5018	0.710423	0.7331	0.56094	0.5664	0.60171	0.728	0.657762
10.711	0.3114	3.73766e-06	0.3724	0.327306	0.4394	0.233554	0.4306	0.27408	0.4327	0.438225	0.4906	0.28067	0.6616	2.79005e-05	0.5786	0.49971	-0.0097	9.88312e-06	0.5002	0.707577	0.7324	0.560005	0.5665	0.601848	0.7285	0.658424
10.714	0.3132	3.77809e-06	0.3708	0.324412	0.4413	0.236784	0.4302	0.273317	0.4296	0.433431	0.4871	0.275342	0.6678	2.84667e-05	0.5794	0.502029	-0.0075	9.93253e-06	0.4973	0.702419	0.7317	0.559071	0.5678	0.603641	0.7288	0.65882
10.717	0.3204	3.93982e-06	0.3683	0.319892	0.4423	0.238484	0.4234	0.260347	0.4315	0.436369	0.4861	0.27382	0.6678	2.84667e-05	0.5816	0.508406	-0.0097	9.88312e-06	0.4987	0.704909	0.7309	0.558003	0.5686	0.604744	0.7254	0.654324
10.72	0.3142	3.80055e-06	0.3746	0.331284	0.4431	0.239844	0.4229	0.259393	0.432	0.437142	0.49	0.279756	0.6644	2.81562e-05	0.5767	0.494203	-0.0104	9.86741e-06	0.507	0.719673	0.7352	0.563743	0.5709	0.607916	0.7249	0.653663
10.723	0.3163	3.84772e-06	0.3676	0.318626	0.4402	0.234914	0.4261	0.265497	0.4315	0.436369	0.4921	0.282953	0.6628	2.801e-05	0.579	0.50087	-0.0072	9.93927e-06	0.5078	0.721096	0.7411	0.571619	0.5712	0.60833	0.7317	0.662655
10.726	0.3175	3.87468e-06	0.3691	0.321338	0.4405	0.235424	0.4234	0.260347	0.4312	0.435905	0.487	0.27519	0.6617	2.79096e-05	0.5813	0.507536	-0.0088	9.90334e-06	0.5024	0.711491	0.7386	0.568282	0.5719	0.609295	0.7315	0.662391
10.729	0.314	3.79606e-06	0.3701	0.323146	0.447	0.246473	0.4237	0.260919	0.4294	0.433122	0.4891	0.278387	0.6601	2.77635e-05	0.5797	0.502899	-0.0084	9.91232e-06	0.5077	0.720918	0.7404	0.570685	0.5709	0.607916	0.7355	0.667681
10.732	0.3119	3.74889e-06	0.3719	0.326401	0.4412	0.236614	0.4295	0.271982	0.4294	0.433122	0.4875	0.275951	0.6593	2.76904e-05	0.5835	0.513913	-0.007	9.94376e-06	0.5071	0.719851	0.7454	0.577359	0.5716	0.608882	0.7381	0.671119
10.735	0.3152	3.82301e-06	0.3722	0.326944	0.4439	0.241203	0.4276	0.268358	0.4259	0.42771	0.4917	0.282344	0.6634	2.80648e-05	0.5757	0.491304	-0.0043	1.00044e-05	0.5084	0.722163	0.7453	0.577226	0.574	0.612191	0.7383	0.671383
10.738	0.3158	3.83649e-06	0.3697	0.322423	0.4466	0.245793	0.4286	0.270265	0.4266	0.428792	0.4922	0.283105	0.6629	2.80192e-05	0.5829	0.512174	-0.0054	9.97969e-06	0.5092	0.723586	0.7388	0.568549	0.5709	0.607916	0.7358	0.668077
10.741	0.3212	3.95778e-06	0.3693	0.3217	0.4437	0.240864	0.428	0.269121	0.4317	0.436679	0.497	0.290411	0.6634	2.80648e-05	0.583	0.512464	0.0003	1.01077e-05	0.5106	0.726076	0.7376	0.566947	0.5741	0.612329	0.7337	0.6653
10.744	0.319	3.90837e-06	0.381	0.342857	0.4485	0.249023	0.4312	0.275224	0.4283	0.431421	0.4951	0.287519	0.6668	2.83754e-05	0.5774	0.496232	-0.0053	9.98193e-06	0.5099	0.724831	0.7359	0.564678	0.5792	0.619363	0.7369	0.669532
10.747	0.3213	3.96003e-06	0.3749	0.331826	0.4463	0.245283	0.4285	0.270074	0.4259	0.42771	0.4945	0.286606	0.6678	2.84667e-05	0.585	0.518261	-0.0044	1.00021e-05	0.5096	0.724297	0.7385	0.568148	0.5777	0.617294	0.7426	0.67707
10.75	0.3253	4.04988e-06	0.3742	0.330561	0.4472	0.246813	0.4308	0.274461	0.4319	0.436988	0.4932	0.284627	0.6669	2.83845e-05	0.5812	0.507246	-0.0031	1.00313e-05	0.5121	0.728744	0.7416	0.572287	0.5791	0.619225	0.7413	0.67535
10.753	0.3194	3.91735e-06	0.3731	0.328571	0.4495	0.250722	0.4313	0.275415	0.435	0.441781	0.4952	0.287671	0.6697	2.86402e-05	0.5842	0.515942	0.0014	1.01324e-05	0.51	0.725009	0.74	0.570151	0.5743	0.612605	0.7419	0.676144
10.756	0.3143	3.8028e-06	0.3769	0.335443	0.4482	0.248513	0.4289	0.270837	0.43	0.43405	0.4947	0.28691	0.6715	2.88046e-05	0.5892	0.530435	-0.0044	1.00021e-05	0.5062	0.71825	0.7474	0.580029	0.5744	0.612743	0.7422	0.676541
10.759	0.3213	3.96003e-06	0.3788	0.338879	0.4451	0.243243	0.4287	0.270456	0.429	0.432503	0.4963	0.289346	0.6694	2.86128e-05	0.5909	0.535362	-0.0023	1.00493e-05	0.5159	0.735503	0.7432	0.574423	0.5789	0.618949	0.7443	0.679318
10.762	0.3244	4.02966e-06	0.3798	0.340687	0.4486	0.249193	0.4244	0.262254	0.4358	0.443018	0.4914	0.281887	0.6663	2.83297e-05	0.5857	0.52029	-0.0018	1.00605e-05	0.5128	0.729989	0.7435	0.574823	0.5828	0.624328	0.7417	0.675879
10.765	0.3226	3.98923e-06	0.3787	0.338698	0.45	0.251572	0.423	0.259584	0.4348	0.441472	0.4922	0.283105	0.666	2.83023e-05	0.589	0.529855	-0.0046	9.99765e-06	0.5107	0.726254	0.7458	0.577893	0.5818	0.622949	0.739	0.672309
10.768	0.3233	4.00495e-06	0.3771	0.335805	0.4491	0.250042	0.428	0.269121	0.432	0.437142	0.4995	0.294216	0.6742	2.90512e-05	0.5936	0.543188	-0.0023	1.00493e-05	0.5097	0.724475	0.7457	0.57776	0.5827	0.62419	0.7404	0.67416
10.771	0.3211	3.95554e-06	0.3782	0.337794	0.4459	0.244603	0.4292	0.271409	0.4302	0.434359	0.4973	0.290868	0.6745	2.90786e-05	0.5868	0.523478	-0.0072	9.93927e-06	0.5077	0.720918	0.7405	0.570818	0.5791	0.619225	0.7441	0.679053
10.774	0.3204	3.93982e-06	0.3774	0.336347	0.4476	0.247493	0.4316	0.275987	0.4362	0.443637	0.4916	0.282192	0.6689	2.85671e-05	0.5833	0.513333	-0.0047	9.99541e-06	0.5068	0.719317	0.743	0.574156	0.5825	0.623914	0.7451	0.680376
10.777	0.319	3.90837e-06	0.3797	0.340506	0.4434	0.240354	0.4286	0.270265	0.4356	0.442709	0.4945	0.286606	0.6712	2.87772e-05	0.5858	0.52058	-0.0022	1.00515e-05	0.5135	0.731234	0.748	0.58083	0.5808	0.621569	0.7439	0.678789
10.78	0.3204	3.93982e-06	0.3746	0.331284	0.4459	0.244603	0.4292	0.271409	0.4406	0.450441	0.4976	0.291324	0.6751	2.91334e-05	0.5803	0.504638	0.0023	1.01526e-05	0.515	0.733903	0.747	0.579495	0.5828	0.624328	0.7477	0.683814
10.783	0.319	3.90837e-06	0.3755	0.332911	0.443	0.239674	0.4318	0.276368	0.4411	0.451214	0.4987	0.292998	0.6734	2.89781e-05	0.582	0.509565	-0.001	1.00785e-05	0.5114	0.727499	0.7521	0.586304	0.5814	0.622397	0.748	0.684211
10.786	0.3233	4.00495e-06	0.378	0.337432	0.445	0.243073	0.4266	0.266451	0.4404	0.450131	0.4978	0.291629	0.6705	2.87133e-05	0.581	0.506667	0.0004	1.01099e-05	0.5164	0.736393	0.7515	0.585503	0.582	0.623224	0.7467	0.682491
10.789	0.3226	3.98923e-06	0.3779	0.337251	0.4486	0.249193	0.4281	0.269311	0.4417	0.452142	0.4955	0.288128	0.6711	2.87681e-05	0.5882	0.527536	0.0025	1.01571e-05	0.5189	0.74084	0.7498	0.583233	0.5841	0.626121	0.7472	0.683153
10.792	0.3176	3.87692e-06	0.3755	0.332911	0.4488	0.249533	0.4248	0.263017	0.444	0.455698	0.4956	0.28828	0.6751	2.91334e-05	0.5897	0.531884	0.0019	1.01436e-05	0.5117	0.728033	0.7488	0.581898	0.5804	0.621018	0.7529	0.69069
10.795	0.3205	3.94206e-06	0.3767	0.335081	0.4432	0.240014	0.4265	0.26626	0.4452	0.457554	0.5001	0.295129	0.6753	2.91516e-05	0.5926	0.54029	0.0024	1.01548e-05	0.5127	0.729811	0.7491	0.582299	0.5802	0.620742	0.7554	0.693996
10.798	0.3237	4.01394e-06	0.3789	0.33906	0.4438	0.241033	0.4257	0.264734	0.4416	0.451987	0.501	0.296499	0.6791	2.94987e-05	0.5914	0.536812	0.0013	1.01301e-05	0.5165	0.736571	0.7581	0.594313	0.5838	0.625707	0.7531	0.690955
10.801	0.3204	3.93982e-06	0.3809	0.342676	0.4427	0.239164	0.4308	0.274461	0.4394	0.448585	0.4961	0.289041	0.6779	2.93891e-05	0.5945	0.545797	-0.0004	1.0092e-05	0.5166	0.736748	0.7542	0.589107	0.5837	0.625569	0.755	0.693467
10.804	0.3193	3.91511e-06	0.3804	0.341772	0.4462	0.245113	0.4296	0.272172	0.4381	0.446575	0.5007	0.296043	0.6794	2.95261e-05	0.5967	0.552174	0.0033	1.01751e-05	0.5192	0.741373	0.7555	0.590842	0.5869	0.629982	0.7575	0.696773
10.807	0.3216	3.96677e-06	0.3791	0.339421	0.4479	0.248003	0.4318	0.276368	0.4403	0.449977	0.4995	0.294216	0.6826	2.98183e-05	0.589	0.529855	0.0079	1.02784e-05	0.5177	0.738705	0.7517	0.58577	0.5837	0.625569	0.7585	0.698096
10.81	0.3209	3.95105e-06	0.382	0.344665	0.4483	0.248683	0.4328	0.278276	0.4434	0.45477	0.5006	0.29589	0.6804	2.96174e-05	0.5897	0.531884	0.004	1.01908e-05	0.5177	0.738705	0.7516	0.585636	0.5846	0.62681	0.7613	0.701798
10.813	0.3196	3.92185e-06	0.3787	0.338698	0.4486	0.249193	0.4307	0.27427	0.4391	0.448121	0.5014	0.297108	0.6815	2.97179e-05	0.586	0.521159	0.0021	1.01481e-05	0.5213	0.745109	0.7541	0.588973	0.5886	0.632327	0.7606	0.700873
10.816	0.3218	3.97126e-06	0.3776	0.336709	0.4523	0.255482	0.4219	0.257486	0.442	0.452606	0.5012	0.296804	0.6805	2.96265e-05	0.589	0.529855	0.0034	1.01773e-05	0.5209	0.744397	0.7518	0.585903	0.5891	0.633016	0.7596	0.69955
10.819	0.3197	3.92409e-06	0.3804	0.341772	0.4461	0.244943	0.426	0.265306	0.4445	0.456471	0.5055	0.303349	0.6829	2.98457e-05	0.5858	0.52058	0.0018	1.01414e-05	0.5207	0.744041	0.7574	0.593379	0.5858	0.628465	0.7583	0.697831
10.822	0.3229	3.99597e-06	0.3809	0.342676	0.4474	0.247153	0.4285	0.270074	0.445	0.457244	0.5064	0.304718	0.6799	2.95717e-05	0.5863	0.522029	0.0023	1.01526e-05	0.5225	0.747243	0.7613	0.598585	0.5882	0.631775	0.7586	0.698228
10.825	0.3247	4.0364e-06	0.3743	0.330741	0.4483	0.248683	0.4368	0.285905	0.4444	0.456317	0.4979	0.291781	0.6812	2.96905e-05	0.5882	0.527536	-0.0021	1.00538e-05	0.5253	0.752223	0.7631	0.600988	0.5903	0.634671	0.762	0.702724
10.828	0.323	3.99822e-06	0.3751	0.332188	0.4471	0.246643	0.4327	0.278085	0.4451	0.457399	0.501	0.296499	0.6789	2.94804e-05	0.5899	0.532464	-0.0018	1.00605e-05	0.5276	0.756314	0.7614	0.598718	0.59	0.634257	0.766	0.708014
10.831	0.3244	4.02966e-06	0.3792	0.339602	0.4479	0.248003	0.433	0.278657	0.4484	0.462502	0.5031	0.299696	0.6781	2.94073e-05	0.5924	0.53971	0.0015	1.01346e-05	0.528	0.757026	0.766	0.604859	0.592	0.637016	0.7627	0.70365
10.834	0.3257	4.05886e-06	0.381	0.342857	0.4488	0.249533	0.4322	0.277131	0.4444	0.456317	0.5022	0.298326	0.6828	2.98366e-05	0.5879	0.526667	0.0059	1.02334e-05	0.5273	0.755781	0.7619	0.599386	0.5982	0.645566	0.7648	0.706427
10.837	0.3261	4.06785e-06	0.3837	0.34774	0.4534	0.257352	0.4301	0.273126	0.4484	0.462502	0.4975	0.291172	0.684	2.99462e-05	0.5858	0.52058	0.0102	1.033e-05	0.527	0.755247	0.7616	0.598985	0.5971	0.644049	0.7618	0.70246
10.84	0.328	4.11053e-06	0.3865	0.352803	0.4536	0.257692	0.4339	0.280374	0.4464	0.459409	0.5002	0.295282	0.6833	2.98823e-05	0.5856	0.52	0.0057	1.0229e-05	0.5267	0.754714	0.7612	0.598451	0.5968	0.643635	0.7656	0.707485
10.843	0.3251	4.04539e-06	0.382	0.344665	0.4502	0.251912	0.4347	0.2819	0.4441	0.455853	0.5036	0.300457	0.6879	3.03024e-05	0.5965	0.551594	0.0036	1.01818e-05	0.5318	0.763785	0.7595	0.596182	0.5978	0.645014	0.7659	0.707882
10.846	0.326	4.0656e-06	0.3781	0.337613	0.45	0.251572	0.4293	0.2716	0.4419	0.452451	0.5026	0.298935	0.6871	3.02293e-05	0.5922	0.53913	0.0052	1.02177e-05	0.5273	0.755781	0.7623	0.59992	0.5938	0.639498	0.7638	0.705104
10.849	0.3237	4.01394e-06	0.3805	0.341953	0.4487	0.249363	0.4336	0.279802	0.4456	0.458172	0.5037	0.300609	0.688	3.03115e-05	0.5937	0.543478	0.0062	1.02402e-05	0.5329	0.765742	0.7625	0.600187	0.596	0.642532	0.7628	0.703782
10.852	0.3267	4.08133e-06	0.3821	0.344846	0.4508	0.252932	0.4335	0.279611	0.4443	0.456162	0.5067	0.305175	0.6896	3.04576e-05	0.5961	0.550435	0.0086	1.02941e-05	0.5352	0.769833	0.7633	0.601255	0.5991	0.646807	0.763	0.704047
10.855	0.3297	4.14871e-06	0.3842	0.348644	0.4534	0.257352	0.4323	0.277322	0.447	0.460337	0.505	0.302588	0.6875	3.02658e-05	0.5884	0.528116	0.0101	1.03278e-05	0.535	0.769477	0.7663	0.60526	0.6003	0.648462	0.7619	0.702592
10.858	0.3299	4.1532e-06	0.3768	0.335262	0.4547	0.259561	0.4335	0.279611	0.449	0.46343	0.5035	0.300304	0.6901	3.05033e-05	0.5881	0.527246	0.0075	1.02694e-05	0.5294	0.759516	0.7724	0.613403	0.5977	0.644877	0.7672	0.709601
10.861	0.3302	4.15994e-06	0.377	0.335624	0.4562	0.262111	0.4348	0.28209	0.4506	0.465904	0.5069	0.305479	0.6923	3.07042e-05	0.5968	0.552464	0.0066	1.02492e-05	0.5266	0.754536	0.7658	0.604592	0.6006	0.648876	0.7683	0.711055
10.864	0.3352	4.27225e-06	0.3848	0.349729	0.4511	0.253442	0.4353	0.283044	0.4525	0.468842	0.5096	0.309589	0.6955	3.09964e-05	0.5942	0.544928	0.0069	1.02559e-05	0.532	0.764141	0.7664	0.605393	0.6014	0.649979	0.7671	0.709468
10.867	0.331	4.17791e-06	0.3827	0.345931	0.4562	0.262111	0.4314	0.275606	0.4502	0.465285	0.5071	0.305784	0.69	3.04941e-05	0.5979	0.555652	0.0074	1.02671e-05	0.5289	0.758627	0.7692	0.609131	0.6023	0.651221	0.7669	0.709204
10.87	0.3317	4.19363e-06	0.3832	0.346835	0.4522	0.255312	0.4287	0.270456	0.4554	0.473326	0.5067	0.305175	0.6899	3.0485e-05	0.5969	0.552754	0.0022	1.01504e-05	0.5303	0.761117	0.7688	0.608597	0.6042	0.653841	0.7666	0.708807
10.873	0.3347	4.26102e-06	0.3869	0.353526	0.451	0.253272	0.4303	0.273508	0.4552	0.473017	0.5107	0.311263	0.6881	3.03206e-05	0.5967	0.552174	0.0034	1.01773e-05	0.5342	0.768054	0.7742	0.615806	0.6023	0.651221	0.7652	0.706956
10.876	0.3319	4.19813e-06	0.3878	0.355154	0.4512	0.253612	0.4312	0.275224	0.4527	0.469151	0.5077	0.306697	0.6957	3.10147e-05	0.5997	0.56087	0.0063	1.02424e-05	0.535	0.769477	0.7681	0.607663	0.6006	0.648876	0.7652	0.706956
10.879	0.3267	4.08133e-06	0.3883	0.356058	0.4553	0.260581	0.4334	0.27942	0.4515	0.467296	0.5148	0.317504	0.6937	3.08321e-05	0.6015	0.566087	0.0092	1.03076e-05	0.5294	0.759516	0.7687	0.608463	0.5991	0.646807	0.7664	0.708543
10.882	0.3324	4.20936e-06	0.3878	0.355154	0.4558	0.261431	0.4333	0.279229	0.4541	0.471316	0.514	0.316286	0.6878	3.02932e-05	0.6089	0.587536	0.0077	1.02739e-05	0.5318	0.763785	0.7689	0.60873	0.6011	0.649566	0.7653	0.707088
10.885	0.3374	4.32167e-06	0.3826	0.34575	0.458	0.265171	0.4308	0.274461	0.448	0.461883	0.5084	0.307763	0.6938	3.08412e-05	0.6025	0.568986	0.0092	1.03076e-05	0.5347	0.768943	0.7667	0.605794	0.6032	0.652462	0.7701	0.713436
10.888	0.3361	4.29247e-06	0.3848	0.349729	0.4561	0.261941	0.4295	0.271982	0.4546	0.472089	0.5066	0.305023	0.6931	3.07773e-05	0.6033	0.571304	0.0072	1.02626e-05	0.5322	0.764497	0.7746	0.61634	0.6027	0.651772	0.7671	0.709468
10.891	0.3318	4.19588e-06	0.387	0.353707	0.4548	0.259731	0.434	0.280565	0.4517	0.467605	0.5084	0.307763	0.6938	3.08412e-05	0.5989	0.558551	0.0097	1.03188e-05	0.5336	0.766987	0.7761	0.618342	0.6074	0.658254	0.7669	0.709204
10.894	0.3358	4.28573e-06	0.3834	0.347197	0.4524	0.255652	0.4378	0.287812	0.4551	0.472862	0.5115	0.312481	0.6939	3.08503e-05	0.6063	0.58	0.0142	1.04198e-05	0.5347	0.768943	0.7738	0.615272	0.6003	0.648462	0.77	0.713303
10.897	0.3352	4.27225e-06	0.3814	0.34358	0.4602	0.26891	0.4371	0.286477	0.4572	0.476109	0.5125	0.314003	0.6998	3.13891e-05	0.6073	0.582899	0.0111	1.03502e-05	0.5318	0.763785	0.7746	0.61634	0.6048	0.654668	0.7704	0.713832
10.9	0.3326	4.21385e-06	0.3857	0.351356	0.4556	0.261091	0.4366	0.285524	0.4585	0.47812	0.5135	0.315525	0.6951	3.09599e-05	0.608	0.584928	0.0134	1.04019e-05	0.5284	0.757737	0.7709	0.6114	0.6092	0.660736	0.7784	0.724412
10.903	0.3375	4.32391e-06	0.3875	0.354611	0.4548	0.259731	0.4388	0.28972	0.4613	0.482449	0.5156	0.318721	0.6944	3.0896e-05	0.6051	0.576522	0.0072	1.02626e-05	0.5332	0.766275	0.773	0.614204	0.6055	0.655634	0.7739	0.718461
10.906	0.3341	4.24754e-06	0.3892	0.357685	0.4544	0.259052	0.4387	0.289529	0.4573	0.476264	0.5171	0.321005	0.6976	3.11882e-05	0.6	0.561739	0.0065	1.02469e-05	0.5347	0.768943	0.7744	0.616073	0.6064	0.656875	0.7735	0.717932
10.909	0.3322	4.20487e-06	0.3865	0.352803	0.4516	0.254292	0.4368	0.285905	0.4589	0.478738	0.5125	0.314003	0.6996	3.13709e-05	0.6008	0.564058	0.0062	1.02402e-05	0.5345	0.768588	0.7746	0.61634	0.6039	0.653427	0.7705	0.713965
10.912	0.3307	4.17117e-06	0.3885	0.35642	0.4554	0.260751	0.4363	0.284951	0.4594	0.479511	0.5091	0.308828	0.6993	3.13435e-05	0.6024	0.568696	0.0118	1.03659e-05	0.5377	0.77428	0.7769	0.61941	0.6074	0.658254	0.7736	0.718064
10.915	0.3333	4.22957e-06	0.3858	0.351537	0.456	0.261771	0.4368	0.285905	0.4608	0.481676	0.5088	0.308371	0.6967	3.1106e-05	0.6033	0.571304	0.0096	1.03165e-05	0.5321	0.764319	0.7772	0.61981	0.6089	0.660323	0.771	0.714626
10.918	0.336	4.29022e-06	0.3856	0.351175	0.4546	0.259391	0.4371	0.286477	0.4604	0.481058	0.5114	0.312329	0.6989	3.1307e-05	0.5981	0.556232	0.0053	1.022e-05	0.5328	0.765564	0.7776	0.620344	0.6096	0.661288	0.7724	0.716477
10.921	0.3416	4.41601e-06	0.3829	0.346293	0.4533	0.257182	0.4364	0.285142	0.4606	0.481367	0.512	0.313242	0.7008	3.14805e-05	0.6067	0.581159	0.0105	1.03367e-05	0.535	0.769477	0.7811	0.625017	0.6114	0.663771	0.771	0.714626
10.924	0.3412	4.40702e-06	0.3822	0.345027	0.4608	0.26993	0.4405	0.292962	0.4589	0.478738	0.5128	0.31446	0.7	3.14074e-05	0.6077	0.584058	0.0131	1.03951e-05	0.5364	0.771967	0.7872	0.63316	0.6119	0.66446	0.7734	0.7178
10.927	0.3386	4.34862e-06	0.386	0.351899	0.4579	0.265001	0.4443	0.30021	0.4591	0.479047	0.5176	0.321766	0.6994	3.13526e-05	0.6065	0.58058	0.0165	1.04715e-05	0.5351	0.769655	0.7828	0.627286	0.6101	0.661978	0.7761	0.72137
10.93	0.3394	4.36659e-06	0.3841	0.348463	0.4602	0.26891	0.4431	0.297921	0.4565	0.475027	0.516	0.31933	0.7006	3.14622e-05	0.6118	0.595942	0.0141	1.04176e-05	0.5293	0.759338	0.7858	0.631291	0.6088	0.660185	0.7755	0.720577
10.933	0.3336	4.23631e-06	0.3864	0.352622	0.4588	0.266531	0.4444	0.300401	0.4615	0.482759	0.5118	0.312938	0.7023	3.16175e-05	0.6052	0.576812	0.015	1.04378e-05	0.5287	0.758271	0.79	0.636898	0.6117	0.664184	0.779	0.725205
10.936	0.3366	4.3037e-06	0.3824	0.345389	0.4556	0.261091	0.4452	0.301926	0.4638	0.486315	0.5069	0.305479	0.6976	3.11882e-05	0.608	0.584928	0.0177	1.04984e-05	0.5324	0.764852	0.7847	0.629822	0.6089	0.660323	0.7781	0.724015
10.939	0.3401	4.38231e-06	0.3841	0.348463	0.4537	0.257862	0.4454	0.302308	0.4619	0.483377	0.5094	0.309285	0.7032	3.16997e-05	0.6026	0.569275	0.0159	1.0458e-05	0.5324	0.764852	0.7894	0.636097	0.6102	0.662116	0.7758	0.720973
10.942	0.3418	4.4205e-06	0.3849	0.34991	0.4557	0.261261	0.4422	0.296204	0.462	0.483532	0.5111	0.311872	0.7042	3.1791e-05	0.6059	0.578841	0.011	1.0348e-05	0.5379	0.774635	0.7874	0.633427	0.6133	0.666391	0.7806	0.727321
10.945	0.339	4.35761e-06	0.3887	0.356781	0.453	0.256672	0.441	0.293916	0.4628	0.484769	0.5143	0.316743	0.7073	3.20741e-05	0.6067	0.581159	0.0132	1.03974e-05	0.5335	0.766809	0.788	0.634228	0.6143	0.66777	0.7821	0.729304
10.948	0.3389	4.35536e-06	0.3886	0.3566	0.4562	0.262111	0.4424	0.296586	0.463	0.485078	0.5123	0.313699	0.7097	3.22933e-05	0.6043	0.574203	0.0132	1.03974e-05	0.5338	0.767343	0.7887	0.635162	0.6151	0.668873	0.7785	0.724544
10.951	0.3361	4.29247e-06	0.3852	0.350452	0.4603	0.26908	0.44	0.292008	0.4696	0.495284	0.511	0.31172	0.7053	3.18914e-05	0.5978	0.555362	0.0142	1.04198e-05	0.5381	0.774991	0.7851	0.630356	0.6205	0.676321	0.7756	0.720709
10.954	0.3339	4.24305e-06	0.3868	0.353345	0.4555	0.260921	0.4412	0.294297	0.4633	0.485542	0.5108	0.311416	0.7081	3.21472e-05	0.6013	0.565507	0.0098	1.0321e-05	0.5376	0.774102	0.7814	0.625417	0.6215	0.6777	0.7784	0.724412
10.957	0.3389	4.35536e-06	0.3872	0.354069	0.4555	0.260921	0.4413	0.294488	0.4619	0.483377	0.5146	0.317199	0.709	3.22294e-05	0.6012	0.565217	0.0133	1.03996e-05	0.54	0.778371	0.79	0.636898	0.6223	0.678803	0.7806	0.727321
10.96	0.34	4.38007e-06	0.3893	0.357866	0.4536	0.257692	0.4375	0.28724	0.4661	0.489872	0.5133	0.315221	0.7085	3.21837e-05	0.6004	0.562899	0.0115	1.03592e-05	0.5384	0.775525	0.7903	0.637298	0.6235	0.680458	0.7842	0.732081
10.963	0.3352	4.27225e-06	0.393	0.364557	0.4519	0.254802	0.4403	0.292581	0.4605	0.481212	0.5168	0.320548	0.7092	3.22476e-05	0.6	0.561739	0.0122	1.03749e-05	0.5374	0.773746	0.792	0.639567	0.6205	0.676321	0.7866	0.735255
10.966	0.3379	4.3329e-06	0.3948	0.367812	0.454	0.258372	0.4405	0.292962	0.463	0.485078	0.5158	0.319026	0.7124	3.25399e-05	0.5997	0.56087	0.0087	1.02963e-05	0.541	0.780149	0.791	0.638233	0.6174	0.672045	0.7841	0.731949
10.969	0.3382	4.33964e-06	0.3902	0.359494	0.4534	0.257352	0.4404	0.292771	0.4634	0.485697	0.5151	0.31796	0.7194	3.31792e-05	0.598	0.555942	0.0106	1.0339e-05	0.5384	0.775525	0.7935	0.64157	0.6151	0.668873	0.7825	0.729833
10.972	0.3395	4.36884e-06	0.3859	0.351718	0.4548	0.259731	0.4447	0.300973	0.4677	0.492346	0.5118	0.312938	0.7133	3.26221e-05	0.5997	0.56087	0.0122	1.03749e-05	0.5384	0.775525	0.7971	0.646376	0.6221	0.678527	0.7811	0.727982
10.975	0.3437	4.46318e-06	0.3917	0.362206	0.4551	0.260241	0.4429	0.29754	0.4696	0.495284	0.5135	0.315525	0.7153	3.28047e-05	0.6	0.561739	0.0133	1.03996e-05	0.5406	0.779438	0.7929	0.640769	0.6233	0.680182	0.7841	0.731949
10.978	0.3398	4.37558e-06	0.3891	0.357505	0.4559	0.261601	0.443	0.29773	0.4746	0.503015	0.5129	0.314612	0.7197	3.32066e-05	0.6011	0.564928	0.0156	1.04513e-05	0.5427	0.783173	0.7934	0.641436	0.6217	0.677975	0.7854	0.733668
10.981	0.3405	4.3913e-06	0.3943	0.366908	0.4563	0.262281	0.4406	0.293153	0.4693	0.49482	0.5182	0.322679	0.7118	3.24851e-05	0.6055	0.577681	0.0157	1.04535e-05	0.5446	0.786553	0.7891	0.635696	0.6264	0.684457	0.7873	0.736181
10.984	0.3446	4.48339e-06	0.3921	0.362929	0.458	0.265171	0.4425	0.296777	0.4733	0.501005	0.5177	0.321918	0.7096	3.22842e-05	0.6068	0.581449	0.0099	1.03233e-05	0.5428	0.783351	0.7943	0.642638	0.6177	0.672459	0.7876	0.736578
10.987	0.3409	4.40028e-06	0.3888	0.356962	0.4598	0.26823	0.4409	0.293725	0.4682	0.493119	0.5159	0.319178	0.7126	3.25581e-05	0.6101	0.591014	0.013	1.03929e-05	0.5432	0.784063	0.7906	0.637699	0.6174	0.672045	0.7904	0.74028
10.99	0.3412	4.40702e-06	0.3918	0.362387	0.4559	0.261601	0.4397	0.291436	0.4659	0.489562	0.5159	0.319178	0.7117	3.24759e-05	0.6032	0.571014	0.0127	1.03862e-05	0.5463	0.789577	0.7949	0.643439	0.6203	0.676045	0.7869	0.735652
10.993	0.3423	4.43173e-06	0.3887	0.356781	0.463	0.27367	0.436	0.284379	0.4681	0.492964	0.5138	0.315982	0.7135	3.26403e-05	0.6035	0.571884	0.0144	1.04243e-05	0.5462	0.789399	0.7929	0.640769	0.6189	0.674114	0.7851	0.733272
10.996	0.3417	4.41825e-06	0.3912	0.361302	0.4584	0.265851	0.4368	0.285905	0.4689	0.494201	0.5195	0.324658	0.7163	3.2896e-05	0.6064	0.58029	0.016	1.04603e-05	0.5396	0.777659	0.7956	0.644373	0.6248	0.682251	0.7845	0.732478
10.999	0.3436	4.46093e-06	0.3914	0.361664	0.4529	0.256502	0.4421	0.296014	0.4674	0.491882	0.5177	0.321918	0.7167	3.29326e-05	0.6073	0.582899	0.0173	1.04895e-05	0.5417	0.781395	0.793	0.640902	0.6256	0.683354	0.7924	0.742925
11.002	0.3474	4.54629e-06	0.3898	0.35877	0.4559	0.261601	0.4383	0.288766	0.474	0.502088	0.5165	0.320091	0.7188	3.31244e-05	0.6049	0.575942	0.0183	1.05119e-05	0.5421	0.782106	0.7985	0.648245	0.6268	0.685009	0.7889	0.738297
11.005	0.3482	4.56426e-06	0.3887	0.356781	0.4596	0.267891	0.4438	0.299256	0.4697	0.495438	0.5191	0.324049	0.718	3.30513e-05	0.603	0.570435	0.0147	1.04311e-05	0.5426	0.782995	0.7939	0.642104	0.6242	0.681423	0.7924	0.742925
11.008	0.3448	4.48789e-06	0.3889	0.357143	0.4604	0.26925	0.4436	0.298875	0.4688	0.494047	0.5215	0.327702	0.7133	3.26221e-05	0.605	0.576232	0.0168	1.04782e-05	0.5411	0.780327	0.7976	0.647043	0.6242	0.681423	0.7906	0.740545
11.011	0.3504	4.61367e-06	0.3903	0.359675	0.4574	0.264151	0.4451	0.301736	0.4656	0.489099	0.5201	0.325571	0.7173	3.29874e-05	0.6024	0.568696	0.0231	1.06197e-05	0.5453	0.787798	0.8002	0.650514	0.6277	0.68625	0.7917	0.741999
11.014	0.3478	4.55527e-06	0.3932	0.364919	0.4591	0.267041	0.4424	0.296586	0.4732	0.50085	0.5175	0.321613	0.7179	3.30422e-05	0.6041	0.573623	0.018	1.05052e-05	0.546	0.789043	0.7969	0.646109	0.6267	0.684871	0.795	0.746363
11.017	0.3443	4.47665e-06	0.395	0.368174	0.4584	0.265851	0.4425	0.296777	0.4748	0.503325	0.5189	0.323744	0.7207	3.32979e-05	0.6012	0.565217	0.0208	1.0568e-05	0.5474	0.791533	0.7915	0.6389	0.6272	0.685561	0.7927	0.743322
11.02	0.344	4.46992e-06	0.3909	0.360759	0.4572	0.263811	0.4441	0.299828	0.4712	0.497758	0.5208	0.326636	0.7257	3.37545e-05	0.6066	0.58087	0.0191	1.05299e-05	0.5497	0.795624	0.7932	0.641169	0.6261	0.684044	0.7947	0.745967
11.023	0.3455	4.50361e-06	0.3918	0.362387	0.4629	0.2735	0.4416	0.29506	0.4705	0.496675	0.5179	0.322222	0.7262	3.38002e-05	0.6068	0.581449	0.022	1.0595e-05	0.5515	0.798826	0.7933	0.641303	0.6276	0.686112	0.7957	0.747289
11.026	0.3454	4.50136e-06	0.3935	0.365461	0.4623	0.27248	0.4452	0.301926	0.4723	0.499459	0.5158	0.319026	0.7338	3.44943e-05	0.6074	0.583188	0.0201	1.05523e-05	0.5526	0.800783	0.7947	0.643172	0.6349	0.69618	0.7926	0.74319
11.029	0.3457	4.5081e-06	0.3968	0.371429	0.4555	0.260921	0.4463	0.304024	0.471	0.497449	0.5193	0.324353	0.7283	3.3992e-05	0.6062	0.57971	0.0211	1.05748e-05	0.5556	0.806119	0.7922	0.639834	0.6352	0.696594	0.7935	0.74438
11.032	0.3514	4.63613e-06	0.3916	0.362025	0.4611	0.27044	0.447	0.30536	0.47	0.495902	0.5243	0.331963	0.7234	3.35445e-05	0.6104	0.591884	0.024	1.06399e-05	0.5493	0.794913	0.7906	0.637699	0.6342	0.695214	0.7934	0.744248
11.035	0.3484	4.56875e-06	0.3907	0.360398	0.4637	0.27486	0.4485	0.30822	0.4719	0.49884	0.5226	0.329376	0.7297	3.41198e-05	0.6037	0.572464	0.0236	1.06309e-05	0.5504	0.796869	0.7996	0.649713	0.6291	0.688181	0.7977	0.749934
11.038	0.348	4.55976e-06	0.391	0.36094	0.4681	0.282339	0.4471	0.30555	0.4771	0.506881	0.5218	0.328158	0.725	3.36906e-05	0.6082	0.585507	0.0238	1.06354e-05	0.5461	0.789221	0.8069	0.659458	0.6301	0.68956	0.8041	0.758397
11.041	0.3444	4.4789e-06	0.3964	0.370705	0.4676	0.281489	0.4482	0.307648	0.4735	0.501314	0.5229	0.329833	0.727	3.38732e-05	0.6012	0.565217	0.0193	1.05344e-05	0.55	0.796158	0.8063	0.658657	0.6289	0.687905	0.8071	0.762364
11.044	0.3458	4.51035e-06	0.3997	0.376673	0.4664	0.279449	0.4446	0.300782	0.4793	0.510283	0.5179	0.322222	0.733	3.44212e-05	0.6111	0.593913	0.0168	1.04782e-05	0.5508	0.797581	0.8064	0.658791	0.6309	0.690663	0.804	0.758265
11.047	0.3477	4.55302e-06	0.3985	0.374503	0.4646	0.27639	0.4419	0.295632	0.479	0.509819	0.5196	0.32481	0.7348	3.45856e-05	0.6138	0.601739	0.0188	1.05231e-05	0.5505	0.797047	0.802	0.652917	0.6335	0.694249	0.7989	0.751521
11.05	0.3523	4.65635e-06	0.3995	0.376311	0.4613	0.27078	0.4449	0.301354	0.4774	0.507345	0.5218	0.328158	0.7332	3.44395e-05	0.6105	0.592174	0.0217	1.05883e-05	0.5525	0.800605	0.7999	0.650113	0.6336	0.694387	0.8048	0.759323
11.053	0.3499	4.60244e-06	0.3987	0.374864	0.4618	0.27163	0.4469	0.305169	0.4761	0.505335	0.5211	0.327093	0.7335	3.44669e-05	0.6083	0.585797	0.0169	1.04805e-05	0.5557	0.806297	0.8027	0.653851	0.634	0.694939	0.8012	0.754562
11.056	0.3539	4.69229e-06	0.3974	0.372514	0.4678	0.281829	0.4479	0.307076	0.4766	0.506108	0.5232	0.330289	0.7339	3.45034e-05	0.6135	0.60087	0.0173	1.04895e-05	0.5534	0.802206	0.8027	0.653851	0.6317	0.691767	0.7988	0.751389
11.059	0.3506	4.61816e-06	0.3973	0.372333	0.4695	0.284719	0.4472	0.305741	0.4817	0.513994	0.5259	0.334399	0.7348	3.45856e-05	0.6151	0.605507	0.02	1.05501e-05	0.5536	0.802561	0.8016	0.652383	0.6364	0.698249	0.7999	0.752843
11.062	0.3536	4.68555e-06	0.399	0.375407	0.4669	0.280299	0.442	0.295823	0.4795	0.510592	0.5261	0.334703	0.7333	3.44486e-05	0.614	0.602319	0.0216	1.0586e-05	0.5577	0.809854	0.8033	0.654652	0.6349	0.69618	0.8036	0.757736
11.065	0.3552	4.72149e-06	0.3942	0.366727	0.4653	0.277579	0.4433	0.298302	0.4816	0.513839	0.527	0.336073	0.7325	3.43755e-05	0.606	0.57913	0.0204	1.05591e-05	0.5559	0.806652	0.8069	0.659458	0.6341	0.695077	0.8031	0.757075
11.068	0.3522	4.6541e-06	0.3966	0.371067	0.4624	0.27265	0.4498	0.3107	0.4837	0.517087	0.5272	0.336377	0.7379	3.48687e-05	0.6053	0.577101	0.0262	1.06893e-05	0.5568	0.808253	0.8077	0.660526	0.6367	0.698662	0.8067	0.761835
11.071	0.3519	4.64736e-06	0.3973	0.372333	0.4652	0.277409	0.4516	0.314133	0.4781	0.508427	0.5259	0.334399	0.7337	3.44851e-05	0.6082	0.585507	0.0262	1.06893e-05	0.5546	0.80434	0.8091	0.662395	0.6388	0.701558	0.8052	0.759852
11.074	0.3507	4.62041e-06	0.3969	0.371609	0.4658	0.278429	0.4459	0.303261	0.4757	0.504716	0.5254	0.333638	0.7353	3.46313e-05	0.6083	0.585797	0.0277	1.0723e-05	0.5541	0.803451	0.8124	0.6668	0.638	0.700455	0.801	0.754298
11.077	0.3499	4.60244e-06	0.3963	0.370524	0.4651	0.27724	0.448	0.307267	0.4761	0.505335	0.5228	0.32968	0.7363	3.47226e-05	0.6056	0.577971	0.0223	1.06017e-05	0.5599	0.813767	0.8145	0.669604	0.6333	0.693973	0.802	0.75562
11.08	0.3501	4.60693e-06	0.399	0.375407	0.4614	0.27095	0.4468	0.304978	0.4811	0.513066	0.5246	0.33242	0.7357	3.46678e-05	0.6135	0.60087	0.0239	1.06377e-05	0.5593	0.8127	0.8098	0.663329	0.635	0.696318	0.8029	0.75681
11.083	0.354	4.69453e-06	0.3952	0.368535	0.4615	0.27112	0.4475	0.306313	0.4853	0.519561	0.5277	0.337139	0.741	3.51518e-05	0.6176	0.612754	0.0206	1.05636e-05	0.5554	0.805763	0.8108	0.664664	0.6364	0.698249	0.8081	0.763687
11.086	0.358	4.78438e-06	0.3972	0.372152	0.4646	0.27639	0.4432	0.298112	0.4833	0.516468	0.5288	0.338813	0.7408	3.51336e-05	0.6128	0.598841	0.0209	1.05703e-05	0.5571	0.808787	0.8122	0.666533	0.6375	0.699766	0.8037	0.757868
11.089	0.3552	4.72149e-06	0.3941	0.366546	0.4665	0.279619	0.445	0.301545	0.4838	0.517241	0.5257	0.334094	0.7404	3.5097e-05	0.6143	0.603188	0.0199	1.05478e-05	0.5609	0.815546	0.8092	0.662528	0.6416	0.70542	0.812	0.768844
11.092	0.357	4.76192e-06	0.3963	0.370524	0.4655	0.277919	0.4495	0.310128	0.4837	0.517087	0.5283	0.338052	0.7388	3.49509e-05	0.6174	0.612174	0.0219	1.05928e-05	0.5586	0.811455	0.8106	0.664397	0.6412	0.704868	0.8098	0.765935
11.095	0.3539	4.69229e-06	0.3968	0.371429	0.4674	0.281149	0.4485	0.30822	0.48	0.511365	0.5308	0.341857	0.7418	3.52249e-05	0.6121	0.596812	0.023	1.06175e-05	0.5606	0.815012	0.8124	0.6668	0.6421	0.70611	0.8081	0.763687
11.098	0.3601	4.83155e-06	0.3922	0.36311	0.464	0.27537	0.4481	0.307458	0.4833	0.516468	0.5337	0.346271	0.7396	3.5024e-05	0.613	0.59942	0.0211	1.05748e-05	0.5588	0.811811	0.8104	0.66413	0.6455	0.710799	0.8076	0.763026
11.101	0.354	4.69453e-06	0.3994	0.37613	0.4643	0.27588	0.4447	0.300973	0.4854	0.519715	0.5291	0.339269	0.7391	3.49783e-05	0.6117	0.595652	0.0167	1.0476e-05	0.5603	0.814479	0.8113	0.665332	0.646	0.711488	0.8134	0.770696
11.104	0.3561	4.7417e-06	0.3977	0.373056	0.4678	0.281829	0.4468	0.304978	0.4879	0.523581	0.5304	0.341248	0.7427	3.53071e-05	0.6121	0.596812	0.0201	1.05523e-05	0.561	0.815724	0.8136	0.668402	0.648	0.714246	0.81	0.766199
11.107	0.3619	4.87198e-06	0.401	0.379024	0.4687	0.283359	0.4512	0.31337	0.4842	0.51786	0.5311	0.342314	0.7419	3.5234e-05	0.6127	0.598551	0.019	1.05276e-05	0.5612	0.81608	0.8133	0.668002	0.6483	0.71466	0.8099	0.766067
11.11	0.3623	4.88097e-06	0.3997	0.376673	0.4673	0.280979	0.4503	0.311654	0.4835	0.516777	0.5323	0.34414	0.7428	3.53162e-05	0.6155	0.606667	0.0196	1.05411e-05	0.564	0.82106	0.8147	0.669871	0.6485	0.714936	0.8057	0.760513
11.113	0.3591	4.80909e-06	0.3958	0.36962	0.468	0.282169	0.4473	0.305932	0.4829	0.51585	0.5301	0.340791	0.7453	3.55445e-05	0.6193	0.617681	0.0202	1.05546e-05	0.5606	0.815012	0.8197	0.676545	0.6535	0.721831	0.8086	0.764348
11.116	0.3579	4.78214e-06	0.3952	0.368535	0.4666	0.279789	0.4439	0.299447	0.4802	0.511675	0.53	0.340639	0.7423	3.52706e-05	0.6153	0.606087	0.0184	1.05142e-05	0.562	0.817503	0.8215	0.678948	0.6517	0.719349	0.812	0.768844
11.119	0.3642	4.92365e-06	0.3999	0.377034	0.4652	0.277409	0.4443	0.30021	0.4839	0.517396	0.5317	0.343227	0.7451	3.55263e-05	0.6136	0.601159	0.0239	1.06377e-05	0.5606	0.815012	0.8242	0.682552	0.6486	0.715074	0.8103	0.766596
11.122	0.3578	4.77989e-06	0.404	0.384448	0.4663	0.279279	0.443	0.29773	0.485	0.519097	0.5313	0.342618	0.7463	3.56359e-05	0.6161	0.608406	0.0211	1.05748e-05	0.5611	0.815902	0.8239	0.682152	0.6427	0.706937	0.8099	0.766067
11.125	0.3588	4.80235e-06	0.4005	0.378119	0.4688	0.283529	0.4453	0.302117	0.4877	0.523272	0.5269	0.335921	0.7421	3.52523e-05	0.615	0.605217	0.0195	1.05389e-05	0.5612	0.81608	0.8203	0.677346	0.647	0.712867	0.8121	0.768976
11.128	0.3562	4.74395e-06	0.4028	0.382278	0.4708	0.286928	0.4415	0.294869	0.4901	0.526983	0.5275	0.336834	0.7467	3.56724e-05	0.6148	0.604638	0.0238	1.06354e-05	0.5667	0.825863	0.8217	0.679215	0.6523	0.720177	0.8145	0.77215
11.131	0.3602	4.8338e-06	0.4016	0.380108	0.4691	0.284039	0.4413	0.294488	0.4872	0.522499	0.5285	0.338356	0.745	3.55171e-05	0.6113	0.594493	0.0266	1.06983e-05	0.5602	0.814301	0.8285	0.688293	0.649	0.715625	0.8137	0.771092
11.134	0.3634	4.90568e-06	0.4018	0.38047	0.4705	0.286418	0.4472	0.305741	0.49	0.526829	0.5324	0.344292	0.7426	3.5298e-05	0.6092	0.588406	0.0168	1.04782e-05	0.563	0.819281	0.8183	0.674676	0.6553	0.724314	0.8091	0.765009
11.137	0.3567	4.75518e-06	0.4011	0.379204	0.4723	0.289478	0.4435	0.298684	0.4885	0.524509	0.5317	0.343227	0.746	3.56085e-05	0.6137	0.601449	0.025	1.06624e-05	0.5666	0.825685	0.822	0.679616	0.6514	0.718935	0.8146	0.772282
11.14	0.3591	4.80909e-06	0.4064	0.388788	0.4744	0.293048	0.4447	0.300973	0.491	0.528375	0.5318	0.343379	0.7468	3.56815e-05	0.6098	0.590145	0.0269	1.0705e-05	0.5589	0.811989	0.8211	0.678414	0.6528	0.720866	0.8161	0.774266
11.143	0.3612	4.85626e-06	0.4073	0.390416	0.4723	0.289478	0.4518	0.314515	0.4927	0.531004	0.5302	0.340944	0.7462	3.56267e-05	0.6129	0.59913	0.0255	1.06736e-05	0.5629	0.819104	0.8243	0.682686	0.6566	0.726107	0.8125	0.769505
11.146	0.3639	4.91691e-06	0.4087	0.392948	0.4681	0.282339	0.4513	0.313561	0.4911	0.528529	0.5334	0.345814	0.7473	3.57272e-05	0.6159	0.607826	0.0258	1.06803e-05	0.5675	0.827286	0.8277	0.687225	0.661	0.732175	0.8135	0.770828
11.149	0.3615	4.863e-06	0.4053	0.386799	0.4688	0.283529	0.446	0.303452	0.4892	0.525591	0.5383	0.353272	0.7437	3.53984e-05	0.621	0.622609	0.0297	1.07679e-05	0.567	0.826396	0.826	0.684955	0.6567	0.726245	0.8221	0.7822
11.152	0.3615	4.863e-06	0.4117	0.398373	0.4697	0.285059	0.4453	0.302117	0.4904	0.527447	0.5328	0.344901	0.7503	3.60012e-05	0.6237	0.630435	0.0282	1.07342e-05	0.5633	0.819815	0.8296	0.689761	0.657	0.726658	0.8233	0.783787
11.155	0.3571	4.76417e-06	0.4008	0.378662	0.4696	0.284889	0.4485	0.30822	0.4879	0.523581	0.5326	0.344597	0.7535	3.62934e-05	0.6196	0.618551	0.0256	1.06758e-05	0.5609	0.815546	0.8275	0.686958	0.6646	0.73714	0.8224	0.782597
11.158	0.3562	4.74395e-06	0.3999	0.377034	0.4659	0.278599	0.4529	0.316613	0.4915	0.529148	0.5373	0.35175	0.7517	3.6129e-05	0.6221	0.625797	0.0238	1.06354e-05	0.5633	0.819815	0.8245	0.682953	0.6609	0.732037	0.8187	0.777704
11.161	0.3629	4.89445e-06	0.4079	0.391501	0.4618	0.27163	0.4474	0.306122	0.4914	0.528993	0.5323	0.34414	0.7519	3.61473e-05	0.6246	0.633043	0.0236	1.06309e-05	0.5648	0.822483	0.8294	0.689494	0.6607	0.731761	0.8223	0.782465
11.164	0.3689	5.02922e-06	0.4077	0.391139	0.4639	0.2752	0.4522	0.315278	0.4879	0.523581	0.5359	0.349619	0.7547	3.6403e-05	0.6244	0.632464	0.024	1.06399e-05	0.5676	0.827464	0.828	0.687625	0.6597	0.730382	0.8231	0.783523
11.167	0.3665	4.97531e-06	0.4029	0.382459	0.469	0.283869	0.4552	0.320999	0.4883	0.5242	0.5343	0.347184	0.7543	3.63665e-05	0.6188	0.616232	0.0314	1.08061e-05	0.5723	0.835824	0.8242	0.682552	0.659	0.729417	0.8228	0.783126
11.17	0.3626	4.88771e-06	0.4054	0.38698	0.4724	0.289648	0.4522	0.315278	0.4965	0.53688	0.5357	0.349315	0.7538	3.63208e-05	0.6216	0.624348	0.0235	1.06287e-05	0.5711	0.833689	0.8269	0.686157	0.6611	0.732313	0.8175	0.776117
11.173	0.3636	4.91017e-06	0.4075	0.390778	0.4674	0.281149	0.4546	0.319855	0.4999	0.542137	0.5356	0.349163	0.7538	3.63208e-05	0.6247	0.633333	0.0207	1.05658e-05	0.5697	0.831199	0.8349	0.696836	0.6654	0.738243	0.8204	0.779952
11.176	0.3565	4.75069e-06	0.4069	0.389693	0.4728	0.290328	0.459	0.328247	0.4992	0.541055	0.5365	0.350533	0.7566	3.65765e-05	0.6177	0.613043	0.0243	1.06466e-05	0.5748	0.84027	0.8387	0.701909	0.6666	0.739898	0.8239	0.784581
11.179	0.3622	4.87872e-06	0.4109	0.396926	0.4771	0.297637	0.4564	0.323288	0.498	0.539199	0.5366	0.350685	0.7593	3.68231e-05	0.6189	0.616522	0.0255	1.06736e-05	0.5684	0.828887	0.8298	0.690028	0.659	0.729417	0.8195	0.778762
11.182	0.3631	4.89894e-06	0.4111	0.397288	0.4756	0.295088	0.4498	0.3107	0.4989	0.540591	0.5427	0.35997	0.7623	3.70971e-05	0.621	0.622609	0.0281	1.0732e-05	0.5709	0.833333	0.8356	0.697771	0.6641	0.73645	0.8192	0.778366
11.185	0.3597	4.82257e-06	0.4104	0.396022	0.4756	0.295088	0.4496	0.310319	0.5029	0.546776	0.5398	0.355556	0.7597	3.68596e-05	0.6226	0.627246	0.0275	1.07185e-05	0.5774	0.844895	0.8327	0.693899	0.6651	0.737829	0.8184	0.777308
11.188	0.3599	4.82706e-06	0.4076	0.390958	0.4771	0.297637	0.4533	0.317376	0.4991	0.5409	0.5458	0.364688	0.7586	3.67592e-05	0.6233	0.629275	0.0272	1.07118e-05	0.5722	0.835646	0.8328	0.694033	0.6681	0.741967	0.822	0.782068
11.191	0.3599	4.82706e-06	0.4063	0.388608	0.4786	0.300187	0.4535	0.317757	0.503	0.546931	0.5479	0.367884	0.756	3.65217e-05	0.6263	0.637971	0.0262	1.06893e-05	0.5734	0.83778	0.8351	0.697103	0.6678	0.741553	0.8221	0.7822
11.194	0.3668	4.98205e-06	0.4086	0.392767	0.4733	0.291178	0.4567	0.32386	0.5031	0.547085	0.5395	0.355099	0.7592	3.6814e-05	0.6285	0.644348	0.0259	1.06826e-05	0.5714	0.834223	0.8346	0.696436	0.6649	0.737553	0.8253	0.786432
11.197	0.3673	4.99328e-06	0.4104	0.396022	0.4783	0.299677	0.4551	0.320809	0.5022	0.545694	0.5397	0.355403	0.7622	3.7088e-05	0.6218	0.624928	0.0234	1.06264e-05	0.5694	0.830665	0.8344	0.696169	0.6654	0.738243	0.823	0.783391
11.2	0.3658	4.95958e-06	0.4117	0.398373	0.4778	0.298827	0.4556	0.321762	0.4973	0.538117	0.5436	0.361339	0.7636	3.72158e-05	0.6266	0.638841	0.0244	1.06489e-05	0.5717	0.834756	0.8352	0.697237	0.6654	0.738243	0.8233	0.783787
11.203	0.3644	4.92814e-06	0.4107	0.396564	0.4745	0.293218	0.4579	0.326149	0.4999	0.542137	0.5425	0.359665	0.7641	3.72615e-05	0.6254	0.635362	0.0263	1.06916e-05	0.5779	0.845784	0.8306	0.691096	0.6688	0.742932	0.8224	0.782597
11.206	0.3631	4.89894e-06	0.4083	0.392224	0.4775	0.298317	0.4515	0.313942	0.5051	0.550178	0.5424	0.359513	0.7676	3.75811e-05	0.6266	0.638841	0.0279	1.07275e-05	0.5807	0.850765	0.8326	0.693766	0.6681	0.741967	0.8248	0.785771
11.209	0.3682	5.01349e-06	0.4112	0.397468	0.4778	0.298827	0.4531	0.316994	0.4981	0.539354	0.5462	0.365297	0.7631	3.71702e-05	0.6269	0.63971	0.0264	1.06938e-05	0.5781	0.84614	0.8352	0.697237	0.6723	0.747759	0.8243	0.78511
11.212	0.369	5.03146e-06	0.4162	0.40651	0.478	0.299167	0.4528	0.316422	0.4983	0.539663	0.5484	0.368645	0.7611	3.69875e-05	0.6261	0.637391	0.0263	1.06916e-05	0.5721	0.835468	0.8393	0.70271	0.6736	0.749552	0.8284	0.790532
11.215	0.3691	5.03371e-06	0.4148	0.403978	0.4726	0.289988	0.4567	0.32386	0.4998	0.541982	0.5432	0.360731	0.7627	3.71336e-05	0.6217	0.624638	0.0254	1.06713e-05	0.5732	0.837424	0.8363	0.698705	0.6708	0.74569	0.8333	0.797011
11.218	0.3669	4.98429e-06	0.4119	0.398734	0.4718	0.288628	0.4556	0.321762	0.4953	0.535024	0.5398	0.355556	0.7642	3.72706e-05	0.6215	0.624058	0.027	1.07073e-05	0.5749	0.840448	0.8346	0.696436	0.6636	0.735761	0.8295	0.791986
11.221	0.3669	4.98429e-06	0.4082	0.392043	0.4786	0.300187	0.4581	0.326531	0.5002	0.542601	0.545	0.36347	0.7672	3.75446e-05	0.6243	0.632174	0.0252	1.06669e-05	0.5734	0.83778	0.8391	0.702443	0.6673	0.740863	0.8302	0.792912
11.224	0.371	5.07639e-06	0.4151	0.404521	0.4778	0.298827	0.4542	0.319092	0.5	0.542292	0.5418	0.3586	0.7672	3.75446e-05	0.6186	0.615652	0.027	1.07073e-05	0.5736	0.838136	0.8385	0.701642	0.6657	0.738657	0.8338	0.797673
11.227	0.3687	5.02472e-06	0.4125	0.399819	0.4757	0.295258	0.4537	0.318138	0.4959	0.535952	0.5412	0.357686	0.7655	3.73893e-05	0.6202	0.62029	0.0335	1.08532e-05	0.5741	0.839025	0.8344	0.696169	0.6699	0.744449	0.8295	0.791986
11.23	0.3737	5.13703e-06	0.4115	0.398011	0.4749	0.293898	0.4565	0.323479	0.4966	0.537034	0.5456	0.364384	0.7673	3.75537e-05	0.6188	0.616232	0.0326	1.0833e-05	0.5757	0.841871	0.8375	0.700307	0.6751	0.75162	0.8292	0.79159
11.233	0.3728	5.11682e-06	0.4063	0.388608	0.4751	0.294238	0.4591	0.328438	0.498	0.539199	0.5392	0.354642	0.7691	3.77181e-05	0.6236	0.630145	0.0303	1.07814e-05	0.576	0.842405	0.8436	0.70845	0.6689	0.74307	0.8348	0.798995
11.236	0.3759	5.18645e-06	0.411	0.397107	0.4752	0.294408	0.4613	0.332634	0.5041	0.548632	0.5452	0.363775	0.7695	3.77547e-05	0.6265	0.638551	0.0261	1.06871e-05	0.5791	0.847919	0.8389	0.702176	0.6695	0.743897	0.8337	0.79754
11.239	0.3801	5.28079e-06	0.4122	0.399277	0.4715	0.288118	0.4569	0.324242	0.5063	0.552033	0.5464	0.365601	0.7713	3.7919e-05	0.6262	0.637681	0.0288	1.07477e-05	0.5757	0.841871	0.844	0.708984	0.6692	0.743484	0.8325	0.795953
11.242	0.376	5.1887e-06	0.4118	0.398553	0.4718	0.288628	0.4593	0.328819	0.5051	0.550178	0.5442	0.362253	0.7733	3.81017e-05	0.6252	0.634783	0.0274	1.07163e-05	0.5776	0.845251	0.8475	0.713656	0.6736	0.749552	0.8331	0.796747
11.245	0.3691	5.03371e-06	0.4105	0.396203	0.473	0.290668	0.4556	0.321762	0.4997	0.541828	0.5457	0.364536	0.771	3.78916e-05	0.6309	0.651304	0.0257	1.06781e-05	0.5789	0.847563	0.8477	0.713923	0.6779	0.755482	0.8323	0.795689
11.248	0.3622	4.87872e-06	0.4128	0.400362	0.4774	0.298147	0.4586	0.327484	0.5045	0.54925	0.548	0.368037	0.7671	3.75355e-05	0.6273	0.64087	0.0291	1.07544e-05	0.5785	0.846852	0.8476	0.71379	0.679	0.756999	0.8339	0.797805
11.251	0.3709	5.07414e-06	0.4171	0.408137	0.4761	0.295937	0.4579	0.326149	0.5062	0.551879	0.545	0.36347	0.7724	3.80195e-05	0.6304	0.649855	0.0307	1.07904e-05	0.5784	0.846674	0.849	0.715659	0.6799	0.75824	0.837	0.801904
11.254	0.3716	5.08986e-06	0.4167	0.407414	0.476	0.295767	0.46	0.330154	0.5019	0.54523	0.5458	0.364688	0.7709	3.78825e-05	0.6269	0.63971	0.0363	1.09161e-05	0.5812	0.851654	0.8473	0.713389	0.6756	0.75231	0.8363	0.800979
11.257	0.3731	5.12356e-06	0.4188	0.411212	0.4823	0.306476	0.4591	0.328438	0.5046	0.549405	0.5476	0.367428	0.7712	3.79099e-05	0.6277	0.642029	0.0316	1.08106e-05	0.5823	0.853611	0.8464	0.712188	0.6727	0.748311	0.8334	0.797144
11.26	0.375	5.16623e-06	0.4147	0.403797	0.4809	0.304097	0.4578	0.325958	0.5051	0.550178	0.5427	0.35997	0.771	3.78916e-05	0.6249	0.633913	0.0334	1.0851e-05	0.589	0.865528	0.8508	0.718062	0.674	0.750103	0.8365	0.801243
11.263	0.3748	5.16174e-06	0.4122	0.399277	0.485	0.311066	0.4581	0.326531	0.5077	0.554198	0.5493	0.370015	0.7746	3.82204e-05	0.6275	0.641449	0.0339	1.08622e-05	0.5817	0.852544	0.8456	0.71112	0.6728	0.748448	0.8343	0.798334
11.266	0.378	5.23362e-06	0.4167	0.407414	0.4844	0.310046	0.455	0.320618	0.5111	0.559456	0.5448	0.363166	0.7748	3.82387e-05	0.6232	0.628986	0.0306	1.07881e-05	0.5871	0.862149	0.8399	0.703511	0.6772	0.754517	0.8309	0.793838
11.269	0.378	5.23362e-06	0.4182	0.410127	0.4816	0.305286	0.459	0.328247	0.5106	0.558683	0.547	0.366514	0.7786	3.85857e-05	0.6256	0.635942	0.0302	1.07791e-05	0.5849	0.858236	0.8479	0.71419	0.6776	0.755068	0.8351	0.799392
11.272	0.3783	5.24036e-06	0.4164	0.406872	0.4817	0.305456	0.4592	0.328629	0.5135	0.563167	0.5475	0.367275	0.7731	3.80834e-05	0.629	0.645797	0.0309	1.07949e-05	0.5825	0.853967	0.8467	0.712588	0.6754	0.752034	0.8396	0.805343
11.275	0.3734	5.1303e-06	0.4109	0.396926	0.4796	0.301887	0.4617	0.333397	0.5092	0.556518	0.544	0.361948	0.7789	3.86131e-05	0.6264	0.638261	0.0313	1.08038e-05	0.5852	0.858769	0.8492	0.715926	0.6777	0.755206	0.8392	0.804814
11.278	0.3781	5.23587e-06	0.4142	0.402893	0.4787	0.300357	0.4583	0.326912	0.5119	0.560693	0.5479	0.367884	0.7797	3.86862e-05	0.624	0.631304	0.0328	1.08375e-05	0.5813	0.851832	0.8508	0.718062	0.6779	0.755482	0.8316	0.794763
11.281	0.3775	5.22239e-06	0.4169	0.407776	0.4759	0.295597	0.4641	0.337974	0.5082	0.554971	0.5466	0.365906	0.7737	3.81382e-05	0.6291	0.646087	0.0367	1.09251e-05	0.5824	0.853789	0.8498	0.716727	0.679	0.756999	0.8321	0.795424
11.284	0.377	5.21116e-06	0.4154	0.405063	0.4711	0.287438	0.462	0.333969	0.5113	0.559765	0.5472	0.366819	0.7745	3.82113e-05	0.6281	0.643188	0.0335	1.08532e-05	0.5797	0.848986	0.8499	0.71686	0.6834	0.763067	0.839	0.804549
11.287	0.3799	5.2763e-06	0.4134	0.401447	0.4785	0.300017	0.463	0.335876	0.513	0.562394	0.5517	0.373668	0.7762	3.83665e-05	0.6275	0.641449	0.0364	1.09184e-05	0.5824	0.853789	0.8517	0.719263	0.6857	0.766239	0.8397	0.805475
11.29	0.3789	5.25384e-06	0.4181	0.409946	0.4821	0.306136	0.4641	0.337974	0.515	0.565486	0.5496	0.370472	0.7816	3.88597e-05	0.6242	0.631884	0.0339	1.08622e-05	0.5821	0.853255	0.8453	0.71072	0.6841	0.764033	0.8431	0.809971
11.293	0.3808	5.29651e-06	0.4143	0.403074	0.4781	0.299337	0.4686	0.346557	0.5098	0.557445	0.5482	0.368341	0.7827	3.89602e-05	0.6234	0.629565	0.0362	1.09139e-05	0.5804	0.850231	0.848	0.714324	0.683	0.762516	0.8424	0.809045
11.296	0.3769	5.20891e-06	0.4154	0.405063	0.4786	0.300187	0.4681	0.345604	0.5092	0.556518	0.549	0.369559	0.785	3.91702e-05	0.6223	0.626377	0.037	1.09318e-05	0.5808	0.850943	0.8499	0.71686	0.6849	0.765136	0.8405	0.806533
11.299	0.3761	5.19094e-06	0.4152	0.404702	0.4795	0.301717	0.4639	0.337593	0.5152	0.565796	0.5531	0.375799	0.7835	3.90332e-05	0.6252	0.634783	0.0366	1.09229e-05	0.5839	0.856457	0.8501	0.717127	0.6855	0.765963	0.8361	0.800714
11.302	0.3894	5.48969e-06	0.4196	0.412658	0.4821	0.306136	0.4663	0.342171	0.5118	0.560538	0.5531	0.375799	0.7816	3.88597e-05	0.6272	0.64058	0.0363	1.09161e-05	0.588	0.86375	0.8527	0.720598	0.6853	0.765687	0.8385	0.803888
11.305	0.3847	5.38411e-06	0.4179	0.409584	0.4796	0.301887	0.4651	0.339882	0.5173	0.569043	0.5509	0.372451	0.7836	3.90424e-05	0.6325	0.655942	0.0352	1.08914e-05	0.5882	0.864105	0.8507	0.717928	0.6876	0.768859	0.8411	0.807326
11.308	0.3827	5.33919e-06	0.4181	0.409946	0.4842	0.309706	0.4627	0.335304	0.5146	0.564868	0.5513	0.373059	0.7847	3.91428e-05	0.6314	0.652754	0.035	1.08869e-05	0.5864	0.860904	0.8525	0.720331	0.685	0.765274	0.8417	0.80812
11.311	0.38	5.27854e-06	0.4173	0.408499	0.4787	0.300357	0.4655	0.340645	0.5107	0.558837	0.5517	0.373668	0.7835	3.90332e-05	0.6341	0.66058	0.0398	1.09947e-05	0.5862	0.860548	0.8523	0.720064	0.6901	0.772307	0.8382	0.803491
11.314	0.3816	5.31448e-06	0.417	0.407957	0.4863	0.313276	0.465	0.339691	0.5114	0.55992	0.5549	0.378539	0.7816	3.88597e-05	0.631	0.651594	0.0366	1.09229e-05	0.5846	0.857702	0.8566	0.725804	0.6944	0.778237	0.8441	0.811293
11.317	0.3792	5.26057e-06	0.4214	0.415913	0.4826	0.306986	0.4677	0.344841	0.5166	0.56796	0.5549	0.378539	0.7881	3.94533e-05	0.6296	0.647536	0.0346	1.08779e-05	0.5837	0.856101	0.8566	0.725804	0.6904	0.772721	0.8441	0.811293
11.32	0.3823	5.33021e-06	0.4296	0.430741	0.4808	0.303927	0.467	0.343506	0.5186	0.571053	0.5548	0.378387	0.7877	3.94168e-05	0.6324	0.655652	0.0358	1.09049e-05	0.5827	0.854322	0.8592	0.729275	0.6889	0.770652	0.8448	0.812219
11.323	0.3858	5.40882e-06	0.4325	0.435986	0.4773	0.297977	0.4645	0.338737	0.5213	0.575228	0.5583	0.383714	0.7793	3.86497e-05	0.6344	0.661449	0.0356	1.09004e-05	0.5858	0.859836	0.8572	0.726605	0.6908	0.773273	0.8468	0.814864
11.326	0.3851	5.3931e-06	0.4294	0.43038	0.4786	0.300187	0.4657	0.341026	0.5169	0.568424	0.5573	0.382192	0.7829	3.89784e-05	0.6354	0.664348	0.0372	1.09363e-05	0.5841	0.856813	0.8626	0.733814	0.6905	0.772859	0.8453	0.81288
11.329	0.3858	5.40882e-06	0.4283	0.428391	0.4815	0.305116	0.4614	0.332825	0.521	0.574764	0.5558	0.379909	0.7833	3.9015e-05	0.6332	0.657971	0.0344	1.08735e-05	0.5852	0.858769	0.8621	0.733146	0.6894	0.771342	0.8437	0.810764
11.332	0.3885	5.46947e-06	0.4269	0.425859	0.4834	0.308346	0.4634	0.336639	0.5211	0.574919	0.5572	0.38204	0.7824	3.89328e-05	0.6371	0.669275	0.0356	1.09004e-05	0.5861	0.86037	0.8563	0.725404	0.6892	0.771066	0.8458	0.813541
11.335	0.3894	5.48969e-06	0.4253	0.422966	0.4802	0.302907	0.4683	0.345985	0.5218	0.576001	0.5607	0.387367	0.7864	3.92981e-05	0.634	0.66029	0.0392	1.09812e-05	0.5851	0.858591	0.856	0.725003	0.6924	0.775479	0.8478	0.816186
11.338	0.3823	5.33021e-06	0.4239	0.420434	0.4821	0.306136	0.4684	0.346176	0.5163	0.567497	0.5627	0.390411	0.7884	3.94807e-05	0.6383	0.672754	0.0367	1.09251e-05	0.5845	0.857524	0.8601	0.730477	0.6911	0.773686	0.8477	0.816054
11.341	0.3918	5.54359e-06	0.4203	0.413924	0.4843	0.309876	0.4639	0.337593	0.5195	0.572445	0.5577	0.382801	0.7891	3.95447e-05	0.6393	0.675652	0.0392	1.09812e-05	0.5819	0.852899	0.8585	0.728341	0.693	0.776307	0.8507	0.820021
11.344	0.3862	5.41781e-06	0.425	0.422423	0.4807	0.303757	0.4691	0.347511	0.5184	0.570744	0.5544	0.377778	0.7867	3.93255e-05	0.6439	0.688986	0.037	1.09318e-05	0.5834	0.855567	0.8606	0.731144	0.6893	0.771204	0.847	0.815128
11.347	0.3859	5.41107e-06	0.4245	0.421519	0.4808	0.303927	0.4669	0.343315	0.521	0.574764	0.5538	0.376865	0.7899	3.96177e-05	0.6432	0.686957	0.0382	1.09588e-05	0.5835	0.855745	0.8591	0.729142	0.6932	0.776583	0.8474	0.815657
11.35	0.3909	5.52338e-06	0.4235	0.419711	0.4777	0.298657	0.4717	0.35247	0.5238	0.579094	0.559	0.384779	0.7885	3.94899e-05	0.645	0.692174	0.039	1.09768e-05	0.5802	0.849875	0.861	0.731678	0.6916	0.774376	0.8487	0.817376
11.353	0.3893	5.48744e-06	0.4247	0.421881	0.482	0.305966	0.4693	0.347892	0.5242	0.579712	0.5606	0.387215	0.7906	3.96817e-05	0.6405	0.67913	0.0372	1.09363e-05	0.5836	0.855923	0.8615	0.732345	0.6917	0.774514	0.8449	0.812351
11.356	0.3898	5.49867e-06	0.4255	0.423327	0.4839	0.309196	0.4663	0.342171	0.5278	0.585279	0.5639	0.392237	0.7901	3.9636e-05	0.6423	0.684348	0.0359	1.09071e-05	0.5868	0.861615	0.866	0.738353	0.6941	0.777824	0.8452	0.812748
11.359	0.3937	5.58627e-06	0.4273	0.426582	0.4777	0.298657	0.4662	0.34198	0.5226	0.577238	0.5607	0.387367	0.7862	3.92798e-05	0.6349	0.662899	0.0374	1.09408e-05	0.5849	0.858236	0.8676	0.740489	0.6939	0.777548	0.8436	0.810632
11.362	0.3919	5.54584e-06	0.428	0.427848	0.4792	0.301207	0.4713	0.351707	0.5216	0.575692	0.5562	0.380518	0.7898	3.96086e-05	0.6368	0.668406	0.038	1.09543e-05	0.583	0.854856	0.8666	0.739154	0.6965	0.781134	0.8406	0.806665
11.365	0.3944	5.60199e-06	0.4285	0.428752	0.4839	0.309196	0.4721	0.353233	0.5239	0.579248	0.5589	0.384627	0.7914	3.97547e-05	0.6375	0.670435	0.0383	1.0961e-05	0.5808	0.850943	0.8684	0.741557	0.6953	0.779479	0.8492	0.818038
11.368	0.3923	5.55482e-06	0.4327	0.436347	0.4828	0.307326	0.4722	0.353424	0.5209	0.57461	0.5557	0.379756	0.7966	4.02296e-05	0.6355	0.664638	0.0397	1.09925e-05	0.5868	0.861615	0.8682	0.74129	0.6965	0.781134	0.8491	0.817905
11.371	0.3943	5.59975e-06	0.4351	0.440687	0.4832	0.308006	0.471	0.351135	0.5192	0.571981	0.5541	0.377321	0.7926	3.98643e-05	0.6357	0.665217	0.0405	1.10104e-05	0.579	0.847741	0.8655	0.737685	0.701	0.78734	0.849	0.817773
11.374	0.3929	5.5683e-06	0.4277	0.427306	0.4774	0.298147	0.4674	0.344269	0.5229	0.577702	0.556	0.380213	0.7924	3.9846e-05	0.6387	0.673913	0.0377	1.09476e-05	0.5807	0.850765	0.8639	0.735549	0.7041	0.791615	0.8529	0.82293
11.377	0.3903	5.5099e-06	0.4293	0.430199	0.4865	0.313616	0.4664	0.342361	0.5242	0.579712	0.5588	0.384475	0.793	3.99008e-05	0.6405	0.67913	0.0366	1.09229e-05	0.5831	0.855034	0.8673	0.740088	0.6968	0.781547	0.853	0.823063
11.38	0.3885	5.46947e-06	0.4243	0.421157	0.4845	0.310216	0.4675	0.344459	0.5269	0.583887	0.5597	0.385845	0.7928	3.98826e-05	0.6377	0.671014	0.0382	1.09588e-05	0.5895	0.866418	0.8729	0.747564	0.7011	0.787478	0.8497	0.818699
11.383	0.3903	5.5099e-06	0.4322	0.435443	0.4821	0.306136	0.4654	0.340454	0.5237	0.578939	0.5565	0.380974	0.7967	4.02388e-05	0.6348	0.662609	0.0356	1.09004e-05	0.5838	0.856279	0.8759	0.751569	0.7027	0.789684	0.845	0.812483
11.386	0.3959	5.63569e-06	0.4318	0.43472	0.4822	0.306306	0.4672	0.343887	0.5216	0.575692	0.5611	0.387976	0.8003	4.05675e-05	0.6454	0.693333	0.0384	1.09633e-05	0.5849	0.858236	0.8761	0.751836	0.6998	0.785685	0.845	0.812483
11.389	0.3908	5.52113e-06	0.4398	0.449186	0.4839	0.309196	0.4668	0.343124	0.526	0.582496	0.5589	0.384627	0.7995	4.04945e-05	0.6406	0.67942	0.0391	1.0979e-05	0.5859	0.860014	0.874	0.749032	0.7002	0.786236	0.8467	0.814732
11.392	0.3891	5.48295e-06	0.4365	0.443219	0.487	0.314465	0.4678	0.345031	0.5295	0.587908	0.561	0.387823	0.7976	4.03209e-05	0.6435	0.687826	0.0416	1.10351e-05	0.584	0.856635	0.8736	0.748498	0.7018	0.788443	0.8496	0.818567
11.395	0.3948	5.61098e-06	0.4382	0.446293	0.4868	0.314125	0.471	0.351135	0.5306	0.589609	0.5631	0.39102	0.7991	4.04579e-05	0.6458	0.694493	0.0424	1.10531e-05	0.5803	0.850053	0.8743	0.749433	0.7044	0.792029	0.8494	0.818302
11.398	0.396	5.63793e-06	0.4353	0.441049	0.4838	0.309026	0.4675	0.344459	0.5282	0.585898	0.5653	0.394368	0.8026	4.07776e-05	0.6423	0.684348	0.0435	1.10778e-05	0.5799	0.849342	0.8707	0.744627	0.701	0.78734	0.8522	0.822005
11.401	0.3984	5.69184e-06	0.4347	0.439964	0.4888	0.317525	0.4698	0.348846	0.5305	0.589454	0.567	0.396956	0.7997	4.05127e-05	0.639	0.674783	0.0427	1.10598e-05	0.5897	0.866773	0.8743	0.749433	0.7015	0.788029	0.8493	0.81817
11.404	0.3947	5.60873e-06	0.4285	0.428752	0.4912	0.321605	0.4689	0.34713	0.5293	0.587599	0.5609	0.387671	0.8009	4.06223e-05	0.6456	0.693913	0.0421	1.10464e-05	0.5872	0.862327	0.8685	0.74169	0.7048	0.79258	0.855	0.825707
11.407	0.3975	5.67163e-06	0.4341	0.438879	0.4903	0.320075	0.4685	0.346367	0.5328	0.593011	0.5636	0.391781	0.804	4.09054e-05	0.6446	0.691014	0.0403	1.1006e-05	0.5828	0.8545	0.873	0.747697	0.7028	0.789822	0.8559	0.826898
11.41	0.3967	5.65366e-06	0.4321	0.435262	0.4878	0.315825	0.4685	0.346367	0.5319	0.591619	0.5612	0.388128	0.8019	4.07137e-05	0.6451	0.692464	0.0355	1.08982e-05	0.5862	0.860548	0.8727	0.747297	0.7043	0.791891	0.8545	0.825046
11.413	0.3907	5.51889e-06	0.4339	0.438517	0.4859	0.312596	0.4691	0.347511	0.5375	0.600278	0.5578	0.382953	0.803	4.08141e-05	0.6429	0.686087	0.036	1.09094e-05	0.5843	0.857168	0.8716	0.745828	0.7028	0.789822	0.8547	0.825311
11.416	0.392	5.54809e-06	0.4272	0.426401	0.488	0.316165	0.47	0.349228	0.5328	0.593011	0.5626	0.390259	0.8034	4.08506e-05	0.6437	0.688406	0.0362	1.09139e-05	0.5868	0.861615	0.8744	0.749566	0.701	0.78734	0.8561	0.827162
11.419	0.3928	5.56606e-06	0.432	0.435081	0.4856	0.312086	0.4628	0.335495	0.5311	0.590382	0.5597	0.385845	0.8024	4.07593e-05	0.6476	0.69971	0.0344	1.08735e-05	0.5883	0.864283	0.8714	0.745561	0.7071	0.795752	0.8535	0.823724
11.422	0.3925	5.55932e-06	0.4372	0.444485	0.487	0.314465	0.4678	0.345031	0.5333	0.593784	0.5609	0.387671	0.8079	4.12616e-05	0.6454	0.693333	0.035	1.08869e-05	0.5887	0.864995	0.8718	0.746095	0.7078	0.796718	0.8536	0.823856
11.425	0.3909	5.52338e-06	0.433	0.43689	0.4861	0.312936	0.4711	0.351326	0.5331	0.593475	0.5636	0.391781	0.8095	4.14077e-05	0.644	0.689275	0.0387	1.097e-05	0.5939	0.874244	0.8727	0.747297	0.7062	0.794511	0.8541	0.824517
11.428	0.396	5.63793e-06	0.4359	0.442134	0.4887	0.317355	0.469	0.34732	0.5362	0.598268	0.5663	0.39589	0.8048	4.09785e-05	0.6427	0.685507	0.0356	1.09004e-05	0.5879	0.863572	0.8751	0.750501	0.7068	0.795339	0.8538	0.824121
11.431	0.392	5.54809e-06	0.4355	0.44141	0.4883	0.316675	0.4693	0.347892	0.5351	0.596567	0.5672	0.39726	0.8035	4.08598e-05	0.6474	0.69913	0.0334	1.0851e-05	0.5918	0.870509	0.8777	0.753971	0.7085	0.797683	0.8564	0.827559
11.434	0.3863	5.42005e-06	0.433	0.43689	0.4909	0.321095	0.4691	0.347511	0.5365	0.598732	0.5635	0.391629	0.8106	4.15082e-05	0.654	0.718261	0.0356	1.09004e-05	0.5924	0.871576	0.8776	0.753838	0.7084	0.797545	0.8568	0.828088
11.437	0.3886	5.47172e-06	0.4327	0.436347	0.4888	0.317525	0.4721	0.353233	0.5443	0.610793	0.5701	0.401674	0.8067	4.1152e-05	0.6567	0.726087	0.0373	1.09386e-05	0.5906	0.868374	0.8799	0.756908	0.7075	0.796304	0.8592	0.831262
11.44	0.3986	5.69633e-06	0.432	0.435081	0.4886	0.317185	0.4687	0.346748	0.5399	0.603989	0.5659	0.395282	0.8101	4.14625e-05	0.6455	0.693623	0.0344	1.08735e-05	0.584	0.856635	0.8767	0.752636	0.7089	0.798235	0.8604	0.832848
11.443	0.4026	5.78618e-06	0.4352	0.440868	0.4944	0.327044	0.4695	0.348274	0.5393	0.603062	0.5685	0.399239	0.8118	4.16178e-05	0.6453	0.693043	0.0351	1.08892e-05	0.5881	0.863927	0.8807	0.757976	0.7124	0.803062	0.8635	0.836948
11.446	0.3972	5.66489e-06	0.4377	0.445389	0.4977	0.332653	0.472	0.353042	0.5414	0.606309	0.5711	0.403196	0.8166	4.20562e-05	0.6499	0.706377	0.0359	1.09071e-05	0.5903	0.867841	0.8781	0.754505	0.7129	0.803751	0.8641	0.837741
11.449	0.4018	5.76821e-06	0.4349	0.440325	0.4957	0.329254	0.4699	0.349037	0.5411	0.605845	0.5712	0.403349	0.8107	4.15173e-05	0.6465	0.696522	0.0411	1.10239e-05	0.5898	0.866951	0.8751	0.750501	0.711	0.801131	0.8599	0.832187
11.452	0.3983	5.6896e-06	0.434	0.438698	0.4978	0.332823	0.4759	0.360481	0.5414	0.606309	0.5695	0.400761	0.8095	4.14077e-05	0.6526	0.714203	0.0358	1.09049e-05	0.5898	0.866951	0.8817	0.759311	0.7085	0.797683	0.8622	0.835229
11.455	0.4	5.72778e-06	0.4348	0.440145	0.4914	0.321945	0.4776	0.363723	0.5369	0.599351	0.5671	0.397108	0.8097	4.1426e-05	0.6503	0.707536	0.039	1.09768e-05	0.5922	0.87122	0.8808	0.75811	0.7082	0.797269	0.8655	0.839593
11.458	0.3979	5.68061e-06	0.4389	0.447559	0.4965	0.330614	0.474	0.356857	0.5394	0.603216	0.5648	0.393607	0.8125	4.16817e-05	0.6497	0.705797	0.0382	1.09588e-05	0.5921	0.871042	0.8798	0.756775	0.707	0.795614	0.8587	0.8306
11.461	0.4058	5.85806e-06	0.4403	0.45009	0.4934	0.325344	0.473	0.354949	0.5371	0.59966	0.5645	0.393151	0.8132	4.17456e-05	0.6475	0.69942	0.0337	1.08577e-05	0.5903	0.867841	0.879	0.755707	0.7076	0.796442	0.8611	0.833774
11.464	0.4	5.72778e-06	0.4403	0.45009	0.4971	0.331634	0.4752	0.359146	0.5411	0.605845	0.5677	0.398021	0.8145	4.18644e-05	0.6451	0.692464	0.0348	1.08824e-05	0.5907	0.868552	0.8764	0.752236	0.7098	0.799476	0.8655	0.839593
11.467	0.3976	5.67387e-06	0.4371	0.444304	0.4967	0.330954	0.4735	0.355903	0.5372	0.599814	0.568	0.398478	0.8136	4.17822e-05	0.6455	0.693623	0.0321	1.08218e-05	0.5906	0.868374	0.8759	0.751569	0.7111	0.801269	0.8638	0.837345
11.47	0.4003	5.73452e-06	0.4363	0.442857	0.4925	0.323814	0.4725	0.353996	0.5367	0.599041	0.5716	0.403957	0.8104	4.14899e-05	0.645	0.692174	0.0408	1.10172e-05	0.5929	0.872465	0.8794	0.756241	0.7094	0.798924	0.8634	0.836816
11.473	0.3977	5.67612e-06	0.4397	0.449005	0.5002	0.336903	0.4697	0.348655	0.5353	0.596876	0.5722	0.404871	0.8197	4.23393e-05	0.6505	0.708116	0.0375	1.09431e-05	0.5941	0.8746	0.8841	0.762515	0.7122	0.802786	0.8619	0.834832
11.476	0.4022	5.7772e-06	0.441	0.451356	0.5007	0.337753	0.4684	0.346176	0.5358	0.59765	0.5733	0.406545	0.818	4.2184e-05	0.6514	0.710725	0.0382	1.09588e-05	0.596	0.877979	0.8786	0.755173	0.7125	0.8032	0.861	0.833642
11.479	0.4057	5.85581e-06	0.4371	0.444304	0.4982	0.333503	0.4718	0.352661	0.5403	0.604608	0.5715	0.403805	0.8166	4.20562e-05	0.6518	0.711884	0.0377	1.09476e-05	0.5895	0.866418	0.883	0.761047	0.7059	0.794097	0.8591	0.831129
11.482	0.404	5.81763e-06	0.4361	0.442495	0.4988	0.334523	0.4744	0.35762	0.5414	0.606309	0.5736	0.407002	0.8152	4.19283e-05	0.6505	0.708116	0.0396	1.09902e-05	0.5921	0.871042	0.8846	0.763182	0.7095	0.799062	0.8569	0.82822
11.485	0.4022	5.7772e-06	0.4339	0.438517	0.4976	0.332483	0.4773	0.363151	0.5421	0.607391	0.5718	0.404262	0.8178	4.21658e-05	0.6528	0.714783	0.0384	1.09633e-05	0.5946	0.875489	0.8848	0.763449	0.7075	0.796304	0.856	0.82703
11.488	0.4	5.72778e-06	0.4349	0.440325	0.4944	0.327044	0.4784	0.365249	0.5386	0.601979	0.5722	0.404871	0.815	4.191e-05	0.6479	0.70058	0.0401	1.10015e-05	0.5895	0.866418	0.8865	0.765719	0.7064	0.794787	0.8629	0.836154
11.491	0.4001	5.73003e-06	0.4371	0.444304	0.4971	0.331634	0.4761	0.360862	0.5389	0.602443	0.5732	0.406393	0.816	4.20014e-05	0.6461	0.695362	0.0428	1.10621e-05	0.5891	0.865706	0.8861	0.765185	0.7094	0.798924	0.8626	0.835758
11.494	0.402	5.77271e-06	0.4375	0.445027	0.4954	0.328744	0.4738	0.356475	0.5445	0.611103	0.57	0.401522	0.8176	4.21475e-05	0.6481	0.701159	0.043	1.10666e-05	0.5895	0.866418	0.8862	0.765318	0.7101	0.79989	0.8639	0.837477
11.497	0.4034	5.80415e-06	0.4357	0.441772	0.4954	0.328744	0.4773	0.363151	0.5429	0.608628	0.5701	0.401674	0.8153	4.19374e-05	0.6516	0.711304	0.0435	1.10778e-05	0.589	0.865528	0.8811	0.75851	0.7109	0.800993	0.8661	0.840386
11.5	0.4009	5.748e-06	0.4373	0.444665	0.4942	0.326704	0.4768	0.362197	0.5458	0.613113	0.5692	0.400304	0.8164	4.20379e-05	0.6493	0.704638	0.0454	1.11205e-05	0.5876	0.863038	0.8834	0.761581	0.7114	0.801683	0.8656	0.839725
11.503	0.3993	5.71206e-06	0.44	0.449548	0.4957	0.329254	0.4772	0.36296	0.5487	0.617597	0.5725	0.405327	0.819	4.22753e-05	0.6532	0.715942	0.0469	1.11542e-05	0.592	0.870864	0.8846	0.763182	0.7104	0.800303	0.863	0.836287
11.506	0.4086	5.92095e-06	0.4401	0.449729	0.4956	0.329084	0.4784	0.365249	0.5483	0.616979	0.5739	0.407458	0.8205	4.24123e-05	0.6549	0.72087	0.0483	1.11856e-05	0.5919	0.870687	0.8848	0.763449	0.7087	0.797959	0.8662	0.840518
11.509	0.4053	5.84683e-06	0.4397	0.449005	0.498	0.333163	0.4765	0.361625	0.5449	0.611721	0.5731	0.40624	0.8204	4.24032e-05	0.6471	0.698261	0.0449	1.11093e-05	0.5939	0.874244	0.8848	0.763449	0.7107	0.800717	0.8671	0.841709
11.512	0.4051	5.84234e-06	0.4398	0.449186	0.4994	0.335543	0.4761	0.360862	0.5489	0.617906	0.5725	0.405327	0.8197	4.23393e-05	0.6509	0.709275	0.0453	1.11182e-05	0.5951	0.876379	0.8923	0.773461	0.7138	0.804992	0.8696	0.845015
11.515	0.4076	5.89849e-06	0.4444	0.457505	0.4933	0.325174	0.4749	0.358573	0.5477	0.616051	0.5765	0.411416	0.8253	4.28507e-05	0.6502	0.707246	0.0397	1.09925e-05	0.5966	0.879047	0.8889	0.768923	0.7103	0.800165	0.8787	0.857048
11.518	0.4068	5.88052e-06	0.4482	0.464376	0.4932	0.325004	0.4781	0.364677	0.5498	0.619298	0.5777	0.413242	0.8228	4.26224e-05	0.6506	0.708406	0.041	1.10217e-05	0.5985	0.882426	0.8892	0.769323	0.711	0.801131	0.8719	0.848056
11.521	0.4044	5.82661e-06	0.4415	0.45226	0.4968	0.331124	0.4754	0.359527	0.5506	0.620535	0.577	0.412177	0.8213	4.24854e-05	0.6517	0.711594	0.0388	1.09723e-05	0.5957	0.877446	0.8909	0.771593	0.7165	0.808716	0.8686	0.843692
11.524	0.4082	5.91197e-06	0.4423	0.453707	0.4977	0.332653	0.4787	0.365821	0.5519	0.622545	0.5766	0.411568	0.8216	4.25128e-05	0.6527	0.714493	0.0341	1.08667e-05	0.6008	0.886517	0.897	0.779736	0.7185	0.811474	0.8753	0.852552
11.527	0.4098	5.94791e-06	0.4421	0.453345	0.4931	0.324834	0.4824	0.372878	0.5477	0.616051	0.5791	0.415373	0.8245	4.27776e-05	0.6457	0.694203	0.0367	1.09251e-05	0.604	0.892209	0.8908	0.771459	0.716	0.808026	0.8709	0.846734
11.53	0.4059	5.86031e-06	0.4426	0.45425	0.4978	0.332823	0.4815	0.371162	0.5513	0.621617	0.5825	0.420548	0.8252	4.28416e-05	0.6479	0.70058	0.0417	1.10374e-05	0.6019	0.888474	0.8934	0.77493	0.7175	0.810095	0.8653	0.839328
11.533	0.4019	5.77046e-06	0.4406	0.450633	0.4969	0.331294	0.4796	0.367538	0.5498	0.619298	0.579	0.415221	0.83	4.32799e-05	0.6501	0.706957	0.0418	1.10396e-05	0.5967	0.879224	0.8918	0.772794	0.7156	0.807475	0.8707	0.846469
11.536	0.4072	5.88951e-06	0.4427	0.45443	0.4961	0.329934	0.4861	0.379935	0.5522	0.623009	0.5796	0.416134	0.8236	4.26955e-05	0.6473	0.698841	0.0443	1.10958e-05	0.5947	0.875667	0.8921	0.773195	0.7137	0.804855	0.87	0.845544
11.539	0.4075	5.89625e-06	0.448	0.464014	0.4938	0.326024	0.4835	0.374976	0.548	0.616515	0.5784	0.414307	0.8213	4.24854e-05	0.6508	0.708986	0.0416	1.10351e-05	0.5931	0.872821	0.893	0.774396	0.7188	0.811888	0.868	0.842899
11.542	0.4085	5.91871e-06	0.4461	0.460579	0.498	0.333163	0.4868	0.38127	0.5477	0.616051	0.5811	0.418417	0.8209	4.24489e-05	0.6542	0.718841	0.0409	1.10194e-05	0.596	0.877979	0.8934	0.77493	0.7202	0.813819	0.8741	0.850965
11.545	0.4036	5.80864e-06	0.4477	0.463472	0.4967	0.330954	0.4811	0.370399	0.5471	0.615123	0.5777	0.413242	0.8234	4.26772e-05	0.6552	0.721739	0.0407	1.10149e-05	0.5996	0.884383	0.898	0.781071	0.7148	0.806372	0.8699	0.845411
11.548	0.4095	5.94117e-06	0.4439	0.4566	0.4964	0.330444	0.4764	0.361434	0.5481	0.616669	0.5771	0.412329	0.827	4.3006e-05	0.6556	0.722899	0.0449	1.11093e-05	0.6038	0.891853	0.8916	0.772527	0.7178	0.810509	0.8654	0.83946
11.551	0.4116	5.98834e-06	0.4463	0.46094	0.4987	0.334353	0.4819	0.371924	0.5487	0.617597	0.5825	0.420548	0.8283	4.31247e-05	0.6576	0.728696	0.0449	1.11093e-05	0.6009	0.886695	0.8932	0.774663	0.7196	0.812991	0.8677	0.842502
11.554	0.4106	5.96588e-06	0.4484	0.464738	0.4974	0.332143	0.4841	0.376121	0.5476	0.615896	0.5821	0.419939	0.8281	4.31064e-05	0.6559	0.723768	0.0435	1.10778e-05	0.5938	0.874066	0.8976	0.780537	0.72	0.813543	0.873	0.849511
11.557	0.4126	6.0108e-06	0.4454	0.459313	0.4971	0.331634	0.4878	0.383178	0.5478	0.616205	0.5839	0.422679	0.8281	4.31064e-05	0.6575	0.728406	0.0505	1.1235e-05	0.5952	0.876556	0.8955	0.777733	0.7152	0.806923	0.8719	0.848056
11.56	0.4121	5.99957e-06	0.4445	0.457685	0.4958	0.329424	0.4811	0.370399	0.5543	0.626256	0.5823	0.420244	0.8262	4.29329e-05	0.6596	0.734493	0.0456	1.1125e-05	0.5967	0.879224	0.8939	0.775597	0.7163	0.80844	0.8708	0.846601
11.563	0.4103	5.95914e-06	0.4503	0.468174	0.493	0.324664	0.4845	0.376883	0.5522	0.623009	0.5859	0.425723	0.8272	4.30242e-05	0.6588	0.732174	0.0435	1.10778e-05	0.6024	0.889363	0.8928	0.774129	0.7198	0.813267	0.8724	0.848717
11.566	0.4106	5.96588e-06	0.4491	0.466004	0.4953	0.328574	0.4918	0.390807	0.547	0.614968	0.5906	0.432877	0.829	4.31886e-05	0.6551	0.721449	0.0375	1.09431e-05	0.6025	0.889541	0.8901	0.770525	0.7174	0.809957	0.8748	0.851891
11.569	0.4108	5.97037e-06	0.4459	0.460217	0.5003	0.337073	0.485	0.377837	0.5489	0.617906	0.5804	0.417352	0.8294	4.32251e-05	0.6576	0.728696	0.0428	1.10621e-05	0.6	0.885094	0.8914	0.77226	0.7193	0.812578	0.8758	0.853213
11.572	0.4121	5.99957e-06	0.4513	0.469982	0.4951	0.328234	0.4863	0.380317	0.5545	0.626566	0.5828	0.421005	0.8241	4.27411e-05	0.6522	0.713043	0.0451	1.11137e-05	0.6036	0.891498	0.8962	0.778668	0.7166	0.808854	0.8706	0.846337
11.575	0.4144	6.05123e-06	0.4529	0.472875	0.4954	0.328744	0.4852	0.378219	0.5561	0.62904	0.5819	0.419635	0.8241	4.27411e-05	0.6517	0.711594	0.0357	1.09027e-05	0.5955	0.87709	0.8972	0.780003	0.7166	0.808854	0.871	0.846866
11.578	0.4168	6.10514e-06	0.4452	0.458951	0.4938	0.326024	0.4848	0.377456	0.5533	0.62471	0.585	0.424353	0.8273	4.30334e-05	0.6563	0.724928	0.0405	1.10104e-05	0.6002	0.88545	0.9001	0.783874	0.7174	0.809957	0.8745	0.851494
11.581	0.4097	5.94566e-06	0.4472	0.462568	0.4958	0.329424	0.4801	0.368491	0.5546	0.62672	0.5845	0.423592	0.8319	4.34535e-05	0.6626	0.743188	0.0418	1.10396e-05	0.5998	0.884739	0.8971	0.779869	0.7164	0.808578	0.875	0.852156
11.584	0.4145	6.05348e-06	0.4474	0.462929	0.4979	0.332993	0.4822	0.372497	0.5565	0.629658	0.5888	0.430137	0.8318	4.34443e-05	0.6632	0.744928	0.043	1.10666e-05	0.6007	0.886339	0.8993	0.782806	0.7184	0.811336	0.8709	0.846734
11.587	0.4132	6.02428e-06	0.4471	0.462387	0.5035	0.342512	0.4819	0.371924	0.5592	0.633833	0.5834	0.421918	0.8307	4.33439e-05	0.6586	0.731594	0.0455	1.11227e-05	0.6013	0.887407	0.8999	0.783607	0.7217	0.815887	0.8712	0.84713
11.59	0.411	5.97486e-06	0.4483	0.464557	0.5037	0.342852	0.4805	0.369254	0.5572	0.630741	0.581	0.418265	0.8319	4.34535e-05	0.6543	0.71913	0.043	1.10666e-05	0.6048	0.893632	0.9072	0.793352	0.7199	0.813405	0.8766	0.854271
11.593	0.4161	6.08942e-06	0.4508	0.469078	0.5031	0.341832	0.4753	0.359336	0.5573	0.630895	0.5856	0.425266	0.8308	4.3353e-05	0.6578	0.729275	0.038	1.09543e-05	0.5979	0.881359	0.9006	0.784541	0.7211	0.81506	0.8752	0.85242
11.596	0.4154	6.07369e-06	0.4525	0.472152	0.5008	0.337923	0.4791	0.366584	0.5561	0.62904	0.5857	0.425419	0.8287	4.31612e-05	0.6604	0.736812	0.0448	1.1107e-05	0.601	0.886873	0.8998	0.783474	0.7224	0.816853	0.8771	0.854933
11.599	0.4155	6.07594e-06	0.4493	0.466365	0.5075	0.349312	0.4811	0.370399	0.5554	0.627957	0.5871	0.427549	0.8355	4.37822e-05	0.6574	0.728116	0.0493	1.12081e-05	0.6019	0.888474	0.9008	0.784808	0.7224	0.816853	0.876	0.853478
11.602	0.4103	5.95914e-06	0.4514	0.470163	0.5045	0.344212	0.4832	0.374404	0.5585	0.632751	0.5892	0.430746	0.8355	4.37822e-05	0.6547	0.72029	0.0458	1.11295e-05	0.6035	0.89132	0.9022	0.786677	0.7211	0.81506	0.8772	0.855065
11.605	0.4195	6.16579e-06	0.4487	0.46528	0.4986	0.334183	0.4834	0.374785	0.5577	0.631514	0.581	0.418265	0.8398	4.4175e-05	0.655	0.721159	0.0458	1.11295e-05	0.6073	0.898079	0.9009	0.784942	0.7221	0.816439	0.8745	0.851494
11.608	0.4213	6.20622e-06	0.4484	0.464738	0.5021	0.340133	0.4812	0.370589	0.5633	0.640173	0.5853	0.42481	0.8392	4.41202e-05	0.6591	0.733043	0.0451	1.11137e-05	0.6027	0.889897	0.9034	0.788279	0.7212	0.815198	0.8707	0.846469
11.611	0.4168	6.10514e-06	0.4494	0.466546	0.5013	0.338773	0.4825	0.373069	0.5604	0.635689	0.5856	0.425266	0.8393	4.41293e-05	0.6582	0.730435	0.0531	1.12934e-05	0.6033	0.890964	0.9014	0.785609	0.7244	0.819611	0.8742	0.851098
11.614	0.4194	6.16354e-06	0.4528	0.472694	0.5011	0.338433	0.482	0.372115	0.5597	0.634606	0.5891	0.430594	0.8412	4.43028e-05	0.664	0.747246	0.0491	1.12036e-05	0.6037	0.891676	0.9011	0.785209	0.7252	0.820714	0.8772	0.855065
11.617	0.4159	6.08493e-06	0.4513	0.469982	0.508	0.350161	0.4845	0.376883	0.557	0.630431	0.5864	0.426484	0.8361	4.3837e-05	0.6594	0.733913	0.0465	1.11452e-05	0.6016	0.88794	0.8964	0.778935	0.7251	0.820576	0.8814	0.860619
11.62	0.4152	6.0692e-06	0.4519	0.471067	0.5073	0.348972	0.4859	0.379554	0.5613	0.637081	0.5906	0.432877	0.838	4.40106e-05	0.6582	0.730435	0.0454	1.11205e-05	0.5972	0.880114	0.8994	0.78294	0.7256	0.821266	0.8777	0.855726
11.623	0.416	6.08717e-06	0.4561	0.478662	0.5085	0.351011	0.4851	0.378028	0.5596	0.634452	0.5908	0.433181	0.8393	4.41293e-05	0.6563	0.724928	0.0437	1.10823e-05	0.5984	0.882248	0.8989	0.782272	0.7283	0.82499	0.8798	0.858503
11.626	0.4206	6.1905e-06	0.4505	0.468535	0.5076	0.349482	0.488	0.383559	0.5587	0.63306	0.5897	0.431507	0.8433	4.44946e-05	0.6586	0.731594	0.0428	1.10621e-05	0.6	0.885094	0.8995	0.783073	0.7301	0.827472	0.8801	0.8589
11.629	0.4176	6.12311e-06	0.4533	0.473599	0.5098	0.353221	0.4885	0.384513	0.5592	0.633833	0.5917	0.434551	0.8426	4.44307e-05	0.6557	0.723188	0.0406	1.10127e-05	0.5979	0.881359	0.8974	0.78027	0.729	0.825955	0.873	0.849511
11.632	0.4188	6.15006e-06	0.4511	0.46962	0.5079	0.349992	0.4885	0.384513	0.5594	0.634143	0.5941	0.438204	0.8425	4.44215e-05	0.6661	0.753333	0.0452	1.1116e-05	0.6004	0.885806	0.9038	0.788813	0.7294	0.826507	0.8756	0.852949
11.635	0.427	6.33425e-06	0.4565	0.479385	0.5084	0.350841	0.4896	0.386611	0.5629	0.639555	0.5918	0.434703	0.8421	4.4385e-05	0.6595	0.734203	0.0455	1.11227e-05	0.6038	0.891853	0.9022	0.786677	0.7315	0.829403	0.879	0.857445
11.638	0.4203	6.18376e-06	0.4553	0.477215	0.507	0.348462	0.4896	0.386611	0.566	0.644348	0.5944	0.438661	0.8453	4.46773e-05	0.6652	0.750725	0.0539	1.13114e-05	0.603	0.89043	0.9055	0.791083	0.7293	0.826369	0.8777	0.855726
11.641	0.4216	6.21296e-06	0.4578	0.481736	0.514	0.36036	0.4922	0.39157	0.5656	0.64373	0.5942	0.438356	0.8432	4.44855e-05	0.661	0.738551	0.0467	1.11497e-05	0.6024	0.889363	0.9034	0.788279	0.729	0.825955	0.8769	0.854668
11.644	0.4233	6.25114e-06	0.4567	0.479747	0.5133	0.35917	0.4889	0.385276	0.5605	0.635844	0.5961	0.441248	0.8409	4.42754e-05	0.6671	0.756232	0.0478	1.11744e-05	0.6011	0.887051	0.9079	0.794286	0.733	0.831472	0.8755	0.852817
11.647	0.4209	6.19723e-06	0.4605	0.486618	0.5125	0.357811	0.4845	0.376883	0.5612	0.636926	0.5953	0.44003	0.8449	4.46407e-05	0.6672	0.756522	0.0485	1.11901e-05	0.6058	0.895411	0.9104	0.797624	0.7271	0.823335	0.8769	0.854668
11.65	0.4268	6.32976e-06	0.4578	0.481736	0.5157	0.36325	0.4851	0.378028	0.5644	0.641874	0.599	0.445662	0.8396	4.41567e-05	0.6676	0.757681	0.0464	1.11429e-05	0.6051	0.894166	0.906	0.79175	0.7265	0.822507	0.88	0.858768
11.653	0.4274	6.34324e-06	0.461	0.487523	0.5109	0.355091	0.4885	0.384513	0.5583	0.632442	0.5921	0.43516	0.8431	4.44763e-05	0.6582	0.730435	0.0458	1.11295e-05	0.605	0.893988	0.8988	0.782139	0.7341	0.832989	0.8775	0.855462
11.656	0.4231	6.24665e-06	0.4558	0.478119	0.5133	0.35917	0.4926	0.392333	0.5619	0.638008	0.589	0.430441	0.8465	4.47868e-05	0.6566	0.725797	0.0463	1.11407e-05	0.6102	0.903237	0.9044	0.789614	0.7354	0.834781	0.8815	0.860751
11.659	0.4255	6.30056e-06	0.4573	0.480832	0.5151	0.36223	0.4924	0.391951	0.5636	0.640637	0.5961	0.441248	0.8397	4.41658e-05	0.6596	0.734493	0.0463	1.11407e-05	0.6063	0.8963	0.9087	0.795354	0.7396	0.840574	0.8817	0.861016
11.662	0.425	6.28933e-06	0.4574	0.481013	0.5135	0.35951	0.4937	0.394431	0.5716	0.653008	0.5983	0.444597	0.8382	4.40288e-05	0.6661	0.753333	0.0491	1.12036e-05	0.6039	0.892031	0.9113	0.798825	0.7422	0.844159	0.8809	0.859958
11.665	0.423	6.2444e-06	0.46	0.485714	0.5105	0.354411	0.4925	0.392142	0.5667	0.645431	0.5988	0.445358	0.8423	4.44033e-05	0.6674	0.757101	0.0443	1.10958e-05	0.6016	0.88794	0.9095	0.796422	0.7423	0.844297	0.8784	0.856652
11.668	0.423	6.2444e-06	0.4645	0.493852	0.5104	0.354241	0.4983	0.403204	0.5658	0.644039	0.5989	0.44551	0.8501	4.51156e-05	0.6624	0.742609	0.0473	1.11631e-05	0.6087	0.900569	0.9065	0.792418	0.7405	0.841815	0.8801	0.8589
11.671	0.4268	6.32976e-06	0.4598	0.485353	0.5089	0.351691	0.4901	0.387564	0.5605	0.635844	0.5977	0.443683	0.8503	4.51339e-05	0.6653	0.751014	0.0514	1.12552e-05	0.6073	0.898079	0.9056	0.791216	0.7414	0.843056	0.8791	0.857577
11.674	0.423	6.2444e-06	0.4611	0.487703	0.5132	0.359001	0.4931	0.393286	0.5626	0.639091	0.5996	0.446575	0.85	4.51065e-05	0.6661	0.753333	0.0501	1.1226e-05	0.606	0.895767	0.9104	0.797624	0.7354	0.834781	0.8793	0.857842
11.677	0.4249	6.28708e-06	0.4584	0.482821	0.5153	0.36257	0.4932	0.393477	0.5623	0.638627	0.5967	0.442161	0.856	4.56545e-05	0.6619	0.741159	0.0469	1.11542e-05	0.6013	0.887407	0.9081	0.794553	0.7383	0.838781	0.879	0.857445
11.68	0.4235	6.25564e-06	0.4619	0.48915	0.505	0.345062	0.4918	0.390807	0.5662	0.644657	0.6005	0.447945	0.8551	4.55723e-05	0.6608	0.737971	0.045	1.11115e-05	0.6045	0.893099	0.9086	0.795221	0.7423	0.844297	0.8791	0.857577
11.683	0.4259	6.30954e-06	0.4615	0.488427	0.5031	0.341832	0.4885	0.384513	0.5671	0.646049	0.5994	0.446271	0.8501	4.51156e-05	0.6655	0.751594	0.0435	1.10778e-05	0.5993	0.883849	0.9083	0.79482	0.7411	0.842642	0.8796	0.858239
11.686	0.4294	6.38816e-06	0.463	0.491139	0.5055	0.345912	0.4875	0.382605	0.5657	0.643884	0.6018	0.449924	0.8579	4.5828e-05	0.6663	0.753913	0.0461	1.11362e-05	0.5973	0.880292	0.9107	0.798024	0.7371	0.837126	0.8815	0.860751
11.689	0.4335	6.48025e-06	0.4613	0.488065	0.5066	0.347782	0.488	0.383559	0.5704	0.651152	0.5993	0.446119	0.8531	4.53896e-05	0.668	0.758841	0.0459	1.11317e-05	0.602	0.888652	0.9108	0.798158	0.7345	0.83354	0.8869	0.867892
11.692	0.432	6.44656e-06	0.4572	0.480651	0.5052	0.345402	0.4909	0.38909	0.5682	0.64775	0.5963	0.441553	0.8503	4.51339e-05	0.6765	0.783478	0.0463	1.11407e-05	0.6026	0.889719	0.913	0.801095	0.7366	0.836436	0.887	0.868024
11.695	0.4266	6.32527e-06	0.464	0.492948	0.507	0.348462	0.4909	0.38909	0.5669	0.64574	0.6005	0.447945	0.8559	4.56453e-05	0.6662	0.753623	0.0474	1.11654e-05	0.6078	0.898968	0.9142	0.802697	0.7412	0.84278	0.8858	0.866437
11.698	0.4284	6.3657e-06	0.4608	0.487161	0.5039	0.343192	0.4907	0.388709	0.5685	0.648214	0.6019	0.450076	0.8545	4.55175e-05	0.6647	0.749275	0.0479	1.11766e-05	0.6061	0.895945	0.9138	0.802163	0.7416	0.843332	0.8911	0.873446
11.701	0.4301	6.40388e-06	0.4625	0.490235	0.5054	0.345742	0.4931	0.393286	0.5668	0.645585	0.605	0.454795	0.8477	4.48964e-05	0.6673	0.756812	0.0433	1.10733e-05	0.6077	0.89879	0.9145	0.803097	0.7383	0.838781	0.8854	0.865908
11.704	0.4288	6.37468e-06	0.4585	0.483002	0.5074	0.349142	0.4949	0.396719	0.5705	0.651307	0.6001	0.447336	0.8533	4.54079e-05	0.6645	0.748696	0.0474	1.11654e-05	0.605	0.893988	0.9154	0.804298	0.741	0.842504	0.8845	0.864718
11.707	0.4298	6.39715e-06	0.46	0.485714	0.5064	0.347442	0.4956	0.398055	0.5681	0.647595	0.6007	0.44825	0.8562	4.56727e-05	0.6674	0.757101	0.0498	1.12193e-05	0.6039	0.892031	0.9151	0.803898	0.7386	0.839195	0.8884	0.869876
11.71	0.4293	6.38591e-06	0.4602	0.486076	0.5077	0.349652	0.4911	0.389472	0.5737	0.656255	0.5996	0.446575	0.8514	4.52343e-05	0.6644	0.748406	0.0556	1.13495e-05	0.6065	0.896656	0.9149	0.803631	0.738	0.838367	0.8877	0.86895
11.713	0.4274	6.34324e-06	0.4544	0.475588	0.5021	0.340133	0.4926	0.392333	0.5731	0.655327	0.5993	0.446119	0.8535	4.54261e-05	0.666	0.753043	0.051	1.12462e-05	0.6043	0.892743	0.9093	0.796155	0.7343	0.833264	0.889	0.870669
11.716	0.4276	6.34773e-06	0.4573	0.480832	0.5086	0.351181	0.4972	0.401106	0.5782	0.663213	0.6034	0.452359	0.8528	4.53622e-05	0.6702	0.765217	0.0502	1.12283e-05	0.6027	0.889897	0.9159	0.804966	0.7422	0.844159	0.8915	0.873975
11.719	0.4294	6.38816e-06	0.4599	0.485533	0.5104	0.354241	0.4929	0.392905	0.573	0.655172	0.608	0.459361	0.8509	4.51887e-05	0.6737	0.775362	0.0491	1.12036e-05	0.6053	0.894522	0.9136	0.801896	0.7417	0.84347	0.8928	0.875694
11.722	0.4304	6.41062e-06	0.4639	0.492767	0.5084	0.350841	0.4939	0.394812	0.576	0.659811	0.6059	0.456164	0.8563	4.56819e-05	0.6726	0.772174	0.0463	1.11407e-05	0.6057	0.895233	0.915	0.803765	0.7436	0.84609	0.8894	0.871198
11.725	0.4293	6.38591e-06	0.4642	0.493309	0.5128	0.358321	0.4962	0.399199	0.5744	0.657337	0.6114	0.464536	0.8575	4.57914e-05	0.6725	0.771884	0.0488	1.11968e-05	0.6083	0.899858	0.9156	0.804565	0.7492	0.853813	0.8877	0.86895
11.728	0.4283	6.36345e-06	0.4661	0.496745	0.5112	0.355601	0.4938	0.394621	0.5756	0.659193	0.6019	0.450076	0.8535	4.54261e-05	0.6746	0.777971	0.0493	1.12081e-05	0.6117	0.905905	0.9169	0.806301	0.7453	0.848435	0.8859	0.86657
11.731	0.4346	6.50496e-06	0.4644	0.493671	0.5106	0.354581	0.4932	0.393477	0.5711	0.652234	0.6036	0.452664	0.8516	4.52526e-05	0.6703	0.765507	0.0462	1.11384e-05	0.6048	0.893632	0.9155	0.804432	0.7436	0.84609	0.8839	0.863925
11.734	0.4267	6.32751e-06	0.4662	0.496926	0.5087	0.351351	0.4954	0.397673	0.5687	0.648523	0.6093	0.461339	0.8515	4.52435e-05	0.6708	0.766957	0.047	1.11564e-05	0.6079	0.899146	0.9106	0.797891	0.7462	0.849676	0.8833	0.863131
11.737	0.4338	6.48699e-06	0.4611	0.487703	0.5122	0.357301	0.4959	0.398627	0.5727	0.654709	0.6071	0.457991	0.8545	4.55175e-05	0.6718	0.769855	0.0482	1.11834e-05	0.6093	0.901636	0.9155	0.804432	0.7464	0.849952	0.8838	0.863793
11.74	0.4353	6.52069e-06	0.4613	0.488065	0.5138	0.36002	0.4979	0.402441	0.5762	0.660121	0.6084	0.45997	0.8532	4.53987e-05	0.6753	0.78	0.0486	1.11923e-05	0.6087	0.900569	0.915	0.803765	0.742	0.843884	0.8862	0.866966
11.743	0.436	6.53641e-06	0.4571	0.48047	0.5109	0.355091	0.4948	0.396529	0.5757	0.659347	0.6073	0.458295	0.8545	4.55175e-05	0.6712	0.768116	0.0486	1.11923e-05	0.6084	0.900036	0.9175	0.807102	0.7443	0.847056	0.8906	0.872785
11.746	0.4368	6.55438e-06	0.4627	0.490597	0.51	0.353561	0.4967	0.400153	0.5754	0.658884	0.6063	0.456773	0.8542	4.54901e-05	0.6702	0.765217	0.0515	1.12575e-05	0.6099	0.902704	0.9195	0.809772	0.748	0.852158	0.8889	0.870537
11.749	0.4334	6.47801e-06	0.465	0.494756	0.5113	0.355771	0.499	0.404539	0.5763	0.660275	0.6075	0.4586	0.8553	4.55905e-05	0.6734	0.774493	0.0534	1.13001e-05	0.6107	0.904127	0.9188	0.808837	0.7471	0.850917	0.8847	0.864983
11.752	0.4397	6.61952e-06	0.4635	0.492043	0.5109	0.355091	0.4994	0.405302	0.5797	0.665533	0.6127	0.466514	0.8568	4.57275e-05	0.6718	0.769855	0.0499	1.12215e-05	0.6089	0.900925	0.9186	0.80857	0.7473	0.851193	0.891	0.873314
11.755	0.4369	6.55663e-06	0.4638	0.492586	0.5125	0.357811	0.4958	0.398436	0.5755	0.659038	0.6073	0.458295	0.8607	4.60837e-05	0.6699	0.764348	0.0477	1.11721e-05	0.6091	0.901281	0.9175	0.807102	0.7477	0.851745	0.8887	0.870272
11.758	0.4377	6.57459e-06	0.4679	0.5	0.5073	0.348972	0.4973	0.401297	0.5733	0.655636	0.6083	0.459817	0.861	4.61111e-05	0.6713	0.768406	0.0536	1.13046e-05	0.609	0.901103	0.9184	0.808303	0.752	0.857675	0.8938	0.877017
11.761	0.4373	6.56561e-06	0.4699	0.503617	0.51	0.353561	0.4979	0.402441	0.5758	0.659502	0.6112	0.464231	0.8612	4.61294e-05	0.6611	0.738841	0.0551	1.13383e-05	0.6162	0.91391	0.917	0.806434	0.7522	0.857951	0.8898	0.871727
11.764	0.4382	6.58583e-06	0.4684	0.500904	0.5109	0.355091	0.4928	0.392714	0.5772	0.661667	0.6122	0.465753	0.8619	4.61933e-05	0.6648	0.749565	0.0542	1.13181e-05	0.6164	0.914265	0.9219	0.812976	0.7526	0.858502	0.8894	0.871198
11.767	0.4403	6.633e-06	0.4675	0.499277	0.5114	0.355941	0.4905	0.388327	0.5758	0.659502	0.6122	0.465753	0.8628	4.62755e-05	0.6698	0.764058	0.056	1.13585e-05	0.6101	0.903059	0.9226	0.81391	0.7511	0.856434	0.8941	0.877413
11.77	0.4423	6.67792e-06	0.4675	0.499277	0.5102	0.353901	0.4941	0.395194	0.5771	0.661512	0.6149	0.469863	0.8636	4.63485e-05	0.6697	0.763768	0.0539	1.13114e-05	0.6116	0.905727	0.9186	0.80857	0.7428	0.844987	0.888	0.869347
11.773	0.4445	6.72734e-06	0.4655	0.49566	0.5154	0.36274	0.4993	0.405112	0.5777	0.66244	0.6136	0.467884	0.8646	4.64399e-05	0.6719	0.770145	0.0547	1.13293e-05	0.6156	0.912842	0.925	0.817114	0.7439	0.846504	0.8863	0.867099
11.776	0.4382	6.58583e-06	0.4692	0.502351	0.5198	0.370219	0.5005	0.4074	0.5779	0.662749	0.6128	0.466667	0.8651	4.64855e-05	0.6735	0.774783	0.0517	1.1262e-05	0.6141	0.910174	0.922	0.813109	0.7496	0.854365	0.8844	0.864586
11.779	0.4416	6.6622e-06	0.4675	0.499277	0.5148	0.36172	0.4978	0.402251	0.5792	0.66476	0.6122	0.465753	0.8584	4.58736e-05	0.672	0.770435	0.0483	1.11856e-05	0.6107	0.904127	0.9187	0.808704	0.7504	0.855468	0.8817	0.861016
11.782	0.4417	6.66444e-06	0.4693	0.502532	0.5128	0.358321	0.5005	0.4074	0.5768	0.661048	0.6121	0.465601	0.8614	4.61476e-05	0.6701	0.764928	0.0521	1.12709e-05	0.6189	0.918712	0.9191	0.809238	0.7522	0.857951	0.885	0.86538
11.785	0.4417	6.66444e-06	0.4714	0.506329	0.5132	0.359001	0.5035	0.413122	0.5752	0.658574	0.6145	0.469254	0.8646	4.64399e-05	0.6649	0.749855	0.0535	1.13024e-05	0.6189	0.918712	0.916	0.805099	0.7528	0.858778	0.8895	0.87133
11.788	0.4426	6.68466e-06	0.4685	0.501085	0.5172	0.3658	0.4975	0.401678	0.5777	0.66244	0.6187	0.475647	0.8622	4.62207e-05	0.6613	0.73942	0.0506	1.12373e-05	0.6109	0.904482	0.9225	0.813777	0.7532	0.85933	0.8935	0.87662
11.791	0.4442	6.7206e-06	0.469	0.501989	0.5202	0.370899	0.496	0.398817	0.5754	0.658884	0.6152	0.47032	0.8606	4.60746e-05	0.667	0.755942	0.0472	1.11609e-05	0.6155	0.912665	0.9225	0.813777	0.7519	0.857537	0.8935	0.87662
11.794	0.4423	6.67792e-06	0.4697	0.503255	0.5176	0.36648	0.5055	0.416937	0.5768	0.661048	0.6176	0.473973	0.8611	4.61202e-05	0.6737	0.775362	0.0463	1.11407e-05	0.6178	0.916756	0.9206	0.81124	0.7485	0.852848	0.8951	0.878736
11.797	0.4429	6.6914e-06	0.4673	0.498915	0.5106	0.354581	0.5065	0.418844	0.5766	0.660739	0.6124	0.466058	0.8653	4.65038e-05	0.673	0.773333	0.0466	1.11474e-05	0.6186	0.918179	0.9278	0.820852	0.7483	0.852572	0.8937	0.876884
11.8	0.4481	6.8082e-06	0.4684	0.500904	0.5148	0.36172	0.5019	0.410071	0.5791	0.664605	0.6164	0.472146	0.8594	4.5965e-05	0.6735	0.774783	0.0478	1.11744e-05	0.6153	0.912309	0.9282	0.821386	0.7535	0.859743	0.8926	0.87543
11.803	0.4458	6.75654e-06	0.47	0.503797	0.5198	0.370219	0.5028	0.411787	0.5827	0.670172	0.6171	0.473212	0.8607	4.60837e-05	0.6662	0.753623	0.0493	1.12081e-05	0.6112	0.905016	0.9224	0.813643	0.7492	0.853813	0.898	0.882571
11.806	0.4462	6.76552e-06	0.4715	0.50651	0.5174	0.36614	0.5027	0.411596	0.5847	0.673264	0.6159	0.471385	0.8621	4.62115e-05	0.67	0.764638	0.0563	1.13653e-05	0.6124	0.90715	0.9257	0.818048	0.7506	0.855744	0.8925	0.875298
11.809	0.4462	6.76552e-06	0.4674	0.499096	0.522	0.373959	0.5052	0.416365	0.5852	0.674037	0.6182	0.474886	0.8634	4.63303e-05	0.6758	0.781449	0.055	1.13361e-05	0.6188	0.918534	0.9253	0.817514	0.749	0.853537	0.8941	0.877413
11.812	0.4451	6.74081e-06	0.4659	0.496383	0.5237	0.376849	0.5059	0.4177	0.5801	0.666151	0.6153	0.470472	0.8643	4.64125e-05	0.6679	0.758551	0.0536	1.13046e-05	0.6161	0.913732	0.9248	0.816847	0.7543	0.860847	0.8903	0.872388
11.815	0.4464	6.77001e-06	0.472	0.507414	0.5217	0.373449	0.506	0.417891	0.5841	0.672336	0.615	0.470015	0.863	4.62937e-05	0.6683	0.75971	0.0506	1.12373e-05	0.6109	0.904482	0.922	0.813109	0.7484	0.85271	0.8964	0.880455
11.818	0.4505	6.86211e-06	0.4692	0.502351	0.5167	0.36495	0.505	0.415983	0.584	0.672182	0.6147	0.469559	0.8637	4.63577e-05	0.6705	0.766087	0.048	1.11789e-05	0.61	0.902882	0.922	0.813109	0.7513	0.856709	0.8994	0.884422
11.821	0.4475	6.79472e-06	0.4701	0.503978	0.5243	0.377868	0.5043	0.414648	0.5893	0.680377	0.6144	0.469102	0.8658	4.65495e-05	0.6704	0.765797	0.0503	1.12305e-05	0.6135	0.909107	0.9209	0.811641	0.7535	0.859743	0.901	0.886538
11.824	0.4479	6.80371e-06	0.4655	0.49566	0.5258	0.380418	0.5022	0.410643	0.5918	0.684243	0.6131	0.467123	0.8655	4.65221e-05	0.6759	0.781739	0.0502	1.12283e-05	0.6125	0.907328	0.9258	0.818182	0.7523	0.858089	0.8979	0.882439
11.827	0.4498	6.84638e-06	0.4737	0.510488	0.5204	0.371239	0.5012	0.408735	0.5915	0.683779	0.6173	0.473516	0.868	4.67504e-05	0.6789	0.790435	0.0565	1.13697e-05	0.614	0.909996	0.9278	0.820852	0.7495	0.854227	0.8955	0.879265
11.83	0.4498	6.84638e-06	0.4746	0.512116	0.519	0.368859	0.5036	0.413313	0.5875	0.677594	0.6204	0.478234	0.8725	4.71614e-05	0.6786	0.789565	0.0569	1.13787e-05	0.618	0.917111	0.9264	0.818983	0.7541	0.860571	0.8964	0.880455
11.833	0.4472	6.78798e-06	0.4694	0.502712	0.5238	0.377019	0.5042	0.414457	0.5882	0.678676	0.613	0.466971	0.8712	4.70426e-05	0.6763	0.782899	0.0522	1.12732e-05	0.6171	0.91551	0.9258	0.818182	0.751	0.856296	0.8969	0.881116
11.836	0.4456	6.75204e-06	0.4703	0.50434	0.5196	0.369879	0.5067	0.419226	0.5924	0.685171	0.6148	0.469711	0.8697	4.69056e-05	0.6708	0.766957	0.0534	1.13001e-05	0.6141	0.910174	0.9275	0.820451	0.7534	0.859606	0.8915	0.873975
11.839	0.4496	6.84189e-06	0.4729	0.509042	0.5207	0.371749	0.5074	0.420561	0.592	0.684552	0.6175	0.47382	0.8725	4.71614e-05	0.6765	0.783478	0.0557	1.13518e-05	0.6096	0.90217	0.9296	0.823255	0.7554	0.862364	0.8954	0.879133
11.842	0.4467	6.77675e-06	0.4755	0.513743	0.5217	0.373449	0.5056	0.417128	0.5899	0.681305	0.6252	0.48554	0.8712	4.70426e-05	0.6757	0.781159	0.0541	1.13159e-05	0.6113	0.905194	0.9291	0.822587	0.7525	0.858364	0.8947	0.878207
11.845	0.4452	6.74306e-06	0.4737	0.510488	0.5203	0.371069	0.5043	0.414648	0.5933	0.686563	0.6253	0.485693	0.8719	4.71066e-05	0.6741	0.776522	0.0585	1.14147e-05	0.6122	0.906795	0.9242	0.816046	0.7597	0.868294	0.8921	0.874769
11.848	0.45	6.85088e-06	0.4782	0.518626	0.5196	0.369879	0.5056	0.417128	0.5997	0.696459	0.6197	0.477169	0.876	4.7481e-05	0.6765	0.783478	0.0522	1.12732e-05	0.6111	0.904838	0.9263	0.818849	0.7605	0.869397	0.8957	0.879529
11.851	0.453	6.91826e-06	0.4771	0.516637	0.5213	0.372769	0.5027	0.411596	0.5961	0.690892	0.618	0.474581	0.8745	4.7344e-05	0.6752	0.77971	0.0557	1.13518e-05	0.6186	0.918179	0.9264	0.818983	0.7586	0.866777	0.8954	0.879133
11.854	0.4537	6.93398e-06	0.4735	0.510127	0.5204	0.371239	0.5057	0.417318	0.5961	0.690892	0.6167	0.472603	0.8758	4.74627e-05	0.6736	0.775072	0.0576	1.13945e-05	0.6227	0.925471	0.9285	0.821786	0.755	0.861812	0.8988	0.883629
11.857	0.4547	6.95645e-06	0.4731	0.509403	0.5164	0.36444	0.508	0.421705	0.5973	0.692748	0.6199	0.477473	0.874	4.72983e-05	0.6787	0.789855	0.0549	1.13338e-05	0.6172	0.915688	0.9348	0.830196	0.7596	0.868156	0.8966	0.880719
11.86	0.4582	7.03506e-06	0.473	0.509222	0.5205	0.371409	0.5091	0.423803	0.5987	0.694913	0.6221	0.480822	0.8761	4.74901e-05	0.6743	0.777101	0.055	1.13361e-05	0.6145	0.910886	0.9339	0.828995	0.7528	0.858778	0.8984	0.8831
11.863	0.4532	6.92275e-06	0.4791	0.520253	0.5241	0.377528	0.5084	0.422468	0.5988	0.695067	0.6213	0.479604	0.8753	4.74171e-05	0.6774	0.786087	0.0547	1.13293e-05	0.6195	0.919779	0.9369	0.833	0.754	0.860433	0.9042	0.89077
11.866	0.4558	6.98115e-06	0.4743	0.511573	0.5248	0.378718	0.5046	0.41522	0.5928	0.685789	0.6249	0.485084	0.8758	4.74627e-05	0.6769	0.784638	0.0577	1.13967e-05	0.6189	0.918712	0.9326	0.827259	0.7576	0.865398	0.9021	0.887993
11.869	0.4571	7.01036e-06	0.4761	0.514828	0.518	0.36716	0.506	0.417891	0.5888	0.679604	0.6231	0.482344	0.8777	4.76363e-05	0.6812	0.797101	0.0491	1.12036e-05	0.6198	0.920313	0.9331	0.827927	0.757	0.86457	0.9033	0.889579
11.872	0.4529	6.91602e-06	0.4809	0.523508	0.5181	0.36733	0.502	0.410261	0.5927	0.685635	0.6237	0.483257	0.8784	4.77002e-05	0.6741	0.776522	0.0504	1.12328e-05	0.619	0.91889	0.9366	0.832599	0.7565	0.863881	0.8992	0.884158
11.875	0.4555	6.97442e-06	0.479	0.520072	0.5184	0.36784	0.5071	0.419989	0.5966	0.691665	0.6266	0.487671	0.8776	4.76271e-05	0.6812	0.797101	0.0528	1.12867e-05	0.6155	0.912665	0.9367	0.832733	0.7577	0.865536	0.8981	0.882703
11.878	0.4495	6.83964e-06	0.4778	0.517902	0.5216	0.373279	0.5087	0.42304	0.5954	0.68981	0.6269	0.488128	0.8822	4.80472e-05	0.6745	0.777681	0.0493	1.12081e-05	0.6113	0.905194	0.9396	0.836604	0.7552	0.862088	0.901	0.886538
11.881	0.4515	6.88457e-06	0.474	0.511031	0.5168	0.36512	0.5056	0.417128	0.598	0.69383	0.6267	0.487823	0.8848	4.82847e-05	0.674	0.776232	0.0536	1.13046e-05	0.6132	0.908573	0.9387	0.835402	0.7537	0.860019	0.8997	0.884819
11.884	0.4522	6.90029e-06	0.4785	0.519168	0.5198	0.370219	0.5073	0.42037	0.596	0.690738	0.6268	0.487976	0.8805	4.7892e-05	0.675	0.77913	0.0526	1.12822e-05	0.6136	0.909285	0.9345	0.829796	0.7592	0.867604	0.8976	0.882042
11.887	0.4561	6.98789e-06	0.4791	0.520253	0.5198	0.370219	0.5084	0.422468	0.5956	0.690119	0.629	0.491324	0.8798	4.7828e-05	0.6773	0.785797	0.0479	1.11766e-05	0.619	0.91889	0.9391	0.835936	0.7602	0.868984	0.9013	0.886935
11.89	0.4598	7.071e-06	0.4824	0.526221	0.5245	0.378208	0.509	0.423612	0.5937	0.687181	0.6332	0.497717	0.8782	4.76819e-05	0.6739	0.775942	0.0485	1.11901e-05	0.6195	0.919779	0.9385	0.835135	0.7579	0.865812	0.9027	0.888786
11.893	0.4595	7.06426e-06	0.4834	0.528029	0.5224	0.374639	0.5141	0.43334	0.5938	0.687336	0.6278	0.489498	0.8876	4.85404e-05	0.6728	0.772754	0.0532	1.12956e-05	0.6179	0.916933	0.9373	0.833534	0.7612	0.870363	0.9049	0.891695
11.896	0.4565	6.99688e-06	0.4796	0.521157	0.5217	0.373449	0.5116	0.428571	0.5932	0.686408	0.6297	0.49239	0.8845	4.82573e-05	0.6754	0.78029	0.0499	1.12215e-05	0.6185	0.918001	0.9402	0.837405	0.7606	0.869535	0.9053	0.892224
11.899	0.4569	7.00586e-06	0.477	0.516456	0.5274	0.383138	0.5102	0.425901	0.5958	0.690428	0.6283	0.490259	0.8851	4.83121e-05	0.6763	0.782899	0.0537	1.13069e-05	0.6165	0.914443	0.9334	0.828327	0.7625	0.872156	0.899	0.883893
11.902	0.46	7.07549e-06	0.4813	0.524231	0.5249	0.378888	0.5098	0.425138	0.6008	0.69816	0.6335	0.498174	0.8865	4.84399e-05	0.6771	0.785217	0.0543	1.13203e-05	0.6163	0.914088	0.9317	0.826058	0.76	0.868708	0.901	0.886538
11.905	0.4603	7.08223e-06	0.4785	0.519168	0.5252	0.379398	0.5133	0.431814	0.5989	0.695222	0.6341	0.499087	0.8872	4.85039e-05	0.6742	0.776812	0.0546	1.13271e-05	0.6204	0.92138	0.9371	0.833267	0.7592	0.867604	0.9002	0.88548
11.908	0.4564	6.99463e-06	0.4755	0.513743	0.5264	0.381438	0.5106	0.426664	0.5991	0.695531	0.6328	0.497108	0.8914	4.88874e-05	0.671	0.767536	0.0568	1.13765e-05	0.6179	0.916933	0.9321	0.826592	0.7621	0.871604	0.9033	0.889579
11.911	0.4605	7.08673e-06	0.4794	0.520796	0.5295	0.386707	0.5107	0.426855	0.6035	0.702335	0.6305	0.493607	0.8888	4.865e-05	0.6717	0.769565	0.0538	1.13091e-05	0.6191	0.919068	0.9351	0.830597	0.7632	0.873121	0.9045	0.891166
11.914	0.4613	7.1047e-06	0.4836	0.528391	0.5265	0.381608	0.5062	0.418272	0.602	0.700015	0.628	0.489802	0.8899	4.87504e-05	0.6768	0.784348	0.0572	1.13855e-05	0.62	0.920669	0.9369	0.833	0.7652	0.875879	0.9072	0.894737
11.917	0.4631	7.14513e-06	0.4866	0.533816	0.5251	0.379228	0.5054	0.416746	0.6018	0.699706	0.6239	0.483562	0.8876	4.85404e-05	0.6763	0.782899	0.0597	1.14416e-05	0.6203	0.921202	0.9388	0.835536	0.7594	0.86788	0.9074	0.895001
11.92	0.4607	7.09122e-06	0.4852	0.531284	0.5282	0.384498	0.5082	0.422087	0.6051	0.704809	0.628	0.489802	0.8861	4.84034e-05	0.6743	0.777101	0.0565	1.13697e-05	0.6169	0.915155	0.9403	0.837538	0.7602	0.868984	0.9048	0.891563
11.923	0.4598	7.071e-06	0.4836	0.528391	0.5268	0.382118	0.5127	0.430669	0.6051	0.704809	0.6292	0.491629	0.8864	4.84308e-05	0.6754	0.78029	0.0555	1.13473e-05	0.6187	0.918356	0.9419	0.839674	0.7659	0.876845	0.9016	0.887331
11.926	0.4646	7.17882e-06	0.4839	0.528933	0.5249	0.378888	0.5142	0.43353	0.6061	0.706355	0.6296	0.492237	0.8857	4.83669e-05	0.6761	0.782319	0.0577	1.13967e-05	0.6145	0.910886	0.9398	0.836871	0.7634	0.873397	0.9023	0.888257
11.929	0.465	7.1878e-06	0.4835	0.52821	0.527	0.382458	0.5082	0.422087	0.6015	0.699242	0.6327	0.496956	0.8867	4.84582e-05	0.6741	0.776522	0.0572	1.13855e-05	0.616	0.913554	0.9378	0.834201	0.7618	0.87119	0.9067	0.894076
11.932	0.4567	7.00137e-06	0.479	0.520072	0.5296	0.386877	0.5097	0.424948	0.6032	0.701871	0.6367	0.503044	0.89	4.87596e-05	0.6732	0.773913	0.058	1.14034e-05	0.6182	0.917467	0.9398	0.836871	0.7606	0.869535	0.9065	0.893811
11.935	0.4519	6.89355e-06	0.4833	0.527848	0.5313	0.389767	0.5127	0.430669	0.603	0.701562	0.6311	0.494521	0.8886	4.86317e-05	0.6751	0.77942	0.0565	1.13697e-05	0.6198	0.920313	0.943	0.841143	0.7638	0.873948	0.9053	0.892224
11.938	0.4531	6.92051e-06	0.4802	0.522242	0.5292	0.386198	0.515	0.435056	0.6012	0.698778	0.6335	0.498174	0.8902	4.87778e-05	0.6713	0.768406	0.0586	1.14169e-05	0.6161	0.913732	0.9423	0.840208	0.7684	0.880292	0.9081	0.895927
11.941	0.4594	7.06202e-06	0.4822	0.525859	0.5252	0.379398	0.5129	0.431051	0.6034	0.70218	0.6305	0.493607	0.8907	4.88235e-05	0.6716	0.769275	0.054	1.13136e-05	0.6193	0.919424	0.943	0.841143	0.7676	0.879189	0.9093	0.897514
11.944	0.4577	7.02383e-06	0.4827	0.526763	0.5271	0.382628	0.5116	0.428571	0.6016	0.699397	0.6345	0.499696	0.8889	4.86591e-05	0.6727	0.772464	0.055	1.13361e-05	0.6197	0.920135	0.9472	0.846749	0.7632	0.873121	0.9069	0.89434
11.947	0.4621	7.12266e-06	0.4823	0.52604	0.5276	0.383478	0.5157	0.436391	0.6033	0.702026	0.635	0.500457	0.8917	4.89148e-05	0.6772	0.785507	0.0581	1.14057e-05	0.618	0.917111	0.9427	0.840742	0.7635	0.873535	0.9058	0.892885
11.95	0.4578	7.02608e-06	0.4863	0.533273	0.5231	0.375829	0.5192	0.443067	0.6019	0.699861	0.6374	0.50411	0.8966	4.93623e-05	0.6756	0.78087	0.0544	1.13226e-05	0.6164	0.914265	0.9403	0.837538	0.7636	0.873673	0.9043	0.890902
11.953	0.4594	7.06202e-06	0.4822	0.525859	0.526	0.380758	0.5142	0.43353	0.6048	0.704345	0.6372	0.503805	0.8974	4.94354e-05	0.6684	0.76	0.0537	1.13069e-05	0.6159	0.913376	0.9413	0.838873	0.7636	0.873673	0.9067	0.894076
11.956	0.4596	7.06651e-06	0.4838	0.528752	0.5299	0.387387	0.5146	0.434293	0.6058	0.705891	0.6348	0.500152	0.8954	4.92527e-05	0.6808	0.795942	0.0528	1.12867e-05	0.6194	0.919602	0.9459	0.845014	0.765	0.875603	0.9061	0.893282
11.959	0.461	7.09796e-06	0.4868	0.534177	0.53	0.387557	0.5155	0.43601	0.6044	0.703727	0.6357	0.501522	0.8984	4.95267e-05	0.677	0.784928	0.0531	1.12934e-05	0.6186	0.918179	0.943	0.841143	0.7633	0.873259	0.9108	0.899497
11.962	0.4588	7.04854e-06	0.4879	0.536166	0.5241	0.377528	0.5109	0.427236	0.6057	0.705737	0.6362	0.502283	0.896	4.93075e-05	0.679	0.790725	0.0557	1.13518e-05	0.6154	0.912487	0.9476	0.847283	0.7635	0.873535	0.9037	0.890108
11.965	0.4616	7.11143e-06	0.4818	0.525136	0.5227	0.375149	0.5137	0.432577	0.6049	0.7045	0.6359	0.501826	0.8932	4.90518e-05	0.6813	0.797391	0.0558	1.1354e-05	0.623	0.926005	0.9439	0.842344	0.769	0.88112	0.9046	0.891299
11.968	0.4606	7.08897e-06	0.4792	0.520434	0.5296	0.386877	0.5173	0.439443	0.6054	0.705273	0.6341	0.499087	0.8926	4.8997e-05	0.6822	0.8	0.0599	1.14461e-05	0.6205	0.921558	0.9381	0.834602	0.768	0.879741	0.9081	0.895927
11.971	0.4558	6.98115e-06	0.4824	0.526221	0.5322	0.391297	0.5168	0.438489	0.6061	0.706355	0.6365	0.50274	0.8926	4.8997e-05	0.68	0.793623	0.0586	1.14169e-05	0.6193	0.919424	0.9404	0.837672	0.7698	0.882223	0.9053	0.892224
11.974	0.4643	7.17208e-06	0.4834	0.528029	0.5325	0.391807	0.515	0.435056	0.6053	0.705118	0.642	0.511111	0.8928	4.90153e-05	0.6819	0.79913	0.0559	1.13563e-05	0.6157	0.91302	0.9423	0.840208	0.7706	0.883326	0.91	0.89844
11.977	0.4554	6.97217e-06	0.49	0.539964	0.5353	0.396566	0.5171	0.439062	0.6064	0.706819	0.6429	0.512481	0.8975	4.94445e-05	0.68	0.793623	0.0535	1.13024e-05	0.6157	0.91302	0.9426	0.840609	0.7648	0.875328	0.9105	0.899101
11.98	0.4613	7.1047e-06	0.492	0.54358	0.5373	0.399966	0.5136	0.432386	0.6062	0.70651	0.639	0.506545	0.9032	4.99651e-05	0.6804	0.794783	0.0546	1.13271e-05	0.6177	0.916578	0.9392	0.83607	0.7641	0.874362	0.9108	0.899497
11.983	0.4621	7.12266e-06	0.4856	0.532007	0.5359	0.397586	0.5151	0.435247	0.6135	0.717798	0.6411	0.509741	0.9002	4.96911e-05	0.6829	0.802029	0.0545	1.13248e-05	0.6173	0.915866	0.9401	0.837271	0.7693	0.881534	0.9072	0.894737
11.986	0.4676	7.24621e-06	0.4873	0.535081	0.5307	0.388747	0.5157	0.436391	0.6073	0.708211	0.6383	0.505479	0.899	4.95815e-05	0.6828	0.801739	0.0563	1.13653e-05	0.6172	0.915688	0.9423	0.840208	0.7698	0.882223	0.9095	0.897778
11.989	0.4629	7.14063e-06	0.4866	0.533816	0.53	0.387557	0.514	0.433149	0.6098	0.712077	0.6389	0.506393	0.8999	4.96637e-05	0.6813	0.797391	0.0522	1.12732e-05	0.6228	0.925649	0.946	0.845148	0.7679	0.879603	0.909	0.897117
11.992	0.466	7.21027e-06	0.4899	0.539783	0.5315	0.390107	0.5113	0.427999	0.6079	0.709139	0.6411	0.509741	0.8984	4.95267e-05	0.6813	0.797391	0.0486	1.11923e-05	0.6174	0.916044	0.9409	0.838339	0.7688	0.880844	0.9094	0.897646
11.995	0.4618	7.11593e-06	0.4922	0.543942	0.5297	0.387047	0.5137	0.432577	0.6122	0.715788	0.644	0.514155	0.8996	4.96363e-05	0.6757	0.781159	0.0551	1.13383e-05	0.6184	0.917823	0.9391	0.835936	0.7699	0.882361	0.9098	0.898175
11.998	0.4664	7.21925e-06	0.4931	0.54557	0.5386	0.402176	0.5166	0.438108	0.6095	0.711613	0.6379	0.504871	0.8981	4.94993e-05	0.677	0.784928	0.0573	1.13877e-05	0.6208	0.922092	0.9405	0.837805	0.7666	0.87781	0.9086	0.896588
12.001	0.4647	7.18107e-06	0.4954	0.549729	0.5427	0.409145	0.5172	0.439252	0.6134	0.717643	0.6419	0.510959	0.8984	4.95267e-05	0.6776	0.786667	0.0563	1.13653e-05	0.6177	0.916578	0.9426	0.840609	0.7688	0.880844	0.906	0.89315
12.004	0.4687	7.27091e-06	0.4939	0.547016	0.542	0.407955	0.5143	0.433721	0.6144	0.71919	0.6437	0.513699	0.9003	4.97002e-05	0.6812	0.797101	0.0577	1.13967e-05	0.6151	0.911953	0.9461	0.845281	0.7651	0.875741	0.9102	0.898704
12.007	0.4671	7.23497e-06	0.4922	0.543942	0.5364	0.398436	0.5149	0.434866	0.6142	0.71888	0.6433	0.51309	0.9021	4.98646e-05	0.6822	0.8	0.0538	1.13091e-05	0.6213	0.922981	0.944	0.842478	0.7663	0.877396	0.9133	0.902803
12.01	0.4674	7.24171e-06	0.4891	0.538336	0.5418	0.407615	0.5152	0.435438	0.6111	0.714087	0.6485	0.521005	0.9033	4.99742e-05	0.6768	0.784348	0.0519	1.12664e-05	0.6202	0.921025	0.944	0.842478	0.7644	0.874776	0.9092	0.897382
12.013	0.4738	7.38547e-06	0.4938	0.546835	0.5428	0.409315	0.5141	0.43334	0.6131	0.71718	0.6482	0.520548	0.9064	5.02573e-05	0.6819	0.79913	0.0497	1.1217e-05	0.6215	0.923337	0.947	0.846482	0.7643	0.874638	0.9087	0.89672
12.016	0.4713	7.32931e-06	0.4958	0.550452	0.538	0.401156	0.5142	0.43353	0.6111	0.714087	0.6478	0.519939	0.9061	5.02299e-05	0.6832	0.802899	0.0545	1.13248e-05	0.6247	0.929029	0.9453	0.844213	0.7686	0.880568	0.9048	0.891563
12.019	0.4745	7.40119e-06	0.4953	0.549548	0.5396	0.403876	0.5155	0.43601	0.6136	0.717953	0.6468	0.518417	0.9041	5.00473e-05	0.679	0.790725	0.0511	1.12485e-05	0.625	0.929562	0.9464	0.845681	0.7689	0.880982	0.9051	0.89196
12.022	0.47	7.30011e-06	0.493	0.545389	0.5398	0.404216	0.5212	0.446882	0.611	0.713932	0.6499	0.523135	0.9035	4.99925e-05	0.6799	0.793333	0.0541	1.13159e-05	0.625	0.929562	0.9401	0.837271	0.7695	0.881809	0.9056	0.892621
12.025	0.4699	7.29787e-06	0.4905	0.540868	0.5426	0.408975	0.5182	0.44116	0.6156	0.721045	0.6489	0.521613	0.9058	5.02025e-05	0.677	0.784928	0.0562	1.1363e-05	0.6214	0.923159	0.9436	0.841944	0.7738	0.88774	0.9077	0.895398
12.028	0.4707	7.31584e-06	0.497	0.552622	0.543	0.409655	0.5149	0.434866	0.6117	0.715015	0.6484	0.520852	0.9094	5.05313e-05	0.6797	0.792754	0.0575	1.13922e-05	0.6231	0.926183	0.9434	0.841677	0.77	0.882499	0.9066	0.893943
12.031	0.4731	7.36975e-06	0.4939	0.547016	0.5377	0.400646	0.5144	0.433912	0.6128	0.716716	0.6485	0.521005	0.9038	5.00199e-05	0.6848	0.807536	0.0583	1.14102e-05	0.6215	0.923337	0.9479	0.847684	0.7716	0.884706	0.9097	0.898043
12.034	0.474	7.38996e-06	0.495	0.549005	0.54	0.404555	0.5179	0.440587	0.6165	0.722437	0.65	0.523288	0.9058	5.02025e-05	0.6828	0.801739	0.0604	1.14573e-05	0.6215	0.923337	0.9448	0.843546	0.7735	0.887326	0.9103	0.898836
12.037	0.4698	7.29562e-06	0.4975	0.553526	0.544	0.411355	0.5157	0.436391	0.6195	0.727076	0.6519	0.52618	0.9049	5.01204e-05	0.68	0.793623	0.061	1.14708e-05	0.6186	0.918179	0.9459	0.845014	0.7731	0.886774	0.9147	0.904655
12.04	0.4752	7.41692e-06	0.4959	0.550633	0.5391	0.403026	0.519	0.442685	0.6159	0.721509	0.6525	0.527093	0.9016	4.9819e-05	0.6807	0.795652	0.0575	1.13922e-05	0.6213	0.922981	0.9489	0.849019	0.7754	0.889946	0.9152	0.905316
12.043	0.4715	7.33381e-06	0.4975	0.553526	0.5391	0.403026	0.5187	0.442113	0.6145	0.719344	0.6499	0.523135	0.8999	4.96637e-05	0.6818	0.798841	0.057	1.1381e-05	0.6259	0.931163	0.9467	0.846082	0.7764	0.891325	0.9142	0.903994
12.046	0.4714	7.33156e-06	0.4948	0.548644	0.5385	0.402006	0.5197	0.444021	0.6183	0.72522	0.6529	0.527702	0.9033	4.99742e-05	0.6824	0.80058	0.0562	1.1363e-05	0.6213	0.922981	0.9431	0.841276	0.7761	0.890912	0.9113	0.900159
12.049	0.4737	7.38322e-06	0.4892	0.538517	0.5425	0.408805	0.5224	0.44917	0.6214	0.730014	0.6515	0.525571	0.9097	5.05587e-05	0.6799	0.793333	0.0626	1.15067e-05	0.6213	0.922981	0.9503	0.850888	0.7705	0.883189	0.9117	0.900688
12.052	0.4722	7.34953e-06	0.4918	0.543219	0.5408	0.405915	0.5255	0.455083	0.6187	0.725839	0.6564	0.533029	0.9088	5.04765e-05	0.6841	0.805507	0.0596	1.14394e-05	0.6218	0.923871	0.9519	0.853024	0.7662	0.877258	0.9131	0.902539
12.055	0.4785	7.49104e-06	0.4946	0.548282	0.5375	0.400306	0.5205	0.445546	0.6231	0.732643	0.6551	0.53105	0.9075	5.03578e-05	0.6828	0.801739	0.0594	1.14349e-05	0.62	0.920669	0.9493	0.849553	0.7682	0.880017	0.9146	0.904523
12.058	0.4799	7.52249e-06	0.4972	0.552984	0.5398	0.404216	0.5227	0.449743	0.6227	0.732024	0.6539	0.529224	0.9083	5.04309e-05	0.6793	0.791594	0.0529	1.12889e-05	0.6208	0.922092	0.9496	0.849953	0.7697	0.882085	0.916	0.906374
12.061	0.4813	7.55393e-06	0.4914	0.542495	0.5442	0.411695	0.5251	0.45432	0.6187	0.725839	0.653	0.527854	0.9099	5.0577e-05	0.6782	0.788406	0.0548	1.13316e-05	0.6206	0.921736	0.947	0.846482	0.7701	0.882637	0.9124	0.901613
12.064	0.4772	7.46184e-06	0.4928	0.545027	0.5429	0.409485	0.5242	0.452603	0.6176	0.724138	0.6556	0.531811	0.9129	5.0851e-05	0.6844	0.806377	0.0584	1.14124e-05	0.6234	0.926716	0.95	0.850487	0.773	0.886636	0.9135	0.903068
12.067	0.4809	7.54495e-06	0.5007	0.559313	0.5452	0.413395	0.5238	0.451841	0.6205	0.728622	0.6558	0.532116	0.9123	5.07962e-05	0.6845	0.806667	0.0531	1.12934e-05	0.6252	0.929918	0.9503	0.850888	0.7704	0.883051	0.9175	0.908358
12.07	0.4793	7.50901e-06	0.5005	0.558951	0.5514	0.423933	0.5189	0.442495	0.6189	0.726148	0.6567	0.533486	0.9135	5.09058e-05	0.6823	0.80029	0.0512	1.12507e-05	0.6242	0.928139	0.9513	0.852223	0.7746	0.888843	0.914	0.903729
12.073	0.4795	7.5135e-06	0.4993	0.556781	0.5414	0.406935	0.5207	0.445928	0.6159	0.721509	0.654	0.529376	0.9137	5.0924e-05	0.6873	0.814783	0.0491	1.12036e-05	0.628	0.934899	0.953	0.854492	0.7761	0.890912	0.9157	0.905977
12.076	0.4821	7.5719e-06	0.5001	0.558228	0.5478	0.417814	0.5195	0.443639	0.6207	0.728931	0.656	0.53242	0.9114	5.0714e-05	0.6866	0.812754	0.0484	1.11879e-05	0.6273	0.933654	0.9511	0.851956	0.7761	0.890912	0.9191	0.910473
12.079	0.4777	7.47307e-06	0.5004	0.55877	0.5505	0.422404	0.5234	0.451078	0.6235	0.733261	0.6518	0.526027	0.9158	5.11158e-05	0.6831	0.802609	0.0496	1.12148e-05	0.6269	0.932942	0.9523	0.853558	0.7744	0.888567	0.9189	0.910209
12.082	0.4763	7.44162e-06	0.499	0.556239	0.5526	0.425973	0.5291	0.461949	0.6259	0.736972	0.6522	0.526636	0.912	5.07688e-05	0.6803	0.794493	0.0549	1.13338e-05	0.6247	0.929029	0.9505	0.851155	0.7789	0.894773	0.9184	0.909548
12.085	0.4803	7.53147e-06	0.4987	0.555696	0.5463	0.415264	0.5221	0.448598	0.6272	0.738983	0.6583	0.535921	0.9167	5.1198e-05	0.6794	0.791884	0.0515	1.12575e-05	0.6292	0.937033	0.9525	0.853825	0.777	0.892153	0.9224	0.914837
12.088	0.4774	7.46633e-06	0.5022	0.562025	0.5443	0.411865	0.5195	0.443639	0.6275	0.739446	0.6582	0.535769	0.9206	5.15542e-05	0.6779	0.787536	0.049	1.12013e-05	0.6244	0.928495	0.9561	0.85863	0.7758	0.890498	0.9173	0.908093
12.091	0.4777	7.47307e-06	0.5012	0.560217	0.5482	0.418494	0.5217	0.447835	0.621	0.729395	0.6609	0.539878	0.9151	5.10519e-05	0.6814	0.797681	0.0535	1.13024e-05	0.6264	0.932053	0.9562	0.858764	0.7749	0.889257	0.9141	0.903861
12.094	0.4804	7.53372e-06	0.5053	0.567631	0.547	0.416454	0.5268	0.457562	0.6245	0.734807	0.6588	0.536682	0.9159	5.1125e-05	0.6825	0.80087	0.0544	1.13226e-05	0.6285	0.935788	0.9528	0.854225	0.7777	0.893118	0.9127	0.90201
12.097	0.4807	7.54046e-06	0.5028	0.56311	0.5433	0.410165	0.5252	0.454511	0.6176	0.724138	0.6565	0.533181	0.914	5.09514e-05	0.6812	0.797101	0.0558	1.1354e-05	0.6268	0.932764	0.9535	0.85516	0.7766	0.891601	0.9197	0.911267
12.1	0.48	7.52473e-06	0.5019	0.561483	0.5468	0.416114	0.5257	0.455464	0.6182	0.725066	0.6612	0.540335	0.9138	5.09332e-05	0.6888	0.81913	0.0552	1.13406e-05	0.6263	0.931875	0.9512	0.852089	0.7751	0.889532	0.9172	0.907961
12.103	0.4813	7.55393e-06	0.5006	0.559132	0.543	0.409655	0.5238	0.451841	0.6168	0.722901	0.6589	0.536834	0.9105	5.06318e-05	0.6846	0.806957	0.0565	1.13697e-05	0.6244	0.928495	0.9542	0.856094	0.775	0.889395	0.9177	0.908622
12.106	0.4826	7.58313e-06	0.4998	0.557685	0.5467	0.415944	0.5219	0.448217	0.6241	0.734189	0.6576	0.534855	0.9202	5.15177e-05	0.6829	0.802029	0.0557	1.13518e-05	0.6246	0.928851	0.9574	0.860366	0.7738	0.88774	0.9187	0.909944
12.109	0.4826	7.58313e-06	0.5066	0.569982	0.5493	0.420364	0.5255	0.455083	0.6234	0.733107	0.6621	0.541705	0.9224	5.17186e-05	0.6885	0.818261	0.0558	1.1354e-05	0.6269	0.932942	0.9556	0.857963	0.7716	0.884706	0.9182	0.909283
12.112	0.485	7.63704e-06	0.5071	0.570886	0.5454	0.413734	0.5306	0.46481	0.6228	0.732179	0.6615	0.540791	0.9197	5.1472e-05	0.6861	0.811304	0.0521	1.12709e-05	0.6263	0.931875	0.954	0.855827	0.7701	0.882637	0.917	0.907696
12.115	0.4854	7.64603e-06	0.5064	0.56962	0.5461	0.414924	0.5253	0.454702	0.6248	0.735271	0.6624	0.542161	0.9213	5.16181e-05	0.688	0.816812	0.0512	1.12507e-05	0.6315	0.941124	0.9548	0.856895	0.7756	0.890222	0.9184	0.909548
12.118	0.4841	7.61683e-06	0.5067	0.570163	0.5414	0.406935	0.5341	0.471486	0.6227	0.732024	0.6637	0.54414	0.9199	5.14903e-05	0.6854	0.809275	0.054	1.13136e-05	0.6289	0.936499	0.9566	0.859298	0.7735	0.887326	0.9201	0.911796
12.121	0.4833	7.59886e-06	0.5058	0.568535	0.5394	0.403536	0.5257	0.455464	0.622	0.730942	0.6639	0.544444	0.9203	5.15268e-05	0.6824	0.80058	0.0559	1.13563e-05	0.6275	0.934009	0.9536	0.855293	0.7748	0.889119	0.9193	0.910738
12.124	0.4841	7.61683e-06	0.5112	0.5783	0.5414	0.406935	0.5261	0.456227	0.6245	0.734807	0.6598	0.538204	0.9223	5.17094e-05	0.6814	0.797681	0.0528	1.12867e-05	0.6266	0.932408	0.9544	0.856361	0.7763	0.891187	0.9208	0.912722
12.127	0.4838	7.61009e-06	0.5084	0.573237	0.5438	0.411015	0.528	0.459851	0.6261	0.737282	0.6644	0.545205	0.9186	5.13715e-05	0.6901	0.822899	0.0549	1.13338e-05	0.6279	0.934721	0.959	0.862502	0.7785	0.894221	0.9189	0.910209
12.13	0.4864	7.66849e-06	0.5115	0.578843	0.545	0.413055	0.5293	0.462331	0.6264	0.737745	0.6689	0.552055	0.9173	5.12528e-05	0.6836	0.804058	0.0601	1.14506e-05	0.6307	0.939701	0.9561	0.85863	0.7816	0.898497	0.9186	0.909812
12.133	0.4919	7.79203e-06	0.506	0.568897	0.5475	0.417304	0.5294	0.462521	0.6259	0.736972	0.6636	0.543988	0.9222	5.17003e-05	0.6854	0.809275	0.0593	1.14326e-05	0.6316	0.941302	0.9546	0.856628	0.7805	0.89698	0.9253	0.918672
12.136	0.4877	7.69769e-06	0.5069	0.570524	0.5524	0.425633	0.5282	0.460233	0.6287	0.741302	0.6676	0.550076	0.9185	5.13624e-05	0.6874	0.815072	0.0557	1.13518e-05	0.6294	0.937389	0.96	0.863837	0.7815	0.898359	0.9214	0.913515
12.139	0.4839	7.61233e-06	0.5098	0.575769	0.551	0.423253	0.5278	0.45947	0.6318	0.746096	0.6646	0.54551	0.9146	5.10062e-05	0.6892	0.82029	0.0586	1.14169e-05	0.6283	0.935432	0.959	0.862502	0.7755	0.890084	0.9209	0.912854
12.142	0.4875	7.6932e-06	0.509	0.574322	0.5445	0.412205	0.5313	0.466145	0.628	0.74022	0.6676	0.550076	0.9179	5.13076e-05	0.6944	0.835362	0.0547	1.13293e-05	0.6295	0.937567	0.9554	0.857696	0.7737	0.887602	0.9212	0.91325
12.145	0.4904	7.75834e-06	0.5116	0.579024	0.5462	0.415094	0.5273	0.458516	0.6254	0.736199	0.6654	0.546728	0.9194	5.14446e-05	0.6924	0.829565	0.0513	1.1253e-05	0.6231	0.926183	0.9632	0.868108	0.7763	0.891187	0.9196	0.911135
12.148	0.4896	7.74037e-06	0.513	0.581555	0.5444	0.412035	0.5259	0.455846	0.6313	0.745322	0.6687	0.55175	0.9193	5.14355e-05	0.6905	0.824058	0.0545	1.13248e-05	0.6251	0.92974	0.9628	0.867574	0.7803	0.896704	0.9173	0.908093
12.151	0.4906	7.76283e-06	0.5128	0.581193	0.5497	0.421044	0.5297	0.463094	0.6297	0.742848	0.6659	0.547489	0.9241	5.18738e-05	0.6813	0.797391	0.0561	1.13608e-05	0.6258	0.930985	0.9632	0.868108	0.7781	0.89367	0.9165	0.907035
12.154	0.4883	7.71117e-06	0.5131	0.581736	0.5513	0.423763	0.5332	0.469769	0.6277	0.739756	0.6665	0.548402	0.9213	5.16181e-05	0.6872	0.814493	0.0568	1.13765e-05	0.6235	0.926894	0.9628	0.867574	0.7757	0.89036	0.9182	0.909283
12.157	0.4916	7.78529e-06	0.5095	0.575226	0.548	0.418154	0.5321	0.467671	0.6325	0.747178	0.6681	0.550837	0.9236	5.18282e-05	0.6869	0.813623	0.057	1.1381e-05	0.6206	0.921736	0.9618	0.866239	0.779	0.894911	0.9198	0.911399
12.16	0.4932	7.82123e-06	0.5126	0.580832	0.5444	0.412035	0.5355	0.474156	0.6302	0.743621	0.6683	0.551142	0.9241	5.18738e-05	0.6813	0.797391	0.0509	1.1244e-05	0.6183	0.917645	0.9599	0.863703	0.7801	0.896428	0.9179	0.908887
12.163	0.4901	7.7516e-06	0.5095	0.575226	0.5514	0.423933	0.5327	0.468816	0.6326	0.747333	0.6687	0.55175	0.9259	5.20382e-05	0.6796	0.792464	0.0539	1.13114e-05	0.6196	0.919957	0.9606	0.864638	0.7834	0.900979	0.9168	0.907432
12.166	0.4889	7.72464e-06	0.5099	0.575949	0.5537	0.427843	0.5289	0.461568	0.6341	0.749652	0.6696	0.55312	0.9234	5.18099e-05	0.6848	0.807536	0.0557	1.13518e-05	0.6252	0.929918	0.9605	0.864504	0.7818	0.898773	0.9196	0.911135
12.169	0.487	7.68197e-06	0.5137	0.582821	0.5495	0.420704	0.5313	0.466145	0.6321	0.746559	0.6716	0.556164	0.9254	5.19926e-05	0.6858	0.810435	0.0494	1.12103e-05	0.6258	0.930985	0.9592	0.862769	0.7831	0.900565	0.9215	0.913647
12.172	0.4894	7.73587e-06	0.5098	0.575769	0.5448	0.412715	0.5348	0.472821	0.6345	0.750271	0.673	0.558295	0.9271	5.21478e-05	0.6866	0.812754	0.0515	1.12575e-05	0.6295	0.937567	0.9601	0.86397	0.7815	0.898359	0.923	0.915631
12.175	0.485	7.63704e-06	0.5099	0.575949	0.5454	0.413734	0.5319	0.46729	0.629	0.741766	0.6729	0.558143	0.9286	5.22848e-05	0.6894	0.82087	0.0556	1.13495e-05	0.6282	0.935254	0.9673	0.873582	0.7807	0.897256	0.9264	0.920127
12.178	0.4912	7.77631e-06	0.5072	0.571067	0.5489	0.419684	0.5331	0.469578	0.6331	0.748106	0.675	0.561339	0.9255	5.20017e-05	0.6912	0.826087	0.0544	1.13226e-05	0.6315	0.941124	0.9681	0.87465	0.7862	0.904841	0.9236	0.916424
12.181	0.491	7.77181e-06	0.5061	0.569078	0.5459	0.414584	0.5315	0.466527	0.6314	0.745477	0.6766	0.563775	0.9261	5.20565e-05	0.6864	0.812174	0.0494	1.12103e-05	0.6307	0.939701	0.9625	0.867174	0.7842	0.902082	0.9206	0.912457
12.184	0.4899	7.74711e-06	0.514	0.583363	0.5513	0.423763	0.5321	0.467671	0.6362	0.752899	0.6757	0.562405	0.9271	5.21478e-05	0.685	0.808116	0.0517	1.1262e-05	0.628	0.934899	0.9641	0.86931	0.7828	0.900152	0.9219	0.914176
12.187	0.4898	7.74486e-06	0.5165	0.587884	0.5528	0.426313	0.5325	0.468434	0.6346	0.750425	0.6767	0.563927	0.9254	5.19926e-05	0.6891	0.82	0.0524	1.12777e-05	0.6272	0.933476	0.9659	0.871713	0.7876	0.906771	0.9184	0.909548
12.19	0.4891	7.72914e-06	0.5165	0.587884	0.5511	0.423423	0.5339	0.471104	0.6363	0.753054	0.6725	0.557534	0.9228	5.17551e-05	0.6898	0.822029	0.0539	1.13114e-05	0.6264	0.932053	0.9673	0.873582	0.7812	0.897945	0.9192	0.910606
12.193	0.491	7.77181e-06	0.5192	0.592767	0.5474	0.417134	0.5323	0.468053	0.6371	0.754291	0.6707	0.554795	0.9291	5.23305e-05	0.6879	0.816522	0.0516	1.12597e-05	0.6215	0.923337	0.9646	0.869977	0.7821	0.899186	0.9167	0.9073
12.196	0.4974	7.91557e-06	0.5205	0.595118	0.5504	0.422234	0.5308	0.465192	0.6351	0.751198	0.6688	0.551903	0.9272	5.21569e-05	0.6897	0.821739	0.0508	1.12417e-05	0.6311	0.940413	0.9621	0.86664	0.7858	0.904289	0.9172	0.907961
12.199	0.4954	7.87065e-06	0.5238	0.601085	0.5458	0.414414	0.5324	0.468243	0.6375	0.75491	0.6704	0.554338	0.9285	5.22757e-05	0.695	0.837101	0.0544	1.13226e-05	0.627	0.93312	0.9671	0.873315	0.7855	0.903875	0.9188	0.910077
12.202	0.4933	7.82348e-06	0.5197	0.593671	0.5506	0.422574	0.5358	0.474728	0.6386	0.75661	0.6704	0.554338	0.9255	5.20017e-05	0.6941	0.834493	0.0533	1.12979e-05	0.6245	0.928673	0.9642	0.869443	0.7836	0.901255	0.9211	0.913118
12.205	0.495	7.86166e-06	0.5211	0.596203	0.5504	0.422234	0.5355	0.474156	0.6348	0.750734	0.6726	0.557686	0.9296	5.23761e-05	0.693	0.831304	0.0554	1.1345e-05	0.6269	0.932942	0.9642	0.869443	0.7844	0.902358	0.9237	0.916556
12.208	0.4965	7.89535e-06	0.5256	0.60434	0.5501	0.421724	0.5315	0.466527	0.6383	0.756147	0.6771	0.564536	0.928	5.223e-05	0.6976	0.844638	0.0542	1.13181e-05	0.63	0.938456	0.9614	0.865706	0.7825	0.899738	0.9222	0.914573
12.211	0.4967	7.89985e-06	0.5211	0.596203	0.5493	0.420364	0.5335	0.470341	0.638	0.755683	0.6769	0.564231	0.927	5.21387e-05	0.6975	0.844348	0.0553	1.13428e-05	0.634	0.945571	0.9642	0.869443	0.7803	0.896704	0.9229	0.915499
12.214	0.4952	7.86615e-06	0.5216	0.597107	0.5572	0.433792	0.5348	0.472821	0.634	0.749497	0.6718	0.556469	0.9259	5.20382e-05	0.6945	0.835652	0.0576	1.13945e-05	0.6268	0.932764	0.9601	0.86397	0.7853	0.9036	0.9213	0.913383
12.217	0.4903	7.75609e-06	0.5201	0.594394	0.557	0.433452	0.5388	0.48045	0.6327	0.747487	0.6727	0.557839	0.925	5.1956e-05	0.6951	0.837391	0.058	1.14034e-05	0.6268	0.932764	0.9619	0.866373	0.7846	0.902634	0.9181	0.909151
12.22	0.4962	7.88862e-06	0.518	0.590597	0.5554	0.430733	0.539	0.480832	0.6399	0.758621	0.6762	0.563166	0.9303	5.24401e-05	0.6889	0.81942	0.0541	1.13159e-05	0.6319	0.941836	0.9654	0.871045	0.7812	0.897945	0.9208	0.912722
12.223	0.4962	7.88862e-06	0.5208	0.59566	0.5556	0.431073	0.5349	0.473012	0.6418	0.761559	0.6719	0.556621	0.9272	5.21569e-05	0.6926	0.830145	0.0566	1.1372e-05	0.6321	0.942191	0.9728	0.880924	0.7835	0.901117	0.9223	0.914705
12.226	0.4991	7.95375e-06	0.5182	0.590958	0.5545	0.429203	0.5329	0.469197	0.6405	0.759548	0.6774	0.564992	0.9275	5.21843e-05	0.7023	0.858261	0.06	1.14483e-05	0.6315	0.941124	0.9707	0.87812	0.7861	0.904703	0.921	0.912986
12.229	0.498	7.92905e-06	0.519	0.592405	0.5532	0.426993	0.5352	0.473584	0.6393	0.757693	0.6781	0.566058	0.9336	5.27414e-05	0.6994	0.849855	0.0638	1.15337e-05	0.6249	0.929385	0.968	0.874516	0.7804	0.896842	0.92	0.911664
12.232	0.5037	8.05708e-06	0.5173	0.589331	0.5564	0.432432	0.5346	0.472439	0.6412	0.760631	0.6816	0.571385	0.9327	5.26592e-05	0.7008	0.853913	0.0602	1.14528e-05	0.6247	0.929029	0.9718	0.879589	0.7832	0.900703	0.9225	0.91497
12.235	0.507	8.1312e-06	0.5229	0.599458	0.5564	0.432432	0.5333	0.46996	0.6362	0.752899	0.6811	0.570624	0.9315	5.25497e-05	0.7012	0.855072	0.0611	1.1473e-05	0.6212	0.922803	0.9674	0.873715	0.7845	0.902496	0.9242	0.917218
12.238	0.5056	8.09976e-06	0.5193	0.592948	0.5585	0.436002	0.5441	0.490559	0.6422	0.762177	0.6805	0.569711	0.9323	5.26227e-05	0.6977	0.844928	0.0608	1.14663e-05	0.6246	0.928851	0.9683	0.874917	0.7814	0.898221	0.9245	0.917614
12.241	0.5023	8.02563e-06	0.522	0.59783	0.5634	0.444331	0.5409	0.484455	0.641	0.760322	0.6824	0.572603	0.9348	5.2851e-05	0.6962	0.84058	0.0599	1.14461e-05	0.6243	0.928317	0.9676	0.873982	0.7816	0.898497	0.9249	0.918143
12.244	0.4992	7.956e-06	0.5219	0.597649	0.5599	0.438382	0.5418	0.486172	0.6376	0.755064	0.6799	0.568798	0.9354	5.29058e-05	0.6928	0.830725	0.0574	1.139e-05	0.6229	0.925827	0.9701	0.877319	0.782	0.899048	0.9235	0.916292
12.247	0.5007	7.98969e-06	0.5217	0.597288	0.5543	0.428863	0.5406	0.483883	0.643	0.763414	0.68	0.56895	0.9363	5.2988e-05	0.6903	0.823478	0.0632	1.15202e-05	0.6277	0.934365	0.9698	0.876919	0.7877	0.906909	0.9219	0.914176
12.25	0.497	7.90658e-06	0.5207	0.595479	0.5561	0.431922	0.5329	0.469197	0.6421	0.762023	0.6783	0.566362	0.9372	5.30702e-05	0.696	0.84	0.0588	1.14214e-05	0.632	0.942014	0.971	0.878521	0.788	0.907323	0.9222	0.914573
12.253	0.5034	8.05034e-06	0.5209	0.595841	0.562	0.441951	0.538	0.478924	0.6428	0.763105	0.6796	0.568341	0.9359	5.29515e-05	0.6972	0.843478	0.0578	1.13989e-05	0.6306	0.939523	0.9685	0.875184	0.7819	0.89891	0.919	0.910341
12.256	0.5057	8.102e-06	0.5203	0.594756	0.5579	0.434982	0.5411	0.484837	0.6425	0.762641	0.6801	0.569102	0.9342	5.27962e-05	0.6992	0.849275	0.0575	1.13922e-05	0.6298	0.9381	0.9668	0.872914	0.7866	0.905392	0.9235	0.916292
12.259	0.5064	8.11773e-06	0.5237	0.600904	0.5572	0.433792	0.5375	0.477971	0.6465	0.768826	0.681	0.570472	0.935	5.28693e-05	0.6985	0.847246	0.0579	1.14012e-05	0.6303	0.93899	0.9677	0.874116	0.7852	0.903462	0.9234	0.91616
12.262	0.5047	8.07954e-06	0.5228	0.599277	0.5619	0.441781	0.541	0.484646	0.6443	0.765424	0.6826	0.572907	0.9326	5.26501e-05	0.6994	0.849855	0.0597	1.14416e-05	0.6262	0.931697	0.9635	0.868509	0.7837	0.901393	0.9197	0.911267
12.265	0.5057	8.102e-06	0.5222	0.598192	0.5587	0.436342	0.5437	0.489796	0.6466	0.768981	0.6836	0.574429	0.9369	5.30428e-05	0.7016	0.856232	0.063	1.15157e-05	0.6258	0.930985	0.961	0.865172	0.7884	0.907875	0.9239	0.916821
12.268	0.5098	8.1941e-06	0.5209	0.595841	0.559	0.436852	0.5418	0.486172	0.6453	0.766971	0.6852	0.576865	0.934	5.2778e-05	0.7045	0.864638	0.0634	1.15247e-05	0.6267	0.932586	0.9704	0.87772	0.7868	0.905668	0.9238	0.916689
12.271	0.5102	8.20308e-06	0.5215	0.596926	0.562	0.441951	0.538	0.478924	0.6432	0.763724	0.6789	0.567275	0.938	5.31433e-05	0.7014	0.855652	0.0579	1.14012e-05	0.6233	0.926539	0.9735	0.881858	0.7858	0.904289	0.9258	0.919334
12.274	0.5104	8.20757e-06	0.5256	0.60434	0.5586	0.436172	0.54	0.482739	0.6456	0.767435	0.6816	0.571385	0.9389	5.32255e-05	0.6988	0.848116	0.06	1.14483e-05	0.6255	0.930452	0.9717	0.879455	0.7847	0.902772	0.9209	0.912854
12.277	0.5021	8.02114e-06	0.5269	0.606691	0.5579	0.434982	0.5381	0.479115	0.6506	0.775166	0.6858	0.577778	0.9381	5.31524e-05	0.7001	0.851884	0.0666	1.15966e-05	0.6328	0.943436	0.9748	0.883594	0.79	0.910081	0.9231	0.915763
12.28	0.502	8.01889e-06	0.5284	0.609403	0.5611	0.440422	0.5391	0.481022	0.6503	0.774702	0.6848	0.576256	0.9345	5.28236e-05	0.6956	0.838841	0.0615	1.1482e-05	0.628	0.934899	0.9757	0.884795	0.793	0.914219	0.9266	0.920391
12.283	0.5067	8.12446e-06	0.5299	0.612116	0.5604	0.439232	0.5442	0.49075	0.6481	0.7713	0.6912	0.585997	0.9358	5.29424e-05	0.697	0.842899	0.0556	1.13495e-05	0.6315	0.941124	0.9696	0.876652	0.7898	0.909806	0.9229	0.915499
12.286	0.5102	8.20308e-06	0.5309	0.613924	0.5573	0.433962	0.5443	0.49094	0.6476	0.770527	0.6909	0.58554	0.9374	5.30885e-05	0.6907	0.824638	0.0566	1.1372e-05	0.63	0.938456	0.9724	0.88039	0.7892	0.908978	0.9233	0.916028
12.289	0.5109	8.2188e-06	0.5325	0.616817	0.5641	0.445521	0.5443	0.49094	0.642	0.761868	0.6896	0.583562	0.9397	5.32985e-05	0.6944	0.835362	0.0624	1.15022e-05	0.6298	0.9381	0.9748	0.883594	0.7912	0.911736	0.9253	0.918672
12.292	0.5077	8.14693e-06	0.5342	0.619892	0.5699	0.45538	0.5407	0.484074	0.6454	0.767125	0.6897	0.583714	0.9448	5.37643e-05	0.6984	0.846957	0.0641	1.15404e-05	0.6298	0.9381	0.9722	0.880123	0.7908	0.911185	0.9223	0.914705
12.295	0.5066	8.12222e-06	0.533	0.617722	0.5668	0.45011	0.545	0.492275	0.6428	0.763105	0.6888	0.582344	0.938	5.31433e-05	0.695	0.837101	0.0653	1.15674e-05	0.631	0.940235	0.97	0.877186	0.794	0.915598	0.9218	0.914044
12.298	0.5105	8.20982e-06	0.5306	0.613382	0.5707	0.45674	0.5475	0.497044	0.6456	0.767435	0.6911	0.585845	0.9441	5.37004e-05	0.694	0.834203	0.0611	1.1473e-05	0.6282	0.935254	0.9722	0.880123	0.7907	0.911047	0.9259	0.919466
[truncated: 901 more rows]

## Sheet: Col-5
Col-5	2021-11-20																2021-11-30
[truncated: 2,669 more rows]

## Sheet: pgr5-1
pgr5-1	2021-11-20																2021-11-30
[truncated: 2,669 more rows]

[truncated: 4 more sheets: pgrl1, pgr5-Cas#1, pgr5-Cas#2, t0.5_comb]
