# Supplementary material for: Commonalities and specialties in photosynthetic functions of PROTON GRADIENT REGULATION5 variants in Arabidopsis
Source: Plant Physiol. 2022 Aug 10;190(3):1866–82. doi: 10.1093/plphys/kiac362 (PMC9614465; doi:10.1093/plphys/kiac362)
Supplement: kiac362_Supplementary_Data [file kiac362_supplementary_data.zip › Supplemental Table S3.xlsx]

## Sheet: info
	Supplemental Table S3. List of all proteins identified by shotgun proteomic and GO analysis.
	pgr5-1 vs Col5: List of all proteins identified by shotgun proteomic in pgr5-1
	pgrl1ab vs Col0: List of all proteins identified by shotgun proteomic in pgrl1ab
	pgr5-cas1 vs Col0: List of all proteins identified by shotgun proteomic in pgr5-cas1
	pgr5-cas2 vs Col0: List of all proteins identified by shotgun proteomic in pgr5-cas2
	GO analysis: Gene Ontology analysis for the category biological process (BP) and molecular function (MF) for up- and down-regulated proteins pgr5-1 in comparison to the wild-type (Col-5)

## Sheet: pgr5 vs Col5
Protein group	Protein IDs	log2 (Ratio pgr5-1/wt)	Ratio pgr5-1/wt	AveExpr	t	P-Value	adj P-Val	B	LFQ intensity col5.1	LFQ intensity col5.2	LFQ intensity col5.3	LFQ intensity pgr5.1.1	LFQ intensity pgr5.1.2	LFQ intensity pgr5.1.3	Peptides	Razor unique peptides	Unique peptides	Sequence coverage	Unique razor sequence coverage	Unique sequence coverage	Mol weight kDa.	Q.value	Score	Intensity	MS/MS count	Majority protein IDs	Protein names	Gene names	id	Fasta headers	AGI code	location consensus
1	Q9SL05	-6.06276	0.0149599	18.4905	-30.4212	4.79e-08	3.77e-05	8.41232	21.1785	21.6673	21.8637	15.7064	15.4552	15.5453	1	1	1	8.3	8.3	8.3	14.293	0.0026631	2.9415	12392000	12	Q9SL05	Protein PROTON GRADIENT REGULATION 5, chloroplastic	PGR5	773	Protein PROTON GRADIENT REGULATION 5, chloroplastic	AT2G05620	plastid
2	Q9SW48	-2.08382	0.235889	23.2748	-13.6439	6.78e-06	0.00266499	4.66918	24.5057	24.4859	24.3806	22.0482	22.2601	22.331	1	1	1	4.2	4.2	4.2	65.036	0.0049938	2.1636	113850000	9	Q9SW48	Probable alkaline/neutral invertase B	INVB	803	Probable alkaline/neutral invertase B	AT4G34860	cytosol
3	P10795;F4HRR5	1.8765	3.67184	26.0409	10.8566	2.7e-05	0.00353029	3.32947	25.5843	24.8834	25.3852	26.5163	26.7214	26.7888	17	10	10	64.4	46.7	46.7	20.216	0	323.31	3989700000	697	P10795	Ribulose bisphosphate carboxylase small chain 1A, chloroplastic	RBCS-1A	278	Ribulose bisphosphate carboxylase small subunit 1A, chloroplastic	AT1G67090	plastid
4	P25857	1.38512	2.61195	25.185	10.4088	3.47e-05	0.00353029	3.07619	24.8259	24.3573	24.7735	25.558	25.6244	25.814	29	29	25	63.3	63.3	57.7	47.659	0	249.69	1210200000	462	P25857	Glyceraldehyde-3-phosphate dehydrogenase GAPB, chloroplastic	GAPB	304	Glyceraldehyde-3-phosphate dehydrogenase GAPB, chloroplastic	AT1G42970	plastid
5	P10798;P10797;B3H5S2;F4KA76	2.07409	4.2108	26.3811	10.2408	3.82e-05	0.00353029	2.97801	25.8891	25.0331	25.7867	27.0258	27.1855	27.2121	19	19	6	68.5	68.5	24.3	20.284	0	323.31	5048300000	919	P10798;P10797;B3H5S2;F4KA76	Ribulose bisphosphate carboxylase small chain 3B, chloroplastic;Ribulose bisphosphate carboxylase small chain 2B, chloroplastic;Ribulose bisphosphate carboxylase small chain	RBCS-3B;RBCS-2B;At5g38410	280	Ribulose bisphosphate carboxylase small subunit 3B, chloroplastic;Ribulose bisphosphate carboxylase small subunit 2B, chloroplastic;Ribulose bisphosphate carboxylase small chain;Ribulose bisphosphate carboxylase small chain	AT5G38410; AT5G38420	plastid
6	A0A1P8B8J7;Q9M158	-1.09822	0.467092	23.1386	-9.85233	4.81e-05	0.00353029	2.74392	23.5881	23.9362	23.799	22.6099	22.4664	22.6075	20	20	20	32.5	32.5	32.5	54.468	0	293.22	467070000	207	A0A1P8B8J7;Q9M158	Rhodanese-like domain-containing protein 4, chloroplastic	STR4	68	Thylakoid rhodanese-like protein;Rhodanese-like domain-containing protein 4, chloroplastic	AT4G01050	plastid
7	F4K180;Q8L7S8	1.03522	2.04943	19.6569	9.83983	4.85e-05	0.00353029	2.73621	19.1249	19.0593	19.1804	20.3071	20.2707	20.1265	10	10	10	18	18	18	70.892	0	38.173	40519000	67	F4K180;Q8L7S8	DEAD-box ATP-dependent RNA helicase 3, chloroplastic	emb1138;RH3	192	RNA helicase;DEAD-box ATP-dependent RNA helicase 3, chloroplastic	AT5G26742	plastid
8	O49292	-1.04505	0.484629	21.4844	-9.60045	5.61e-05	0.00353029	2.58668	21.8495	21.9394	22.2507	20.9018	20.923	21.0046	8	8	8	39.6	39.6	39.6	28.501	0	85.026	100430000	95	O49292	PsbP domain-containing protein 4, chloroplastic	PPD4	232	PsbP domain-containing protein 4, chloroplastic	AT1G77090	plastid
9	P56791	1.14911	2.21778	19.2855	9.47034	6.08e-05	0.00353029	2.50372	18.6504	18.4203	18.9253	19.9635	19.799	19.9133	3	3	3	15.3	15.3	15.3	29.864	0	17.539	17296000	24	P56791	50S ribosomal protein L2, chloroplastic	rpl2-A	358	50S ribosomal protein L2, chloroplastic	ATCG00830; ATCG01310	plastid
10	P56804	1.63346	3.10257	18.6511	9.45514	6.14e-05	0.00353029	2.49395	17.6615	17.4405	18.0679	19.66	19.2843	19.54	2	2	2	21	21	21	11.785	0.0025445	2.4565	5572300	8	P56804	30S ribosomal protein S14, chloroplastic	rps14	368	30S ribosomal protein S14, chloroplastic	ATCG00330	plastid
11	Q9LTX9	0.943889	1.92371	23.2887	9.42575	6.25e-05	0.00353029	2.47501	22.9707	22.6485	22.9875	23.6982	23.6214	23.7037	38	38	14	52.5	52.5	24.2	76.996	0	323.31	895020000	538	Q9LTX9	Heat shock 70 kDa protein 7, chloroplastic	HSP70-7	665	Heat shock 70 kDa protein 7, chloroplastic	AT5G49910	plastid
12	Q9C639	-1.55194	0.341051	19.4937	-9.41061	6.31e-05	0.00353029	2.46522	20.0645	20.5288	20.1623	18.8062	18.7781	18.6988	6	6	6	40.6	40.6	40.6	27.802	0	42.14	26705000	55	Q9C639		F2G19.4	578	Photosystem I chlorophyll a/b-binding protein 5, chloroplastic	AT1G45474	plastid
13	Q9LD57	0.929802	1.90501	24.6741	9.21431	7.15e-05	0.00353029	2.33687	24.3403	24.1831	24.6012	24.9824	24.9761	25.0206	39	39	24	79	79	56.3	50.111	0	323.31	3103500000	1123	Q9LD57	Phosphoglycerate kinase 1, chloroplastic	PGK1	634	Phosphoglycerate kinase 1, chloroplastic	AT3G12780	plastid
14	A0A1I9LP70;Q6DBN2	-1.59455	0.331125	17.7402	-9.19072	7.25e-05	0.00353029	2.32125	18.4268	18.7932	18.2279	17.0762	17.2038	17.0478	3	1	1	15.2	6.5	6.5	29.717	0	4.0951	1693100	4	A0A1I9LP70;Q6DBN2	Probable plastid-lipid-associated protein 5, chloroplastic	PAP5	10	Plastid-lipid associated protein PAP / fibrillin family protein;Probable plastid-lipid-associated protein 5, chloroplastic	AT3G26080	plastid
15	O80634	-1.4072	0.377042	21.4371	-9.03129	8.04e-05	0.00353029	2.21458	21.9827	22.2312	22.2275	20.9072	20.8512	20.4992	12	12	12	44.5	44.5	44.5	26.962	0	102.16	110540000	99	O80634	Photosynthetic NDH subunit of lumenal location 1, chloroplastic	PNSL1	254	Photosynthetic NDH subunit of lumenal location 1, chloroplastic	AT2G39470	plastid
16	Q8LCA1	-1.00614	0.497878	25.2083	-8.87925	8.88e-05	0.00353029	2.11103	25.9508	26.1777	25.8549	24.6582	24.4588	24.6339	6	6	6	46.6	46.6	46.6	18.482	0	323.31	863110000	181	Q8LCA1	Protein CURVATURE THYLAKOID 1B, chloroplastic	CURT1B	473	Protein CURVATURE THYLAKOID 1B, chloroplastic	AT2G46820	plastid
17	Q9SRY4	-1.63313	0.322387	18.0229	-8.85318	9.04e-05	0.00353029	2.09309	18.6248	19.1162	18.6256	17.3805	17.4486	17.2111	1	1	1	4.9	4.9	4.9	50.738	0	4.2719	2528700	6	Q9SRY4	Protein LOW PSII ACCUMULATION 1, chloroplastic	LPA1	785	Protein LOW PSII ACCUMULATION 1, chloroplastic	AT1G02910	plastid
18	Q9MAP3	0.942989	1.92251	21.0193	8.81915	9.24e-05	0.00353029	2.06959	20.3787	20.5663	20.6368	21.5957	21.2471	21.3874	8	8	8	47.7	47.7	47.7	23.148	0	23.092	66608000	47	Q9MAP3	50S ribosomal protein L11, chloroplastic	RPL11	719	50S ribosomal protein L11, chloroplastic	AT1G32990	plastid
19	Q944G9;F4JUJ5	1.0515	2.07269	25.5745	8.59426	0.000107506	0.00353029	1.91194	25.357	25.0068	25.282	25.7105	25.9074	25.9559	30	30	19	72.1	72.1	58.8	42.987	0	323.31	3229100000	997	Q944G9;F4JUJ5	Probable fructose-bisphosphate aldolase 2, chloroplastic;Fructose-bisphosphate aldolase	FBA2	534	Fructose-bisphosphate aldolase 2, chloroplastic;Fructose-bisphosphate aldolase	AT4G38970	plastid
20	Q9SJ31	-0.968038	0.511201	20.6972	-8.57496	0.000108926	0.00353029	1.89821	21.2965	21.2585	21.1237	20.2512	20.319	20.1996	2	2	2	15.2	15.2	15.2	13.808	0	12.637	20739000	17	Q9SJ31		At2g05310	763	Expressed protein	AT2G05310	plastid
21	P17745	0.898234	1.86378	23.8277	8.45407	0.000118323	0.00353029	1.81154	23.4621	23.2733	23.6939	24.1179	24.0716	24.1644	21	21	21	62	62	62	51.63	0	323.31	1111600000	627	P17745	Elongation factor Tu, chloroplastic	TUFA	290	Elongation factor Tu, chloroplastic	AT4G20360	plastid
22	F4KFV6;Q9LU10	-0.911295	0.531708	19.8089	-8.43682	0.000119738	0.00353029	1.79907	20.1079	20.2601	20.3008	19.4723	19.3054	19.3709	9	9	9	26.7	26.7	26.7	46.259	0	21.62	48239000	62	F4KFV6;Q9LU10	Protease Do-like 8, chloroplastic	DEG8;DEGP8	203	Trypsin family protein with PDZ domain-containing protein;Protease Do-like 8, chloroplastic	AT5G39830	plastid
23	Q9FY50	0.859507	1.81442	21.0645	8.40158	0.00012269	0.00353029	1.77352	20.6841	20.642	20.6069	21.4657	21.4652	21.3213	7	7	7	40.9	40.9	40.9	24.736	0	32.137	70745000	54	Q9FY50	50S ribosomal protein L10, chloroplastic	RPL10	627	50S ribosomal protein L10, chloroplastic	AT5G13510	plastid
24	P10896;F4IVZ7	1.15451	2.22609	25.4351	8.3828	0.000124297	0.00353029	1.75986	25.0833	24.6654	25.1663	25.7035	25.8125	25.9027	41	41	41	80	80	80	51.981	0	323.31	4333200000	1697	P10896;F4IVZ7	Ribulose bisphosphate carboxylase/oxygenase activase, chloroplastic	RCA	281	Ribulose bisphosphate carboxylase/oxygenase activase, chloroplastic;Rubisco activase	AT2G39730	plastid
25	Q9FNF2	1.60886	3.0501	16.9653	8.3757	0.000124911	0.00353029	1.75469	15.6431	16.1727	16.4154	17.8753	17.9586	17.8987	1	1	1	2.9	2.9	2.9	72.098	0.0026846	3.0572	1324900	6	Q9FNF2	Starch synthase 1, chloroplastic/amyloplastic	SS1	617	Starch synthase 1, chloroplastic/amyloplastic	AT5G24300	plastid
26	O03042;P93292;F4INE2	1.80458	3.49327	26.8119	8.24744	0.000136624	0.00353029	1.6605	26.4112	25.4908	26.1665	27.4594	27.6486	27.8549	43	43	43	65.1	65.1	65.1	52.954	0	323.31	8905500000	1759	O03042	Ribulose bisphosphate carboxylase large chain	rbcL	205	Ribulose bisphosphate carboxylase large chain	ATCG00490; ATMG00280; AT2G07732	plastid; mitochondrion
27	Q9FEC1	-1.15913	0.447781	20.9987	-8.19866	0.000141405	0.00353029	1.6243	21.5731	21.811	21.535	20.3711	20.5233	20.4602	6	6	6	39	39	39	18.665	0	46.06	54103000	73	Q9FEC1		T15K4.5	593	Light-harvesting complex-like protein OHP2, chloroplastic	AT1G34000	plastid
28	Q84VQ4	-1.06231	0.478863	20.7295	-8.17861	0.000143427	0.00353029	1.60936	21.3001	21.5058	21.174	20.3515	20.2675	20.1602	14	14	14	61	61	61	24.437	0	170.71	83339000	116	Q84VQ4	NAD(P)H-quinone oxidoreductase subunit U, chloroplastic	ndhU	442	NAD(P)H-quinone oxidoreductase subunit U, chloroplastic	AT5G21430	plastid
29	F4JBY2;Q8RWV0;F4IW47	1.18928	2.28039	21.9565	8.09751	0.000151946	0.00353029	1.54855	21.5344	21.1301	21.6302	22.336	22.5699	22.6931	28	28	28	54.3	54.3	54.3	79.838	0	323.31	464100000	362	F4JBY2;Q8RWV0	Transketolase-1, chloroplastic	At3g60750;TKL-1	173	Transketolase;Transketolase-1, chloroplastic	AT3G60750; AT2G45290	plastid
30	Q9FZ89	-1.48333	0.357661	19.1596	-8.06596	0.000155415	0.00353029	1.52474	19.5627	20.1659	19.8655	18.4384	18.5308	18.5456	1	1	1	11.4	11.4	11.4	13.582	0.0025641	2.5733	5303700	8	Q9FZ89	UPF0426 protein At1g28150, chloroplastic		632	UPF0426 protein At1g28150, chloroplastic	AT1G28150	plastid
31	O22609	-0.768837	0.586891	21.8069	-8.02432	0.000160135	0.00353029	1.49317	22.1757	22.1235	22.4164	21.3787	21.3272	21.3023	14	14	14	42.4	42.4	42.4	46.673	0	186.36	216500000	166	O22609	Protease Do-like 1, chloroplastic	DEGP1	212	Protease Do-like 1, chloroplastic	AT3G27925	plastid
32	P0DKC4;P0DKC3;A0A1P8BHG5;Q8GWU0	1.33972	2.53102	21.864	7.99552	0.000163495	0.00353029	1.47124	21.486	20.857	21.4432	22.4493	22.4432	22.6162	17	17	17	53.9	53.9	53.9	39.761	0	129.45	188630000	180	P0DKC4;P0DKC3	Phosphoglycolate phosphatase 1B, chloroplastic;Phosphoglycolate phosphatase 1A, chloroplastic	PGLP1B;PGLP1A	277	Phosphoglycolate phosphatase 1B, chloroplastic;Phosphoglycolate phosphatase 1A, chloroplastic	AT5G36700; AT5G36790; AT5G47760	plastid
33	Q9SV14	-1.03233	0.48892	20.2704	-7.99088	0.000164045	0.00353029	1.4677	20.6858	20.8404	20.8853	19.8778	19.5628	19.9309	3	3	3	53.3	53.3	53.3	14.701	0	20.296	15787000	22	Q9SV14		F3L17.130	800	AT4g31560	AT4G31560	plastid
34	Q9STF2	-1.15288	0.449726	23.6363	-7.96278	0.000167414	0.00353029	1.44622	24.1027	24.5578	24.4345	23.0861	22.8988	22.9074	36	36	36	59	59	59	54.358	0	323.31	1286800000	709	Q9STF2		T6H20.190	791	Protein PLASTID TRANSCRIPTIONALLY ACTIVE 16, chloroplastic	AT3G46780	plastid
35	P21240;C0Z361	1.33357	2.52025	22.8234	7.93706	0.000170568	0.00353029	1.4265	22.463	21.8582	22.3193	23.4287	23.35	23.5507	37	37	11	67.8	67.8	24.5	63.808	0	323.31	704410000	479	P21240	Chaperonin 60 subunit beta 1, chloroplastic	CPN60B1	295	Chaperonin 60 subunit beta 1, chloroplastic	AT1G55490; AT5G56500	plastid
36	Q9T0A4	-0.753788	0.593044	20.2887	-7.93504	0.000170819	0.00353029	1.42495	20.6532	20.5785	20.7574	19.9009	19.9951	19.9496	10	10	10	46.4	46.4	46.4	27.726	0	35.572	30491000	58	Q9T0A4	NAD(P)H-quinone oxidoreductase subunit S, chloroplastic	ndhS	815	NAD(P)H-quinone oxidoreductase subunit S, chloroplastic	AT4G23890	plastid
37	F4KBV0;Q9LU63	0.842225	1.79281	19.8052	7.9299	0.000171459	0.00353029	1.421	19.4605	19.2472	19.3388	20.2739	20.3679	20.1746	3	3	3	24.9	24.9	24.9	20.908	0	14.21	14620000	15	F4KBV0;Q9LU63		At5g51110;pdl1	196	4a-hydroxytetrahydrobiopterin dehydratase;Probable pterin-4-alpha-carbinolamine dehydratase, chloroplastic	AT5G51110	plastid
38	Q2V2S7	-1.15552	0.448906	20.5777	-7.89485	0.000175893	0.00353029	1.394	21.1776	21.4656	20.9307	20.027	20.0328	20.0718	7	7	7	43.3	43.3	43.3	24.795	0	102.1	64404000	83	Q2V2S7	NAD(P)H-quinone oxidoreductase subunit M, chloroplastic	ndhM	400	NAD(P)H-quinone oxidoreductase subunit M, chloroplastic	AT4G37925	plastid
39	A0A1P8B5H3;O22773;A0A1P8B5G9	-0.798812	0.574822	24.5967	-7.83673	0.000183541	0.00353029	1.34896	24.9476	25.2379	25.1725	24.1092	23.962	24.0438	17	17	17	44.4	44.4	44.4	29.713	0	323.31	1156600000	372	A0A1P8B5H3;O22773;A0A1P8B5G9	Thylakoid lumenal 16.5 kDa protein, chloroplastic		63	Chloroplast thylakoid lumen protein;Thylakoid lumenal 16.5 kDa protein, chloroplastic;Chloroplast thylakoid lumen protein	AT4G02530	plastid
40	Q9LPW0;A0A1P8APR6;F4HNZ6	1.26396	2.40154	23.1803	7.80094	0.000188438	0.00353029	1.32108	22.7391	22.2057	22.8503	23.6058	23.7261	23.7795	24	7	7	55.1	24.1	24.1	42.846	0	172.9	259350000	135	Q9LPW0;A0A1P8APR6;F4HNZ6	Glyceraldehyde-3-phosphate dehydrogenase GAPA2, chloroplastic	GAPA2;GAPA-2	33	Glyceraldehyde-3-phosphate dehydrogenase GAPA2, chloroplastic;Glyceraldehyde-3-phosphate dehydrogenase;Glyceraldehyde 3-phosphate dehydrogenase A subunit 2	AT1G12900	plastid
41	O65686	0.85648	1.81062	21.2507	7.76104	0.000194076	0.00353029	1.28985	20.9484	20.712	20.7775	21.6163	21.5483	21.7175	4	4	4	48.7	48.7	48.7	12.699	0	47.145	47162000	68	O65686		T4L20.200	246	30S ribosomal protein S16-1, chloroplastic	AT4G34620	plastid
42	P55229	0.869336	1.82682	20.6197	7.74012	0.00019711	0.00353029	1.27341	20.2148	19.9205	20.2117	21.0121	20.932	21.1252	11	11	11	31	31	31	57.673	0	55.813	61243000	89	P55229	Glucose-1-phosphate adenylyltransferase large subunit 1, chloroplastic	ADG2	336	Glucose-1-phosphate adenylyltransferase large subunit 1, chloroplastic	AT5G19220	plastid
43	Q8LAP6	-1.05232	0.482191	20.8066	-7.63864	0.000212617	0.00353029	1.19308	21.0905	21.5677	21.5705	20.467	20.2875	20.2259	12	12	12	36.2	36.2	36.2	45.765	0	162.82	110370000	79	Q8LAP6	Probable plastid-lipid-associated protein 12, chloroplastic	PAP12	469	Probable plastid-lipid-associated protein 12, chloroplastic	AT1G51110	plastid
44	P56797	2.15281	4.44694	18.3059	7.63691	0.000212893	0.00353029	1.1917	17.79	16.6503	16.7431	19.2329	19.3771	19.6147	5	5	5	21.2	21.2	21.2	26.904	0	14.451	10960000	20	P56797	30S ribosomal protein S2, chloroplastic	rps2	363	30S ribosomal protein S2, chloroplastic	ATCG00160	plastid
45	P10796	1.50654	2.84127	24.3603	7.63134	0.000213784	0.00353029	1.18726	24.0019	23.3099	23.7117	24.7933	24.9806	25.0294	19	6	6	68.5	24.3	24.3	20.286	0	280.75	715940000	220	P10796	Ribulose bisphosphate carboxylase small chain 1B, chloroplastic	RBCS-1B	279	Ribulose bisphosphate carboxylase small subunit 1B, chloroplastic	AT5G38430	plastid
46	F4IMT3;O04921	-0.681401	0.623559	18.4402	-7.58258	0.000221779	0.00353029	1.14827	18.7159	18.7086	18.8549	18.1899	18.1732	18.2312	2	2	2	6.3	6.3	6.3	57.859	0.0013661	3.2851	5169400	13	F4IMT3;O04921	Ferrochelatase;Ferrochelatase-2, chloroplastic	FC2	159	Ferrochelatase;Ferrochelatase-2, chloroplastic	AT2G30390	plastid
47	Q9SD79	-0.977394	0.507896	20.3065	-7.58008	0.000222198	0.00353029	1.14627	20.8719	20.8764	20.7195	19.8636	20.0368	19.6857	2	2	2	12	12	12	16.58	0	4.529	22692000	23	Q9SD79		F13G24.250	745	Uncharacterized protein F13G24.250	AT5G08050	plastid
48	Q9XI73	-1.31608	0.401625	22.6374	-7.57617	0.000222855	0.00353029	1.14313	23.1223	23.6914	23.3087	21.991	21.9923	21.9836	9	9	9	45.8	45.8	45.8	22.157	0	81.468	186310000	158	Q9XI73	Photosynthetic NDH subunit of lumenal location 2, chloroplastic	PNSL2	827	Photosynthetic NDH subunit of lumenal location 2, chloroplastic	AT1G14150	plastid
49	Q94A41	1.00484	2.00672	18.2932	7.56777	0.000224275	0.00353029	1.13638	17.6572	17.4376	17.9338	18.8372	18.7424	18.884	5	5	5	7.8	7.8	7.8	99.841	0	9.7632	7258500	17	Q94A41	Alpha-amylase 3, chloroplastic	AMY3	540	Alpha-amylase 3, chloroplastic	AT1G69830	plastid
50	Q9M812	-1.27035	0.41456	20.5675	-7.55601	0.00022628	0.00353029	1.12692	21.341	21.4455	20.9555	19.9493	20.1428	19.7862	2	2	2	5.8	5.8	5.8	16.945	0	4.2254	32483000	43	Q9M812	Protein CURVATURE THYLAKOID 1C, chloroplastic	CURT1C	713	Protein CURVATURE THYLAKOID 1C, chloroplastic	AT1G52220	plastid
51	P46283	1.1083	2.15591	23.376	7.51065	0.000234206	0.00353029	1.09032	23.0672	22.5916	23.0244	23.6244	23.8257	23.8326	28	28	28	56	56	56	42.414	0	272.01	620040000	395	P46283	Sedoheptulose-1,7-bisphosphatase, chloroplastic		323	Sedoheptulose-1,7-bisphosphatase, chloroplastic	AT3G55800	plastid
52	F4IUJ0;F4IUI9	-0.794768	0.576436	20.4983	-7.48941	0.000238026	0.00353029	1.07311	20.9912	20.9264	20.7789	20.204	20.1074	20.155	6	6	6	41.1	41.1	41.1	27.824	0	99.362	56623000	82	F4IUJ0;F4IUI9		At2g26340	163	Uncharacterized protein;Uncharacterized protein	AT2G26340	plastid
53	P25856	1.25201	2.38174	24.1605	7.47688	0.000240314	0.00353029	1.06294	23.7735	23.2372	23.7752	24.5325	24.5932	24.6862	28	24	11	58.1	51.8	26.8	42.489	0	323.31	1343900000	545	P25856	Glyceraldehyde-3-phosphate dehydrogenase GAPA1, chloroplastic	GAPA1	303	Glyceraldehyde-3-phosphate dehydrogenase GAPA1, chloroplastic	AT3G26650	plastid
54	Q9SZD6;Q8VYC9	0.820157	1.7656	21.5496	7.43705	0.000247752	0.00353029	1.0305	21.1666	21.1837	21.1643	21.961	22.0093	21.9302	28	28	28	42.8	42.8	42.8	103.78	0	221.26	218770000	189	Q9SZD6	Elongation factor Ts	F19B15.90	813	Polyprotein of EF-Ts, chloroplastic	AT4G29060; AT1G16210	plastid; nucleus
55	Q9LR64	-1.11928	0.460323	23.3235	-7.42204	0.000250625	0.00353029	1.01823	23.8193	24.1701	23.794	22.8942	22.6055	22.6874	11	11	11	44.3	44.3	44.3	18.834	0	180.98	400490000	254	Q9LR64	Photosystem II repair protein PSB27-H1, chloroplastic	PSB27-1	655	Photosystem II repair protein PSB27-H1, chloroplastic	AT1G03600	plastid
56	O23166	-0.960004	0.514056	20.6542	-7.38553	0.00025777	0.00353029	0.988288	20.988	21.2515	21.2904	20.423	20.1035	20.1492	5	5	5	30.3	30.3	30.3	28.745	0	79.362	24996000	35	O23166	Thioredoxin-like protein HCF164, chloroplastic	HCF164	216	Thioredoxin-like protein HCF164, chloroplastic	AT4G37200	plastid
57	P56799	1.0337	2.04727	20.3426	7.33722	0.000267584	0.00353029	0.948473	19.9144	19.5043	20.0181	20.887	20.8536	20.8132	9	9	9	38.3	38.3	38.3	23.24	0	39.74	68525000	59	P56799	30S ribosomal protein S4, chloroplastic	rps4	365	30S ribosomal protein S4, chloroplastic	ATCG00380	plastid
58	Q9ZVL6	-1.02126	0.492687	23.4348	-7.33157	0.000268762	0.00353029	0.943792	23.8049	24.189	24.0771	23.0128	22.8412	22.7483	18	18	18	32.3	32.3	32.3	31.138	0	164.28	672730000	327	Q9ZVL6	UPF0603 protein At1g54780, chloroplastic		848	UPF0603 protein At1g54780, chloroplastic	AT1G54780	plastid
59	O81864	-1.14268	0.452918	19.2552	-7.32696	0.000269725	0.00353029	0.939979	19.5327	19.7481	20.0975	18.7657	18.6446	18.7649	4	4	4	28.4	28.4	28.4	24.713	0	10.004	16353000	20	O81864	Peptidyl-prolyl cis-trans isomerase FKBP17-1, chloroplastic	FKBP17-1	263	Peptidyl-prolyl cis-trans isomerase FKBP17-1, chloroplastic	AT4G19830	plastid
60	Q9ZNZ7;Q9T0P4	0.918745	1.89047	19.7775	7.32596	0.000269935	0.00353029	0.93915	19.1661	19.2344	19.5041	20.2388	20.3452	20.2489	19	19	19	20.2	20.2	20.2	176.75	0	66.67	59179000	98	Q9ZNZ7	Ferredoxin-dependent glutamate synthase 1, chloroplastic/mitochondrial	GLU1	835	Ferredoxin-dependent glutamate synthase 1, chloroplastic/mitochondrial	AT5G04140; AT2G41220	plastid
61	Q9LVV5	-0.889895	0.539653	19.5156	-7.29678	0.000276131	0.00353029	0.914952	20.0407	19.6762	20.0637	19.0435	19.1283	19.1033	4	4	4	22.4	22.4	22.4	24.569	0	6.2016	14446000	7	Q9LVV5	Thylakoid lumenal 15.0 kDa protein 2, chloroplastic		677	Thylakoid lumenal 15.0 kDa protein 2, chloroplastic	AT5G52970	plastid
62	Q96242	-0.76556	0.588225	20.3897	-7.28596	0.00027847	0.00353029	0.905955	20.6898	20.8023	20.857	19.9852	20.1262	19.9934	15	15	15	45.9	45.9	45.9	58.196	0	101.28	74048000	77	Q96242	Allene oxide synthase, chloroplastic	CYP74A	561	Allene oxide synthase, chloroplastic	AT5G42650	plastid
63	Q9LY66;F4J296	0.685802	1.6086	22.9018	7.22348	0.00029243	0.0035978	0.853762	22.546	22.5249	22.6577	23.2213	23.0704	23.1633	16	16	16	47.1	47.1	47.1	37.632	0	119.22	290480000	169	Q9LY66;F4J296	50S ribosomal protein L1, chloroplastic;Ribosomal protein	RPL1;At3g63490	688	50S ribosomal protein L1, chloroplastic;Ribosomal protein	AT3G63490	plastid
64	P94072	-1.37235	0.386261	20.3929	-7.22122	0.000292951	0.0035978	0.851863	21.4303	20.8808	20.9784	19.5871	19.9918	19.6412	1	1	1	10.9	10.9	10.9	21.836	0	23.279	19362000	25	P94072	Germin-like protein subfamily 3 member 3	GER3	387	Germin-like protein subfamily 3 member 3	AT5G20630	extracellular
65	Q9M011;A0A1P8B982;F4K9G5	0.822956	1.76903	19.0289	7.19829	0.000298284	0.00360694	0.832603	18.6982	18.3069	18.6468	19.4652	19.4209	19.5129	2	2	2	38.3	38.3	38.3	12.111	0	21.818	9412800	11	Q9M011;A0A1P8B982;F4K9G5		F7A7_170;At5g01650	70	Light-inducible protein ATLS1;Tautomerase/MIF superfamily protein;Tautomerase/MIF superfamily protein	AT5G01650	plastid
66	P42763;P31168	-1.47672	0.359305	18.3447	-7.13864	0.000312687	0.0036169	0.782233	18.7804	19.2396	19.0671	17.8845	17.4873	17.9606	4	4	4	18.9	18.9	18.9	20.786	0	27.37	7905900	18	P42763	Dehydrin ERD14	ERD14	320	Dehydrin ERD14	AT1G76180; AT1G20440	peroxisome; nucleus
67	A0A1I9LQR5;Q9FEB5;A0A1I9LQR6;F4J5T0	0.788012	1.72669	17.9086	7.13654	0.000313208	0.0036169	0.780453	17.5662	17.035	17.442	18.4241	18.4604	18.2724	3	3	3	13.7	13.7	13.7	32.314	0	6.2993	5260000	16	A0A1I9LQR5;Q9FEB5	Phosphoglucan phosphatase DSP4, chloroplastic	DSP4	16	Dual specificity protein phosphatase (DsPTP1) family protein;Phosphoglucan phosphatase DSP4, chloroplastic	AT3G52180	plastid
68	P62095	-0.961664	0.513464	23.4517	-7.13012	0.000314807	0.0036169	0.77501	23.7967	24.201	24.0103	22.8408	22.8608	22.8987	2	2	2	30.8	30.8	30.8	4.4242	0	21.396	160010000	66	P62095	Cytochrome b559 subunit beta	psbF	376	Cytochrome b559 subunit beta	ATCG00570	plastid
69	P21238	0.770368	1.7057	22.8563	7.11934	0.000317514	0.0036169	0.765861	22.6415	22.3924	22.5976	23.1914	23.1432	23.264	42	42	42	75.9	75.9	75.9	62.071	0	323.31	859600000	622	P21238	Chaperonin 60 subunit alpha 1, chloroplastic	CPN60A1	294	Chaperonin 60 subunit alpha 1, chloroplastic	AT2G28000	plastid
70	Q9SGH4	-0.893177	0.538427	20.7797	-7.06108	0.000332616	0.0037348	0.716178	21.0863	21.4887	21.3187	20.441	20.3739	20.3018	9	9	9	45	45	45	24.781	0	44.354	67343000	80	Q9SGH4	Photosynthetic NDH subunit of lumenal location 3, chloroplastic	PNSL3	751	Photosynthetic NDH subunit of lumenal location 3, chloroplastic	AT3G01440	plastid
71	Q9SYE2	-1.49289	0.355301	22.7582	-7.02802	0.000341551	0.00378112	0.68782	23.3494	24.052	23.4008	22.1122	21.9054	21.9803	3	3	3	13.2	13.2	13.2	11.361	0	15.61	136750000	93	Q9SYE2		F11M15.26	807	At1g51400/F5D21_10	AT1G51400	plastid
72	Q9SR92	-0.809168	0.570711	17.7965	-6.9651	0.000359321	0.00392259	0.633533	18.2136	17.8397	18.2886	17.6057	17.5537	17.4464	3	3	3	22.9	22.9	22.9	23.779	0	6.7003	4637400	4	Q9SR92	Rhodanese-like domain-containing protein 10	STR10	784	Rhodanese-like domain-containing protein 10	AT3G08920	plastid
73	Q9FL44	-1.07383	0.475055	24.1632	-6.92071	0.000372496	0.0039918	0.594964	24.6096	25.1248	24.7739	23.6574	23.497	23.5754	2	2	2	9.8	9.8	9.8	24.395	0	56.045	242610000	78	Q9FL44		At5g07020	607	Protein MAINTENANCE OF PSII UNDER HIGH LIGHT 1	AT5G07020	plastid
74	Q94BY7	-0.939687	0.521346	19.0376	-6.88198	0.000384441	0.0039918	0.56114	19.5248	19.613	19.3297	18.5763	18.5383	18.7587	1	1	1	12.6	12.6	12.6	20.913	0	4.3361	6754500	10	Q94BY7		At3g17930	550	AT3g17930/MEB5_15	AT3G17930	plastid
75	Q9STW6	0.809297	1.75236	21.8899	6.88043	0.000384929	0.0039918	0.559781	21.6279	21.4848	21.611	22.1826	22.2986	22.2796	36	12	12	48.3	18.5	18.5	76.507	0	167.3	206810000	186	Q9STW6	Heat shock 70 kDa protein 6, chloroplastic	HSP70-6	794	Heat shock 70 kDa protein 6, chloroplastic	AT4G24280	plastid
76	P25851	1.44958	2.73128	22.9089	6.8771	0.000385976	0.0039918	0.55687	22.621	21.8345	22.3312	23.4348	23.5277	23.7254	18	18	18	52.8	52.8	52.8	45.161	0	323.31	414740000	265	P25851	Fructose-1,6-bisphosphatase, chloroplastic	FBP	301	Fructose-1,6-bisphosphatase 1, chloroplastic	AT3G54050	plastid
77	Q9LV79;Q9SID8;Q9LFT9;O80501;Q9SMR4	-1.62051	0.325219	17.5275	-6.83548	0.000399365	0.00406372	0.52031	18.7699	18.0919	17.8647	16.8668	17.0783	16.8915	1	1	1	5.3	5.3	5.3	23.12	0.0026178	2.734	1490900	3	Q9LV79;Q9SID8;Q9LFT9;O80501;Q9SMR4	Ras-related protein RABH1a;Ras-related protein RABH1d;Ras-related protein RABH1e;Ras-related protein RABH1b;Ras-related protein RABH1c	RABH1A;RABH1D;RABH1E;RABH1B;RABH1C	250	Ras-related protein RABH1a;Ras-related protein RABH1d;Ras-related protein RABH1e;Ras-related protein RABH1b;Ras-related protein RABH1c	AT5G64990; AT2G22290; AT5G10260; AT2G44610; AT4G39890	mitochondrion; cytosol; golgi
78	Q9LU85	-1.49169	0.355596	21.3598	-6.82364	0.00040327	0.00406372	0.509876	21.8076	22.4988	21.9374	20.5979	20.5747	20.643	9	9	7	39.3	39.3	29.8	27.163	0	52.034	73573000	84	Q9LU85	Probable plastid-lipid-associated protein 4, chloroplastic	PAP4	670	Probable plastid-lipid-associated protein 4, chloroplastic	AT3G26070	plastid
79	A0A1P8APZ5;Q9LM71	-0.930937	0.524518	19.7597	-6.76182	0.000424381	0.00421648	0.455131	20.4059	19.8911	20.1976	19.3167	19.4067	19.2182	3	3	3	16.2	16.2	16.2	25.477	0	5.705	12199000	17	A0A1P8APZ5;Q9LM71	Peptidyl-prolyl cis-trans isomerase FKBP18, chloroplastic	FKBP18	35	Peptidylprolyl isomerase;Peptidyl-prolyl cis-trans isomerase FKBP18, chloroplastic	AT1G20810	plastid
80	Q9SF45	-0.754703	0.592668	18.3396	-6.73969	0.000432243	0.00421648	0.435429	18.6153	18.6632	18.7739	17.9319	18.1499	18.1589	3	3	3	9.9	9.9	9.9	52.258	0	7.0004	5930000	13	Q9SF45		F11F8_15	749	FAD/NAD(P)-binding oxidoreductase family protein	AT3G09580	plastid
81	Q43316	0.930967	1.90655	20.6471	6.73323	0.000434568	0.00421648	0.429669	20.3378	19.9034	20.1481	20.9982	21.0457	21.183	12	12	12	37.7	37.7	37.7	41.043	0	57.306	58930000	56	Q43316	Porphobilinogen deaminase, chloroplastic	HEMC	425	Porphobilinogen deaminase, chloroplastic	AT5G08280	plastid
82	O81304	-1.42694	0.371918	18.4854	-6.70081	0.000446459	0.00421648	0.400685	18.9638	19.3808	19.1581	17.8619	17.6364	18.253	3	3	3	22.2	22.2	22.2	24.068	0	8.3424	6505800	10	O81304	Probable plastid-lipid-associated protein 11	PAP11	261	Probable plastid-lipid-associated protein 11, chloroplastic	AT4G00030	plastid
83	Q96291	0.618184	1.53494	24.6205	6.68875	0.000450975	0.00421648	0.389874	24.4097	24.2938	24.6435	24.8142	24.7266	24.8081	13	13	4	53.8	53.8	21.4	29.092	0	323.31	1146300000	342	Q96291	2-Cys peroxiredoxin BAS1, chloroplastic	BAS1	564	2-Cys peroxiredoxin BAS1, chloroplastic	AT3G11630	plastid
84	Q9LYR5;A0A1R7T3F4;A0A1R7T3F3	-1.02852	0.490212	21.2382	-6.68488	0.000452438	0.00421648	0.386395	21.4977	21.8196	22.0882	20.8416	20.6134	20.6996	13	13	13	46.1	46.1	46.1	27.778	0	94.474	99254000	108	Q9LYR5;A0A1R7T3F4	Peptidyl-prolyl cis-trans isomerase FKBP19, chloroplastic	FKBP19	693	Peptidyl-prolyl cis-trans isomerase FKBP19, chloroplastic;Peptidylprolyl isomerase	AT5G13410	plastid
85	F4K4A6;A0A1P8BEU1;A0A1P8BEZ3;A0A1P8BEU8	-1.01024	0.496463	19.2534	-6.67555	0.000455981	0.00421648	0.378017	19.4926	19.8366	19.8512	18.8791	18.8406	18.6622	4	4	4	24.5	24.5	24.5	26.767	0	9.0075	13561000	27	F4K4A6;A0A1P8BEU1;A0A1P8BEZ3;A0A1P8BEU8		At5g27390	84	Tagatose-6-phosphate ketose/aldose isomerase, putative (Mog1/PsbP/DUF1795-like photosystem II reaction center PsbP family protein);Tagatose-6-phosphate ketose/aldose isomerase, putative (Mog1/PsbP/DUF1795-like photosystem II reaction center PsbP family p	AT5G27390	plastid
86	Q9SKP6;A8MRE8	1.17056	2.251	23.0986	6.65411	0.000464246	0.00424299	0.358718	22.873	22.1679	22.6405	23.5606	23.6166	23.6908	20	20	19	65.7	65.7	63.2	33.345	0	208.54	313540000	216	Q9SKP6;A8MRE8	Triosephosphate isomerase, chloroplastic;Triosephosphate isomerase	TIM	769	Triosephosphate isomerase, chloroplastic;Triosephosphate isomerase	AT2G21170	plastid
87	Q8GXR9	-1.72788	0.301895	17.3588	-6.59132	0.000489452	0.00440007	0.301891	18.0744	18.0664	18.2436	16.2972	16.2649	17.0754	1	1	1	2.9	2.9	2.9	56.915	0.0025806	2.6397	1100400	2	Q8GXR9	Alternative NAD(P)H-ubiquinone oxidoreductase C1, chloroplastic/mitochondrial	NDC1	453	Alternative NAD(P)H-ubiquinone oxidoreductase C1, chloroplastic/mitochondrial	AT5G08740	plastid; mitochondrion
88	Q0WWT7	-0.936682	0.522433	19.6627	-6.58367	0.000492629	0.00440007	0.294936	19.8698	19.9922	20.383	19.2972	19.1977	19.1585	3	3	3	20.5	20.5	20.5	32.113	0	32.549	17160000	25	Q0WWT7	Rhodanese-like domain-containing protein 11, chloroplastic	STR11	397	Rhodanese-like domain-containing protein 11, chloroplastic	AT4G24750	plastid
89	Q93VC7	0.841793	1.79228	22.1238	6.5499	0.000506934	0.00443034	0.264152	21.8238	21.7119	21.6754	22.4047	22.5262	22.6649	24	24	24	62.7	62.7	62.7	45.11	0	176.38	383200000	288	Q93VC7		RPS1	516	30S ribosomal protein S1, chloroplastic	AT5G30510	plastid
90	Q9LPZ1	0.915674	1.88645	19.8502	6.54907	0.000507291	0.00443034	0.263395	19.455	19.0012	19.5839	20.4135	20.2579	20.4218	1	1	1	7.3	7.3	7.3	26.2	0	3.6083	8730300	8	Q9LPZ1	Multiple organellar RNA editing factor 9, chloroplastic	MORF9	653	Multiple organellar RNA editing factor 9, chloroplastic	AT1G11430	plastid
91	Q8VZV9	-0.968678	0.510974	19.5454	-6.51616	0.000521699	0.0044916	0.233265	19.9777	20.1444	19.8639	19.1616	19.1866	18.89	3	3	3	31.7	31.7	31.7	18.732	0	6.7763	7972400	11	Q8VZV9		PTAC7	505	Protein PLASTID TRANSCRIPTIONALLY ACTIVE 7	AT5G24314	plastid
92	P56798	1.20588	2.30678	18.5974	6.50713	0.000525734	0.0044916	0.224976	17.8517	17.4489	18.313	19.1444	19.2807	19.2282	4	4	4	17.4	17.4	17.4	25.188	0	12.587	10174000	22	P56798	30S ribosomal protein S3, chloroplastic	rps3	364	30S ribosomal protein S3, chloroplastic	ATCG00800	plastid
93	A0A1P8B8W6;A0A1P8B8Y3;P82281	-0.735938	0.600427	22.3879	-6.48609	0.000535274	0.00452393	0.205622	22.8452	22.8442	22.7409	22.0223	22.0131	21.9869	18	18	18	72.2	72.2	72.2	31.041	0	300	306570000	296	A0A1P8B8W6;A0A1P8B8Y3;P82281	Thylakoid lumenal 29 kDa protein, chloroplastic	TL29	69	Ascorbate peroxidase 4;Ascorbate peroxidase 4;Thylakoid lumenal 29 kDa protein, chloroplastic	AT4G09010	plastid
94	Q8H112;A0A2H1ZEN5	-0.911498	0.531633	19.6975	-6.45475	0.00054985	0.00459768	0.176702	20.1733	20.179	19.9689	19.122	19.257	19.4113	4	4	4	18.5	18.5	18.5	35.721	0	7.9037	18724000	14	Q8H112;A0A2H1ZEN5	PGR5-like protein 1A, chloroplastic	PGRL1A	459	PGR5-like protein 1A, chloroplastic;PGR5-LIKE A	AT4G22890	plastid
95	Q2V3P9;Q9FT52	-1.62547	0.324105	18.5616	-6.41946	0.000566811	0.00463546	0.14399	19.131	19.8503	19.0712	17.9339	17.8865	17.7862	1	1	1	9.8	9.8	9.8	13.827	0	27.602	3774600	10	Q2V3P9;Q9FT52	ATP synthase subunit d, mitochondrial	ATPQ	401	ATP synthase subunit d, mitochondrial;ATP synthase subunit d, mitochondrial	AT3G52300	mitochondrion
96	P27202	-0.71054	0.611091	23.3005	-6.41602	0.000568493	0.00463546	0.140799	23.6347	23.818	23.7374	22.9474	22.7437	22.9068	5	5	5	37.9	37.9	37.9	14.586	0	159.78	372270000	157	P27202	Photosystem II 10 kDa polypeptide, chloroplastic	PSBR	307	Photosystem II 10 kDa polypeptide, chloroplastic	AT1G79040	plastid
97	P82538	-0.594046	0.662482	21.2763	-6.40878	0.00057206	0.00463546	0.134061	21.5488	21.6383	21.6935	21.0487	20.8735	20.9388	12	12	12	57.4	57.4	57.4	25.623	0	81.433	131900000	116	P82538	PsbP-like protein 1, chloroplastic	PPL1	378	PsbP-like protein 1, chloroplastic	AT3G55330	plastid
98	Q9S841	-0.878807	0.543817	24.7621	-6.38986	0.000581493	0.00466381	0.116444	25.058	25.4234	25.3803	24.2137	23.9876	24.2785	37	18	18	68.3	50.8	50.8	35.019	0	323.31	764770000	320	Q9S841	Oxygen-evolving enhancer protein 1-2, chloroplastic	PSBO2	733	Oxygen-evolving enhancer protein 1-2, chloroplastic	AT3G50820	plastid
99	Q8W1B3	0.641034	1.55945	18.6636	6.36144	0.000596003	0.00470324	0.08989	18.4032	18.1172	18.2321	18.9222	19.0583	19.0467	2	2	2	20.1	20.1	20.1	17.618	0	7.1672	6726500	14	Q8W1B3		PRIP	507	At4g21445	AT4G21445	plastid; cytosol
100	O04603	0.828396	1.77571	20.1868	6.35687	0.000598376	0.00470324	0.0856078	19.7209	19.5502	19.9415	20.6517	20.4699	20.6755	13	13	13	46.6	46.6	46.6	28.343	0	56.871	70797000	90	O04603	50S ribosomal protein L5, chloroplastic	RPL5	207	50S ribosomal protein L5, chloroplastic	AT4G01310	plastid
101	A0A1P8ASY3;Q9ZVZ9	-0.892183	0.538798	20.8887	-6.31138	0.000622576	0.00480432	0.0428775	21.2747	21.2434	21.6586	20.6432	20.2732	20.4663	3	3	3	36.6	36.6	36.6	16.203	0	11.848	32926000	31	A0A1P8ASY3;Q9ZVZ9	Photosystem II D1 precursor processing protein PSB27-H2, chloroplastic	PSB27-2	40	Photosystem II 11 kDa protein-like protein;Photosystem II D1 precursor processing protein PSB27-H2, chloroplastic	AT1G05385	plastid
102	Q94K48	0.751199	1.68319	19.7787	6.30975	0.000623462	0.00480432	0.0413451	19.384	19.1538	19.5789	20.2888	20.08	20.2407	9	9	9	49.8	49.8	49.8	24.503	0	37.39	42280000	65	Q94K48		At3g62530	556	ARM repeat superfamily protein	AT3G62530	mitochondrion
103	A0A178U9N5;P82715	-1.12391	0.458848	21.6733	-6.22564	0.000671278	0.00512257	-0.0383481	21.9893	22.0205	22.6988	21.2386	20.8802	21.0478	11	11	11	46	46	46	35.328	0	90.449	80330000	90	A0A178U9N5;P82715	PsbP domain-containing protein 5, chloroplastic	PPD5	0	PsbP domain protein (Mog1/PsbP/DUF1795-like photosystem II reaction center PsbP family protein);PsbP domain-containing protein 5, chloroplastic	AT5G11450	plastid
104	Q941D3;F4K2P2	-0.608646	0.655812	21.5143	-6.21317	0.000678718	0.00512632	-0.0502393	21.675	21.8781	21.9019	21.2029	21.1038	21.1373	8	8	8	36.8	36.8	36.8	26.482	0	70.798	65338000	83	Q941D3;F4K2P2	Probable plastid-lipid-associated protein 8, chloroplastic	PAP8;At5g19940	531	Probable plastid-lipid-associated protein 8, chloroplastic;Plastid-lipid associated protein PAP / fibrillin family protein	AT5G19940	plastid
105	O24457	0.700074	1.62459	19.3064	6.19707	0.00068846	0.00512632	-0.0656171	19.1209	18.8783	18.8742	19.5897	19.7375	19.7568	4	4	4	15.7	15.7	15.7	47.173	0	20.458	13017000	31	O24457	Pyruvate dehydrogenase E1 component subunit alpha-3, chloroplastic	PDH-E1 ALPHA	226	Pyruvate dehydrogenase E1 component subunit alpha-3, chloroplastic	AT1G01090	plastid
106	P25873	0.732901	1.66198	21.7411	6.19237	0.000691336	0.00512632	-0.0701157	21.5361	21.4715	21.3795	22.1563	21.941	22.1717	11	11	11	36.1	36.1	36.1	29.707	0	73.839	141680000	103	P25873	50S ribosomal protein L15, chloroplastic	RPL15	306	50S ribosomal protein L15, chloroplastic	AT3G25920	plastid
107	Q8W585;Q9M895;O80983	-0.915075	0.530316	20.782	-6.1369	0.000726311	0.0051489	-0.123386	21.158	21.5814	21.1405	20.3679	20.3722	20.3806	27	10	10	48.9	17.8	17.8	73.198	0	64.06	52114000	80	Q8W585	ATP-dependent zinc metalloprotease FTSH 8, chloroplastic	FTSH8	512	ATP-dependent zinc metalloprotease FTSH 8, chloroplastic	AT1G06430; AT3G02450; AT2G26140	plastid; mitochondrion
108	Q9ZUU4	0.732987	1.66208	24.4482	6.1357	0.000727086	0.0051489	-0.124536	24.2845	24.1283	24.3564	24.8473	24.5336	24.6292	11	11	11	58.5	58.5	58.5	30.718	0	323.31	1270000000	626	Q9ZUU4	RNA-binding protein CP29B, chloroplastic	CP29B	844	RNA-binding protein CP29B, chloroplastic	AT2G37220	plastid
109	Q9ZUJ3	0.77454	1.71065	18.8284	6.1354	0.000727285	0.0051489	-0.124832	18.5184	18.1188	18.4258	19.4497	19.1428	19.1451	2	2	2	10.9	10.9	10.9	28.498	0	48.076	10242000	20	Q9ZUJ3		T2K10.5	843	AT1G60000 protein	AT1G60000	plastid
110	Q8LDV3	-0.922755	0.527501	20.6701	-6.12748	0.000732448	0.0051489	-0.13247	21.0656	21.4115	21.0593	20.4773	20.0946	20.1981	9	9	9	49.7	49.7	49.7	20.429	0	101.16	78656000	78	Q8LDV3	Uncharacterized protein At4g13200, chloroplastic		478	Uncharacterized protein At4g13200, chloroplastic	AT4G13200	plastid
111	Q9SCZ8	-0.979247	0.507244	20.9529	-6.12433	0.000734513	0.0051489	-0.135509	21.5275	21.6353	21.4636	20.5972	20.2272	20.6115	2	2	2	11.6	11.6	11.6	19.846	0	109.38	35603000	46	Q9SCZ8		F26O13.150	743	AT3g51510/F26O13_150	AT3G51510	plastid
112	P34791;F4IX26;F4IX28	1.37048	2.58557	23.967	6.10574	0.000746838	0.0051489	-0.153478	23.7958	23.0389	23.2029	24.3849	24.5887	24.5564	13	13	13	53.1	53.1	53.1	28.208	0	230.16	729690000	332	P34791;F4IX26;F4IX28	Peptidyl-prolyl cis-trans isomerase CYP20-3, chloroplastic;Peptidyl-prolyl cis-trans isomerase	CYP20-3;ROC4	167	Peptidyl-prolyl cis-trans isomerase CYP20-3, chloroplastic;Peptidylprolyl isomerase;Peptidyl-prolyl cis-trans isomerase	AT3G62030	plastid
113	Q8VY52	-0.740927	0.598355	20.2053	-6.1025	0.000749006	0.0051489	-0.156608	20.432	20.4011	20.8227	19.9323	19.8652	19.828	8	8	8	56.9	56.9	56.9	25.801	0	155.39	68427000	108	Q8VY52	PsbP domain-containing protein 2, chloroplastic	PPD2	490	PsbP domain-containing protein 2, chloroplastic	AT2G28605	plastid
114	O80934	0.61106	1.52738	24.385	6.1006	0.000750286	0.0051489	-0.158453	24.1308	24.1278	24.3873	24.5902	24.5062	24.5778	18	18	18	59.7	59.7	59.7	34.879	0	300.86	800860000	356	O80934	Uncharacterized protein At2g37660, chloroplastic		257	Uncharacterized protein At2g37660, chloroplastic	AT2G37660	plastid
115	Q9SJ03	-1.04465	0.484764	18.1641	-6.09607	0.000753338	0.0051489	-0.162836	18.6194	18.9135	18.3739	17.8025	17.7358	17.8218	3	3	3	8.4	8.4	8.4	35.806	0	5.1242	4663800	10	Q9SJ03		At2g21960	762	Expressed protein	AT2G21960	plastid
116	O23403	-0.763796	0.588945	22.242	-6.0449	0.000788842	0.00534509	-0.212582	22.6163	22.8394	22.6385	21.9359	21.7763	21.865	13	13	13	34.1	34.1	34.1	32.265	0	107.4	237280000	204	O23403	PsbP domain-containing protein 1, chloroplastic	PPD1	221	PsbP domain-containing protein 1, chloroplastic	AT4G15510	plastid
117	O22160	-0.565684	0.675635	21.9166	-6.02764	0.000801244	0.00535244	-0.229437	22.1967	22.0956	22.3706	21.5898	21.5369	21.632	12	12	12	52.2	52.2	52.2	23.778	0	323.31	164870000	160	O22160	Thylakoid lumenal 15 kDa protein 1, chloroplastic		209	Thylakoid lumenal 15 kDa protein 1, chloroplastic	AT2G44920	plastid
118	Q9SJU4;F4IGL5;F4IGL7	0.706135	1.63143	24.5902	6.02447	0.000803546	0.00535244	-0.232537	24.4423	24.2823	24.3738	24.7365	24.9038	24.8996	30	19	19	73.2	59.9	59.9	42.93	0	323.31	1213500000	497	Q9SJU4;F4IGL5;F4IGL7	Probable fructose-bisphosphate aldolase 1, chloroplastic;Fructose-bisphosphate aldolase	FBA1	766	Fructose-bisphosphate aldolase 1, chloroplastic;Fructose-bisphosphate aldolase;Fructose-bisphosphate aldolase	AT2G21330	plastid
119	Q94K71	0.972138	1.96175	20.2483	5.98749	0.000830963	0.00548855	-0.268795	19.8521	19.3803	19.9415	20.7189	20.8717	20.6007	6	6	6	25.4	25.4	25.4	34.245	0	22.19	40637000	46	Q94K71	Haloacid dehalogenase-like hydrolase domain-containing protein At3g48420		558	CBBY-like protein	AT3G48420	plastid
120	A0A1I9LP23;A0A1I9LP22;Q84W41	-0.981876	0.506321	23.9777	-5.95455	0.000856283	0.00560457	-0.301242	24.3602	24.9366	24.6692	23.3832	23.5496	23.4282	2	2	2	6	6	6	86.381	0.002574	2.5945	168980000	23	A0A1I9LP23;A0A1I9LP22;Q84W41	Glutamate receptor 3.6	GLR3.6	9	Glutamate receptor;Glutamate receptor;Glutamate receptor 3.6	AT3G51480	plasma membrane
121	A0A1I9LQB3;P27140	1.59142	3.01346	24.1446	5.94626	0.00086279	0.00560457	-0.309426	23.8731	22.8944	23.3651	24.5179	24.9349	24.9745	28	28	16	87.3	87.3	54.1	28.198	0	323.31	1641900000	665	A0A1I9LQB3;P27140	Beta carbonic anhydrase 1, chloroplastic	BCA1	13	Carbonic anhydrase;Beta carbonic anhydrase 1, chloroplastic	AT3G01500	plastid
122	A0A1P8B637;Q944B0;A0A1P8B636	-0.776846	0.583641	18.5382	-5.91661	0.000886538	0.00569655	-0.338787	18.7933	18.7593	19.1659	18.3708	18.2297	18.1862	2	2	2	23.6	23.6	23.6	17.858	0	15.74	4858800	7	A0A1P8B637;Q944B0;A0A1P8B636	Peptidyl-prolyl cis-trans isomerase FKBP16-1, chloroplastic	FKBP16-1	64	Peptidylprolyl isomerase;Peptidyl-prolyl cis-trans isomerase FKBP16-1, chloroplastic;Peptidylprolyl isomerase	AT4G26555	plastid
123	F4KEX3;Q8H1E2	1.03993	2.05613	20.3702	5.91059	0.000891445	0.00569655	-0.344755	20.0731	19.4973	19.9118	20.7307	20.8773	21.0117	11	11	11	56.3	56.3	56.3	36.39	0	77.68	64912000	80	F4KEX3;Q8H1E2	Malate dehydrogenase	At5g58330	202	Malate dehydrogenase;Malate dehydrogenase [NADP], chloroplastic	AT5G58330	plastid
124	P16180	0.638373	1.55657	22.3168	5.88022	0.000916695	0.00581067	-0.374966	21.9934	21.918	22.0642	22.5312	22.5355	22.7645	4	4	4	32.2	32.2	32.2	16.282	0	54.813	129690000	65	P16180	30S ribosomal protein S17, chloroplastic	RPS17	288	30S ribosomal protein S17, chloroplastic	AT1G79850	plastid
125	O04616;B3H429	-0.810025	0.570372	22.1973	-5.86143	0.000932729	0.005865	-0.393722	22.6854	22.3974	22.8801	22.0319	21.5433	21.7056	8	8	8	34.8	34.8	34.8	17.697	0	246.21	166180000	137	O04616	Protein CURVATURE THYLAKOID 1A, chloroplastic	CURT1A	208	Protein CURVATURE THYLAKOID 1A, chloroplastic	AT4G01150	plastid
126	P56777	-0.565966	0.675503	22.2249	-5.84294	0.000948808	0.00589278	-0.412214	22.4144	22.4962	22.6399	22.0058	21.8862	21.9415	18	18	18	35.4	35.4	35.4	56.036	0	256.2	338050000	348	P56777	Photosystem II CP47 reaction center protein	psbB	354	Photosystem II CP47 reaction center protein	ATCG00680	plastid
127	Q9LJE4	1.07536	2.10725	20.463	5.83916	0.000952141	0.00589278	-0.416007	20.1696	19.7169	19.7737	20.9964	21.1551	20.7148	29	3	3	56.2	8.4	8.4	63.341	0	24.625	30825000	29	Q9LJE4	Chaperonin 60 subunit beta 2, chloroplastic	CPN60B2	646	Chaperonin 60 subunit beta 2, chloroplastic	AT3G13470	plastid
128	P56802	1.17357	2.25569	19.7734	5.81942	0.00096973	0.00595475	-0.435814	19.1877	18.808	19.5178	20.6543	20.1421	20.3712	6	6	6	42.8	42.8	42.8	15.023	0	31.124	30125000	42	P56802	30S ribosomal protein S11, chloroplastic	rps11	367	30S ribosomal protein S11, chloroplastic	ATCG00750	plastid
129	Q8RXT7	-0.900339	0.535761	17.497	-5.80535	0.000982492	0.00598635	-0.449963	17.7264	17.6608	18.1063	17.4007	16.9804	17.0463	1	1	1	16	16	16	20.263	0	7.5804	1641400	1	Q8RXT7		At2g42975	485	Myosin-G heavy chain-like protein	AT2G42975	plastid
130	Q9SLM6;P46422	-1.38587	0.38266	18.0663	-5.7541	0.00103062	0.00623129	-0.501726	18.6283	18.9025	18.6131	17.2247	17.4502	18.0011	1	1	1	9.4	9.4	9.4	24.12	0	8.3936	2444000	6	Q9SLM6;P46422	Glutathione S-transferase F3;Glutathione S-transferase F2	GSTF3;GSTF2	325	Glutathione S-transferase F3;Glutathione S-transferase F2	AT2G02930; AT4G02520	vacuole; cytosol
131	Q9LDY5	-0.663156	0.631495	19.2979	-5.71867	0.00106545	0.00639273	-0.537715	19.486	19.5839	19.7633	19.1156	18.9168	18.9817	7	7	7	32.4	32.4	32.4	26.529	0	22.051	25588000	44	Q9LDY5	Peptidyl-prolyl cis-trans isomerase FKBP17-2, chloroplastic	FKBP17-2	635	Peptidyl-prolyl cis-trans isomerase FKBP17-2, chloroplastic	AT1G18170	plastid
132	Q9FJ81	-0.582341	0.667879	17.7701	-5.67092	0.00111454	0.00661826	-0.586488	17.9384	17.8613	18.1084	17.5504	17.6922	17.5889	1	1	1	4.4	4.4	4.4	30.607	0.0025413	2.3862	1776500	2	Q9FJ81		HCF208	602	Protein COFACTOR ASSEMBLY OF COMPLEX C SUBUNIT B CCB2, chloroplastic	AT5G52110	plastid
133	Q8RX79	0.856558	1.81071	18.5738	5.66587	0.00111988	0.00661826	-0.59167	18.3653	17.8106	17.9586	18.7827	19.1113	19.1322	4	4	4	14.5	14.5	14.5	47.529	0	11.773	8419000	20	Q8RX79	Peptide chain release factor APG3, chloroplastic	APG3	484	Peptide chain release factor APG3, chloroplastic	AT3G62910	plastid
134	Q9XH75	-0.893893	0.53816	21.3477	-5.65535	0.00113109	0.00663461	-0.602457	21.5463	21.8911	21.9983	21.0404	20.6312	20.9515	5	5	5	42.3	42.3	42.3	28.231	0	163.06	84390000	98	Q9XH75	Sec-independent protein translocase protein TATB, chloroplastic	TATB	824	Sec-independent protein translocase protein TATB, chloroplastic	AT5G52440	plastid
135	Q9SJW3	-1.48392	0.357517	17.3364	-5.634	0.00115424	0.00669513	-0.624407	18.0843	18.2816	17.5167	16.6604	17.1938	16.5976	1	1	1	14.3	14.3	14.3	11.92	0.0026991	3.0841	1577700	6	Q9SJW3	Protein SPIRAL1	SPR1	767	Protein SPIRAL1	AT2G03680	cytosol
136	Q9S720	-0.746702	0.595965	21.4021	-5.62932	0.0011594	0.00669513	-0.629234	21.6603	21.7691	21.9849	21.2179	20.8632	20.9251	11	11	11	58.7	58.7	58.7	27.489	0	323.31	184950000	179	Q9S720	PsbP domain-containing protein 3, chloroplastic	PPD3	721	PsbP domain-containing protein 3, chloroplastic	AT1G76450	plastid
137	Q9M1X8	0.76713	1.70188	19.8248	5.62248	0.00116696	0.00669513	-0.636278	19.3539	19.2148	19.6498	20.2192	20.1917	20.3533	4	4	4	20.1	20.1	20.1	29.745	0	26.497	18537000	30	Q9M1X8		F24G16.250	705	Nucleic acid-binding, OB-fold-like protein	AT3G59980	plastid; cytosol
138	Q9SR70	-0.867728	0.548009	22.2415	-5.58246	0.00121239	0.00690536	-0.677655	22.4964	22.9981	22.6679	21.8235	21.7804	21.7402	12	12	12	45.2	45.2	45.2	24.504	0	176.51	253520000	109	Q9SR70	Peptidyl-prolyl cis-trans isomerase FKBP16-4, chloroplastic	FKBP16-4	782	Peptidyl-prolyl cis-trans isomerase FKBP16-4, chloroplastic	AT3G10060	plastid
139	Q9LU69;F4KAK0	0.937915	1.91576	18.9888	5.56685	0.00123065	0.00695894	-0.693855	18.3305	18.1812	18.9223	19.4631	19.5183	19.4671	3	3	3	46.1	46.1	46.1	12.324	0	17.906	8796700	13	Q9LU69;F4KAK0		At5g57170	669	At5g57170;Tautomerase/MIF superfamily protein	AT5G57170	plastid
140	Q9LET7	-1.05233	0.482189	21.0756	-5.55036	0.00125029	0.00697958	-0.71101	21.7013	21.7507	21.5117	20.338	20.7512	20.5995	1	1	1	1.1	1.1	1.1	111.52	0	3.4394	20114000	16	Q9LET7	Calmodulin-interacting protein 111	CIP111	638	Calmodulin-interacting protein 111	AT3G56690	plastid
141	P82658	-0.644742	0.639607	22.8372	-5.54888	0.00125206	0.00697958	-0.712546	23.2869	23.0647	23.4336	22.5373	22.3439	22.495	11	11	11	51.5	51.5	51.5	24.979	0	260.15	243590000	195	P82658	Thylakoid lumenal 19 kDa protein, chloroplastic		379	Thylakoid lumenal 19 kDa protein, chloroplastic	AT3G63540	plastid
142	Q9LYA9	0.639275	1.55755	22.5814	5.517	0.00129108	0.00712118	-0.74581	22.394	22.1552	22.3559	22.7572	22.7763	22.9012	18	18	18	66.5	66.5	66.5	43.929	0	266.45	337960000	225	Q9LYA9	Chloroplast stem-loop binding protein of 41 kDa a, chloroplastic	CSP41A	690	Chloroplast stem-loop binding protein of 41 kDa a, chloroplastic	AT3G63140	plastid
143	Q43127	1.00736	2.01022	24.0608	5.5134	0.00129558	0.00712118	-0.74958	23.7836	23.2118	23.8836	24.3431	24.391	24.5337	24	24	24	71.9	71.9	71.9	47.41	0	323.31	793830000	542	Q43127	Glutamine synthetase, chloroplastic/mitochondrial	GLN2	423	Glutamine synthetase, chloroplastic/mitochondrial	AT5G35630	plastid
144	Q9FX45	-1.03406	0.488333	18.397	-5.50336	0.00130821	0.00714062	-0.760089	18.5486	19.0531	19.004	18.1369	17.8498	17.9809	1	1	1	5	5	5	20.063	0.0049689	2.1253	3118800	12	Q9FX45		T9L24.48	625	Organelle RRM domain-containing protein 6, chloroplastic	AT1G73530	plastid
145	Q5XF33	0.850682	1.80335	18.5049	5.49303	0.00132134	0.00716258	-0.77092	18.1369	17.5453	18.196	19.054	18.8378	19.0423	10	3	3	40	12	12	46.097	0	24.033	6845500	16	Q5XF33	Magnesium-chelatase subunit ChlI-2, chloroplastic	CHLI2	431	Magnesium-chelatase subunit ChlI-2, chloroplastic	AT5G45930	plastid
146	Q9S726	0.615326	1.5319	23.3687	5.44176	0.00138877	0.00740021	-0.82488	23.1898	22.8717	23.3048	23.6354	23.5819	23.6613	17	17	17	79	79	79	29.305	0	323.31	626520000	238	Q9S726	Probable ribose-5-phosphate isomerase 3, chloroplastic	RPI3	722	Probable ribose-5-phosphate isomerase 3, chloroplastic	AT3G04790	plastid
147	Q949Q5	-0.671595	0.627812	21.9092	-5.43342	0.0014001	0.00740021	-0.833692	22.2987	22.3706	22.1693	21.6883	21.4162	21.4558	2	2	2	17.9	17.9	17.9	15.143	0	138.26	56718000	50	Q949Q5	Photosystem I subunit O	PSAO	536	Photosystem I subunit O	AT1G08380	plastid
148	O64903	1.02352	2.03287	20.6432	5.43129	0.00140301	0.00740021	-0.835942	20.3027	19.651	20.3396	21.1049	21.0712	21.1161	9	9	9	32	32	32	25.55	0	42.57	74771000	86	O64903	Nucleoside diphosphate kinase II, chloroplastic	NDPK2	242	Nucleoside diphosphate kinase II, chloroplastic	AT5G63310	plastid
149	P37107	0.581264	1.49616	19.2592	5.42818	0.00140728	0.00740021	-0.839236	18.9271	18.7697	19.1168	19.6255	19.5439	19.5608	7	7	7	17.9	17.9	17.9	61.232	0	23.937	29620000	52	P37107	Signal recognition particle 54 kDa protein, chloroplastic	FFC	313	Signal recognition particle 54 kDa protein, chloroplastic	AT5G03940	plastid
150	Q9SIF2;F4JFN3	0.720891	1.6482	20.4942	5.42344	0.0014138	0.00740021	-0.844248	20.2136	19.8713	20.1694	20.7111	20.8659	20.9595	21	21	21	40.6	40.6	40.6	88.662	0	194.35	110540000	158	Q9SIF2		CR88	758	Heat shock protein 90-5, chloroplastic	AT2G04030; AT3G07770	plastid; mitochondrion
151	P16127	0.914886	1.88542	21.2597	5.40968	0.00143295	0.00740021	-0.858834	21.0905	20.4918	20.7592	21.5544	21.7008	21.7592	22	22	15	63.9	63.9	38.9	46.269	0	102.54	184420000	178	P16127	Magnesium-chelatase subunit ChlI-1, chloroplastic	CHLI1	287	Magnesium-chelatase subunit ChlI-1, chloroplastic	AT4G18480	plastid
152	Q680K2	0.888055	1.85068	19.3406	5.40751	0.001436	0.00740021	-0.861139	19.1461	18.4666	19.0018	19.6503	19.8476	19.9419	5	5	5	20.6	20.6	20.6	34.655	0	13.312	17873000	29	Q680K2	Haloacid dehalogenase-like hydrolase domain-containing protein At4g39970		433	Haloacid dehalogenase-like hydrolase domain-containing protein At4g39970	AT4G39970	plastid
153	Q9SR77	-1.15256	0.449826	18.4665	-5.39981	0.00144686	0.00740021	-0.869312	18.8281	19.4324	18.7435	18.0956	18.0612	17.9126	3	3	3	13.9	13.9	13.9	35.035	0	6.3635	4799600	15	Q9SR77	Heme-binding-like protein At3g10130, chloroplastic		783	Heme-binding-like protein At3g10130, chloroplastic	AT3G10130	plastid
154	Q9M8M7	0.8287	1.77608	18.1093	5.39765	0.00144991	0.00740021	-0.871599	17.6954	17.1649	17.7521	18.4008	18.7173	18.6704	3	3	3	9.8	9.8	9.8	48.826	0	8.4231	6191700	9	Q9M8M7	Acetylornithine aminotransferase, chloroplastic/mitochondrial	WIN1	717	Acetylornithine aminotransferase, chloroplastic/mitochondrial	AT1G80600	plastid
155	P56779	-0.601438	0.659097	26.9254	-5.38896	0.00146232	0.00741537	-0.880838	27.4417	27.8395	27.3916	26.4492	26.3872	26.3146	6	6	6	39.8	39.8	39.8	9.3864	0	227.2	2818700000	320	P56779	Cytochrome b559 subunit alpha	psbE	356	Cytochrome b559 subunit alpha	ATCG00580	plastid
156	P56771	-0.565771	0.675594	24.6475	-5.36863	0.00149181	0.00751644	-0.902495	24.9579	25.2289	25.0362	24.2405	24.1704	24.1736	21	21	21	50.3	50.3	50.3	35.356	0	315.58	1072100000	509	P56771	Cytochrome f	petA	350	Cytochrome f	ATCG00540	plastid
157	Q9SFH9	1.01702	2.02373	19.9081	5.31993	0.00156521	0.00783455	-0.954591	19.7011	19.1421	19.2233	20.2654	20.529	20.5098	11	11	11	32.1	32.1	32.1	46.69	0	98.093	47869000	97	Q9SFH9	Delta-aminolevulinic acid dehydratase 1, chloroplastic	HEMB1	750	Delta-aminolevulinic acid dehydratase 1, chloroplastic	AT1G69740	plastid
158	Q9LXX5	-0.770456	0.586232	21.2213	-5.31371	0.00157489	0.00783455	-0.961274	21.7768	21.4432	21.7145	20.8074	20.8196	20.9159	8	8	8	38.9	38.9	38.9	28.63	0	51.573	61586000	92	Q9LXX5	PsbP domain-containing protein 6, chloroplastic	PPD6	687	PsbP domain-containing protein 6, chloroplastic	AT3G56650	plastid
159	F4IUA0;Q93Z84	-1.08512	0.471352	21.1121	-5.28933	0.00161342	0.00797576	-0.987497	21.3085	21.994	21.7575	20.6206	20.5016	20.6005	4	4	4	32.7	32.7	32.7	18.335	0	44.85	61950000	56	F4IUA0;Q93Z84		At2g04039	162	DUF2996 family protein;At2g04039/At2g04039	AT2G04039	plastid
160	Q8VYM4	0.526992	1.44092	23.8456	5.28161	0.00162586	0.00798702	-0.995829	23.5314	23.6687	23.7581	23.9863	23.8647	24.0167	15	15	15	54.2	54.2	54.2	27.748	0	323.31	604480000	308	Q8VYM4		At3g52150	494	30S ribosomal protein 2, chloroplastic	AT3G52150	plastid
161	Q9FV52;F4HQQ8	0.910892	1.88021	17.6477	5.2427	0.00169015	0.00825128	-1.0379	16.9929	17.0217	17.0992	18.0385	18.4146	18.1935	2	2	2	11.7	11.7	11.7	40.424	0	3.3485	2430000	6	Q9FV52;F4HQQ8	Methionine aminopeptidase 1B, chloroplastic	MAP1B;MAP1C	620	Methionine aminopeptidase 1B, chloroplastic;Methionine aminopeptidase 1B	AT1G13270	plastid
162	Q940I2	-0.727114	0.604111	19.2785	-5.19228	0.00177778	0.00862554	-1.09276	19.7245	19.6287	19.4825	18.7629	18.9455	19.0622	1	1	1	6.8	6.8	6.8	37.04	0.00271	3.1509	7466900	10	Q940I2		MED24.18	530	Thioredoxin family protein	AT5G03880	plastid
163	Q9LW85	-0.603546	0.658134	20.0341	-5.17323	0.00181222	0.00873868	-1.11358	20.1628	20.3002	20.4368	19.7688	19.6732	19.8987	16	16	16	25.9	25.9	25.9	81.972	0	54.396	71687000	82	Q9LW85	MAR-binding filament-like protein 1	MFP1	682	MAR-binding filament-like protein 1	AT3G16000	plastid
164	Q9SN86;A8MQK3;Q9ZP06;Q9LKA3	0.604436	1.52038	20.8844	5.15451	0.0018468	0.00885111	-1.13409	20.7927	20.4778	20.4747	21.0989	21.0896	21.1914	12	12	12	50.6	50.6	50.6	42.405	0	122.8	85380000	123	Q9SN86	Malate dehydrogenase, chloroplastic		778	Malate dehydrogenase, chloroplastic	AT3G47520; AT3G15020; AT1G53240	plastid; mitochondrion
165	O23372	-0.643193	0.640294	23.9562	-5.14043	0.00187329	0.00892367	-1.14954	24.3322	24.4882	24.5552	23.7035	23.5156	23.4794	1	1	1	0.6	0.6	0.6	267.06	0.0084951	1.8466	149620000	5	O23372	Histone-lysine N-methyltransferase ATXR3	ATXR3	220	Histone-lysine N-methyltransferase ATXR3	AT4G15180	nucleus
166	F4IHY7	-0.785439	0.580175	19.6904	-5.12123	0.00191011	0.00904428	-1.17067	19.9601	20.2079	19.9882	19.4962	19.1112	19.3283	6	6	6	12.9	12.9	12.9	60.895	0	18.816	20660000	36	F4IHY7		PTAC12	157	Protein PLASTID TRANSCRIPTIONALLY ACTIVE 12, chloroplastic	AT2G34640	plastid
167	Q94AJ9	0.677171	1.599	19.0814	5.09794	0.0019559	0.00920562	-1.19638	18.6559	18.4765	18.9344	19.6272	19.456	19.2246	7	7	7	12	12	12	85.667	0	15.677	19222000	37	Q94AJ9		At1g12800	543	Nucleic acid-binding, OB-fold-like protein	AT1G12800	plastid; extracellular
168	P56795	0.779983	1.71711	19.3876	5.07959	0.00199283	0.00932359	-1.21668	19.1311	18.5741	19.2571	19.8314	19.7672	19.8753	2	2	2	20.6	20.6	20.6	18.586	0	33.158	16972000	22	P56795	50S ribosomal protein L22, chloroplastic	rpl22	362	50S ribosomal protein L22, chloroplastic	ATCG00810	plastid
169	A8MS48;Q8H0X5	-0.600853	0.659364	21.9405	-5.05002	0.00205403	0.00955305	-1.24951	22.2556	22.3402	22.1872	21.7482	21.3835	21.6391	5	5	5	36.7	36.7	36.7	17.858	0	248.57	85394000	81	A8MS48;Q8H0X5		At5g16660	100	Low-density receptor-like protein;Low-density receptor-like protein	AT5G16660	plastid
170	Q9S9M7	0.74124	1.67161	19.5177	5.00502	0.00215123	0.00992733	-1.2997	19.3364	18.8026	19.2684	19.8317	19.9041	20.0752	9	9	9	38.3	38.3	38.3	34.13	0	39.577	36711000	52	Q9S9M7		T24D18.18	734	Nuclear protein	AT1G16080	plastid; nucleus
171	Q9SGS4	0.699988	1.62449	19.8881	5.00119	0.00215976	0.00992733	-1.304	19.6332	19.204	19.6347	20.1794	20.2731	20.4111	8	8	8	30.8	30.8	30.8	33.684	0	32.768	39082000	48	Q9SGS4	Thioredoxin-like protein CDSP32, chloroplastic	CDSP32	752	Thioredoxin-like protein CDSP32, chloroplastic	AT1G76080	plastid
172	Q9LKR8	0.612338	1.52874	20.1027	4.99476	0.00217412	0.00993524	-1.31119	19.7501	19.6141	19.9037	20.4165	20.3209	20.583	9	9	9	30.9	30.9	30.9	48.236	0	64.757	59608000	99	Q9LKR8	Rubisco accumulation factor 1, chloroplastic	RAF1	651	Rubisco accumulation factor 1.1, chloroplastic	AT5G28500	plastid
173	Q39161	0.961449	1.94726	19.5712	4.9745	0.00222012	0.0100384	-1.33392	19.3166	18.5507	19.326	20.0443	20.2286	19.9887	10	10	10	24.6	24.6	24.6	65.504	0	41.362	45180000	54	Q39161	Ferredoxin--nitrite reductase, chloroplastic	NIR1	409	Ferredoxin--nitrite reductase, chloroplastic	AT2G15620	plastid
174	Q05758	0.703304	1.62823	20.7906	4.97358	0.00222225	0.0100384	-1.33496	20.6018	20.1892	20.4586	20.9644	21.0564	21.2594	12	12	12	27.9	27.9	27.9	63.812	0	95.842	71481000	86	Q05758	Ketol-acid reductoisomerase, chloroplastic		393	Ketol-acid reductoisomerase, chloroplastic	AT3G58610	plastid
175	Q43349;F4JAF3	0.5648	1.47918	23.3412	4.96339	0.00224581	0.0100869	-1.34641	23.3135	23.0415	23.1533	23.6764	23.3778	23.5996	11	11	11	46.5	46.5	46.5	36.007	0	323.31	491370000	354	Q43349;F4JAF3	29 kDa ribonucleoprotein, chloroplastic	CP29A;CP29	426	29 kDa ribonucleoprotein, chloroplastic;Chloroplast RNA-binding protein 29	AT3G53460	plastid
176	P55228	0.810891	1.75429	20.9066	4.95774	0.00225902	0.0100886	-1.35277	20.5585	20.1073	20.7729	21.1559	21.2062	21.3259	15	15	15	42.3	42.3	42.3	56.65	0	68.67	112140000	113	P55228	Glucose-1-phosphate adenylyltransferase small subunit, chloroplastic	APS1	335	Glucose-1-phosphate adenylyltransferase small subunit, chloroplastic	AT5G48300	plastid
177	Q9LU21	-0.718274	0.607824	20.0824	-4.9409	0.00229885	0.0102085	-1.37174	20.3026	20.5646	20.3687	19.5717	19.9124	19.7979	1	1	1	12.3	12.3	12.3	22.418	0	9.0331	11864000	8	Q9LU21	Photosynthetic NDH subunit of subcomplex B 3, chloroplastic	PNSB3	667	Photosynthetic NDH subunit of subcomplex B 3, chloroplastic	AT3G16250	plastid
178	Q8GWV1;F4IBX4;F4IBX5	-0.632288	0.645153	20.1239	-4.9312	0.00232218	0.0102541	-1.3827	20.2661	20.4953	20.4317	20.013	19.7609	19.7483	5	5	5	26.2	26.2	26.2	42.579	0	67.896	18085000	49	Q8GWV1;F4IBX4;F4IBX5		At1g78915	150	At1g78915;Tetratricopeptide repeat (TPR)-like superfamily protein;Tetratricopeptide repeat (TPR)-like superfamily protein	AT1G78915	plastid
179	Q9XF88	-0.71761	0.608104	24.6701	-4.92555	0.00233587	0.0102569	-1.38908	24.9581	25.3863	25.0497	24.1395	24.273	24.1155	12	12	11	53	53	53	31.193	0	323.31	1543400000	471	Q9XF88	Chlorophyll a-b binding protein CP29.2, chloroplastic	LHCB4.2	817	Chlorophyll a-b binding protein CP29.2, chloroplastic	AT3G08940	plastid
180	P56755	-0.599072	0.660178	18.7251	-4.91615	0.00235886	0.0103003	-1.39971	18.9459	18.9013	19.1034	18.3109	18.5697	18.6263	1	1	1	7	7	7	20.086	0	3.4745	4074500	13	P56755	NAD(P)H-quinone oxidoreductase subunit I, chloroplastic	ndhI	340	NAD(P)H-quinone oxidoreductase subunit I, chloroplastic	ATCG01090	plastid
181	Q9M2P7	-0.698264	0.616313	22.4431	-4.89017	0.00242377	0.0105189	-1.42918	22.6796	22.7762	23.084	22.3106	21.8996	21.975	14	14	14	70.8	70.8	70.8	34.091	0	135.05	174720000	167	Q9M2P7	Probable plastid-lipid-associated protein 9, chloroplastic	PAP9	707	Probable plastid-lipid-associated protein 9, chloroplastic	AT3G58010	plastid
182	Q9SR19	0.736653	1.66631	19.6442	4.88548	0.00243567	0.0105189	-1.4345	19.2698	19.2946	19.2212	19.8235	20.1231	20.2354	6	6	6	25.8	25.8	25.8	50.199	0	16.607	24844000	22	Q9SR19	Rubisco accumulation factor 2, chloroplastic	RAF2	781	Rubisco accumulation factor 1.2, chloroplastic	AT3G04550	plastid
183	Q9SLI4	-0.936481	0.522506	19.5333	-4.87769	0.00245564	0.0105472	-1.44336	20.1356	19.6998	20.0526	19.4677	18.8725	19.0242	4	4	4	27.7	27.7	27.7	21.874	0	28.372	12867000	19	Q9SLI4		F20D21.31	776	At1g54500/F20D21_31	AT1G54500	plastid; nucleus
184	Q9SSA5	-0.527547	0.693733	22.5387	-4.86647	0.00248471	0.010614	-1.45614	22.8133	22.6477	23.0957	22.306	22.1583	22.2697	22	22	22	57	57	57	47.981	0	323.31	548700000	461	Q9SSA5	Peptidyl-prolyl cis-trans isomerase CYP38, chloroplastic	CYP38	788	Peptidyl-prolyl cis-trans isomerase CYP38, chloroplastic	AT3G01480	plastid
185	Q9SUI6	-0.454506	0.72976	24.3692	-4.85775	0.00250756	0.0106537	-1.46607	24.5939	24.7821	24.7861	24.0863	23.9425	23.9638	6	6	2	56.6	56.6	17.9	15.273	0	263.06	513840000	250	Q9SUI6	Photosystem I reaction center subunit VI-2, chloroplastic	PSAH2	797	Photosystem I reaction center subunit VI-2, chloroplastic	AT1G52230	plastid
186	Q9SI75	0.812594	1.75637	20.2369	4.84776	0.00253404	0.0106952	-1.47748	19.9635	19.4268	20.0323	20.571	20.6015	20.7094	23	23	23	43.7	43.7	43.7	86.057	0	170.88	112950000	161	Q9SI75	Elongation factor G, chloroplastic	CPEFG	756	Elongation factor G, chloroplastic	AT1G62750	plastid
187	Q8S9L5	0.852023	1.80503	19.5906	4.84206	0.00254929	0.0106952	-1.48399	19.2492	18.7598	19.4972	19.9847	20.0622	20.1392	21	21	21	39.1	39.1	39.1	61.733	0	69.872	65405000	110	Q8S9L5	Trigger factor-like protein TIG, Chloroplastic	TIG	488	Trigger factor-like protein TIG, Chloroplastic	AT5G55220	plastid
188	Q8LBS4;F4IUG7	0.682443	1.60485	21.2146	4.83608	0.00256542	0.0106952	-1.49084	21.0075	20.7928	20.8419	21.2886	21.6323	21.5702	3	3	3	29.1	29.1	29.1	19.125	0	24.453	36413000	32	Q8LBS4;F4IUG7	Monothiol glutaredoxin-S12, chloroplastic	GRXS12;At2g20270	471	Monothiol glutaredoxin-S12, chloroplastic;Thioredoxin superfamily protein	AT2G20270	plastid
189	Q07473	-0.608427	0.655912	25.2039	-4.82948	0.00258331	0.0106952	-1.49838	25.6997	25.8448	25.7956	24.815	24.7925	24.6467	9	8	8	33.8	25.2	25.2	31.139	0	120.56	903630000	234	Q07473	Chlorophyll a-b binding protein CP29.1, chloroplastic	LHCB4.1	394	Chlorophyll a-b binding protein CP29.1, chloroplastic	AT5G01530	plastid
190	Q9FI56;P42762	0.55877	1.47301	22.5738	4.82874	0.00258535	0.0106952	-1.49924	22.1886	22.2125	22.6267	22.8957	22.7642	22.754	44	44	18	60.4	60.4	28.7	103.45	0	323.31	455260000	421	Q9FI56	Chaperone protein ClpC1, chloroplastic	CLPC1	600	Chaperone protein ClpC1, chloroplastic	AT5G50920; AT5G51070	plastid
191	Q9XJ27	1.09601	2.13762	20.9503	4.78567	0.00270586	0.0111351	-1.54869	20.1722	19.9279	20.9384	21.5588	21.2176	21.4984	6	6	6	33.7	33.7	33.7	22.577	0	106.61	87737000	81	Q9XJ27	30S ribosomal protein S9, chloroplastic	RPS9	832	30S ribosomal protein S9, chloroplastic	AT1G74970	plastid
192	O81439	-0.793141	0.577086	22.5797	-4.72193	0.00289596	0.0118285	-1.62239	22.6516	23.1693	23.3073	22.278	22.0257	22.0776	28	28	27	75.5	75.5	75.5	34.948	0	323.31	453820000	358	O81439	Probable plastid-lipid-associated protein 1, chloroplastic	PAP1	262	Probable plastid-lipid-associated protein 1, chloroplastic	AT4G04020	plastid
193	Q9SZB2	0.521624	1.43557	19.6601	4.71919	0.00290446	0.0118285	-1.62557	19.3808	19.365	19.3943	19.8697	20.0872	19.9392	3	3	3	13.8	13.8	13.8	30.105	0	19.603	14425000	16	Q9SZB2	Protein TIC 22, chloroplastic	TIC22	812	Protein TIC 22, chloroplastic	AT4G33350	plastid
194	A0A1P8B9P2;O65220	-0.679585	0.624345	18.0097	-4.71296	0.00292388	0.0118462	-1.6328	18.4551	17.9805	18.3433	17.6065	17.8768	17.952	2	2	2	11.7	11.7	11.7	31.385	0	39.37	3473200	9	A0A1P8B9P2;O65220	Peptidyl-prolyl cis-trans isomerase CYP28, chloroplastic	CYP28	73	Peptidylprolyl isomerase;Peptidyl-prolyl cis-trans isomerase CYP28, chloroplastic	AT5G35100	plastid
195	Q94K97	0.594876	1.51034	21.165	4.69667	0.00297541	0.011942	-1.65176	20.9426	20.5682	21.1232	21.4303	21.2698	21.4144	5	5	5	26	26	26	34.856	0	63.391	56466000	42	Q94K97		At5g24490	560	30S ribosomal protein	AT5G24490	plastid
196	Q9FY69	-0.822136	0.565604	23.0462	-4.69589	0.0029779	0.011942	-1.65267	23.7028	23.2855	23.603	22.3357	22.7615	22.7203	1	1	1	4	4	4	36.444	0	4.2436	64445000	13	Q9FY69	Transcription factor bHLH143	BHLH143	628	Transcription factor bHLH143	AT5G09460	nucleus
197	Q8VZ90;F4K452	-0.596244	0.661474	18.6007	-4.6649	0.00307885	0.0122841	-1.68885	18.886	18.9487	18.7143	18.4445	18.3134	18.3975	1	1	1	8.2	8.2	8.2	43.159	0	25.64	2743200	9	Q8VZ90;F4K452		At5g20140	195	SOUL heme-binding family protein;SOUL heme-binding family protein	AT5G20140	plastid
198	P56794	0.695002	1.61889	18.5299	4.64118	0.0031587	0.0125391	-1.71664	18.4196	17.9306	17.8908	19.0473	18.8646	18.8311	3	3	3	16.2	16.2	16.2	14.163	0	4.9275	7100500	7	P56794	50S ribosomal protein L20, chloroplastic	rpl20	361	50S ribosomal protein L20, chloroplastic	ATCG00660	plastid
199	Q9LU01	-0.58866	0.66496	20.975	-4.62808	0.0032038	0.0126542	-1.73202	21.1468	21.2978	21.5378	20.8658	20.6996	20.5107	7	7	7	30	30	30	31.816	0	24.928	42668000	35	Q9LU01		CEST	666	Ycf3-interacting protein 1, chloroplastic	AT5G44650	plastid
200	P52032;Q9SZ54	0.567869	1.48233	21.4228	4.61774	0.0032399	0.0126958	-1.74418	21.3095	20.9625	21.3456	21.6176	21.669	21.7097	9	9	9	49.6	49.6	49.6	26.015	0	36.06	82100000	91	P52032	Phospholipid hydroperoxide glutathione peroxidase 1, chloroplastic	GPX1	333	Phospholipid hydroperoxide glutathione peroxidase 1, chloroplastic	AT2G25080; AT4G31870	plastid
201	A0A1P8BG37;O82660	-0.522331	0.696246	24.088	-4.61582	0.00324663	0.0126958	-1.74643	24.3966	24.5796	24.5758	23.8042	23.6389	23.7596	29	29	29	68.8	68.8	68.8	46.913	0	323.31	1520000000	684	A0A1P8BG37;O82660	Photosystem II stability/assembly factor HCF136, chloroplastic	HCF136	86	Photosystem II stability/assembly factor, chloroplast (HCF136);Photosystem II stability/assembly factor HCF136, chloroplastic	AT5G23120	plastid
202	P56765	0.623325	1.54042	18.7227	4.58769	0.00334744	0.012965	-1.77961	18.5225	18.0523	18.4014	19.1135	19.1674	18.8855	3	3	3	9	9	9	55.635	0	5.0481	8030900	9	P56765	Acetyl-coenzyme A carboxylase carboxyl transferase subunit beta, chloroplastic	accD	347	Acetyl-coenzyme A carboxylase carboxyl transferase subunit beta, chloroplastic	ATCG00500	plastid
203	Q9SD66	-0.78258	0.581326	23.4212	-4.58741	0.00334847	0.012965	-1.77994	23.6347	23.9685	24.1994	23.1989	22.6664	23.0091	6	6	6	50	50	50	10.53	0	231.98	291850000	107	Q9SD66		F13I12.120	744	Thylakoid soluble phosphoprotein	AT3G47070	plastid
204	Q9ZV24	0.682659	1.6051	21.375	4.5712	0.00340816	0.0131314	-1.79911	21.0698	20.7299	21.4329	21.7192	21.5124	21.7838	4	4	4	54.7	54.7	54.7	15.482	0	60.647	49072000	48	Q9ZV24	Outer envelope pore protein 16-1, chloroplastic	OEP161	846	Outer envelope pore protein 16-1, chloroplastic	AT2G28900	plastid
205	Q9LUB2;F4K083;A8MS79	0.52547	1.4394	18.6476	4.55383	0.00347343	0.0132434	-1.81969	18.3132	18.2649	18.3819	18.7589	19.0266	19.0337	6	6	6	28.2	28.2	28.2	41.968	0	12.56	8314600	11	Q9LUB2;F4K083;A8MS79		At5g48220	671	Indole-3-glycerol-phosphate synthase;Indole-3-glycerol-phosphate synthase;Indole-3-glycerol-phosphate synthase	AT5G48220	plastid
206	Q8H7F6	0.568159	1.48263	20.4091	4.55008	0.00348772	0.0132434	-1.82415	20.205	19.8531	20.1905	20.6986	20.5721	20.7716	6	6	6	39.2	39.2	39.2	32.205	0	19.242	23597000	24	Q8H7F6	Bifunctional monothiol glutaredoxin-S16, chloroplastic	GRXS16	461	Bifunctional monothiol glutaredoxin-S16, chloroplastic	AT2G38270	plastid
207	Q9C9I7	-0.543488	0.68611	22.7656	-4.55006	0.00348777	0.0132434	-1.82417	23.1221	23.2539	23.0632	22.4511	22.3937	22.5019	23	23	23	64.8	64.8	64.8	31.727	0	323.31	506060000	351	Q9C9I7		F26A9.12	587	Rieske (2Fe-2S) domain-containing protein	AT1G71500	plastid; mitochondrion
208	Q8H124	-0.65435	0.635362	20.3433	-4.50067	0.00368214	0.0138358	-1.88299	20.6283	20.9306	20.489	19.9593	20.0876	20.1346	4	4	4	30	30	30	30.471	0	19.947	33262000	27	Q8H124	Uncharacterized protein At2g34460, chloroplastic		460	Uncharacterized protein At2g34460, chloroplastic	AT2G34460	plastid
209	Q8LD49	0.466751	1.38199	21.4031	4.49862	0.00369044	0.0138358	-1.88544	21.2537	21.0746	21.3702	21.5564	21.5989	21.5883	3	3	3	20.9	20.9	20.9	19.648	0	9.4357	45042000	44	Q8LD49	Thioredoxin X, chloroplastic	ATHX	475	Thioredoxin X, chloroplastic	AT1G50320	plastid
210	Q6NMA9;A0A1P8BBQ8	0.510541	1.42458	18.3524	4.49711	0.00369659	0.0138358	-1.88724	18.0862	17.9293	17.9591	18.4887	18.7025	18.7743	4	4	4	21.8	21.8	21.8	40.741	0	13.338	8165100	12	Q6NMA9;A0A1P8BBQ8		At5g45170	435	At5g45170;Haloacid dehalogenase-like hydrolase (HAD) superfamily protein	AT5G45170	plastid
211	P14671;P25269	0.447588	1.36376	18.7535	4.48924	0.00372879	0.0138896	-1.89665	18.6074	18.377	18.429	18.9865	18.9169	19.0889	3	3	3	10.4	10.4	10.4	50.925	0	12.592	6267800	14	P14671;P25269	Tryptophan synthase beta chain 1, chloroplastic;Tryptophan synthase beta chain 2, chloroplastic	TSB1;TSB2	283	Tryptophan synthase beta chain 1, chloroplastic;Tryptophan synthase beta chain 2, chloroplastic	AT5G54810; AT4G27070	plastid
212	Q9FWS4	0.519081	1.43304	20.5022	4.485	0.00374629	0.0138896	-1.90173	20.0997	20.3183	20.1974	20.7831	20.6511	20.7916	6	6	6	49.3	49.3	49.3	16.033	0	55.198	73908000	92	Q9FWS4	50S ribosomal protein L31, chloroplastic	RPL31	623	50S ribosomal protein L31, chloroplastic	AT1G75350	plastid
213	Q9LVM2	-0.705889	0.613065	18.5906	-4.47254	0.0037982	0.0140159	-1.91665	18.6401	18.9714	19.0622	18.4785	18.1633	18.2893	4	4	4	23.4	23.4	23.4	23.398	0	8.1584	6866700	17	Q9LVM2	NAD(P)H-quinone oxidoreductase subunit N, chloroplastic	ndhN	674	NAD(P)H-quinone oxidoreductase subunit N, chloroplastic	AT5G58260	plastid
214	P56792	0.594862	1.51033	20.1971	4.43527	0.00395834	0.0144794	-1.96144	20.0717	19.779	19.7381	20.6281	20.519	20.3905	8	8	8	61.5	61.5	61.5	13.582	0	73.57	63134000	82	P56792	50S ribosomal protein L14, chloroplastic	rpl14	359	50S ribosomal protein L14, chloroplastic	ATCG00780	plastid
215	A0A1P8B4V5;Q8LDD3	-0.674805	0.626417	19.03	-4.42962	0.0039833	0.0144794	-1.96826	19.3505	19.5825	19.1986	18.5922	18.7961	18.8156	1	1	1	21.6	21.6	21.6	17.098	0	8.3544	4653200	9	A0A1P8B4V5;Q8LDD3	Protein CURVATURE THYLAKOID 1D, chloroplastic	CURT1D	61	CURVATURE THYLAKOID 1D-like protein;Protein CURVATURE THYLAKOID 1D, chloroplastic	AT4G38100	plastid
216	P36212;P36210	0.528758	1.44269	26.7212	4.42783	0.00399124	0.0144794	-1.97042	26.6787	27.0406	26.3738	26.6972	26.7786	26.4358	12	12	12	59.4	59.4	59.4	19.682	0	259.9	2244700000	310	P36212;P36210	50S ribosomal protein L12-3, chloroplastic;50S ribosomal protein L12-1, chloroplastic	RPL12C;RPL12A	312	50S ribosomal protein L12-3, chloroplastic;50S ribosomal protein L12-1, chloroplastic	AT3G27850; AT3G27830	plastid
217	B3H631;P42732	0.883072	1.8443	19.6322	4.42642	0.0039975	0.0144794	-1.97211	19.2503	18.8262	19.4598	20.4132	19.7769	20.1837	3	3	3	31.2	31.2	31.2	14.412	0	10.687	18670000	21	B3H631;P42732	30S ribosomal protein S13, chloroplastic	At5g14320;RPS13	107	Ribosomal protein S13/S18 family;30S ribosomal protein S13, chloroplastic	AT5G14320	plastid
218	Q94F00	0.489088	1.40356	19.0514	4.40658	0.00408681	0.014735	-1.99607	18.916	18.5955	18.7417	19.2885	19.3776	19.2683	2	2	2	8.9	8.9	8.9	40.445	0	5.818	10280000	19	Q94F00	Phosphatase IMPL1, chloroplastic	IMPL1	552	Phosphatase IMPL1, chloroplastic	AT1G31190	plastid
219	F4IT21	0.616469	1.53312	19.9305	4.38661	0.00417896	0.0149985	-2.02025	19.6628	19.6404	19.4888	20.1448	20.4496	20.2479	8	8	2	22.8	22.8	8.7	32.167	0	44.712	34831000	51	F4IT21		At2g43945	161	Uncharacterized protein	AT2G43945	plastid
220	Q9XFT3	-0.603955	0.657948	25.7071	-4.3693	0.00426071	0.0152102	-2.04125	26.0316	26.3082	26.352	25.4033	25.0846	25.2487	21	19	19	50.4	50.4	50.4	23.866	0	316.05	2058800000	612	Q9XFT3	Oxygen-evolving enhancer protein 3-1, chloroplastic	PSBQ1	823	Oxygen-evolving enhancer protein 3-1, chloroplastic	AT4G21280	plastid
221	P56753	-0.526254	0.694355	21.6357	-4.36597	0.00427666	0.0152102	-2.0453	21.7051	21.9217	22.0146	21.3985	21.3084	21.1689	6	6	6	21.4	21.4	21.4	45.502	0	10.66	39590000	22	P56753	NAD(P)H-quinone oxidoreductase subunit H, chloroplastic	ndhH	338	NAD(P)H-quinone oxidoreductase subunit H, chloroplastic	ATCG01110	plastid
222	O80852	-0.859752	0.551047	19.3	-4.34243	0.00439116	0.0155471	-2.07394	19.407	19.9089	19.7354	18.7572	19.0723	18.8387	3	3	3	19.5	19.5	19.5	24.146	0	16.059	8862800	15	O80852	Glutathione S-transferase F9	GSTF9	256	Glutathione S-transferase F9	AT2G30860	cytosol
223	Q04836	0.513551	1.42756	24.651	4.3334	0.00443604	0.0155791	-2.08496	24.5215	24.4229	24.6543	24.9226	24.5931	24.725	15	15	15	48	48	48	35.787	0	323.31	1238800000	554	Q04836	31 kDa ribonucleoprotein, chloroplastic	CP31A	391	31 kDa ribonucleoprotein, chloroplastic	AT4G24770	plastid
224	Q39102	-0.999223	0.500269	20.0928	-4.33264	0.00443985	0.0155791	-2.08589	20.6286	21.0111	20.1816	19.5748	19.8077	19.4955	22	3	3	36.3	6.4	6.4	76.758	0	8.5272	19156000	24	Q39102	ATP-dependent zinc metalloprotease FTSH 1, chloroplastic	FTSH1	406	ATP-dependent zinc metalloprotease FTSH 1, chloroplastic	AT1G50250	plastid
225	P56766	-3.11253	0.11562	20.0904	-4.3266	0.00447015	0.0155979	-2.09326	21.6431	22.5229	20.7234	19.1449	19.3731	17.2338	1	1	1	1.3	1.3	1.3	83.23	0	3.9195	14802000	8	P56766	Photosystem I P700 chlorophyll a apoprotein A1	psaA	348	Photosystem I P700 chlorophyll a apoprotein A1	ATCG00350	plastid
226	Q9XIN6	-0.700846	0.615211	19.1166	-4.32368	0.00448488	0.0155979	-2.09682	19.2619	19.3065	19.7336	18.9064	18.6544	18.8417	2	2	2	17.4	17.4	17.4	21.76	0	3.8488	7511200	16	Q9XIN6		At2g27290	831	At2g27290	AT2G27290	plastid
227	P56754	-0.439335	0.737474	19.0774	-4.31542	0.00452684	0.0156139	-2.10691	19.3267	19.2704	19.2503	18.8113	18.9234	18.869	3	3	3	29.7	29.7	29.7	18.558	0	8.6181	13110000	27	P56754	NAD(P)H-quinone oxidoreductase subunit J, chloroplastic	ndhJ	339	NAD(P)H-quinone oxidoreductase subunit J, chloroplastic	ATCG00420	plastid
228	Q9ZQ78	-1.03374	0.488441	19.4683	-4.31496	0.00452922	0.0156139	-2.10748	19.9225	19.8446	20.0869	19.5263	18.8774	18.6223	3	3	3	21.8	21.8	21.8	19.028	0	9.3965	13558000	25	Q9ZQ78			836	Uncharacterized protein At2g03420	AT2G03420	plastid
229	A0A1P8BBK0;A0A1P8BBJ5;Q9LU64;A0A1P8BBM1;F4JHF1	-0.512894	0.700815	19.534	-4.3059	0.00457577	0.0157055	-2.11857	19.5766	19.8077	19.89	19.3863	19.2133	19.2691	4	4	4	21.9	21.9	21.9	27.226	0	9.1894	18451000	27	A0A1P8BBK0;A0A1P8BBJ5;Q9LU64;A0A1P8BBM1	Superoxide dismutase [Fe] 2, chloroplastic	FSD2	75	Superoxide dismutase;Superoxide dismutase;Superoxide dismutase [Fe] 2, chloroplastic;Superoxide dismutase	AT5G51100; AT4G00651	plastid; extracellular
230	Q9FVR6	-0.514437	0.700066	21.4858	-4.29673	0.0046235	0.0158003	-2.12981	21.5821	21.8925	21.8035	21.1856	21.1026	21.2374	10	10	10	42.6	42.6	42.6	31.978	0	159.37	101240000	100	Q9FVR6	Uncharacterized protein At1g32220, chloroplastic		622	Uncharacterized protein At1g32220, chloroplastic	AT1G32220	plastid
231	O23680	0.564992	1.47938	17.2164	4.29021	0.00465771	0.0158154	-2.1378	16.7408	16.7697	16.7211	17.6118	17.5817	17.7835	2	2	2	7.1	7.1	7.1	32.925	0	7.7186	2211900	7	O23680	Translocase of chloroplast 33, chloroplastic	TOC33	225	Translocase of chloroplast 33, chloroplastic	AT1G02280	plastid
232	Q9SAC6;Q9STV0	0.742079	1.67258	18.6105	4.28823	0.00466816	0.0158154	-2.14022	18.0088	17.9269	18.5488	18.9719	19.1731	18.8765	12	12	12	11	11	11	156.58	0	21.265	21150000	27	Q9SAC6	Alpha-glucan water dikinase 1, chloroplastic	GWD1	737	Alpha-glucan water dikinase 1, chloroplastic	AT1G10760; AT4G24450	plastid
233	Q8VY70	0.572534	1.48713	21.7144	4.27838	0.00472056	0.0159243	-2.15232	21.4174	21.2029	21.7649	22.0884	21.8951	22.0231	16	16	16	57.4	57.4	57.4	27.219	0	113.07	244980000	195	Q8VY70		At1g62780	491	Dimethylallyl, adenosine tRNA methylthiotransferase	AT1G62780	plastid
234	F4JW56;Q9SCY3	-0.683788	0.622529	21.105	-4.27132	0.00475856	0.0159839	-2.161	21.6389	21.5988	21.3075	20.6935	20.7022	20.8742	4	4	4	32.8	32.8	32.8	19.113	0	6.3305	34523000	23	F4JW56;Q9SCY3	Peptidyl-prolyl cis-trans isomerase;Photosynthetic NDH subunit of lumenal location 4, chloroplastic	FKBP16-2;PNSL4	189	Peptidylprolyl isomerase;Photosynthetic NDH subunit of lumenal location 4, chloroplastic	AT4G39710	plastid
235	Q93Z11	-0.627055	0.647497	20.3147	-4.25625	0.00484071	0.0161906	-2.17955	20.7229	20.7706	20.3985	19.9281	20.1482	20.0226	3	3	3	12.3	12.3	12.3	33.439	0	7.575	29302000	37	Q93Z11		At5g37360	526	AT5g37360/MNJ8_150	AT5G37360	plastid
236	P47999;B9DFR6;Q43725;F4J9F7	0.686678	1.60957	21.8881	4.21873	0.00505229	0.0168267	-2.22588	21.7605	21.3282	21.6544	22.111	22.2147	22.3032	23	23	23	74	74	74	41.656	0	197.75	263780000	230	P47999	Cysteine synthase, chloroplastic/chromoplastic	OASB	326	Cysteine synthase, chloroplastic/chromoplastic	AT2G43750; AT3G59760	plastid; mitochondrion
237	O49562	0.609587	1.52582	20.2886	4.21167	0.00509328	0.0168528	-2.23463	20.0266	19.7323	20.1134	20.4723	20.564	20.7423	12	12	12	46.4	46.4	46.4	43.683	0	143.19	51742000	92	O49562	Pyruvate, phosphate dikinase regulatory protein 1, chloroplastic	RP1	236	Pyruvate, phosphate dikinase regulatory protein 1, chloroplastic	AT4G21210	plastid
238	Q9FN48;A0A1P8BCX7	-0.504314	0.704996	22.9201	-4.20986	0.0051038	0.0168528	-2.23687	23.3144	23.3116	23.1498	22.6173	22.5727	22.7298	19	19	19	49.6	49.6	49.6	41.285	0	323.31	353210000	294	Q9FN48;A0A1P8BCX7	Calcium sensing receptor, chloroplastic	CAS	614	Calcium sensing receptor, chloroplastic;Calcium sensing receptor	AT5G23060	plastid
239	Q8H1Q1;B6EUA5;A0A178W1Q3	-0.428498	0.743035	20.4298	-4.20164	0.00515207	0.0168528	-2.24706	20.7107	20.4804	20.7456	20.2104	20.254	20.3451	10	10	10	45.7	45.7	45.7	30.064	0	57.916	50677000	91	Q8H1Q1;B6EUA5;A0A178W1Q3	Thylakoid lumenal protein At1g12250, chloroplastic	At1g12250	110	Thylakoid lumenal protein TL20.3, chloroplastic;Pentapeptide repeat-containing protein;Pentapeptide repeat-containing protein	AT1G12250	plastid
240	Q8H103	0.665206	1.58579	17.5365	4.20142	0.00515339	0.0168528	-2.24734	17.1793	17.0095	16.9927	17.9674	17.7733	18.2519	2	2	2	5.5	5.5	5.5	67.048	0	13.768	1833900	5	Q8H103	Glucose-6-phosphate isomerase 1, chloroplastic	PGI1	458	Glucose-6-phosphate isomerase 1, chloroplastic	AT4G24620	plastid
241	F4HTV6	-1.04377	0.485057	21.5011	-4.19906	0.00516732	0.0168528	-2.25026	22.2876	22.0929	21.724	20.8681	21.2279	20.6995	1	1	1	3	3	3	33.464	0.0061805	2.0698	26090000	19	F4HTV6		RLP16	144	Putative receptor-like protein 16	AT1G74200	cytosol
242	Q9SS82	-1.56016	0.339112	18.9276	-4.18921	0.005226	0.0169215	-2.26249	19.7144	19.5961	19.6685	19.0658	17.7812	17.8651	4	4	4	26.4	26.4	26.4	29.249	0	6.5907	10322000	18	Q9SS82		MZB10.8	787	8-amino-7-oxononanoate synthase	AT3G09050	plastid
243	Q9SX68	0.788151	1.72686	20.9052	4.18633	0.00524334	0.0169215	-2.26607	20.8005	20.3696	20.3364	21.1853	21.0181	21.5737	3	3	3	18.8	18.8	18.8	18.726	0	32.646	34106000	34	Q9SX68	50S ribosomal protein L18, chloroplastic	RPL18	804	50S ribosomal protein L18, chloroplastic	AT1G48350	plastid
244	Q8GY91	-0.491875	0.7111	18.7174	-4.17874	0.00528925	0.0169215	-2.27551	18.9076	18.8163	19.0319	18.4368	18.4756	18.7214	1	1	1	5.5	5.5	5.5	36.239	0.0013699	3.2884	3325600	10	Q8GY91	Putative L-ascorbate peroxidase 6	APX6	454	Putative L-ascorbate peroxidase 6	AT4G32320	cytosol
245	P25697	0.489644	1.4041	23.1619	4.17663	0.00530208	0.0169215	-2.27813	23.1093	22.7164	23.1351	23.2529	23.3578	23.478	18	18	18	52.9	52.9	52.9	44.463	0	323.31	578160000	345	P25697	Phosphoribulokinase, chloroplastic		298	Phosphoribulokinase, chloroplastic	AT1G32060	plastid
246	Q9ASS6	-0.479999	0.716978	20.652	-4.17662	0.00530211	0.0169215	-2.27814	20.8366	20.995	20.9044	20.365	20.4133	20.5749	6	6	6	37.5	37.5	37.5	28.306	0	50.113	50779000	71	Q9ASS6	Photosynthetic NDH subunit of lumenal location 5, chloroplastic	PNSL5	568	Photosynthetic NDH subunit of lumenal location 5, chloroplastic	AT5G13120	plastid
247	Q9S7W1;F4IGY6	-0.438375	0.737966	19.677	-4.17409	0.00531756	0.0169215	-2.28129	19.723	19.8196	20.0154	19.5835	19.4361	19.4402	4	4	4	32.2	32.2	32.2	30.211	0	20.494	23741000	51	Q9S7W1;F4IGY6	Chlorophyll a-b binding protein CP29.3, chloroplastic	LHCB4.3	729	Chlorophyll a-b binding protein CP29.3, chloroplastic;Chlorophyll a-b binding protein, chloroplastic	AT2G40100	plastid
248	Q9LZ45;Q9ZUS0;Q9LZT0;Q9FFC0;Q9LQQ4;P40283;O23629;Q9SI96;Q9SF55;Q9LFF6	-0.595259	0.661926	19.8686	-4.16122	0.00539693	0.0171048	-2.29733	20.3027	20.0807	19.9654	19.5614	19.4846	19.7754	2	2	2	18.2	18.2	18.2	14.544	0.002649	2.8729	8827600	2	Q9LZ45;Q9ZUS0;Q9LZT0;Q9FFC0;Q9LQQ4;P40283;O23629;Q9SI96;Q9SF55;Q9LFF6	Histone H2B.9;Histone H2B.4;Histone H2B.7;Histone H2B.10;Histone H2B.1;Histone H2B.11;Histone H2B.6;Histone H2B.3;Histone H2B.5;Histone H2B.8	H2B	223	Histone H2B.9;Histone H2B.4;Histone H2B.7;Histone H2B.10;Histone H2B.1;Histone H2B.11;Histone H2B.6;Histone H2B.3;Histone H2B.5;Histone H2B.8	AT5G02570; AT2G37470; AT3G46030; AT5G22880; AT1G07790; AT5G59910; AT3G45980; AT2G28720; AT3G09480; AT3G53650	nucleus
249	Q9FG89	-0.565303	0.675813	18.462	-4.14868	0.0054755	0.0172537	-2.31297	18.6134	18.7757	18.7452	18.4117	18.0898	18.3271	1	1	1	8	8	8	23.746	0	4.3906	2949000	3	Q9FG89	Photosynthetic NDH subunit of subcomplex B 5, chloroplastic	PNSB5	596	Photosynthetic NDH subunit of subcomplex B 5, chloroplastic	AT5G43750	plastid
250	O48737	0.451917	1.36786	23.8078	4.14586	0.00549329	0.0172537	-2.31648	23.6787	23.3316	23.7649	23.9541	23.8162	23.9335	10	10	10	49.7	49.7	49.7	19.664	0	241.89	584510000	296	O48737	Thioredoxin M1, chloroplastic		229	Thioredoxin M1, chloroplastic	AT1G03680	plastid
251	O78310	0.438372	1.35507	21.6182	4.14327	0.00550976	0.0172537	-2.31972	21.4325	21.5628	21.4761	21.8862	21.7002	21.9167	4	4	4	36.1	36.1	36.1	22.244	0	205.15	94022000	86	O78310	Superoxide dismutase [Cu-Zn] 2, chloroplastic	CSD2	248	Superoxide dismutase [Cu-Zn] 2, chloroplastic	AT2G28190	plastid
252	Q9STE8	0.589678	1.50491	18.0996	4.13658	0.00555248	0.0173184	-2.32808	17.778	17.5498	17.6763	18.2407	18.4591	18.7095	3	3	3	6	6	6	89.188	0	4.6619	5356400	5	Q9STE8	Protein TOC75-3, chloroplastic	TOC75-3	790	Protein TOC75-3, chloroplastic	AT3G46740	plastid
253	P25701;F4HWZ6	0.528376	1.4423	21.1727	4.11472	0.00569473	0.0176532	-2.35546	20.9287	20.8029	21.062	21.4127	21.1412	21.5862	3	1	1	27.2	15.4	15.4	14.528	0	48.074	31643000	33	P25701;F4HWZ6	Acyl carrier protein 2, chloroplastic	ACP2;ACP3	299	Acyl carrier protein 2, chloroplastic;Acyl carrier protein 3	AT1G54580; AT1G54630	plastid
254	Q9SCY0	0.846258	1.79783	20.6155	4.11321	0.00570471	0.0176532	-2.35735	20.0839	19.7522	20.6917	21.0238	20.9496	21.0426	11	11	11	22.2	22.2	22.2	67.988	0	50.545	48549000	62	Q9SCY0	Phosphoglucomutase, chloroplastic	PGMP	741	Phosphoglucomutase, chloroplastic	AT5G51820	plastid
255	O82291	-0.50782	0.703284	23.3195	-4.10545	0.00575627	0.0177428	-2.36708	23.4731	23.8957	23.6992	23.0468	22.921	22.9131	10	10	10	39.6	39.6	39.6	40.505	0	219.69	493790000	178	O82291	Probable plastid-lipid-associated protein 3, chloroplastic	PAP3	268	Probable plastid-lipid-associated protein 3, chloroplastic	AT2G35490	plastid
256	A0A1P8AV66;Q8VY91	0.584552	1.49957	23.2414	4.08903	0.00586709	0.0179888	-2.38771	23.0582	22.8464	23.1666	23.6817	23.2175	23.5335	6	6	6	39	39	39	25.46	0	24.416	133060000	65	A0A1P8AV66;Q8VY91	30S ribosomal protein S6 alpha, chloroplastic	RPS6	44	Translation elongation factor EF1B/ribosomal protein S6 family protein;30S ribosomal protein S6 alpha, chloroplastic	AT1G64510	plastid
257	Q6STH5	0.58878	1.50397	18.3648	4.08687	0.00588183	0.0179888	-2.39043	17.9603	17.8997	18.0873	18.5912	18.5691	18.9837	2	2	2	4.1	4.1	4.1	57.764	0	3.4504	3324400	4	Q6STH5	Fe-S cluster assembly factor HCF101, chloroplastic	HCF101	437	Fe-S cluster assembly factor HCF101, chloroplastic	AT3G24430	plastid
258	P56793;Q84WZ8	0.558417	1.47265	22.101	4.07832	0.00594064	0.0180982	-2.40119	21.8757	21.6732	21.9914	22.3287	22.1803	22.5651	5	5	5	43	43	43	15.294	0	42.512	86318000	69	P56793	50S ribosomal protein L16, chloroplastic	rpl16	360	50S ribosomal protein L16, chloroplastic	ATCG00790; AT2G28815	plastid
259	Q9FNB0;A8MR05	0.678359	1.60032	18.7198	4.05813	0.00608207	0.0184575	-2.42664	18.2145	18.4047	18.3307	19.401	19.0077	18.8594	5	5	5	4.9	4.9	4.9	153.57	0	10.769	6705500	8	Q9FNB0;A8MR05	Magnesium-chelatase subunit ChlH, chloroplastic	CHLH;GUN5	616	Magnesium-chelatase subunit ChlH, chloroplastic;Magnesium chelatase	AT5G13630	plastid
260	A0A1P8AXC1;O80860	-0.639269	0.642038	22.9924	-4.05265	0.00612114	0.0185047	-2.43356	23.1645	23.5803	23.4015	22.6644	22.5881	22.6234	37	37	20	60.7	60.7	35.3	74.677	0	323.31	945730000	673	A0A1P8AXC1;O80860	ATP-dependent zinc metalloprotease FTSH 2, chloroplastic	FTSH2	49	FtsH extracellular protease family;ATP-dependent zinc metalloprotease FTSH 2, chloroplastic	AT2G30950	plastid
261	A0A1I9LS90;Q39195	-0.897965	0.536643	23.7635	-4.02364	0.00633252	0.0190368	-2.47027	24.1508	24.8157	24.0947	23.1957	23.3613	23.1323	3	3	3	9.8	9.8	9.8	15.633	0	31.463	234030000	98	A0A1I9LS90;Q39195	Photosystem II 5 kDa protein, chloroplastic	PSBT	22	Photosystem II subunit T;Photosystem II 5 kDa protein, chloroplastic	AT3G21055	plastid
262	Q9SN73	1.30516	2.47112	19.9238	4.02188	0.0063456	0.0190368	-2.4725	19.9323	18.8053	19.0068	20.2239	20.7628	20.7104	1	1	1	6.6	6.6	6.6	14.546	0.002611	2.7228	10983000	9	Q9SN73		F1P2.200	777	Protein BUNDLE SHEATH DEFECTIVE 2, chloroplastic	AT3G47650	plastid
263	Q9M8T2;F4IYH7	-1.35021	0.392235	19.117	-4.00915	0.0064411	0.0192498	-2.48865	19.482	20.4887	19.343	18.4183	18.3838	18.7454	3	3	3	23.5	23.5	23.5	17.321	0	11.177	5535000	8	Q9M8T2;F4IYH7		F13E7.15;At3g02900	168	At3g02900;Low-density receptor-like protein	AT3G02900	plastid
264	P82869;A0A1I9LQ23;A0A1I9LQ22	-0.621064	0.650191	21.5763	-4.00247	0.00649186	0.0192671	-2.49713	21.6295	22.0228	22.0091	21.3962	21.1319	21.0942	15	15	15	47	47	47	50.482	0	218.53	131760000	192	P82869;A0A1I9LQ23;A0A1I9LQ22	Peptidyl-prolyl cis-trans isomerase CYP37, chloroplastic	CYP37	380	Peptidyl-prolyl cis-trans isomerase CYP37, chloroplastic;Peptidylprolyl isomerase;Peptidylprolyl isomerase	AT3G15520	plastid
265	Q9CAK8	0.424117	1.34175	20.7761	4.00063	0.00650592	0.0192671	-2.49947	20.3942	20.5567	20.7036	20.9363	20.8963	21.0366	2	2	2	14.7	14.7	14.7	24.811	0	18.091	24316000	24	Q9CAK8	2-C-methyl-D-erythritol 2,4-cyclodiphosphate synthase, chloroplastic	ISPF	591	2-C-methyl-D-erythritol 2,4-cyclodiphosphate synthase, chloroplastic	AT1G63970	plastid
266	Q9C5C8;Q84JT6;Q9M0Z6	0.894906	1.85949	20.3285	3.99747	0.00653013	0.0192671	-2.50348	20.1507	19.7229	19.6464	20.4403	20.9381	20.9209	3	3	3	16.3	16.3	16.3	21.968	0	4.8131	20714000	14	Q9C5C8	Peptide methionine sulfoxide reductase B2, chloroplastic	MSRB2	574	Peptide methionine sulfoxide reductase B2, chloroplastic	AT4G21860; AT4G21850; AT4G04800	plastid; mitochondrion; extracellular
267	Q6NLZ9;A0A1P8AUF1;F4HYC0;F4HYC2;Q682J5	1.17529	2.25838	17.4649	3.99417	0.00655558	0.0192671	-2.50769	16.1087	16.499	17.3816	18.1195	18.0723	18.2706	1	1	1	8.6	8.6	8.6	23.519	0.0025608	2.5653	1317100	5	Q6NLZ9;A0A1P8AUF1;F4HYC0;F4HYC2;Q682J5		At1g35340	42	ATP-dependent protease La (LON) domain protein;ATP-dependent protease La (LON) domain protein;ATP-dependent protease La (LON) domain protein;ATP-dependent protease La (LON) domain protein;ATP-dependent protease La (LON) domain protein	AT1G35340	plastid
268	Q9XFS9;F4K7T6	0.401038	1.32046	18.9365	3.99237	0.00656945	0.0192671	-2.50997	18.786	18.5153	18.7402	19.1316	19.1553	19.1755	2	2	2	7.5	7.5	7.5	51.963	0.0013643	3.2502	6569500	8	Q9XFS9;F4K7T6	1-deoxy-D-xylulose 5-phosphate reductoisomerase, chloroplastic	DXR	822	1-deoxy-D-xylulose 5-phosphate reductoisomerase, chloroplastic;1-deoxy-D-xylulose-5-phosphate reductoisomerase	AT5G62790	plastid
269	Q9C8Y4	0.771964	1.70759	17.087	3.97732	0.00668702	0.0194928	-2.52914	16.3464	16.6851	16.406	17.8631	17.6567	17.2958	1	1	1	3.6	3.6	3.6	45.86	0	4.7752	1143600	5	Q9C8Y4		T27F4.8	586	Senescence-associated protein AAF, chlorolplastic	AT1G66330	plastid
270	Q9SHE8	-0.491634	0.711219	23.5737	-3.97207	0.00672851	0.0194928	-2.53583	23.6278	24.0501	24.0961	23.2587	23.3187	23.2411	11	11	11	38.5	38.5	38.5	24.173	0	158.04	422190000	166	Q9SHE8	Photosystem I reaction center subunit III, chloroplastic	PSAF	753	Photosystem I reaction center subunit III, chloroplastic	AT1G31330	plastid
271	P92959;F4K1S8	0.79581	1.73605	20.9242	3.97133	0.00673445	0.0194928	-2.53678	20.367	20.1864	20.916	21.4383	20.9762	21.3865	5	5	5	26.3	26.3	26.3	21.976	0	16.717	42880000	33	P92959;F4K1S8	50S ribosomal protein L24, chloroplastic	RPL24;At5g54600	384	50S ribosomal protein L24, chloroplastic;Translation protein SH3-like family protein	AT5G54600	plastid
272	Q94F10	-0.645536	0.639255	21.9365	-3.96993	0.00674558	0.0194928	-2.53856	21.9368	22.4747	22.4581	21.6815	21.4839	21.5325	2	2	2	9.6	9.6	9.6	20.735	0	33.629	41253000	13	Q94F10		At1g74730	553	Transmembrane protein, putative (DUF1118)	AT1G74730	plastid; mitochondrion
273	F4JTH0;B9DG21;P46248;P46644	0.52904	1.44297	20.9381	3.95887	0.00683429	0.0196767	-2.55268	20.7847	20.4733	20.7744	21.0176	21.1944	21.1978	12	12	12	33.3	33.3	33.3	49.324	0	57.995	82718000	77	F4JTH0;B9DG21;P46248	Aspartate aminotransferase;Aspartate aminotransferase, chloroplastic	ASP5	112	Aspartate aminotransferase;Aspartate aminotransferase;Aspartate aminotransferase, chloroplastic	AT4G31990; AT5G11520	plastid; peroxisome
274	O64730;A0A1P8AY09;A0A1P8AY07;A0A1P8AY65;A0A2H1ZE30;A0A1P8AY61	-1.63273	0.322478	17.4327	-3.94142	0.00697691	0.0200141	-2.57499	18.0151	17.9306	18.5283	16.1637	16.3397	17.6333	3	3	3	14.1	14.1	14.1	32.284	0	5.672	3321700	3	O64730;A0A1P8AY09;A0A1P8AY07;A0A1P8AY65	Probable protein phosphatase 2C 26		240	Probable protein phosphatase 2C 26;Protein phosphatase;Protein phosphatase;Protein phosphatase	AT2G30170	plastid
275	Q9LR75;Q93Z96	0.588553	1.50374	20.9269	3.92233	0.00713671	0.020398	-2.59944	20.8737	20.4386	20.5401	21.0447	21.1331	21.2948	15	15	15	50.3	50.3	50.3	43.796	0	55.461	94778000	92	Q9LR75	Coproporphyrinogen-III oxidase 1, chloroplastic	CPX1	656	Coproporphyrinogen-III oxidase 1, chloroplastic	AT1G03475; AT4G03205	plastid
276	Q9SEL7;A0A1P8B644;A0A1P8B643	-0.566465	0.675269	18.8712	-3.89234	0.0073961	0.0210628	-2.63799	18.9049	18.9711	19.4619	18.6253	18.6084	18.6863	3	3	3	14.6	14.6	14.6	34.923	0	9.8959	11375000	20	Q9SEL7	Protease Do-like 5, chloroplastic	DEGP5	746	Protease Do-like 5, chloroplastic	AT4G18370	plastid
277	Q8RXX5	0.476112	1.39099	22.8227	3.88173	0.00749033	0.0212542	-2.65165	22.3911	22.6472	22.7989	23.0525	22.8175	23.0321	7	7	4	48.9	48.9	29.3	25.468	0	80.365	151360000	76	Q8RXX5	50S ribosomal protein L19-2, chloroplastic		486	50S ribosomal protein L19-2, chloroplastic	AT5G47190	plastid
278	Q9M9S3	-0.681765	0.623402	18.8362	-3.86837	0.00761089	0.0215186	-2.66889	19.2509	19.3291	18.9077	18.4242	18.5708	18.6934	2	2	2	12.5	12.5	12.5	29.058	0	37.528	5556700	13	Q9M9S3	Single-stranded DNA-binding protein WHY1, chloroplastic	WHY1	718	Single-stranded DNA-binding protein WHY1, chloroplastic	AT1G14410	plastid
279	P50318;F4I3L1;Q9SAJ4	0.588476	1.50366	21.6678	3.85925	0.00769436	0.0216766	-2.68066	21.5699	21.0634	21.6387	22.0177	21.8611	22.0135	26	11	11	66.5	38.7	38.7	49.938	0	63.872	126470000	111	P50318;F4I3L1	Phosphoglycerate kinase 2, chloroplastic;Phosphoglycerate kinase	At1g56190	148	Phosphoglycerate kinase 2, chloroplastic;Phosphoglycerate kinase	AT1G56190; AT1G79550	plastid; cytosol
280	Q9XF91;F4IEG8	-0.47271	0.72061	22.8201	-3.82997	0.00796948	0.0223715	-2.71856	22.9489	23.2226	23.2048	22.537	22.6082	22.4517	8	8	8	31.3	31.3	31.3	28.007	0	78.423	247860000	150	Q9XF91;F4IEG8	Photosystem II 22 kDa protein, chloroplastic	PSBS;NPQ4	819	Photosystem II 22 kDa protein, chloroplastic;Chlorophyll A-B binding family protein	AT1G44575	plastid
281	A0A1P8ATL2;Q9SA52	0.61758	1.5343	22.0666	3.82539	0.00801351	0.022415	-2.7245	21.977	21.5304	21.8893	22.2955	22.3244	22.4477	24	24	24	67	67	67	43.266	0	265.62	485300000	380	A0A1P8ATL2;Q9SA52	Chloroplast stem-loop binding protein of 41 kDa b, chloroplastic	CSP41B	41	Chloroplast RNA binding protein;Chloroplast stem-loop binding protein of 41 kDa b, chloroplastic	AT1G09340	plastid
282	F4J9G2	-0.966465	0.511759	19.9618	-3.80672	0.00819569	0.0228433	-2.74874	20.1586	20.8826	20.2402	19.7598	19.6933	19.1113	12	12	12	22.4	22.4	22.4	73.934	0	61.827	36588000	37	F4J9G2		At3g59780	171	Rhodanese/Cell cycle control phosphatase superfamily protein	AT3G59780	plastid
283	A8MQL0;Q9SX22	0.42792	1.34529	20.8085	3.79339	0.00832861	0.0231317	-2.76608	20.4956	20.619	20.6898	21.1427	20.908	20.8968	5	5	5	43.6	43.6	43.6	18.146	0	86.326	70332000	68	A8MQL0;Q9SX22	30S ribosomal protein 3-1, chloroplastic	At1g68590	96	Ribosomal protein PSRP-3/Ycf65;30S ribosomal protein 3-1, chloroplastic	AT1G68590	plastid
284	Q9S714	-0.749276	0.594902	25.8316	-3.77502	0.00851561	0.0235679	-2.79002	26.2827	27.1816	26.1495	25.4177	25.2301	25.06	11	11	7	55.9	55.9	51.7	15.189	0	323.31	2644100000	487	Q9S714	Photosystem I reaction center subunit IV B, chloroplastic	PSAE2	720	Photosystem I reaction center subunit IV B, chloroplastic	AT2G20260	plastid
285	Q9LXC9	0.341359	1.26695	23.0179	3.74877	0.00879095	0.0242445	-2.82431	22.8721	22.8799	22.9548	23.1944	23.0377	23.0579	18	18	18	53.3	53.3	53.3	33.38	0	163.91	461560000	218	Q9LXC9	Soluble inorganic pyrophosphatase 6, chloroplastic	PPA6	685	Soluble inorganic pyrophosphatase 6, chloroplastic	AT5G09650	plastid
286	F4JUT8;F4JUT9;Q96262	-0.868633	0.547666	18.9563	-3.73303	0.00896084	0.0246266	-2.84493	19.2854	19.7536	19.0708	18.5879	18.3557	18.7929	2	2	2	22.3	22.3	22.3	18.063	0	9.8175	6734600	13	F4JUT8;F4JUT9;Q96262	Plasma membrane-associated cation-binding protein 1	PCAP1	187	Plasma-membrane associated cation-binding protein 1;Plasma-membrane associated cation-binding protein 1;Plasma membrane-associated cation-binding protein 1	AT4G20260	plasma membrane
287	P11829	-0.610274	0.655072	20.4791	-3.71862	0.00911946	0.0249752	-2.86382	20.6764	21.1003	20.6701	20.2337	20.3125	20.1291	1	1	1	13.9	13.9	13.9	15.055	0	12.6	13392000	11	P11829	Acyl carrier protein 1, chloroplastic	ACP1	282	Acyl carrier protein 1, chloroplastic	AT3G05020	plastid
288	A0A1P8AY21;F4ISP6;Q8RXE9;F4ISP4	-0.383876	0.766376	22.31	-3.70455	0.00927736	0.0253195	-2.88231	22.4661	22.4176	22.6879	22.1448	21.9805	22.2113	2	2	2	8	8	8	42.964	0.0025284	2.3259	70772000	3	A0A1P8AY21;F4ISP6;Q8RXE9;F4ISP4		OVA4	52	Tryptophanyl-tRNA synthetase;Tryptophanyl-tRNA synthetase;Tryptophan--tRNA ligase, chloroplastic/mitochondrial;Tryptophanyl-tRNA synthetase	AT2G25840	plastid
289	Q9LVM3	-0.596704	0.661263	22.7792	-3.70005	0.0093285	0.0253233	-2.88822	22.9869	23.3235	23.077	22.4984	22.3591	22.4508	13	13	13	54	54	54	24.104	0	233.4	244940000	191	Q9LVM3		At5g58250	675	YCF54	AT5G58250	plastid
290	Q8VZ23	0.625166	1.54239	19.4833	3.69876	0.00934322	0.0253233	-2.88992	19.4789	18.7795	19.2283	19.8433	19.8139	19.8702	7	7	7	18.9	18.9	18.9	46.427	0	15.705	17661000	28	Q8VZ23		At1g04420	499	NAD(P)-linked oxidoreductase superfamily protein	AT1G04420	plastid; extracellular
291	F4IMR0;Q8RU07	0.515501	1.42949	18.9494	3.68733	0.00947479	0.0255917	-2.90497	18.7878	18.4897	18.6177	19.3566	18.982	19.3192	4	4	4	19.8	19.8	19.8	38.98	0	10.403	9451900	17	F4IMR0;Q8RU07		At2g30200	158	EMBRYO DEFECTIVE 3147;[Acyl-carrier-protein] S-malonyltransferase	AT2G30200	plastid
292	Q945Q5;A0A1P8AXK6	0.539946	1.45392	21.1207	3.68095	0.00954908	0.025704	-2.91338	20.702	20.6786	21.2803	21.4213	21.1801	21.3444	7	7	7	38.7	38.7	38.7	22.26	0	51.81	42681000	52	Q945Q5		At2g30695	535	At2g30700/T11J7.9	AT2G30695	plastid
293	Q02166	1.11097	2.15991	18.3106	3.66361	0.00975426	0.0261667	-2.93625	17.7678	17.4937	17.5636	18.2167	19.341	19.1661	2	2	2	9	9	9	46.52	0	7.4178	3557200	3	Q02166	Anthranilate phosphoribosyltransferase, chloroplastic	PAT1	389	Anthranilate phosphoribosyltransferase, chloroplastic	AT5G17990	plastid
294	O48782	0.612432	1.52883	20.0816	3.64703	0.00995501	0.0266144	-2.95817	19.6668	19.4931	20.0568	20.327	20.3727	20.579	2	2	2	16.3	16.3	16.3	32.691	0	15.181	17897000	28	O48782	Heme oxygenase 1, chloroplastic	HO1	230	Heme oxygenase 1, chloroplastic	AT2G26670	plastid
295	Q9SY97	-0.519255	0.697732	27.2024	-3.64385	0.00999403	0.0266282	-2.96238	27.4518	27.911	27.654	26.5871	26.5869	26.6206	12	12	12	43.6	43.6	43.6	29.181	0	323.31	5370000000	949	Q9SY97		T25B24.12	806	Photosystem I chlorophyll a/b-binding protein 3-1, chloroplastic	AT1G61520	plastid
296	Q93YZ7	-0.417157	0.748899	17.6514	-3.61348	0.0103753	0.0275507	-3.00263	17.8097	17.7395	17.6728	17.6841	17.5518	17.5844	2	2	2	5.9	5.9	5.9	53.872	0	4.104	1819400	2	Q93YZ7	Acetolactate synthase small subunit 2, chloroplastic		525	Acetolactate synthase small subunit 2, chloroplastic	AT2G31810	plastid
297	Q94BY1;A0A1I9LM49;A0A1I9LM48	-0.377314	0.76987	17.4563	-3.60413	0.010496	0.0277772	-3.01506	17.6269	17.5033	17.3802	17.3778	17.5444	17.386	2	2	2	17.4	17.4	17.4	23.588	0.0025974	2.6842	2570500	2	Q94BY1;A0A1I9LM49;A0A1I9LM48		At3g52155	5	Uncharacterized protein At3g52155, chloroplastic;Phosphoglycerate mutase family protein;Phosphoglycerate mutase family protein	AT3G52155	plastid
298	O23344	0.557193	1.4714	17.8843	3.59388	0.0106299	0.0280373	-3.02869	17.4692	17.4804	17.4805	18.123	18.1352	18.4918	1	1	1	13	13	13	16.732	0	70.364	1681700	5	O23344		dl3485w	219	Ferredoxin C 1, chloroplastic	AT4G14890	plastid
299	A0A1P8B252;O22870	-0.394723	0.760635	21.841	-3.5887	0.0106983	0.0280806	-3.03558	22.1581	21.9275	22.0692	21.5069	21.5664	21.6926	9	9	9	73.1	73.1	73.1	17.632	0	48.383	160010000	146	A0A1P8B252;O22870	Peptidyl-prolyl cis-trans isomerase FKBP16-3, chloroplastic	FKBP16-3	57	Peptidylprolyl isomerase;Peptidyl-prolyl cis-trans isomerase FKBP16-3, chloroplastic	AT2G43560	plastid
300	P51412	0.383925	1.30489	23.8577	3.5847	0.0107516	0.0280806	-3.04091	23.6086	23.754	23.8817	24.0633	23.7674	23.9153	6	6	6	28.2	28.2	28.2	24.038	0	234.61	377780000	192	P51412	50S ribosomal protein L21, chloroplastic	RPL21	332	50S ribosomal protein L21, chloroplastic	AT1G35680	plastid
301	Q8VZ87;P0CJ48	1.39991	2.63886	18.7056	3.58455	0.0107535	0.0280806	-3.04111	18.3426	18.4569	16.9082	19.4361	19.5056	19.3484	19	1	1	81.3	6	6	28.227	0	3.4192	4453700	5	Q8VZ87;P0CJ48	Chlorophyll a-b binding protein 3, chloroplastic;Chlorophyll a-b binding protein 2, chloroplastic	LHCB1.2;LHCB1.1	276	Chlorophyll a-b binding protein 3, chloroplastic;Chlorophyll a-b binding protein 2, chloroplastic	AT1G29910; AT1G29920	plastid
302	Q9FH02	-0.450445	0.731817	23.1472	-3.57711	0.0108532	0.0282295	-3.05102	23.3422	23.5612	23.4145	22.9466	22.7835	22.8415	30	30	11	43.3	43.3	12.9	75.231	0	323.31	462190000	425	Q9FH02	ATP-dependent zinc metalloprotease FTSH 5, chloroplastic	FTSH5	598	ATP-dependent zinc metalloprotease FTSH 5, chloroplastic	AT5G42270	plastid
303	A0A1P8AS98;F4ICC6;Q8RXS1	-1.0166	0.494279	21.2155	-3.57494	0.0108824	0.0282295	-3.05391	21.788	22.1909	21.2448	20.7029	20.7702	20.6284	3	3	3	21.9	21.9	21.9	14.963	0	8.2513	40352000	24	A0A1P8AS98;F4ICC6;Q8RXS1	Photosynthetic NDH subunit of subcomplex B 4, chloroplastic	NDF6;PNSB4	39	NDH dependent flow 6;NDH dependent flow 6;Photosynthetic NDH subunit of subcomplex B 4, chloroplastic	AT1G18730	plastid
304	F4I2Z0;B9DHG0	-0.542969	0.686357	17.9287	-3.5667	0.0109943	0.0284187	-3.0649	17.847	18.0866	18.392	17.7935	17.8042	17.7951	2	2	2	18	18	18	23.811	0	6.3519	2684000	2	F4I2Z0;B9DHG0		At1g22700	115	Tetratricopeptide repeat (TPR)-like superfamily protein;Tetratricopeptide repeat domain-containing protein PYG7, chloroplastic	AT1G22700	plastid
305	P56801	0.64856	1.5676	20.6989	3.56293	0.011046	0.0284187	-3.06993	20.1507	20.181	20.7211	21.1998	20.7266	21.0532	3	3	3	35.8	35.8	35.8	15.479	0	17.497	34499000	38	P56801	30S ribosomal protein S8, chloroplastic	rps8	366	30S ribosomal protein S8, chloroplastic	ATCG00770	plastid
306	Q9S831	-0.733109	0.601606	25.9095	-3.56164	0.0110638	0.0284187	-3.07166	26.2481	26.7117	26.4043	25.6964	25.0448	25.1727	11	7	7	62.9	57.3	57.3	14.967	0	166.74	1154200000	205	Q9S831	Photosystem I reaction center subunit IV A, chloroplastic	PSAE1	731	Photosystem I reaction center subunit IV A, chloroplastic	AT4G28750	plastid
307	Q9S834	0.49151	1.40592	21.5791	3.54622	0.0112781	0.0287971	-3.09226	21.4667	21.1624	21.5679	21.6246	21.8618	21.9081	6	6	6	22.8	22.8	22.8	32.356	0	132.77	146880000	113	Q9S834	ATP-dependent Clp protease proteolytic subunit 5, chloroplastic	CLPP5	732	ATP-dependent Clp protease proteolytic subunit 5, chloroplastic	AT1G02560	plastid
308	Q9LIK0	1.10707	2.15407	18.4221	3.54577	0.0112844	0.0287971	-3.09286	18.3734	17.0068	17.807	18.5763	19.1236	19.244	7	7	7	18	18	18	65.13	0	16.928	8715000	23	Q9LIK0	Plastidial pyruvate kinase 1, chloroplastic	PKP1	644	Plastidial pyruvate kinase 1, chloroplastic	AT3G22960	plastid
309	P93014	0.510595	1.42464	22.5658	3.53525	0.0114333	0.0290317	-3.10693	22.3481	22.461	22.1697	22.6604	22.8019	22.7847	9	9	9	36	36	36	32.645	0	119.27	293350000	183	P93014	30S ribosomal protein S5, chloroplastic	rps5	385	30S ribosomal protein S5, chloroplastic	AT2G33800	plastid
310	P56773	-0.686562	0.621333	19.9414	-3.53407	0.0114501	0.0290317	-3.10851	20.0303	20.1183	20.6571	19.9365	19.5121	19.4015	5	5	5	20.5	20.5	20.5	24.152	0	20.706	23681000	28	P56773	Cytochrome b6	petB	352	Cytochrome b6	ATCG00720	plastid
311	Q9SHI1	0.899713	1.86569	17.684	3.49062	0.0120894	0.030554	-3.1668	16.7303	16.8924	17.4543	18.5564	18.1196	18.0468	4	4	4	5.6	5.6	5.6	109.75	0	12.944	5840600	15	Q9SHI1	Translation initiation factor IF-2, chloroplastic		754	Translation initiation factor IF-2, chloroplastic	AT1G17220	plastid
312	A0A1I9LMR3;Q8H0W1	-0.42311	0.745815	19.2209	-3.48037	0.0122459	0.0308503	-3.18059	19.4108	19.5322	19.3334	18.9741	18.9523	19.1466	3	3	3	15.2	15.2	15.2	34.872	0	5.9179	7896500	16	A0A1I9LMR3;Q8H0W1	Chloroplast processing peptidase	PLSP1	7	Plastidic type i signal peptidase 1;Chloroplast processing peptidase	AT3G24590	plastid
313	Q8H0U5	-0.689418	0.620104	20.9803	-3.46634	0.0124637	0.0312515	-3.19949	21.0305	21.657	21.5183	20.9127	20.5841	20.4346	10	10	10	27.1	27.1	27.1	68.341	0	176.52	53936000	109	Q8H0U5	Protein TIC 62, chloroplastic	TIC62	456	Protein TIC 62, chloroplastic	AT3G18890	plastid
314	Q42139	-0.58844	0.665062	25.8568	-3.46258	0.0125228	0.0312515	-3.20456	26.122	26.4278	26.3898	25.5451	25.1169	25.2634	13	13	13	46.1	46.1	46.1	23.917	0	323.31	2177500000	521	Q42139		F10M6.100	414	AT4g32260/F10M6_100	AT4G32260	plastid
315	Q9C5R8;A0A1P8BD74	0.452671	1.36857	23.5119	3.46248	0.0125245	0.0312515	-3.2047	23.3499	23.2055	23.6307	23.5617	23.6149	23.7673	13	4	4	52.4	20.9	20.9	29.78	0	80.618	233860000	125	Q9C5R8;A0A1P8BD74	2-Cys peroxiredoxin BAS1-like, chloroplastic		576	2-Cys peroxiredoxin BAS1-like, chloroplastic;Thioredoxin-dependent peroxiredoxin	AT5G06290	plastid
316	Q9SXJ6	1.3256	2.50637	17.7231	3.45073	0.012711	0.0316167	-3.22055	17.3796	17.4405	16.1818	18.1377	18.6256	18.6086	3	3	3	16.2	16.2	16.2	33.925	0	8.0406	2753300	9	Q9SXJ6	ATP-dependent Clp protease proteolytic subunit 3, chloroplastic	CLPP3	805	ATP-dependent Clp protease proteolytic subunit 3, chloroplastic	AT1G66670	plastid
317	F4HS63;Q944I4;A0A1P8AMB3;A0A1P8AMB5;C0Z2X8	0.49701	1.41129	20.3705	3.43691	0.0129345	0.0320711	-3.23922	20.2189	19.7623	20.2126	20.5753	20.65	20.602	16	16	16	48.7	48.7	48.7	50.259	0	122.35	65501000	81	F4HS63;Q944I4;A0A1P8AMB3;A0A1P8AMB5;C0Z2X8	D-glycerate 3-kinase, chloroplastic	At1g80380;GLYK	142	p-loop containing nucleoside triphosphate hydrolases superfamily protein;D-glycerate 3-kinase, chloroplastic;p-loop containing nucleoside triphosphate hydrolases superfamily protein;p-loop containing nucleoside triphosphate hydrolases superfamily prote	AT1G80380	plastid
318	Q93ZN9	0.622182	1.5392	20.119	3.42799	0.013081	0.0323323	-3.25128	19.979	19.5776	19.8157	20.1783	20.6049	20.563	5	5	5	18.2	18.2	18.2	50.396	0	16.125	24645000	41	Q93ZN9	LL-diaminopimelate aminotransferase, chloroplastic	DAP	529	LL-diaminopimelate aminotransferase, chloroplastic	AT4G33680	plastid
319	O04983;F4JYE0;F4JYE1	0.428292	1.34564	19.6275	3.42189	0.0131822	0.0324803	-3.25953	19.3867	19.3219	19.4802	19.6924	19.8894	20.082	9	9	9	27.7	27.7	27.7	58.386	0	18.441	31812000	41	O04983;F4JYE0;F4JYE1	Biotin carboxylase, chloroplastic	CAC2	191	Biotin carboxylase, chloroplastic;Biotin carboxylase;Biotin carboxylase	AT5G35360	plastid
320	Q8L5Y8	1.28824	2.44229	17.366	3.41275	0.0133356	0.0327555	-3.27192	17.2374	16.749	15.7592	17.9238	18.4429	18.0356	3	3	3	14.9	14.9	14.9	29.883	0	4.1308	2546400	8	Q8L5Y8		At5g65840	462	Thioredoxin superfamily protein	AT5G65840	plastid
321	Q94K63;A0A1I9LSP2;B3H4P9;A0A1I9LSP3	-0.896784	0.537083	17.5414	-3.40156	0.013526	0.0331196	-3.28709	17.7381	18.1003	17.8184	17.4353	17.5919	16.795	1	1	1	7.9	7.9	7.9	24.431	0.0085055	1.8614	1799500	7	Q94K63;A0A1I9LSP2;B3H4P9;A0A1I9LSP3		At3g04890	23	Adenine phosphoribosyltransferase-like protein, putative (DUF2358);Adenine phosphoribosyltransferase-like protein, putative (DUF2358);AT3G04890 protein;Adenine phosphoribosyltransferase-like protein, putative (DUF2358)	AT3G04890	plastid
322	A8MRV1;P59259	-0.629973	0.646188	19.2009	-3.39633	0.013616	0.0332365	-3.29419	19.6194	19.0297	19.712	18.9988	18.7276	19.0459	2	2	2	16.3	16.3	16.3	9.3939	0	4.1354	8626900	10	A8MRV1;P59259	Histone H4	At1g07660	99	Histone H4;Histone H4	AT1G07660; AT1G07820; AT2G28740; AT3G45930; AT3G46320; AT3G53730; AT5G59690; AT5G59970	nucleus
323	P56767	-1.4176	0.374334	20.4832	-3.39045	0.0137178	0.0333815	-3.30217	20.9493	21.9549	20.6548	19.9089	20.2413	19.2356	4	4	4	6.5	6.5	6.5	82.474	0	46.459	30368000	40	P56767	Photosystem I P700 chlorophyll a apoprotein A2	psaB	349	Photosystem I P700 chlorophyll a apoprotein A2	ATCG00340	plastid
324	O80503	-0.847663	0.555684	24.5243	-3.36622	0.0141468	0.0341779	-3.3351	24.826	25.0714	25.308	23.8474	23.708	24.5307	4	4	4	11.5	11.5	11.5	49.83	0	7.5597	227280000	23	O80503		At2g44640	251	Expressed protein	AT2G44640	plastid; mitochondrio; vacuol
325	Q9LW57;A0A1I9LQU5;A0A1I9LQU3	-0.470391	0.721769	24.4027	-3.36556	0.0141586	0.0341779	-3.336	24.5792	25.0336	24.7463	24.0872	23.9767	23.9756	15	15	15	48.9	48.9	48.9	30.454	0	291.14	1039700000	413	Q9LW57;A0A1I9LQU5;A0A1I9LQU3	Probable plastid-lipid-associated protein 6, chloroplastic	PAP6	681	Plastid-lipid-associated protein 6, chloroplastic;Plastid-lipid associated protein PAP / fibrillin family protein;Plastid-lipid associated protein PAP / fibrillin family protein	AT3G23400	plastid
326	Q94K56;Q9XQC7	0.580976	1.49586	22.1129	3.36157	0.0142307	0.0341779	-3.34143	21.7948	21.6519	22.1385	22.6318	22.1244	22.2969	17	17	17	54.9	54.9	54.9	35.493	0	323.31	262450000	200	Q94K56;Q9XQC7	GrpE protein homolog	EMB1241;grpE	557	GrpE protein homolog;GrpE protein homolog	AT5G17710	plastid
327	Q9C8X4	0.586444	1.50154	17.9033	3.36063	0.0142478	0.0341779	-3.34271	17.4473	17.4025	17.694	18.0062	18.3734	18.4486	1	1	1	3.9	3.9	3.9	31.223	0.0025575	2.5634	2396100	8	Q9C8X4	GrpE protein homolog	F7F23.11	585	GrpE protein homolog	AT1G36390	mitochondrion
328	P39207	-0.577184	0.670271	18.1814	-3.35982	0.0142625	0.0341779	-3.34382	18.3268	18.7372	18.2234	17.9316	17.9179	18.2237	3	3	3	17.4	17.4	17.4	16.5	0	11.427	5503400	21	P39207	Nucleoside diphosphate kinase 1	NDK1	316	Nucleoside diphosphate kinase 1	AT4G09320	cytosol
329	P27521	-0.489123	0.712458	24.1338	-3.34348	0.0145628	0.0347913	-3.36609	24.2841	24.6361	24.744	23.8434	23.8115	23.7042	15	15	15	54.6	54.6	54.6	27.733	0	323.31	1308600000	572	P27521	Chlorophyll a-b binding protein 4, chloroplastic	LHCA4	308	Chlorophyll a-b binding protein 4, chloroplastic	AT3G47470	plastid
330	Q9SV91	0.600588	1.51633	21.0222	3.34067	0.014615	0.0348102	-3.36991	21.074	20.4429	20.6607	21.1287	21.2353	21.3215	6	6	6	53	53	53	14.937	0	22.954	54150000	36	Q9SV91		F24G24.100	801	At4g10300	AT4G10300	plastid; cytosol
331	Q9LS03	-0.903825	0.534468	20.2349	-3.3295	0.0148251	0.035178	-3.38516	20.3216	21.2186	20.4744	20.0575	19.8875	19.4841	6	4	4	38.2	31.5	31.5	27.801	0	19.869	15028000	18	Q9LS03	Allene oxide cyclase 1, chloroplastic	AOC1	660	Allene oxide cyclase 1, chloroplastic	AT3G25760	plastid
332	Q43307	0.681445	1.60375	18.839	3.32772	0.0148589	0.035178	-3.3876	18.399	18.0982	18.7861	18.8394	19.3722	19.3576	5	5	5	16.8	16.8	16.8	50.421	0	17.753	8131100	23	Q43307	Glycerol-3-phosphate acyltransferase, chloroplastic	ATS1	424	Glycerol-3-phosphate acyltransferase, chloroplastic	AT1G32200	plastid
333	Q9SLF7;F4IGR3;A0A1P8B2C7;F4IGR5;F4IGR4;P51407	-0.659497	0.633099	19.0555	-3.32183	0.0149712	0.0352952	-3.39564	19.3178	19.6326	19.2075	18.9664	18.5171	18.8508	3	3	3	62.6	62.6	62.6	11.444	0	11.488	9376500	13	Q9SLF7;F4IGR3	60S acidic ribosomal protein P2-2	RPP2B;At2g27710	775	60S acidic ribosomal protein P2-2;60S acidic ribosomal protein family	AT2G27710; AT2G27720	cytosol
334	Q9LRN0	-0.469945	0.721992	17.7379	-3.32042	0.0149982	0.0352952	-3.39757	17.7553	17.6697	18.1426	17.5112	17.79	17.5481	1	1	1	2.5	2.5	2.5	87.436	0	3.4833	1943900	7	Q9LRN0		At3g24190	657	AT3g24190/MUJ8_17	AT3G24190	plastid
335	Q9LK61	0.654671	1.57426	20.8617	3.31304	0.0151407	0.035524	-3.40766	20.6471	20.7181	20.2088	20.9217	21.2456	21.1847	4	4	4	30.9	30.9	30.9	20.837	0	23.945	56246000	64	Q9LK61	30S ribosomal protein S10, chloroplastic	RPS10	649	30S ribosomal protein S10, chloroplastic	AT3G13120	plastid
336	P31169	-0.819904	0.56648	21.54	-3.30809	0.0152368	0.0356432	-3.41442	21.744	22.4429	21.7133	20.9078	21.09	21.2385	5	5	5	98.5	98.5	98.5	6.5512	0	87.869	40461000	33	P31169	Stress-induced protein KIN2	KIN2	309	Stress-induced protein KIN2	AT5G15970	cytosol
337	Q8L7S9	0.940189	1.91878	20.049	3.28959	0.0156027	0.0363852	-3.43976	19.4249	18.9692	20.2151	20.5805	20.4823	20.5517	5	5	5	26.9	26.9	26.9	18.592	0	9.9449	21118000	27	Q8L7S9	Thioredoxin Y2, chloroplastic		466	Thioredoxin Y2, chloroplastic	AT1G43560	plastid
338	A0A1I9LT30;F4IY75;Q93W03;F4IY77;B9DFB7	-0.496689	0.708732	18.3837	-3.28528	0.0156894	0.0363852	-3.44567	18.4292	18.7988	18.5463	18.4037	18.1452	18.2176	3	3	3	25.9	25.9	25.9	26.037	0	9.3865	4923900	15	A0A1I9LT30;F4IY75;Q93W03;F4IY77;B9DFB7		At3g56130	24	Biotin/lipoyl attachment domain-containing protein;Biotin/lipoyl attachment domain-containing protein;AT3g56130/F18O21_90;Biotin/lipoyl attachment domain-containing protein;AT3G56130 protein	AT3G56130	plastid
339	Q9SAU2	0.595005	1.51048	22.573	3.28511	0.0156929	0.0363852	-3.44591	22.6278	21.896	22.5299	22.6608	22.8019	22.8922	10	10	10	43.8	43.8	43.8	30.008	0	188.5	211010000	128	Q9SAU2		RPE	738	Ribulose-5-phosphate-3-epimerase, chloroplastic	AT5G61410	plastid
340	F4IS32;O22832	0.603269	1.51915	19.249	3.28004	0.0157954	0.0364332	-3.45286	18.9108	18.4644	19.3225	19.5418	19.5144	19.6621	6	6	5	22.4	22.4	18.2	45.65	0	45.233	15616000	30	F4IS32;O22832	Acyl-[acyl-carrier-protein] desaturase;Acyl-[acyl-carrier-protein] desaturase 7, chloroplastic	SSI2;FAB2	160	Acyl-[acyl-carrier-protein] desaturase;Stearoyl-[acyl-carrier-protein] 9-desaturase 7, chloroplastic	AT2G43710	plastid
341	Q9FGS0	0.409947	1.32864	22.989	3.2795	0.0158063	0.0364332	-3.45359	22.723	22.8447	22.9435	23.2593	22.853	23.1129	11	11	11	43.3	43.3	43.3	31.869	0	164.74	138020000	92	Q9FGS0	RNA-binding protein CP31B, chloroplastic	CP31B	597	RNA-binding protein CP31B, chloroplastic	AT5G50250	plastid
342	Q9SIN5	0.98015	1.97267	24.841	3.27282	0.0159427	0.0366402	-3.46276	24.3663	23.9695	25.1457	25.3668	24.8775	25.2805	12	12	11	60.3	60.3	53.2	14.961	0	310.57	924140000	319	Q9SIN5	Protein COLD-REGULATED 15B, chloroplastic	COR15B	759	Protein COLD-REGULATED 15B, chloroplastic	AT2G42530	plastid
343	Q9ASV6	0.466107	1.38138	22.5483	3.25483	0.0163163	0.037325	-3.48747	22.1746	22.3992	22.579	22.7921	22.4826	22.8461	8	8	8	31.7	31.7	31.7	21.826	0	196.06	224640000	165	Q9ASV6	30S ribosomal protein S20, chloroplastic	RPS20	570	30S ribosomal protein S20, chloroplastic	AT3G15190	plastid
344	F4IVR2;P29197;Q8L7B5	1.44653	2.72551	20.5595	3.25391	0.0163356	0.037325	-3.48873	19.2723	19.2467	20.9245	21.2711	20.9535	21.4161	1	1	1	1.6	1.6	1.6	61.477	0.0073529	1.9711	17036000	8	F4IVR2;P29197;Q8L7B5	Chaperonin CPN60, mitochondrial;Chaperonin CPN60-like 1, mitochondrial	HSP60-2;CPN60	165	Heat shock protein 60-2;Chaperonin CPN60, mitochondrial;Chaperonin CPN60-like 1, mitochondrial	AT2G33210; AT3G23990	mitochondrion
345	B3H4M0;F4J037;F4J034;Q9LVZ5;F4J036	-0.418862	0.748015	20.2025	-3.24009	0.0166295	0.0378864	-3.50774	20.5434	20.3172	20.3172	19.8709	20.0983	20.1623	2	2	2	8.9	8.9	8.9	23.99	0	3.3874	11259000	11	B3H4M0;F4J037;F4J034;Q9LVZ5;F4J036		PIFI	105	Post-illumination chlorophyll fluorescence increase;Post-illumination chlorophyll fluorescence increase;Post-illumination chlorophyll fluorescence increase;Protein POST-ILLUMINATION CHLOROPHYLL FLUORESCENCE INCREASE, chloroplastic;Post-illumination ch	AT3G15840	plastid
346	Q9FYA6	0.570448	1.48498	18.6935	3.22009	0.0170652	0.0387666	-3.5353	18.4367	18.2005	18.3814	18.7032	18.9685	19.2867	3	2	2	9.6	7.2	7.2	45.581	0	5.3012	7126300	12	Q9FYA6	Branched-chain-amino-acid aminotransferase 5, chloroplastic	BCAT5	629	Branched-chain-amino-acid aminotransferase 5, chloroplastic	AT5G65780	plastid
347	A0A1P8B7G0;A0A1P8B7J2;Q7PC83	0.412288	1.33079	20.056	3.21615	0.0171525	0.0388527	-3.54074	19.9119	19.7707	19.7983	20.1584	20.4726	20.3011	1	1	1	1.1	1.1	1.1	156.38	0.0084848	1.8378	10745000	3	A0A1P8B7G0;A0A1P8B7J2;Q7PC83	ABC transporter G family member 41	ABCG41	67	Pleiotropic drug resistance 13;Pleiotropic drug resistance 13;ABC transporter G family member 41	AT4G15215	plasma membrane
348	Q42522	0.547153	1.4612	21.3944	3.21065	0.017275	0.0390176	-3.54831	21.4151	20.9687	21.1121	21.4181	21.6724	21.7426	13	13	5	44.3	44.3	18.6	50.141	0	130.09	135780000	162	Q42522	Glutamate-1-semialdehyde 2,1-aminomutase 2, chloroplastic	GSA2	417	Glutamate-1-semialdehyde 2,1-aminomutase 2, chloroplastic	AT3G48730	plastid
349	Q9LS02;Q9LS01	-0.735931	0.60043	21.223	-3.18939	0.0177581	0.0399287	-3.57768	21.1438	21.8395	21.8852	21.0964	20.8175	20.6253	8	8	6	43.1	43.1	36.4	27.635	0	109.85	65846000	103	Q9LS02	Allene oxide cyclase 2, chloroplastic	AOC2	659	Allene oxide cyclase 2, chloroplastic	AT3G25770; AT3G25780	plastid; plasma membrane
350	F4JYC0;Q8VYL1	0.386039	1.3068	18.9748	3.18743	0.0178033	0.0399287	-3.58039	18.7815	18.7927	18.6527	19.041	19.2894	19.2253	5	5	5	17.9	17.9	17.9	64.913	0	23.042	9923200	21	F4JYC0;Q8VYL1	Adenylate kinase 5, chloroplastic	At5g35170	190	ATP:AMP phosphotransferase;Adenylate kinase 5, chloroplastic	AT5G35170	plastid
351	Q9XI84	0.463589	1.37897	17.9222	3.18624	0.0178308	0.0399287	-3.58203	17.4539	17.5562	17.7475	18.1767	18.3366	18.2342	2	2	2	6.4	6.4	6.4	54.611	0	4.5319	1822700	6	Q9XI84	[Fructose-bisphosphate aldolase]-lysine N-methyltransferase, chloroplastic	LSMT-L	828	[Fructose-bisphosphate aldolase]-lysine N-methyltransferase, chloroplastic	AT1G14030	plastid
352	Q2V4Q4;Q3EDH2;O50061	0.397459	1.31719	23.7169	3.16955	0.0182221	0.0405547	-3.60513	23.3911	23.7131	23.7029	23.9803	23.764	23.7517	10	10	10	41.7	41.7	41.7	30.142	0	231.87	438420000	204	Q2V4Q4;Q3EDH2;O50061	50S ribosomal protein L4, chloroplastic	RPL4	239	AT1G07320 protein;Ribosomal protein L4;50S ribosomal protein L4, chloroplastic	AT1G07320	plastid
353	Q9M1X2	0.391787	1.31202	19.5803	3.16864	0.0182438	0.0405547	-3.60639	19.5035	19.3292	19.2308	19.8297	19.7384	19.8963	6	6	6	27.2	27.2	27.2	30.394	0	19.1	19840000	36	Q9M1X2	Fatty-acid-binding protein 1	FAP1	703	Fatty-acid-binding protein 1	AT3G63170	plastid
354	Q9SEU8;F4JG94	0.39131	1.31158	22.8095	3.16774	0.0182651	0.0405547	-3.60764	22.7885	22.5423	22.6294	22.8344	22.9353	22.9044	10	10	10	48.4	48.4	48.4	20.312	0	220.79	377760000	229	Q9SEU8;F4JG94	Thioredoxin M2, chloroplastic	ATHM2	748	Thioredoxin M2, chloroplastic;Thioredoxin superfamily protein	AT4G03520	plastid
355	Q9C5C5	0.365224	1.28808	19.5795	3.15973	0.0184565	0.0408642	-3.61872	19.5221	19.1269	19.4316	19.7689	19.7697	19.8817	4	4	4	26.5	26.5	26.5	23.011	0	10.392	19718000	26	Q9C5C5	Thioredoxin-like 4, chloroplastic		573	Thioredoxin-like 4, chloroplastic	AT1G07700	plastid
356	A0A1P8APU0;Q42593	-0.66935	0.62879	19.2328	-3.14185	0.0188919	0.0417108	-3.64352	19.38	19.8946	19.338	18.9738	18.9842	18.8121	3	3	3	11.6	11.6	11.6	45.643	0	6.6044	11208000	17	A0A1P8APU0;Q42593	L-ascorbate peroxidase T, chloroplastic	APXT	34	L-ascorbate peroxidase;L-ascorbate peroxidase T, chloroplastic	AT1G77490	plastid
357	Q8W493;C0Z2A8	0.334673	1.26109	23.4576	3.13188	0.0191396	0.0421393	-3.65736	23.3927	23.3189	23.2435	23.5103	23.5624	23.6205	25	22	22	58.8	57.7	57.7	41.168	0	323.31	495520000	310	Q8W493;C0Z2A8	Ferredoxin--NADP reductase, leaf isozyme 2, chloroplastic	LFNR2;At1g20020	510	Ferredoxin--NADP reductase, leaf isozyme 2, chloroplastic;Ferredoxin--NADP reductase, chloroplastic	AT1G20020	plastid
358	Q93W02	-0.454136	0.729947	17.7209	-3.11061	0.0196797	0.0432074	-3.68692	18.0683	17.7716	17.6845	17.7098	17.7605	17.4052	2	2	2	5.8	5.8	5.8	56.812	0	4.5951	3055500	8	Q93W02			519	AT5g24690/MXC17_8	AT5G24690	plastid
359	Q9S9N6	-0.515619	0.699493	19.3013	-3.09057	0.0202037	0.0442344	-3.71481	19.624	19.6729	19.2827	19.0225	19.2553	18.9746	4	4	4	10.8	10.8	10.8	51.022	0	9.2375	12776000	21	Q9S9N6	Photosynthetic NDH subunit of subcomplex B 1, chloroplastic	PNSB1	735	Photosynthetic NDH subunit of subcomplex B 1, chloroplastic	AT1G15980	plastid
360	Q9LDY9	0.361177	1.28447	19.0103	3.08214	0.0204286	0.0446025	-3.72656	18.6439	18.8895	18.8626	19.2356	19.3074	19.1199	3	3	3	26.1	26.1	26.1	26.378	0	14.121	6872000	7	Q9LDY9	Protein Iojap, chloroplastic	IJ	636	Protein Iojap, chloroplastic	AT3G12930	plastid
361	Q9LMQ2	-0.342152	0.788864	26.7453	-3.06588	0.0208704	0.0454106	-3.74925	27.1157	27.4405	27.2309	26.3743	26.4069	26.2504	18	18	18	55.4	55.4	55.4	27.522	0	323.31	5380000000	980	Q9LMQ2		F7H2.16	652	Chlorophyll a-b binding protein, chloroplastic	AT1G15820	plastid
362	Q94AQ8;F4I891;F4I890	-1.41015	0.376272	19.5851	-3.06428	0.0209143	0.0454106	-3.75148	20.0811	20.1561	20.5321	17.888	19.445	19.4475	4	4	4	21	21	21	38.005	0	8.8737	12708000	20	Q94AQ8;F4I891;F4I890	Photosynthetic NDH subunit of subcomplex B 2, chloroplastic	PNSB2;NDF2	545	Photosynthetic NDH subunit of subcomplex B 2, chloroplastic;NDH-dependent cyclic electron flow 1;NDH-dependent cyclic electron flow 1	AT1G64770	plastid
363	A0A1P8BC80;Q8L493	0.346452	1.27143	17.6824	3.05902	0.0210595	0.0456	-3.75881	17.4488	17.2866	17.3868	17.8715	18.1273	17.9693	1	1	1	3.7	3.7	3.7	32.271	0	4.0952	3147000	7	A0A1P8BC80;Q8L493	D-amino-acid transaminase, chloroplastic	DAAT	76	D-aminoacid aminotransferase-like PLP-dependent enzymes superfamily protein;D-amino-acid transaminase, chloroplastic	AT5G57850	plastid
364	Q9S7N7	-0.677194	0.62538	24.622	-3.05546	0.0211585	0.0456885	-3.76379	24.9115	25.4504	24.8588	24.3231	24.2705	23.8226	6	6	6	25	25	25	17.085	0	44.542	436180000	175	Q9S7N7	Photosystem I reaction center subunit V, chloroplastic	PSAG	728	Photosystem I reaction center subunit V, chloroplastic	AT1G55670	plastid
365	F4HZE0;Q8L770	0.400271	1.31976	21.0465	3.05273	0.0212348	0.0457276	-3.7676	20.832	20.6701	21.0898	21.0845	21.1857	21.2663	6	6	6	20.5	20.5	20.5	40.919	0	23.68	58092000	51	F4HZE0;Q8L770	ATP-dependent Clp protease proteolytic subunit;ATP-dependent Clp protease proteolytic subunit-related protein 3, chloroplastic	At1g09130;CLPR3	145	ATP-dependent Clp protease proteolytic subunit;ATP-dependent Clp protease proteolytic subunit-related protein 3, chloroplastic	AT1G09130	plastid
366	A0A1P8BDN0;F4K0M7;A0A1P8BDL4	0.492349	1.40673	18.7052	3.05036	0.0213014	0.0457456	-3.77092	18.2507	18.2585	18.7115	19.2052	18.8757	18.8732	3	3	3	28.4	28.4	28.4	22.43	0.0027064	3.1256	7870300	9	A0A1P8BDN0;F4K0M7;A0A1P8BDL4		At5g66550	81	Maf-like protein;Maf-like protein;Maf-like protein	AT5G66550	plastid
367	F4HQT1;Q9FX54;P25858	-0.829309	0.562799	19.2901	-3.04211	0.0215343	0.0461197	-3.78244	19.5745	20.1287	19.3106	18.7145	18.8567	19.1721	4	4	4	16.5	16.5	16.5	33.905	0	21.599	9637000	21	F4HQT1;Q9FX54;P25858	Glyceraldehyde-3-phosphate dehydrogenase GAPC2, cytosolic;Glyceraldehyde-3-phosphate dehydrogenase GAPC1, cytosolic	GAPC2;GAPC1	141	Glyceraldehyde-3-phosphate dehydrogenase C2;Glyceraldehyde-3-phosphate dehydrogenase GAPC2, cytosolic;Glyceraldehyde-3-phosphate dehydrogenase GAPC1, cytosolic	AT1G13440; AT3G04120	cytosol,nucleus
368	P56780	-1.54187	0.34344	25.3517	-3.02183	0.022119	0.0472434	-3.81081	26.6196	27.4781	25.1643	24.3342	24.6633	24.1751	2	2	2	23.3	23.3	23.3	7.7018	0	16.263	612490000	49	P56780	Photosystem II reaction center protein H	psbH	357	Photosystem II reaction center protein H	ATCG00710	plastid
369	P56761	-0.340161	0.789953	24.4117	-3.003	0.0226773	0.0482756	-3.83719	24.6471	24.8727	24.7217	24.1536	24.0416	24.0191	8	8	8	29.2	29.2	29.2	39.547	0	102.99	463090000	119	P56761	Photosystem II D2 protein	psbD	346	Photosystem II D2 protein	ATCG00270	plastid
370	Q9M1X0	0.322559	1.25055	23.1629	3.00002	0.0227669	0.0482756	-3.84136	22.9243	23.0809	23.2335	23.2959	23.1738	23.3092	12	12	12	36.7	36.7	36.7	30.422	0	323.31	592320000	282	Q9M1X0	Ribosome-recycling factor, chloroplastic	RRF	702	Ribosome-recycling factor, chloroplastic	AT3G63190	plastid
371	A0A1P8AVM2;Q8GYJ9	2.07419	4.21107	17.7688	2.99937	0.0227866	0.0482756	-3.84228	18.3842	16.2463	15.6484	18.8584	18.7745	18.8798	2	2	2	21.1	21.1	21.1	16.276	0	4.8995	5200300	7	A0A1P8AVM2;Q8GYJ9		HINT 2	45	HISTIDINE TRIAD NUCLEOTIDE-BINDING 2;HISTIDINE TRIAD NUCLEOTIDE-BINDING 2	AT1G31160	plastid
372	F4KCE5;Q9C7X7;O65719;Q9LHA8;P22953;P22954;F4K007;A0A1P8BF32;Q9S9N1;Q39043;Q9LKR3	-0.347991	0.785677	18.5013	-2.99158	0.0230232	0.048519	-3.85321	18.6196	18.7686	18.5279	18.3329	18.4624	18.4092	2	2	2	5.8	5.8	5.8	57.236	0.002681	3.0443	4132100	9	F4KCE5;Q9C7X7;O65719;Q9LHA8;P22953;P22954;F4K007;A0A1P8BF32;Q9S9N1;Q39043;Q9LKR3	Heat shock 70 kDa protein 18;Heat shock 70 kDa protein 3;Probable mediator of RNA polymerase II transcription subunit 37c;Probable mediator of RNA polymerase II transcription subunit 37e;Heat shock 70 kDa protein 5;Mediator of RNA polymerase II transcription subunit 37f;Mediator of RNA polymerase II transcription subunit 37a	HSC70-1;HSP70-18;HSP70-3;MED37C;MED37E;MED37D;BIP2;HSP70-5;MED37F;MED37A	197	Heat shock cognate protein 70-1;Heat shock 70 kDa protein 18;Heat shock 70 kDa protein 3;Heat shock 70 kDa protein 4;Heat shock 70 kDa protein 1;Heat shock 70 kDa protein 2;Heat shock protein 70 (Hsp 70) family protein;Heat shock protein 70 (Hsp 70	AT5G02500; AT1G56410; AT3G09440; AT3G12580; AT5G02490; AT5G42020; AT1G16030; AT5G28540	cytosol; plastid; endoplasmic reticulum
373	Q9STS7	-0.392344	0.761891	19.6693	-2.99152	0.0230249	0.048519	-3.85329	19.9617	19.8791	19.6381	19.5785	19.4694	19.4503	4	4	4	15.9	15.9	15.9	39.116	0	14.075	13845000	14	Q9STS7		T23J7.190	793	Chloroplastic lipocalin	AT3G47860	plastid
374	Q8W593	0.501523	1.41571	21.0456	2.98735	0.0231527	0.0486099	-3.85914	20.9636	20.4904	20.8728	21.0414	21.274	21.3209	8	8	8	29.4	29.4	29.4	39.167	0	20.106	59055000	56	Q8W593	Probable lactoylglutathione lyase, chloroplast		514	Probable lactoylglutathione lyase, chloroplastic	AT1G67280	plastid
375	P56807	0.656331	1.57607	20.6231	2.98608	0.0231917	0.0486099	-3.86092	20.0811	20.0316	20.7062	21.258	20.6284	20.795	4	4	4	36.6	36.6	36.6	12.06	0	49.962	40146000	41	P56807	30S ribosomal protein S18, chloroplastic	rps18	370	30S ribosomal protein S18, chloroplastic	ATCG00650	plastid
376	Q9M3C6	0.282133	1.21599	19.8042	2.98043	0.0233663	0.0487597	-3.86885	19.6281	19.6518	19.598	19.9877	19.9257	20.0094	6	6	6	31	31	31	31.245	0	26.079	20955000	32	Q9M3C6		T26I12.130	711	Photosystem I assembly factor PSA3, chloroplastic	AT3G55250	plastid
377	Q9LI88;A0A1I9LRJ3	0.520872	1.43482	21.5342	2.97947	0.0233961	0.0487597	-3.8702	21.0599	21.1438	21.7362	21.8232	21.642	21.8576	2	2	2	17.5	17.5	17.5	20.911	0	36.486	57328000	61	Q9LI88;A0A1I9LRJ3		GHS1	642	Ribosomal protein S21 family protein;Ribosomal protein S21 family protein	AT3G27160	plastid
378	Q9SIS7	-1.00401	0.498613	19.6767	-2.97776	0.0234493	0.0487597	-3.8726	19.8599	20.2738	20.296	19.7327	19.4421	18.531	2	2	2	12.1	12.1	12.1	17.903	0	27.316	8330000	20	Q9SIS7		At2g01870	761	At2g01870	AT2G01870	plastid
379	Q56XE2	0.463525	1.37891	17.8695	2.97509	0.0235327	0.0488039	-3.87635	17.8043	17.4546	17.2236	18.1109	18.2287	18.2605	2	2	2	9.9	9.9	9.9	36.876	0	11.576	3861500	10	Q56XE2		At1g77122	428	At1g77122	AT1G77122	plastid
380	Q9SYL9	0.336819	1.26297	20.4973	2.96773	0.0237639	0.0491538	-3.88668	20.1728	20.1948	20.4779	20.8144	20.5479	20.6621	6	6	6	39	39	39	26.788	0	83.459	79474000	91	Q9SYL9	50S ribosomal protein L13, chloroplastic	RPL13	808	50S ribosomal protein L13, chloroplastic	AT1G78630	plastid
381	O23342	-0.924275	0.526945	19.5453	-2.96178	0.0239529	0.0494145	-3.89505	20.0255	19.9133	19.9415	19.8883	18.6786	18.8392	2	2	2	21.5	21.5	21.5	19.12	0	75.107	9918200	16	O23342	Preprotein translocase subunit SECE1	SECE1	218	Preprotein translocase subunit SECE1	AT4G14870	plastid
382	F4IHK9;Q03250	-0.961696	0.513453	21.4645	-2.95026	0.0243231	0.050047	-3.91125	22.1474	22.4555	21.4243	20.8999	21.1758	20.764	9	9	8	56	56	49.1	15.548	0	292.68	96111000	90	F4IHK9;Q03250	Glycine-rich RNA-binding protein 7	CCR2;RBG7	156	Cold, circadian rhythm, and rna binding 2;Glycine-rich RNA-binding protein 7	AT2G21660	nucleus
383	A0A1P8B108;Q93Z70	0.351953	1.27629	18.993	2.93364	0.0248679	0.0510344	-3.93463	18.7696	18.7413	18.9221	19.0315	19.1804	19.3187	4	4	4	15.7	15.7	15.7	42.822	0	9.5795	12030000	22	A0A1P8B108;Q93Z70	Probable N-acetyl-gamma-glutamyl-phosphate reductase, chloroplastic		55	N-acetyl-glutamate semialdehyde dehydrogenase;Probable N-acetyl-gamma-glutamyl-phosphate reductase, chloroplastic	AT2G19940	plastid
384	P25855;Q9LQL0	-0.711464	0.6107	18.8766	-2.91134	0.0256198	0.0524406	-3.96605	18.7762	19.6207	19.2654	18.5112	18.3853	18.7993	2	2	2	21.8	21.8	21.8	17.947	0	5.7516	7939300	9	P25855;Q9LQL0	Glycine cleavage system H protein 1, mitochondrial;Glycine cleavage system H protein 3, mitochondrial	GDH1;GDH3	302	Glycine cleavage system H protein 1, mitochondrial;Glycine cleavage system H protein 3, mitochondrial	AT2G35370; AT1G32470	mitochondrion
385	P16972	0.492531	1.40691	19.7722	2.89185	0.0262967	0.0535631	-3.99354	19.6631	19.0961	19.6419	19.9419	19.9587	20.2607	2	2	2	24.3	24.3	24.3	15.539	0	39.847	13332000	19	P16972	Ferredoxin-2, chloroplastic	FD2	289	Ferredoxin-2, chloroplastic	AT1G60950	plastid
386	Q9M1Y7	0.315078	1.24408	17.5783	2.89163	0.0263045	0.0535631	-3.99385	17.3488	17.2273	17.358	17.8386	17.8223	17.9676	7	1	1	20.8	6.6	6.6	32.417	0	3.5039	1916300	5	Q9M1Y7		F24G16.140	706	Uncharacterized protein F24G16.140	AT3G59870	plastid
387	Q9ZVH7	-0.875901	0.544913	17.7768	-2.87408	0.026931	0.054697	-4.01864	18.1626	18.67	17.6036	17.6226	17.7458	17.0038	3	3	3	14.3	14.3	14.3	36.701	0	5.9425	3530700	6	Q9ZVH7	Protein FATTY ACID EXPORT 3, chloroplastic	FAX3	847	Protein FATTY ACID EXPORT 3, chloroplastic	AT2G38550	plastid
388	Q42512;F4IP47	0.92164	1.89427	24.5049	2.86509	0.0272581	0.0552186	-4.03134	23.9696	23.4068	24.9587	25.0364	24.6483	24.7487	11	10	10	58.3	51.1	51.1	14.605	0	154.99	666240000	187	Q42512	Protein COLD-REGULATED 15A, chloroplastic	COR15A	416	Protein COLD-REGULATED 15A, chloroplastic	AT2G42540	plastid
389	Q9SIP1	-0.284388	0.82109	19.7581	-2.85779	0.0275268	0.0555145	-4.04167	19.7637	19.7577	20.0207	19.6367	19.6586	19.6413	1	1	1	8.4	8.4	8.4	28.865	0	6.0706	8021500	12	Q9SIP1		At2g31670	760	Stress-response A/B barrel domain-containing protein UP3	AT2G31670	peroxisome
390	Q39142	-0.759493	0.590704	26.3217	-2.85728	0.0275454	0.0555145	-4.04238	26.9427	27.3498	26.4065	25.9965	26.0108	25.1146	18	4	4	91.4	12.4	12.4	28.17	0	116.7	1393100000	201	Q39142		Lhb1B1	408	Chlorophyll a-b binding protein, chloroplastic	AT2G34430	plastid
391	Q8VZW6	0.503369	1.41752	22.3113	2.85092	0.0277821	0.0558484	-4.05138	22.3131	21.7322	22.3312	22.5595	22.4127	22.5846	7	7	7	28.4	28.4	28.4	26.228	0	39.164	119180000	88	Q8VZW6		At3g08740	506	Elongation factor P (EF-P) family protein	AT3G08740	plastid
392	Q9LQK7	0.654684	1.57427	18.0545	2.82755	0.02867	0.0574863	-4.08445	17.752	17.6979	17.3046	18.596	18.6891	18.089	3	3	3	9.1	9.1	9.1	52.824	0	6.3005	3839200	5	Q9LQK7	Protein ABCI7, chloroplastic	ABCI7	654	Protein ABCI7, chloroplastic	AT1G32500	plastid
393	Q9ZQ80	-0.722596	0.606006	16.8929	-2.82474	0.0287787	0.0575575	-4.08843	17.5922	17.0546	16.604	16.4598	16.8641	16.8681	1	1	1	7.5	7.5	7.5	19.7	0.0025478	2.4866	1124600	1	Q9ZQ80		NRP1	837	Nodulin-related protein 1	AT2G03440	nucleus
394	Q9FUZ2	0.400046	1.31955	20.1503	2.82153	0.0289037	0.0576606	-4.09298	19.7308	19.798	20.1941	20.5508	20.2926	20.3237	8	8	8	39.9	39.9	39.9	30.61	0	20.536	31218000	38	Q9FUZ2	Peptide deformylase 1B, chloroplastic/mitochondrial	PDF1B	619	Peptide deformylase 1B, chloroplastic/mitochondrial	AT5G14660	plastid
395	P56774	-0.813805	0.568879	22.8539	-2.81289	0.0292427	0.0581892	-4.10522	23.3728	23.9093	22.827	22.4097	22.5882	22.2358	3	3	3	13.1	13.1	13.1	17.431	0	5.5587	99322000	21	P56774	Cytochrome b6-f complex subunit 4	petD	353	Cytochrome b6-f complex subunit 4	ATCG00730	plastid
396	Q9C666	1.84046	3.58124	17.651	2.80327	0.0296249	0.058801	-4.11886	15.4066	17.116	17.2944	18.4818	19.3851	18.0865	2	2	2	13.7	13.7	13.7	21.851	0.0027211	3.2008	2996100	2	Q9C666		F28B23.27	579	Acyl-CoA N-acyltransferases (NAT) superfamily protein	AT1G26220	plastid
397	Q9XFH8	0.494142	1.40848	22.1231	2.78693	0.0302866	0.0599197	-4.14203	22.2005	21.7005	21.8288	22.2994	22.2667	22.4005	6	6	6	34.3	34.3	34.3	19.325	0	50.186	95223000	85	Q9XFH8	Thioredoxin F1, chloroplastic		820	Thioredoxin F1, chloroplastic	AT3G02730	plastid
398	Q9STL9	-0.4593	0.727339	22.2402	-2.7856	0.030341	0.0599197	-4.14392	22.1914	22.4763	22.8091	22.0119	21.8073	22.196	1	1	1	2.4	2.4	2.4	70.751	0	3.4243	41965000	28	Q9STL9		T29H11_90	792	MA3 DOMAIN-CONTAINING TRANSLATION REGULATORY FACTOR 4	AT3G48390	cytosol
399	Q9LK88	-0.544661	0.685552	19.2183	-2.77369	0.0308344	0.0607414	-4.16083	19.1746	19.4339	19.8501	19.1594	18.8735	18.9147	5	5	5	43.9	43.9	43.9	21.556	0	14.365	12167000	16	Q9LK88	NADPH:quinone oxidoreductase	NQR	650	NADPH:quinone oxidoreductase	AT3G27890	mitochondrion
400	Q7X9V3	-0.285543	0.820433	19.0599	-2.76656	0.0311337	0.0611777	-4.17095	19.2342	19.1332	19.2193	18.7961	18.9959	19.03	2	2	2	23.6	23.6	23.6	28.649	0	8.1715	7613300	14	Q7X9V3	Acetyltransferase NSI	NSI	438	Acetyltransferase NSI	AT1G32070	plastid
401	Q8GWP4	-0.308634	0.807406	22.5952	-2.74857	0.0319028	0.0624105	-4.19651	22.6452	22.6773	23.066	22.4352	22.2609	22.4524	9	9	9	56.5	56.5	56.5	22.675	0	149.95	235800000	145	Q8GWP4		At2g21530	452	At2g21530	AT2G21530	plastid
402	P33207	0.442115	1.35859	20.264	2.74818	0.0319199	0.0624105	-4.19707	20.3154	19.8535	19.8141	20.5268	20.5014	20.503	7	7	7	30.7	30.7	30.7	33.548	0	88.944	37065000	64	P33207	3-oxoacyl-[acyl-carrier-protein] reductase, chloroplastic		310	3-oxoacyl-[acyl-carrier-protein] reductase, chloroplastic	AT1G24360	plastid
403	Q94CJ5	0.501615	1.4158	18.2406	2.7461	0.03201	0.0624313	-4.20002	17.6848	18.0476	17.9335	18.2828	18.6353	18.7522	4	4	4	15.5	15.5	15.5	41.323	0	12.152	5216900	8	Q94CJ5		At5g12470	551	Protein RETICULATA-RELATED 4, chloroplastic	AT5G12470	plastid
404	Q8W4F1	-0.52671	0.694136	18.4025	-2.7431	0.0321408	0.0625313	-4.20429	18.6085	18.4184	18.8734	18.5745	18.0603	18.1292	2	2	2	16.5	16.5	16.5	31.58	0	11.184	5417300	10	Q8W4F1	Probable plastid-lipid-associated protein 10, chloroplastic	PAP10	511	Probable plastid-lipid-associated protein 10, chloroplastic	AT2G46910	plastid
405	P57752	-1.11545	0.461548	17.9239	-2.73638	0.0324352	0.0629484	-4.21384	18.3944	19.1755	17.6552	17.2701	17.8902	17.3455	1	1	1	13	13	13	10.386	0	8.6111	2045300	11	P57752	Acyl-CoA-binding domain-containing protein 6	ACBP6	372	Acyl-CoA-binding domain-containing protein 6	AT1G31812	cytosol
406	P23321	-0.248397	0.841831	26.9542	-2.7223	0.0330626	0.0640078	-4.23387	27.3362	27.5743	27.295	26.4998	26.46	26.5599	37	37	18	72	72	55.7	35.142	0	323.31	10400000000	1799	P23321	Oxygen-evolving enhancer protein 1-1, chloroplastic	PSBO1	297	Oxygen-evolving enhancer protein 1-1, chloroplastic	AT5G66570	plastid
407	Q9S829	-0.325146	0.798218	21.3007	-2.71538	0.0333751	0.0644541	-4.24371	21.3773	21.682	21.6066	21.1138	21.0004	21.1479	3	3	3	39.2	39.2	39.2	17.657	0	37.812	47570000	54	Q9S829	NAD(P)H-quinone oxidoreductase subunit O, chloroplastic	ndhO	730	NAD(P)H-quinone oxidoreductase subunit O, chloroplastic	AT1G74880	plastid
408	P56778	-0.373226	0.772054	23.2699	-2.70869	0.0336807	0.0648849	-4.25324	23.3181	23.504	23.7458	23.152	22.8584	22.9832	15	15	15	32.6	32.6	32.6	51.867	0	323.31	425840000	253	P56778	Photosystem II CP43 reaction center protein	psbC	355	Photosystem II CP43 reaction center protein	ATCG00280	plastid
409	A8MQF3;Q94AU3;F4IGM4	0.258874	1.19654	20.1908	2.69678	0.034232	0.0657857	-4.2702	20.0148	19.9379	20.0743	20.3734	20.4055	20.3207	5	5	5	25.4	25.4	25.4	28.701	0	17.389	27263000	40	A8MQF3;Q94AU3;F4IGM4		At2g21385	93	Uncharacterized protein;Expressed protein;Uncharacterized protein	AT2G21385	plastid
410	A0A1P8AZL4;A0A1P8AZK1;O48721	-0.341025	0.78948	18.2938	-2.69361	0.0343803	0.0659096	-4.27471	18.6309	18.2533	18.2646	18.1635	18.1589	18.2766	2	2	2	13	13	13	26.824	0	14.451	4334500	13	A0A1P8AZL4;A0A1P8AZK1;O48721	Uroporphyrinogen-III synthase, chloroplastic	UROS	53	Uroporphyrinogen-III synthase;Uroporphyrinogen-III synthase;Uroporphyrinogen-III synthase, chloroplastic	AT2G26540	plastid
411	Q84WW2	0.694972	1.61885	18.2042	2.68321	0.0348715	0.0666574	-4.28952	18.1106	16.9645	18.0495	18.3804	18.7009	18.773	2	2	2	9.2	9.2	9.2	35.644	0.002642	2.8328	4555900	4	Q84WW2	Probable 6-phosphogluconolactonase 5, chloroplastic	EMB2024	444	6-phosphogluconolactonase 3, chloroplastic	AT5G24400	peroxisome,plastid
412	A8MQG0	-1.13088	0.456638	17.8846	-2.68177	0.03494	0.0666574	-4.29157	19.2192	18.5845	17.3534	17.2919	17.5843	17.5053	1	1	1	61.1	61.1	61.1	8.4846	0.0037547	2.1723	2062400	1	A8MQG0		At1g11850	94	Transmembrane protein	AT1G11850	extracellular
413	Q9SA56	-0.508548	0.702929	19.0258	-2.67663	0.0351864	0.066844	-4.2989	18.962	19.2863	19.4831	18.8155	19.021	18.5668	25	1	1	76	21.1	21.1	22.306	0	6.7995	4137600	8	Q9SA56	Photosystem I reaction center subunit II-2, chloroplastic	PSAD2	736	Photosystem I reaction center subunit II-2, chloroplastic	AT1G03130	plastid
414	Q9SJE1	0.26025	1.19769	19.7356	2.67618	0.0352079	0.066844	-4.29954	19.6112	19.4728	19.6441	19.923	19.9423	19.8602	8	8	8	13.4	13.4	13.4	83.283	0	16.869	29217000	44	Q9SJE1	Magnesium-chelatase subunit ChlD, chloroplastic	CHLD	765	Magnesium-chelatase subunit ChlD, chloroplastic	AT1G08520	plastid
415	Q93ZB6	0.556497	1.47069	19.0441	2.67119	0.0354489	0.0671394	-4.30665	18.7357	18.7928	18.6654	18.8876	19.6585	19.4892	3	3	3	14.6	14.6	14.6	46.254	0	3.3432	9289500	3	Q93ZB6	Uroporphyrinogen decarboxylase 1, chloroplastic	HEME1	527	Uroporphyrinogen decarboxylase 1, chloroplastic	AT3G14930	plastid
416	Q9XFH9	0.26575	1.20226	20.322	2.64719	0.0366318	0.069213	-4.34087	20.1786	19.9264	20.2571	20.499	20.4832	20.4688	3	3	3	14.1	14.1	14.1	19.999	0	15.553	21123000	13	Q9XFH9	Thioredoxin F2, chloroplastic		821	Thioredoxin F2, chloroplastic	AT5G16400	plastid
417	P09468	-0.355881	0.781392	24.7291	-2.63692	0.0371505	0.0700246	-4.35551	24.9422	25.241	24.9132	24.4519	24.4446	24.3996	18	18	18	96.2	96.2	96.2	14.499	0	323.31	1621700000	590	P09468	ATP synthase epsilon chain, chloroplastic	atpE	275	ATP synthase epsilon chain, chloroplastic	ATCG00470	plastid
418	A0A1P8APN5;F4HTT6	-0.457005	0.728497	18.9684	-2.62657	0.0376815	0.0707269	-4.37028	19.4091	19.2247	18.9051	18.622	18.8333	18.8787	2	2	2	11.8	11.8	11.8	30.374	0	6.0027	7516500	2	A0A1P8APN5;F4HTT6	Peptidyl-prolyl cis-trans isomerase CYP26-2, chloroplastic	CYP26-2	31	Peptidylprolyl isomerase;Peptidyl-prolyl cis-trans isomerase CYP26-2, chloroplastic	AT1G74070	plastid
419	F4I2F8;O48741	-0.271658	0.828367	20.3114	-2.62615	0.037703	0.0707269	-4.37088	20.3569	20.3557	20.5314	20.161	20.1534	20.3433	7	6	6	24.1	22.3	22.3	43.625	0	40.106	40774000	57	F4I2F8;O48741	Protochlorophyllide reductase C, chloroplastic	POR C;PORC	146	NADPH-protochlorophyllide oxidoreductase;Protochlorophyllide reductase C, chloroplastic	AT1G03630	plastid
420	Q9LYN2	0.78615	1.72447	19.8883	2.6122	0.0384317	0.0719221	-4.39079	19.6819	19.4643	19.2674	20.6084	20.5919	19.6274	3	3	3	13.1	13.1	13.1	28.836	0	5.5159	14169000	4	Q9LYN2	Ferritin-3, chloroplastic	FER3	691	Ferritin-3, chloroplastic	AT3G56090	plastid
421	Q9ZR03	-0.281107	0.822959	22.9205	-2.60681	0.0387173	0.0722846	-4.39848	23.1595	23.1505	23.1976	22.7467	22.7888	22.6238	14	14	14	58.5	58.5	58.5	24.366	0	245.5	496420000	290	Q9ZR03	Cytochrome b6-f complex iron-sulfur subunit, chloroplastic	petC	838	Cytochrome b6-f complex iron-sulfur subunit, chloroplastic	AT4G03280	plastid
422	Q944G6	-0.381146	0.767827	19.8318	-2.59602	0.0392955	0.073079	-4.41389	20.1263	20.0485	19.73	19.6546	19.7349	19.6214	2	2	2	15.1	15.1	15.1	20.784	0	4.6038	9637600	8	Q944G6		At4g03150	533	AT4g03150/F4C21_7	AT4G03150	plastid
423	Q9FLN4	0.476935	1.39178	22.8729	2.59541	0.0393288	0.073079	-4.41477	22.3241	22.4816	23.1144	23.2269	22.8085	23.0086	6	6	6	26.3	26.3	26.3	21.737	0	31.679	140430000	69	Q9FLN4	50S ribosomal protein L27, chloroplastic	RPL27	611	50S ribosomal protein L27, chloroplastic	AT5G40950	plastid
424	F4IDE8;Q6NMC1;A0A1P8AVW7;A0A1P8AW09	-0.485377	0.71431	19.974	-2.58835	0.0397124	0.0736179	-4.42485	19.9316	20.4955	20.1642	19.8068	19.6567	19.8895	3	3	3	19.3	19.3	19.3	33.564	0	24.029	16030000	30	F4IDE8;Q6NMC1;A0A1P8AVW7		At1g72640	153	NAD(P)-binding Rossmann-fold superfamily protein;At1g72640;NAD(P)-binding Rossmann-fold superfamily protein	AT1G72640	plastid
425	Q94B60	0.379719	1.30109	21.663	2.57284	0.040569	0.0750289	-4.447	21.3991	21.2975	21.8518	21.9673	21.7414	21.8307	17	17	17	70.2	70.2	70.2	31.498	0	187.68	256430000	244	Q94B60	ATP-dependent Clp protease proteolytic subunit 4, chloroplastic	CLPP4	548	ATP-dependent Clp protease proteolytic subunit 4, chloroplastic	AT5G45390	plastid
426	O82299	0.252411	1.1912	21.918	2.56182	0.0411895	0.0758489	-4.46274	21.7563	21.8003	21.8847	22.1636	21.8658	22.0305	11	11	11	50.3	50.3	50.3	33.785	0	147.74	110770000	138	O82299			269	Putative chloroplast RNA binding protein	AT2G35410	plastid
427	Q9S762	2.11557	4.3336	18.3819	2.55999	0.0412933	0.0758489	-4.46535	15.6092	16.7204	19.2655	19.2844	19.5798	19.5252	1	1	1	5.4	5.4	5.4	44.556	0	4.2886	3113700	6	Q9S762	ATP phosphoribosyltransferase 1, chloroplastic	HISN1A	724	ATP phosphoribosyltransferase 1, chloroplastic	AT1G58080	plastid
428	P42738	0.442583	1.35904	17.5301	2.55984	0.0413019	0.0758489	-4.46556	17.0922	16.906	17.4416	17.9806	17.9801	17.6989	2	2	2	8.5	8.5	8.5	38.238	0	4.8555	2442300	12	P42738	Chorismate mutase 1, chloroplastic	CM1	319	Chorismate mutase 1, chloroplastic	AT3G29200	plastid
429	Q8VYA4;F4JRN8	0.333148	1.25976	19.816	2.55743	0.0414397	0.0759245	-4.46902	19.5232	19.4639	19.8935	20.0022	19.9769	20.0958	8	8	8	19.6	19.6	19.6	65.467	0	44.785	32106000	56	Q8VYA4;F4JRN8		F28A21.220;At4g18810	183	At4g18810;NAD(P)-binding Rossmann-fold superfamily protein	AT4G18810	plastid
430	O82790;F4IH73;F4IH74	0.250494	1.18961	20.0912	2.55009	0.0418612	0.0764879	-4.4795	19.8306	19.8666	20.0421	20.3281	20.2575	20.2323	7	7	7	27.6	27.6	27.6	30.112	0	30.387	41314000	74	O82790;F4IH73;F4IH74		At2g45990	155	AT2G45990 protein;Ribosomal RNA small subunit methyltransferase G;Ribosomal RNA small subunit methyltransferase G	AT2G45990	plastid
431	Q9LER7	0.560677	1.47496	22.1712	2.54869	0.0419418	0.0764879	-4.4815	21.577	21.7503	22.5689	22.5721	22.2599	22.3822	2	2	2	16.2	16.2	16.2	16.361	0	9.2508	50989000	36	Q9LER7	50S ribosomal protein 5, chloroplastic	PSRP5	637	50S ribosomal protein 5, chloroplastic	AT3G56910	plastid
432	P56808	0.715169	1.64168	19.4263	2.53669	0.042642	0.0775848	-4.49864	18.7506	18.7441	19.6411	20.209	19.5383	19.7246	1	1	1	12	12	12	10.608	0	7.1745	6248400	12	P56808	30S ribosomal protein S19, chloroplastic	rps19	371	30S ribosomal protein S19, chloroplastic	ATCG00820	plastid
433	F4K329	-0.250405	0.84066	25.003	-2.52846	0.0431299	0.0782913	-4.51042	25.1973	25.281	25.1882	24.763	24.8245	24.6843	5	5	5	40.2	40.2	40.2	25.098	0	14.995	159950000	42	F4K329		At5g42765	193	Plasma membrane fusion protein	AT5G42765	plastid
434	A0A1P8BGW0;F4K2X9;Q9LVY0	0.555446	1.46962	19.5933	2.52212	0.0435093	0.0786689	-4.51948	19.1877	18.895	19.8167	19.9025	19.8767	19.9433	4	4	4	14.1	14.1	14.1	43.092	0	8.0618	8729300	8	A0A1P8BGW0;F4K2X9;Q9LVY0	Peptide chain release factor PrfB1, chloroplastic	HCF109;PRFB1	87	High chlorophyll fluorescent 109;High chlorophyll fluorescent 109;Peptide chain release factor PrfB1, chloroplastic	AT5G36170	plastid
435	Q9SZX3;B3H778	0.351011	1.27545	19.8154	2.52164	0.0435381	0.0786689	-4.52016	19.7637	19.524	19.5198	19.8853	20.1372	20.1219	8	8	8	21.7	21.7	21.7	53.845	0	36.678	24639000	48	Q9SZX3;B3H778	Argininosuccinate synthase, chloroplastic	At4g24830	814	Argininosuccinate synthase, chloroplastic;Citrulline--aspartate ligase	AT4G24830	plastid
436	A0A1P8AN09;Q9SSL0	1.25066	2.3795	17.9416	2.51039	0.0442206	0.0797187	-4.53625	17.6646	16.1901	18.0427	18.463	18.8451	18.6078	3	3	3	7.4	7.4	7.4	64.708	0	5.7521	3811100	8	A0A1P8AN09;Q9SSL0		F15H11.7	29	Phosphoglucomutase, putative / glucose phosphomutase;At1g70820	AT1G70820	plastid
437	Q9ZUC1	0.27875	1.21314	22.5009	2.50375	0.0446289	0.0802707	-4.54574	22.3895	22.1892	22.6308	22.6593	22.5797	22.5816	23	23	23	68.7	68.7	68.7	40.986	0	321.72	458650000	352	Q9ZUC1	Quinone oxidoreductase-like protein At1g23740, chloroplastic		842	NADPH-dependent alkenal/one oxidoreductase, chloroplastic	AT1G23740	plastid
438	P34802	0.391685	1.31193	18.6595	2.48105	0.0460538	0.0826444	-4.57819	18.4901	18.2088	18.4424	18.7246	18.7845	19.1754	1	1	1	6.5	6.5	6.5	40.174	0	9.8799	3939100	2	P34802	Heterodimeric geranylgeranyl pyrophosphate synthase large subunit 1, chloroplastic	GGPPS1	311	Heterodimeric geranylgeranyl pyrophosphate synthase large subunit 1, chloroplastic	AT4G36810	plastid
439	Q9SS03	-4.09475	0.0585272	17.3043	-2.47491	0.0464471	0.0831605	-4.58697	22.8288	17.7864	17.0985	15.4661	14.9809	17.0668	1	1	1	5.8	5.8	5.8	20.395	0.0049505	2.0753	9490800	4	Q9SS03	Dirigent protein 21	DIR21	786	Dirigent protein 21	AT1G65870	extracellular
440	Q9FL87	0.556768	1.47097	17.9441	2.46093	0.0473568	0.0845876	-4.60696	17.4269	17.2403	18.0594	18.5068	18.1603	18.2572	1	1	1	8.3	8.3	8.3	17.967	0.0026316	2.7998	2319800	2	Q9FL87		CRR7	608	Protein CHLORORESPIRATORY REDUCTION 7, chloroplastic	AT5G39210	nucleus
441	Q9M115	-1.76192	0.294856	16.9193	-2.45937	0.0474595	0.0845876	-4.60919	15.6841	18.1993	18.9606	15.8564	16.3752	16.3356	2	2	2	3.1	3.1	3.1	57.904	0.0085262	1.8801	793570	2	Q9M115	Protein S-acyltransferase 18	PAT18	700	Protein S-acyltransferase 18	AT4G01730	mitochondrion
442	A0A1P8B1E5;P05466	0.643825	1.56247	17.082	2.45561	0.0477079	0.084838	-4.61457	17.2004	16.4493	16.4103	17.1333	17.686	17.9074	1	1	1	2.9	2.9	2.9	55.384	0	6.9656	1416500	3	A0A1P8B1E5;P05466	3-phosphoshikimate 1-carboxyvinyltransferase, chloroplastic		56	3-phosphoshikimate 1-carboxyvinyltransferase;3-phosphoshikimate 1-carboxyvinyltransferase, chloroplastic	AT2G45300	plastid
443	O82628	-1.15316	0.44964	17.3175	-2.44355	0.0485131	0.0860752	-4.6318	17.2612	18.9483	17.3044	16.8887	16.9431	16.9062	1	1	1	25.5	25.5	25.5	12.397	0	6.0634	1425400	2	O82628	V-type proton ATPase subunit G1	VHA-G1	273	V-type proton ATPase subunit G1	AT3G01390	vacuole
444	Q9M7X9	-0.244798	0.843934	20.088	-2.44025	0.0487367	0.0862771	-4.63653	20.113	20.1085	20.2616	20.0714	19.8964	20.0479	4	4	4	26.2	26.2	26.2	20.67	0	13.925	17270000	37	Q9M7X9	Thioredoxin-like protein CITRX, chloroplastic	CITRX	712	Thioredoxin-like protein CITRX, chloroplastic	AT3G06730	plastid
445	Q9SUI7	-0.378871	0.769039	20.5029	-2.43846	0.0488577	0.086297	-4.63909	20.5083	20.9431	20.6819	20.19	20.4197	20.4352	5	1	1	56.6	17.9	17.9	15.216	0	10.059	13220000	22	Q9SUI7	Photosystem I reaction center subunit VI-1, chloroplastic	PSAH1	798	Photosystem I reaction center subunit VI-1, chloroplastic	AT3G16140	plastid
446	A0A1R7T3A4;Q94AM1;Q949P2	0.310439	1.24009	18.0311	2.43423	0.0491457	0.0866111	-4.64513	17.6495	17.6106	17.9971	18.2565	18.3203	18.2653	2	2	2	3.6	3.6	3.6	90.368	0.0026738	2.9978	4791100	4	A0A1R7T3A4;Q94AM1;Q949P2	Organellar oligopeptidase A, chloroplastic/mitochondrial;Probable cytosolic oligopeptidase A	OOP;CYOP	89	Zincin-like metalloproteases family protein;Organellar oligopeptidase A, chloroplastic/mitochondrial;Probable cytosolic oligopeptidase A	AT5G65620; AT5G10540	plastid; cytosol
447	F4ICJ5	2.95982	7.78024	20.8899	2.43229	0.0492788	0.0866513	-4.64791	16.23	20.2325	21.5152	22.2332	22.968	21.6801	2	2	2	2.9	2.9	2.9	68.971	0.002656	2.925	45705000	8	F4ICJ5		At1g25570	152	Di-glucose binding protein with Leucine-rich repeat domain-containing protein	AT1G25570	golgi
448	O49485;Q9LT69;O04130	0.268023	1.20416	20.23	2.42701	0.0496413	0.0869515	-4.65545	20.0584	20.1126	20.0175	20.3356	20.4274	20.4382	8	8	8	18.7	18.7	18.7	63.324	0	75.354	35960000	54	O49485	D-3-phosphoglycerate dehydrogenase 1, chloroplastic	PGDH1	235	D-3-phosphoglycerate dehydrogenase 1, chloroplastic	AT4G34200; AT3G19480; AT1G17745	plastid
449	Q8S9M1;A8MRU9;F4IM05	-0.349113	0.785066	21.0925	-2.42659	0.0496708	0.0869515	-4.65606	21.3098	21.0153	21.6511	21.02	20.8766	20.7699	17	17	17	55.9	55.9	55.9	32.986	0	76.255	122310000	148	Q8S9M1;A8MRU9;F4IM05	Probable plastid-lipid-associated protein 13, chloroplastic	PAP13;At2g42130	489	Probable plastid-lipid-associated protein 13, chloroplastic;Plastid-lipid associated protein PAP / fibrillin family protein;Plastid-lipid associated protein PAP / fibrillin family protein	AT2G42130	plastid
450	Q8LBP6;A0A1P8BDN6	0.313644	1.24284	21.6892	2.42279	0.0499337	0.0872175	-4.66149	21.5434	21.3798	21.8456	21.9882	21.7449	21.7778	8	8	8	51.1	51.1	51.1	20.146	0	155.48	116300000	121	Q8LBP6;A0A1P8BDN6		FTRA2	82	At5g08410;Ferredoxin/thioredoxin reductase subunit A (Variable subunit) 2	AT5G08410	plastid
451	P83755	-0.34635	0.786572	23.8924	-2.41807	0.0502626	0.0873793	-4.66823	24.1076	24.2681	24.2035	23.7495	23.7266	23.4715	8	8	8	25.8	25.8	25.8	38.936	0	85.532	413540000	163	P83755	Photosystem II protein D1	psbA	382	Photosystem II protein D1	ATCG00020	plastid
452	Q5E924;Q9SAJ6	-0.406704	0.754345	20.7753	-2.41593	0.0504129	0.0873793	-4.6713	20.9369	21.1562	20.9026	20.3842	20.559	20.782	3	3	3	7.9	7.9	7.9	44.845	0	4.7657	18038000	9	Q5E924;Q9SAJ6	Glyceraldehyde-3-phosphate dehydrogenase GAPCP2, chloroplastic;Glyceraldehyde-3-phosphate dehydrogenase GAPCP1, chloroplastic	GAPCP2;GAPCP1	429	Glyceraldehyde-3-phosphate dehydrogenase GAPCP2, chloroplastic;Glyceraldehyde-3-phosphate dehydrogenase GAPCP1, chloroplastic	AT1G16300; AT1G79530	plastid
453	Q9LF37;A0A178W7U9;F4JVJ1;P42730	0.247749	1.18735	19.1498	2.41517	0.0504657	0.0873793	-4.67238	18.8652	18.9657	19.1247	19.3449	19.2726	19.2523	12	12	11	19.9	19.9	18.4	108.94	0	35.56	30215000	49	Q9LF37	Chaperone protein ClpB3, chloroplastic	CLPB3	639	Chaperone protein ClpB3, chloroplastic	AT5G15450; AT1G74310; AT4G14670	plastid; cytosol
454	Q9M876	0.588565	1.50375	17.1527	2.4151	0.050471	0.0873793	-4.67249	16.2121	16.5608	17.1216	17.3609	17.8089	17.5053	1	1	1	2.3	2.3	2.3	56.618	0.0085366	1.8861	1178800	3	Q9M876	Tyrosine--tRNA ligase	F16B3.29	714	Tyrosine--tRNA ligase, chloroplastic/mitochondrial	AT3G02660	plastid
455	A0A1P8BDE0;Q8VZB5	0.57378	1.48842	17.0647	2.41304	0.0506154	0.0874367	-4.67542	16.9941	16.5039	16.5005	17.2413	17.4149	18.0075	1	1	1	2.6	2.6	2.6	48.142	0.0026076	2.7204	1033300	1	A0A1P8BDE0;Q8VZB5		F18O22_50	79	Rubisco methyltransferase family protein;Rubisco methyltransferase family protein	AT5G14260	plastid
456	Q93WI0	0.33056	1.2575	19.2762	2.40937	0.0508747	0.0876919	-4.68067	18.9366	18.8992	19.3829	19.4488	19.4491	19.5085	5	5	5	23.4	23.4	23.4	32.98	0	12.485	21463000	25	Q93WI0	Rhodanese-like/PpiC domain-containing protein 12		523	Rhodanese-like/PpiC domain-containing protein 12, chloroplastic	AT5G19370	plastid
457	Q93WG3	-0.858175	0.55165	18.2404	-2.40671	0.0510634	0.0878246	-4.68447	18.846	18.983	17.9457	17.9979	18.3479	17.4089	1	1	1	4.1	4.1	4.1	32.902	0	3.3436	2808800	8	Q93WG3		CJD1	522	Chloroplast J-like domain 1	AT1G08640	plastid
458	F4JTQ0;P11574;Q9SZN1;Q8W4E2	-0.807665	0.571306	17.1287	-2.39444	0.0519437	0.0891436	-4.70201	17.1738	18.1552	17.0674	17.1255	16.683	16.8054	1	1	1	2.8	2.8	2.8	55.177	0.0013624	3.2374	802230	1	F4JTQ0;P11574;Q9SZN1;Q8W4E2	V-type proton ATPase subunit B1;V-type proton ATPase subunit B2;V-type proton ATPase subunit B3	At4g38510;VHA-B1;VHA-B2;VHA-B3	186	Vacuolar proton pump subunit B;V-type proton ATPase subunit B1;V-type proton ATPase subunit B2;V-type proton ATPase subunit B3	AT4G38510; AT1G76030; AT1G20260	vacuole; golgi,vacuole
459	Q9LYR4	-0.425368	0.744649	18.2202	-2.38094	0.0529304	0.090639	-4.72131	18.4731	18.5262	18.0617	17.9944	18.3285	18.0723	6	6	6	16	16	16	47.698	0	10.736	7986800	22	Q9LYR4		T22N19_70	692	Transaldolase	AT5G13420	cytosol
460	F4KE21;Q42533	0.37868	1.30015	21.8501	2.37821	0.0531323	0.090787	-4.72521	21.851	21.6723	21.6297	21.9522	22.0384	22.0674	7	7	7	26	26	26	26.927	0	186.52	129000000	100	F4KE21;Q42533	Biotin carboxyl carrier protein of acetyl-CoA carboxylase 1, chloroplastic	CAC1;BCCP1	201	Biotin carboxyl carrier protein of acetyl-CoA carboxylase;Biotin carboxyl carrier protein of acetyl-CoA carboxylase 1, chloroplastic	AT5G16390	plastid
461	O22265	0.451013	1.367	19.3535	2.37361	0.0534741	0.0911728	-4.73178	19.1154	18.8929	19.368	19.9831	19.4005	19.4324	6	6	6	29.8	29.8	29.8	41.279	0	130.1	23483000	31	O22265	Signal recognition particle 43 kDa protein, chloroplastic	CAO	211	Signal recognition particle 43 kDa protein, chloroplastic	AT2G47450	plastid
462	Q9SNB5	0.479466	1.39423	17.7516	2.35025	0.0552465	0.0935534	-4.76515	17.2017	17.0786	17.8446	17.9814	18.1874	18.1294	2	2	2	8.7	8.7	8.7	24.191	0	4.2384	3588000	12	Q9SNB5		F12A12.150	779	DCL protein (DUF3223)	AT3G46630	plastid
463	Q9FIJ4	-2.06387	0.239173	17.2411	-2.35005	0.0552617	0.0935534	-4.76543	19.4404	19.1294	16.1624	16.3692	16.6331	16.2664	1	1	1	14.6	14.6	14.6	21.409	0.0061652	2.038	1253600	3	Q9FIJ4		At5g47870	601	DNA repair RAD52-like protein 2, chloroplastic	AT5G47870	plastid
464	Q9FKB7;Q94F50	-0.389997	0.763131	19.8958	-2.34953	0.0553019	0.0935534	-4.76617	19.7086	20.1269	20.2687	19.6369	19.7303	19.8711	4	4	4	20.2	20.2	20.2	27.91	0	7.9786	13791000	14	Q9FKB7;Q94F50		At5g48790	554	LOW PSII ACCUMULATION protein (DUF1995);AT5g48790/K24G6_12	AT5G48790	plastid
465	P18612	-1.63372	0.322256	16.1775	-2.34895	0.0553465	0.0935534	-4.767	17.554	17.4925	15.6998	15.9271	15.9458	15.4409	1	1	1	30.3	30.3	30.3	6.4951	0.0026212	2.7433	407210	2	P18612	Stress-induced protein KIN1	KIN1	291	Stress-induced protein KIN1	AT5G15960	cytosol
466	Q8H0W0	-0.287008	0.8196	20.3978	-2.3316	0.056705	0.0956441	-4.79178	20.5245	20.6546	20.4166	20.3273	20.3893	20.1853	6	6	6	31	31	31	40.029	0	66.454	36191000	69	Q8H0W0	Protein LOW PSII ACCUMULATION 3, chloroplastic	LPA3	457	Protein LOW PSII ACCUMULATION 3, chloroplastic	AT1G73060	plastid
467	Q9ZW84	-0.384171	0.766219	18.188	-2.32239	0.0574403	0.0966768	-4.80493	18.5009	18.2092	18.1605	17.8584	18.2704	18.2314	2	1	1	12.5	6.2	6.2	27.043	0	4.7535	2560100	10	Q9ZW84	3-isopropylmalate dehydratase small subunit 1	IPMI2	849	3-isopropylmalate dehydratase small subunit 2	AT2G43100	plastid
468	B9DG17;Q08682	-0.932259	0.524037	17.3272	-2.31938	0.0576824	0.0968006	-4.80922	17.4341	18.6928	17.0864	16.9731	17.0951	16.975	1	1	1	4.4	4.4	4.4	31.981	0	3.4985	1097100	2	B9DG17;Q08682	40S ribosomal protein SA;40S ribosomal protein Sa-1	P40;RPSaA	111	40S ribosomal protein SA;40S ribosomal protein Sa-1	AT1G72370	cytosol
469	F4J0U9;Q9M591	-0.371378	0.773044	19.6684	-2.31793	0.0577991	0.0968006	-4.81128	19.6054	19.9388	19.8324	19.3555	19.695	19.5037	5	5	5	19.6	19.6	19.6	39.178	0	8.0114	17371000	10	F4J0U9;Q9M591	Magnesium-protoporphyrin IX monomethyl ester [oxidative] cyclase, chloroplastic	CRD1	169	Magnesium-protoporphyrin IX monomethyl ester (oxidative) cyclase;Magnesium-protoporphyrin IX monomethyl ester [oxidative] cyclase, chloroplastic	AT3G56940	plastid
470	Q9LFH5;Q9FF52;P50883	-0.713008	0.610047	17.807	-2.31689	0.0578833	0.0968006	-4.81276	18.2418	18.6405	17.3651	17.7961	17.5534	17.4552	1	1	1	9	9	9	17.97	0	6.9409	1959200	10	Q9LFH5;Q9FF52;P50883	60S ribosomal protein L12-2;60S ribosomal protein L12-3;60S ribosomal protein L12-1	RPL12B;RPL12C;RPL12A	331	60S ribosomal protein L12-2;60S ribosomal protein L12-3;60S ribosomal protein L12-1	AT3G53430; AT5G60670; AT2G37190	cytosol
471	Q8VZ16	-1.16098	0.447209	18.8031	-2.29667	0.0595452	0.0993377	-4.84162	19.5785	18.9915	19.433	18.9765	18.7495	17.0507	1	1	1	3.8	3.8	3.8	37.964	0	4.2514	3586600	8	Q8VZ16		At5g20390	498	Glucan endo-1,3-beta-D-glucosidase	AT5G20390	extracellular
472	F4JFR2;F4JFR1;Q940U6	-0.363168	0.777455	19.8252	-2.29537	0.0596532	0.0993377	-4.84346	20.0829	20.0607	19.7201	19.6199	19.8254	19.567	3	3	3	15.1	15.1	15.1	25.718	0	31.344	13090000	35	F4JFR2;F4JFR1;Q940U6	Protein FLUORESCENT IN BLUE LIGHT, chloroplastic	FLU	175	Tetratricopeptide repeat (TPR)-like superfamily protein;Tetratricopeptide repeat (TPR)-like superfamily protein;Protein FLUORESCENT IN BLUE LIGHT, chloroplastic	AT3G14110	plastid
473	Q84Y95	0.309476	1.23926	19.4488	2.29293	0.0598579	0.0994679	-4.84695	19.1605	19.1166	19.527	19.5932	19.7372	19.5655	1	1	1	10.4	10.4	10.4	19.309	0	12.2	12156000	23	Q84Y95	Monothiol glutaredoxin-S14, chloroplastic	GRXS14	445	Monothiol glutaredoxin-S14, chloroplastic	AT3G54900	plastid
474	Q94A68	-0.294498	0.815356	19.6464	-2.28852	0.0602287	0.0998729	-4.85324	19.5393	19.8093	19.9104	19.5105	19.5863	19.4695	10	10	10	42.2	42.2	42.2	41.497	0	59.527	40072000	89	Q94A68	Uncharacterized oxidoreductase At1g06690, chloroplastic		542	Uncharacterized oxidoreductase At1g06690, chloroplastic	AT1G06690	plastid
475	P61843	-0.240717	0.846324	20.5681	-2.28448	0.0605703	0.100228	-4.85899	20.6704	20.7991	20.6803	20.5055	20.4129	20.5156	4	4	4	37.5	37.5	37.5	19.536	0	22.829	44359000	64	P61843	Photosystem I assembly protein Ycf3	ycf3	374	Photosystem I assembly protein Ycf3	ATCG00360	plastid
476	Q9SJ89	0.455267	1.37104	18.9281	2.27397	0.0614687	0.101501	-4.87397	19.1678	18.385	18.4191	19.3245	19.0619	19.1337	1	1	1	11.6	11.6	11.6	16.434	0.0026281	2.759	4364800	4	Q9SJ89	Ferredoxin-thioredoxin reductase catalytic chain, chloroplastic	FTRC	764	Ferredoxin-thioredoxin reductase catalytic chain, chloroplastic	AT2G04700	plastid
477	Q9SKX4	0.299221	1.23048	22.3918	2.27242	0.061603	0.101509	-4.87619	22.0258	22.2634	22.5376	22.6579	22.3547	22.4513	14	14	14	45.4	45.4	45.4	29.363	0	269.66	320350000	220	Q9SKX4	50S ribosomal protein L3-1, chloroplastic	RPL3A	772	50S ribosomal protein L3-1, chloroplastic	AT2G43030	plastid
478	Q9LVW7;A8MRD8	0.308962	1.23882	19.4009	2.26583	0.0621745	0.102237	-4.88557	19.3687	19.178	19.1142	19.3915	19.7145	19.6722	3	3	3	7.2	7.2	7.2	47.058	0	7.6324	14722000	22	Q9LVW7;A8MRD8	Carbamoyl-phosphate synthase small chain, chloroplastic	CARA	679	Carbamoyl-phosphate synthase small chain, chloroplastic;Carbamoyl phosphate synthetase A	AT3G27740	plastid
479	A0A1P8B582;Q8RX72;Q944P7;F4INR3;P30184	0.294243	1.22624	18.7592	2.26026	0.0626621	0.102712	-4.8935	18.6518	18.4253	18.5524	18.7402	18.9302	19.1084	3	3	3	7.3	7.3	7.3	63.827	0	4.4179	8186500	11	A0A1P8B582;Q8RX72;Q944P7;F4INR3;P30184	Leucine aminopeptidase 2, chloroplastic;Leucine aminopeptidase 3, chloroplastic;Leucine aminopeptidase 1	At2g24200;PM25	62	Cytosol aminopeptidase family protein;Leucine aminopeptidase 3, chloroplastic;Leucine aminopeptidase 2, chloroplastic;Cytosol aminopeptidase family protein;Leucine aminopeptidase 1	AT4G30910; AT4G30920; AT2G24200	plastid; cytosol
480	Q949U7	0.252805	1.19152	23.1498	2.25907	0.0627669	0.102712	-4.8952	23.1885	22.9617	23.1836	23.1881	23.191	23.3578	16	16	16	67.1	67.1	67.1	24.684	0	301.62	483650000	296	Q949U7	Peroxiredoxin-2E, chloroplastic	PRXIIE	537	Peroxiredoxin-2E, chloroplastic	AT3G52960	plastid
481	Q9FEA2	0.292349	1.22463	18.2803	2.25806	0.0628557	0.102712	-4.89664	18.0216	17.8789	18.2112	18.3608	18.6559	18.464	2	2	2	3	3	3	63.465	0	5.0932	3840200	9	Q9FEA2	Glutamate--tRNA ligase, chloroplastic/mitochondrial		592	Glutamate--tRNA ligase, chloroplastic/mitochondrial	AT5G64050	plastid,mitochondrion
482	Q9SEU6	0.262055	1.19919	23.0345	2.23999	0.0644697	0.105131	-4.92236	23.0987	22.9778	22.942	23.031	23.1888	23.0714	10	10	10	42	42	42	21.172	0	57.045	240390000	105	Q9SEU6	Thioredoxin M4, chloroplastic		747	Thioredoxin M4, chloroplastic	AT3G15360	plastid
483	O48529	-0.645577	0.639237	19.4732	-2.22647	0.0657048	0.106923	-4.94159	20.2169	19.8653	19.173	19.1683	19.0795	19.2177	2	2	2	9	9	9	25.51	0	37.107	11128000	26	O48529	Rhodanese-like domain-containing protein 9, chloroplastic	STR9	227	Rhodanese-like domain-containing protein 9, chloroplastic	AT2G42220	plastid
484	P46309;F4JMS5	0.287942	1.2209	19.5855	2.21778	0.066512	0.108013	-4.95395	19.5631	19.2988	19.3421	19.592	19.8543	19.8673	9	9	9	33	33	33	58.562	0	38.301	40537000	55	P46309;F4JMS5	Glutamate--cysteine ligase, chloroplastic	GSH1	324	Glutamate--cysteine ligase, chloroplastic;Glutamate--cysteine ligase	AT4G23100	plastid
485	F4JV86;Q9SVI9	0.273706	1.20891	19.6296	2.20841	0.0673932	0.109219	-4.96726	19.4668	19.275	19.633	19.9791	19.6633	19.7728	3	3	3	26.4	26.4	26.4	31.562	0	14.596	13611000	22	F4JV86;Q9SVI9		At4g39040;F19H22.140	188	RNA-binding CRS1 / YhbY (CRM) domain protein;At4g39040	AT4G39040	plastid
486	O04529	-0.593076	0.662928	19.4823	-2.20454	0.067761	0.109589	-4.97276	19.4862	20.2778	19.4991	19.3473	19.349	19.0211	1	1	1	4.5	4.5	4.5	42.006	0.0037783	2.2966	4857800	6	O04529		F20P5.11	206	Metalloendoproteinase 2-MMP	AT1G70170	extracellular
487	B3H658;Q9M401	0.455699	1.37145	19.6098	2.1964	0.0685404	0.110622	-4.98432	19.5861	19.4053	19.049	19.6988	20.1459	19.7619	5	5	4	16.5	16.5	14.1	44.731	0	19.836	21171000	36	B3H658;Q9M401	Branched-chain-amino-acid aminotransferase;Branched-chain-amino-acid aminotransferase 3, chloroplastic	BCAT3	108	Branched-chain-amino-acid aminotransferase;Branched-chain-amino-acid aminotransferase 3, chloroplastic	AT3G49680	plastid
488	A0A1P8B9K9;Q9FIJ7	0.221405	1.16587	20.8614	2.19265	0.0689029	0.110979	-4.98965	20.7819	20.6957	20.7919	21.0911	20.8665	20.8954	5	5	5	34.9	34.9	34.9	29.871	0	36.637	48141000	61	A0A1P8B9K9;Q9FIJ7	Adenylate kinase 2, chloroplastic		71	ATP:AMP phosphotransferase;Adenylate kinase 2, chloroplastic	AT5G47840	plastid
489	P42799;A0A1P8BGJ8	0.496744	1.41103	19.5841	2.18122	0.0700196	0.112547	-5.00587	19.6117	18.7869	19.5084	19.6668	19.994	19.935	12	4	4	38.8	13.3	13.3	50.369	0	46.249	16144000	26	P42799;A0A1P8BGJ8	Glutamate-1-semialdehyde 2,1-aminomutase 1, chloroplastic	GSA1	322	Glutamate-1-semialdehyde 2,1-aminomutase 1, chloroplastic;Glutamate-1-semialdehyde 2,1-aminomutase	AT5G63570	plastid
490	Q8GSJ6	-0.788115	0.5791	17.2741	-2.17544	0.0705907	0.113233	-5.01406	17.8596	17.5753	17.0785	16.5782	17.7373	16.9028	2	2	2	11	11	11	16.334	0.0026596	2.927	1708500	4	Q8GSJ6	Protein disulfide-isomerase LQY1, chloroplastic	LQY1	448	Protein disulfide-isomerase LQY1, chloroplastic	AT1G75690	plastid
491	F4K410;F4K409	0.458226	1.37385	18.4174	2.1602	0.0721207	0.115452	-5.03567	18.3752	17.6371	18.2148	18.5305	18.5123	19.0575	5	5	5	14.8	14.8	14.8	74.314	0	25.976	5351300	12	F4K410;F4K409		At5g13650	194	Putative elongation factor TypA-like SVR3, chloroplastic;Elongation factor family protein	AT5G13650	plastid
492	Q8GW78	0.212291	1.15853	21.2408	2.14772	0.0733988	0.117259	-5.05334	21.0871	21.0632	21.4157	21.3035	21.2243	21.2496	7	7	7	49.4	49.4	49.4	26.56	0	28.066	74218000	87	Q8GW78	Clp protease-related protein At4g12060, chloroplastic		450	ATP-dependent Clp protease ATP-binding subunit CLPT2, chloroplastic	AT4G12060	plastid
493	F4JLP5;A8MS68	0.535648	1.44959	18.3885	2.14173	0.0740205	0.118012	-5.06183	18.2941	17.4725	18.2901	18.5006	19.063	18.5468	5	5	5	13.2	13.2	13.2	60.144	0	10.273	11094000	19	F4JLP5	Dihydrolipoyl dehydrogenase 2, chloroplastic	LPD2	180	Dihydrolipoyl dehydrogenase 2, chloroplastic	AT4G16155; AT3G16950	plastid
494	Q9FZ47;F4I613	0.410207	1.32888	23.5997	2.13059	0.0751916	0.119637	-5.07759	23.2362	23.2933	23.9445	23.8812	23.6797	23.6517	11	11	11	43.4	43.4	43.4	31.294	0	125.58	497780000	192	Q9FZ47;F4I613	ACT domain-containing protein ACR11	ACR11;At1g16880	631	ACT domain-containing protein ACR11;Uridylyltransferase-like protein	AT1G16880	plastid
495	F4KHF4;P52410	0.431559	1.34869	19.0725	2.1279	0.0754762	0.119847	-5.08139	19.1336	18.9485	18.3859	19.1904	19.3987	19.3275	2	2	2	7.4	7.4	7.4	52.094	0.0026702	2.96	8016200	17	F4KHF4;P52410	3-oxoacyl-[acyl-carrier-protein] synthase I, chloroplastic	KAS I;KAS1	204	Beta-ketoacyl-[acyl-carrier-protein] synthase I;3-oxoacyl-[acyl-carrier-protein] synthase I, chloroplastic	AT5G46290	plastid
496	O82230	0.219644	1.16445	21.1214	2.12504	0.0757819	0.119914	-5.08544	20.9407	21.0107	21.2559	21.2392	21.0488	21.1932	11	11	8	56.6	56.6	50.5	19.811	0	167.96	155260000	232	O82230		At2g24020	264	Nucleoid-associated protein At2g24020, chloroplastic	AT2G24020	plastid
497	Q9XJ35	0.291409	1.22383	20.4315	2.12455	0.0758339	0.119914	-5.08613	20.3766	20.2638	20.0637	20.5118	20.594	20.6453	6	6	6	22	22	22	42.627	0	24.956	55810000	54	Q9XJ35	ATP-dependent Clp protease proteolytic subunit-related protein 1, chloroplastic	CLPR1	833	ATP-dependent Clp protease proteolytic subunit-related protein 1, chloroplastic	AT1G49970	plastid
498	A0A1P8B6D0;Q9SUI4	-0.348656	0.785315	21.4915	-2.12322	0.0759761	0.119914	-5.08801	21.6503	21.873	21.6134	21.3396	21.2985	21.0548	7	7	7	33.8	33.8	33.8	30.441	0	76.124	97327000	99	A0A1P8B6D0;Q9SUI4	Photosystem I reaction center subunit XI, chloroplastic	PSAL	65	PSI subunit V;Photosystem I reaction center subunit XI, chloroplastic	AT4G12800	plastid
499	Q8LCT3	0.365328	1.28817	17.5688	2.1203	0.0762895	0.120069	-5.09214	17.5867	17.1616	16.9556	17.7771	17.7738	18.1453	3	3	3	21.6	21.6	21.6	26.337	0	12.52	3742600	4	Q8LCT3	Thioredoxin-like 2-2, chloroplastic		474	Thioredoxin-like 2-2, chloroplastic	AT4G29670	plastid
500	Q8LFL5	-0.642354	0.640667	21.4756	-2.11945	0.07638	0.120069	-5.09333	21.1726	21.9714	22.3571	21.4599	20.9325	20.9498	1	1	1	10.9	10.9	10.9	14.73	0	17.892	30622000	13	Q8LFL5		At1g49975	480	At1g49975	AT1G49975	plastid
501	Q9T0H1	-1.74038	0.29929	19.7446	-2.10548	0.0778986	0.122212	-5.11306	20.7947	20.6111	20.4459	20.1403	19.7389	16.9565	1	1	1	14.4	14.4	14.4	13.817	0	8.4492	8398000	9	Q9T0H1		T6G15.50	816	At4g13500	AT4G13500	plastid
502	F4JFY4;F4JFY5;Q42592	0.418806	1.33682	20.0615	2.10258	0.0782176	0.122411	-5.11716	19.8636	19.3391	20.2054	20.4329	20.2315	20.3164	7	7	7	32.1	32.1	32.1	37.416	0	29.3	23915000	20	F4JFY4;F4JFY5;Q42592	L-ascorbate peroxidase S, chloroplastic/mitochondrial	SAPX;APXS	176	L-ascorbate peroxidase;L-ascorbate peroxidase;L-ascorbate peroxidase S, chloroplastic/mitochondrial	AT4G08390	plastid,mitochondrion
503	Q9XI19	-1.16956	0.444556	18.2745	-2.1015	0.0783368	0.122411	-5.11868	19.0546	19.6553	17.713	17.441	18.567	17.3819	2	2	2	8.5	8.5	8.5	37.376	0	3.9041	3815600	4	Q9XI19		F8K7.1	825	PLASTID TRANSCRIPTIONALLY ACTIVE protein 6, chloroplastic	AT1G21600	plastid
504	Q9LZ66	0.359577	1.28305	20.1295	2.09487	0.0790721	0.123285	-5.12803	19.7479	20.0636	19.8586	20.0921	20.5118	20.4154	8	8	8	21.7	21.7	21.7	71.949	0	36.417	30641000	45	Q9LZ66	Sulfite reductase [ferredoxin], chloroplastic	SIR	697	Assimilatory sulfite reductase (ferredoxin), chloroplastic	AT5G04590	plastid
505	A0A1I9LS34;Q94JQ4	0.405101	1.32418	22.5884	2.09364	0.0792096	0.123285	-5.12977	22.7088	22.4559	22.1042	22.6141	22.8066	22.7653	12	12	12	48.2	48.2	48.2	27.8	0	245.26	264100000	205	A0A1I9LS34;Q94JQ4	Reactive Intermediate Deaminase A, chloroplastic	RIDA	21	Endoribonuclease L-PSP family protein;Reactive Intermediate Deaminase A, chloroplastic	AT3G20390	plastid
506	F4IMB5;A0A2P2CLF9;P92549	-0.49683	0.708662	22.9802	-2.07161	0.0817083	0.126922	-5.16081	23.1323	23.7842	23.0814	22.5373	22.5941	22.8689	5	4	4	4.1	3.2	3.2	85.932	0	10.414	142850000	63	F4IMB5;A0A2P2CLF9	ATP synthase subunit alpha	At2g07698	90	ATP synthase subunit alpha, mitochondrial;ATP synthase subunit alpha	AT2G07698	plastid,mitochondrion
507	Q9CAF5	0.373739	1.29571	20.1588	2.06501	0.0824726	0.127857	-5.1701	19.7427	19.6657	20.3702	20.3947	20.3544	20.4326	5	5	5	19.2	19.2	19.2	36.931	0	11.938	26463000	26	Q9CAF5	ABC transporter I family member 6, chloroplastic	ABCI6	590	ABC transporter I family member 6, chloroplastic	AT3G10670	plastid
508	Q8W463	0.352522	1.27679	19.9364	2.05725	0.0833798	0.129009	-5.18101	19.5933	19.6923	19.8934	20.5159	19.9675	19.9801	6	3	3	40.9	20.9	20.9	25.518	0	35.104	16140000	27	Q8W463	50S ribosomal protein L19-1, chloroplastic		509	50S ribosomal protein L19-1, chloroplastic	AT4G17560	plastid
509	A8MRL0;Q9FX60;P59226;P59169;Q9FKQ3	-0.364235	0.776881	19.7517	-2.0462	0.0846906	0.13078	-5.19655	20.2518	19.7035	19.6916	19.6631	19.498	19.6017	1	1	1	6.7	6.7	6.7	18.702	0.0037594	2.2102	7092500	19	A8MRL0;Q9FX60;P59226;P59169;Q9FKQ3	Histone H3-like 1;Histone H3.2;Histone H3.3;Histone H3-like 5	At4g40030;HTR2;HTR4	98	Histone superfamily protein;Histone H3-like 1;Histone H3.2;Histone H3.3;Histone H3-like 5	AT4G40030; AT1G13370; AT1G09200; AT3G27360; AT5G10390; AT5G10400; AT5G65360; AT4G40040; AT5G10980; AT5G65350	nucleus
510	P15455;F4K8S2	4.66987	25.4548	14.4178	2.01993	0.0878878	0.135451	-5.2334	11.4873	11.0579	11.1204	22.1101	11.7254	16.4455	17	17	16	45.1	45.1	45.1	52.594	0	186.65	55178000	55	P15455;F4K8S2	12S seed storage protein CRA1;12S seed storage protein CRA1 alpha chain;12S seed storage protein CRA1 beta chain	CRA1	284	12S seed storage protein CRA1;RmlC-like cupins superfamily protein	AT5G44120	vacuole
511	A0A178VFU5;Q9SR38;F4IZV9	-0.41049	0.752368	16.8495	-2.01233	0.0888349	0.136642	-5.24404	16.7102	16.8297	17.0497	17.0924	16.9036	16.5965	1	1	1	7	7	7	26.076	0.0049813	2.1392	812820	1	A0A178VFU5;Q9SR38;F4IZV9		F3L24.12;At3g09250	2	Nuclear transport factor 2 (NTF2) family protein;F3L24.12 protein;Nuclear transport factor 2 (NTF2) family protein	AT3G09250	plastid
512	O80842	1.25357	2.38431	17.2932	2.00835	0.0893361	0.136958	-5.24962	15.8843	17.0801	16.1903	18.6563	16.5897	18.6319	1	1	1	4.1	4.1	4.1	39.679	0.0026247	2.7446	1136100	1	O80842	Cell division protein FtsY homolog, chloroplastic	CPFTSY	255	Cell division protein FtsY homolog, chloroplastic	AT2G45770	plastid
513	P56759	-0.363838	0.777094	24.4004	-2.00793	0.0893883	0.136958	-5.2502	24.8335	24.9372	24.5078	24.0341	24.0909	24.1095	17	17	17	63.6	63.6	63.6	21.057	0	323.31	829760000	351	P56759	ATP synthase subunit b, chloroplastic	atpF	344	ATP synthase subunit b, chloroplastic	ATCG00130	plastid
514	O80439	0.507224	1.42131	21.3124	1.99605	0.0909002	0.139003	-5.26682	20.5612	21.0523	21.683	21.7381	21.2494	21.5264	2	2	2	22.9	22.9	22.9	12.783	0	31.278	17309000	15	O80439	30S ribosomal protein S31, chloroplastic	RPS31	249	30S ribosomal protein S31, chloroplastic	AT2G38140	plastid
515	Q9LD43	0.24407	1.18433	20.3632	1.99343	0.0912368	0.139144	-5.27048	20.0518	20.283	20.2915	20.4852	20.5676	20.4865	6	6	6	12.9	12.9	12.9	85.305	0	39.597	34370000	47	Q9LD43	Acetyl-coenzyme A carboxylase carboxyl transferase subunit alpha, chloroplastic	CAC3	633	Acetyl-coenzyme A carboxylase carboxyl transferase subunit alpha, chloroplastic	AT2G38040	plastid
516	Q9LVV6	0.634413	1.55231	18.5249	1.99176	0.0914512	0.139144	-5.2728	18.7967	17.2578	18.1868	19.0276	18.805	18.8192	2	2	2	20	20	20	19.163	0	11.881	3873200	10	Q9LVV6			678	At5g52960	AT5G52960	plastid
517	Q39061	0.246709	1.1865	22.6446	1.9912	0.0915235	0.139144	-5.27358	22.5742	22.4658	22.644	22.924	22.5624	22.7367	17	17	17	58.7	58.7	58.7	35.744	0	323.31	422270000	339	Q39061	RNA-binding protein CP33, chloroplastic	CP33	404	RNA-binding protein CP33, chloroplastic	AT3G52380	plastid
518	Q8LPR9	0.27609	1.21091	19.2429	1.97998	0.0929849	0.141093	-5.28925	18.9452	19.2391	19.0084	19.3681	19.5116	19.2975	8	8	8	10.6	10.6	10.6	112.12	0	38.184	21147000	50	Q8LPR9	Protein TIC110, chloroplastic	TIC110	481	Protein TIC110, chloroplastic	AT1G06950	plastid
519	F4JRT7;Q9SW21	0.247849	1.18744	23.9077	1.96335	0.0951923	0.143993	-5.31243	23.6913	23.7107	24.2324	24.019	23.8218	23.7935	5	5	5	43	43	43	15.938	0	166.43	245070000	104	F4JRT7;Q9SW21	Acyl carrier protein;Acyl carrier protein 4, chloroplastic	ACP4	184	Acyl carrier protein 4;Acyl carrier protein 4, chloroplastic	AT4G25050	plastid
520	O65282	0.259192	1.19681	25.0686	1.96283	0.0952626	0.143993	-5.31316	24.855	25.0974	25.1965	25.1532	24.9321	25.0956	17	17	17	71.1	71.1	71.1	26.802	0	323.31	1428100000	445	O65282	20 kDa chaperonin, chloroplastic	CPN21	244	20 kDa chaperonin, chloroplastic	AT5G20720	plastid
521	Q9SKU8	0.248502	1.18797	19.8505	1.94691	0.0974267	0.146982	-5.3353	19.5933	19.6181	19.8687	20.0193	19.8266	20.1728	1	1	1	3.7	3.7	3.7	29.639	0.0026882	3.0756	7926900	20	Q9SKU8		At2g20690	771	At2g20690/F5H14.34	AT2G20690	plastid
522	Q501F7	-0.419763	0.747547	17.7416	-1.93401	0.0992167	0.149395	-5.35321	17.7496	17.9407	17.8283	17.2792	18.0659	17.6749	1	1	1	3.9	3.9	3.9	36.306	0.0025349	2.3566	1763500	9	Q501F7		At1g21440	427	At1g21440	AT1G21440	plastid
523	P56757	-0.276998	0.825306	27.2988	-1.92408	0.100616	0.151213	-5.36698	27.5916	27.9357	27.4222	26.8589	26.8364	26.854	41	41	40	70.6	70.6	70.6	55.328	0	323.31	17900000000	2680	P56757	ATP synthase subunit alpha, chloroplastic	atpA	342	ATP synthase subunit alpha, chloroplastic	ATCG00120	plastid
524	F4IX01;Q9M277	-0.70635	0.612869	19.5502	-1.91542	0.101854	0.152781	-5.37898	20.2171	20.3245	19.0372	19.1365	19.3589	19.1773	1	1	1	11.8	11.8	11.8	27.804	0	39.149	7707300	22	F4IX01;Q9M277		At3g61870;F21F14.40	166	Plant/protein;AT3g61870/F21F14_40	AT3G61870	plastid
525	O23049	0.40015	1.31965	21.7923	1.91401	0.102057	0.152795	-5.38094	21.3855	21.5475	22.0329	22.2304	21.5675	22.043	12	12	12	46.6	46.6	46.6	24.705	0	90.179	179390000	135	O23049	50S ribosomal protein L6, chloroplastic	RPL6	214	50S ribosomal protein L6, chloroplastic	AT1G05190	plastid
526	Q8VZ55	0.252669	1.19141	21.4587	1.91239	0.10229	0.152851	-5.38317	21.12	21.352	21.6722	21.6427	21.4581	21.4824	2	2	2	13.8	13.8	13.8	16.089	0	17.046	45233000	42	Q8VZ55	50S ribosomal protein L35	At2g24090	500	50S ribosomal protein L35, chloroplastic	AT2G24090	plastid
527	Q41932	-0.273675	0.82721	26.6559	-1.90811	0.10291	0.153486	-5.3891	27.0052	27.1031	27.2923	26.3872	26.1917	26.2953	23	23	21	60	60	60	24.643	0	323.31	6679900000	1144	Q41932	Oxygen-evolving enhancer protein 3-2, chloroplastic	PSBQ2	412	Oxygen-evolving enhancer protein 3-2, chloroplastic	AT4G05180	plastid
528	Q9SKT0	-0.202857	0.868828	22.5692	-1.90334	0.103605	0.15423	-5.39569	22.6425	22.8135	22.7369	22.4765	22.4116	22.3911	15	15	15	55	55	55	33.795	0	141.68	394140000	227	Q9SKT0	Protein THYLAKOID FORMATION 1, chloroplastic	THF1	770	Protein THYLAKOID FORMATION 1, chloroplastic	AT2G20890	plastid
529	Q9ZUX0	0.243684	1.18401	18.8497	1.89699	0.104537	0.155323	-5.40446	18.7762	18.4111	18.8703	18.8521	19.1162	19.0275	3	3	3	10.4	10.4	10.4	43.154	0	8.7784	9425100	11	Q9ZUX0		At2g27680	845	At2g27680/F15K20.22	AT2G27680	plastid
530	O64835	-0.52727	0.693866	21.4899	-1.89465	0.104883	0.155543	-5.4077	21.5266	21.6176	22.407	21.7003	21.0413	20.8674	6	6	6	19.8	19.8	19.8	17.078	0	18.718	69898000	28	O64835		YCF37	241	At2g23670/F26B6.32	AT2G23670	plastid; vacuol
531	Q03251;F4JVB9;F4JVC0;F4JVC1	-0.514249	0.700157	19.2565	-1.88766	0.105922	0.156788	-5.41733	19.3541	19.7816	19.3635	19.2382	19.3649	18.5577	5	4	4	43.8	37.3	37.3	16.578	0	104.61	13333000	52	Q03251;F4JVB9	Glycine-rich RNA-binding protein 8	RBG8;CCR1	390	Glycine-rich RNA-binding protein 8;Cold, circadian rhythm, and RNA binding 1	AT4G39260	nucleus
532	F4JA10;Q9LJL3;A0A1P8AMU8;A0A1P8AMX1;Q8VY06	0.44065	1.35722	18.3636	1.88405	0.106462	0.157291	-5.42231	17.6487	17.9815	18.6037	18.681	18.5835	18.6601	6	6	6	8.7	8.7	8.7	119.76	0	19.18	8832800	21	F4JA10;Q9LJL3	Presequence protease 1, chloroplastic/mitochondrial	PREP1	172	Presequence protease 1;Presequence protease 1, chloroplastic/mitochondrial	AT3G19170; AT1G49630	plastid,mitochondrion
533	Q8W592;F4HQH8;A0A1P8APK3	0.226322	1.16985	20.4563	1.87884	0.107247	0.158154	-5.42949	20.2601	20.3794	20.2528	20.4779	20.6206	20.6184	8	8	8	39.9	39.9	39.9	32.575	0	61.396	38185000	64	Q8W592;F4HQH8;A0A1P8APK3		At1g01080	513	At1g01080/T25K16_7;RNA-binding (RRM/RBD/RNP motifs) family protein;RNA-binding (RRM/RBD/RNP motifs) family protein	AT1G01080	plastid
534	Q9SCY2	-0.468632	0.72265	18.9617	-1.85841	0.110381	0.162471	-5.45758	19.6997	18.8725	18.9315	18.5815	18.8014	18.9586	3	3	3	30.8	30.8	30.8	22.039	0	4.5335	8034500	11	Q9SCY2	Peptidyl-prolyl cis-trans isomerase FKBP13, chloroplastic	FKBP13	742	Peptidyl-prolyl cis-trans isomerase FKBP13, chloroplastic	AT5G45680	plastid
535	Q42545	-0.313162	0.804876	19.9038	-1.85233	0.111332	0.163564	-5.46593	19.7903	19.8324	20.4239	19.8909	19.7252	19.7756	13	13	13	59.8	59.8	59.8	45.564	0	130.99	71423000	122	Q42545	Cell division protein FtsZ homolog 1, chloroplastic	FTSZ1	419	Cell division protein FtsZ homolog 1, chloroplastic	AT5G55280	plastid
536	Q0WVF5	0.285953	1.21922	21.9909	1.84303	0.1128	0.165413	-5.47868	21.8684	21.9138	21.7826	21.9843	22.2015	22.2162	2	2	2	2.8	2.8	2.8	93.655	0.0026525	2.8869	41858000	2	Q0WVF5	DNA replication licensing factor MCM4	MCM4	395	DNA replication licensing factor MCM4	AT2G16440	nucleus
537	A0A1P8BCC6;Q9FFC7	0.229098	1.1721	19.1852	1.81197	0.117845	0.172488	-5.52112	19.2692	18.8888	19.0154	19.1967	19.3686	19.405	4	4	4	4.7	4.7	4.7	111.07	0	7.0098	8842200	16	A0A1P8BCC6;Q9FFC7	Probable alanine--tRNA ligase, chloroplastic	EMB86	77	Probable alanine--tRNA ligase, chloroplastic;Alanine--tRNA ligase, chloroplastic/mitochondrial	AT5G22800	plastid
538	Q9LK47	0.185121	1.13691	20.5089	1.79926	0.119973	0.175276	-5.53842	20.3664	20.3222	20.4581	20.5265	20.6143	20.6489	9	9	9	41.1	41.1	41.1	42.75	0	31.959	50309000	45	Q9LK47		At3g23700	648	AT3g23700/MYM9_3	AT3G23700	plastid
539	A0A1P8BAQ0;F4JX83;P81760	-0.210858	0.864023	23.0688	-1.79418	0.120834	0.175921	-5.54533	23.3344	23.1978	23.2977	22.7499	22.9439	22.8446	12	12	12	56.4	56.4	56.4	28.254	0	218.72	294230000	203	A0A1P8BAQ0;F4JX83;P81760	Thylakoid lumenal 17.4 kDa protein, chloroplastic	At5g53490	74	Tetratricopeptide repeat (TPR)-like superfamily protein;Tetratricopeptide repeat (TPR)-like superfamily protein;Thylakoid lumenal 17.4 kDa protein, chloroplastic	AT5G53490	plastid
540	P69834	0.213092	1.15917	19.7226	1.79401	0.120862	0.175921	-5.54556	19.5201	19.485	19.7852	19.792	19.9474	19.8841	4	4	4	14.6	14.6	14.6	33.937	0	7.7283	18987000	18	P69834	2-C-methyl-D-erythritol 4-phosphate cytidylyltransferase, chloroplastic	ISPD	377	2-C-methyl-D-erythritol 4-phosphate cytidylyltransferase, chloroplastic	AT2G02500	plastid
541	Q9C5U8	1.21532	2.32193	17.6049	1.7888	0.121752	0.176889	-5.55264	17.9808	17.3869	15.5131	18.1385	18.371	18.3223	1	1	1	3.9	3.9	3.9	50.322	0	18.274	1885600	6	Q9C5U8	Histidinol dehydrogenase, chloroplastic	HISN8	577	Histidinol dehydrogenase, chloroplastic	AT5G63890	plastid
542	Q9FKX3	-0.217454	0.860082	18.65	-1.77762	0.123682	0.17926	-5.5678	18.5828	18.7772	18.864	18.6075	18.482	18.6867	2	2	2	17.6	17.6	17.6	22.54	0	5.6447	5740400	10	Q9FKX3		At5g66090	605	Cell wall integrity/stress response component	AT5G66090	plastid
543	Q9SW33	-0.276936	0.825342	21.0037	-1.77671	0.12384	0.17926	-5.56903	21.4069	21.097	21.0167	20.7178	20.8912	20.9284	5	5	5	31.1	31.1	31.1	24.695	0	45.879	36950000	62	Q9SW33	Thylakoid lumenal 17.9 kDa protein, chloroplastic		802	Thylakoid lumenal 17.9 kDa protein, chloroplastic	AT4G24930	plastid
544	Q42529	-0.187623	0.878051	19.747	-1.767	0.125542	0.18139	-5.58217	19.8224	19.8482	19.6924	19.653	19.7198	19.7138	4	4	4	26.6	26.6	26.6	33.199	0	24.309	28587000	52	Q42529	Tryptophan synthase alpha chain, chloroplastic	TSA1	418	Tryptophan synthase alpha chain, chloroplastic	AT3G54640	plastid
545	O82314	0.205167	1.15282	20.3408	1.76204	0.126422	0.182325	-5.58888	20.3638	19.9884	20.1974	20.5563	20.3935	20.4529	3	3	3	21.5	21.5	21.5	36.813	0	43.567	16574000	19	O82314	Probable transcriptional regulatory protein At2g25830		270	Probable transcriptional regulatory protein At2g25830	AT2G25830	plastid
546	A0A1P8BDP5;Q9FI13	-0.286142	0.820092	18.1334	-1.75649	0.127411	0.183179	-5.59637	18.2937	17.9119	18.4151	17.9275	18.0673	18.3153	2	2	2	7.1	7.1	7.1	35.682	0	8.1709	2831100	9	A0A1P8BDP5;Q9FI13	Probable ribose-5-phosphate isomerase 4, chloroplastic	RPI4	83	Ribose-5-phosphate isomerase;Probable ribose-5-phosphate isomerase 4, chloroplastic	AT5G44520	plastid
547	Q9LRR9;A8MS37;B3H4B8;Q2V3V9;Q9LRS0;F4JFV6;A0A1P8B993;O49506	-0.38134	0.767724	20.1709	-1.75611	0.127479	0.183179	-5.59689	20.3262	20.5932	20.0498	19.7346	20.0033	20.342	10	10	10	45.8	45.8	45.8	40.341	0	28.497	50514000	90	Q9LRR9;A8MS37;B3H4B8;Q2V3V9;Q9LRS0;F4JFV6	Peroxisomal (S)-2-hydroxy-acid oxidase GLO1;Peroxisomal (S)-2-hydroxy-acid oxidase GLO2	GLO1;At3g14420;GLO2;At3g14415	658	(S)-2-hydroxy-acid oxidase GLO1;(S)-2-hydroxy-acid oxidase;(S)-2-hydroxy-acid oxidase;(S)-2-hydroxy-acid oxidase;(S)-2-hydroxy-acid oxidase GLO2;(S)-2-hydroxy-acid oxidase	AT3G14420; AT3G14415; AT4G18360	peroxisome
548	Q9S756	0.350275	1.2748	18.9673	1.75093	0.12841	0.184179	-5.60387	18.6468	18.4566	19.1075	19.3994	18.865	19.2318	2	2	2	14.7	14.7	14.7	29.029	0	4.7916	6708200	5	Q9S756	Ferritin-4, chloroplastic	FER4	723	Ferritin-4, chloroplastic	AT2G40300	plastid
549	O50039	0.268952	1.20493	19.3103	1.74565	0.129366	0.185212	-5.61098	19.1477	18.9863	19.3296	19.1928	19.6448	19.5782	3	3	3	14.4	14.4	14.4	41.002	0	11.714	13216000	17	O50039	Ornithine carbamoyltransferase, chloroplastic	OTC	238	Ornithine transcarbamylase, chloroplastic	AT1G75330	plastid
550	A8MS75;Q01667;F4JE46;F4JE43	-0.192347	0.875181	24.5623	-1.73371	0.131553	0.188002	-5.62704	24.8741	24.6117	24.8059	24.2494	24.3084	24.4225	6	6	6	31.5	31.5	31.5	23.262	0	125.74	884320000	290	A8MS75;Q01667	Chlorophyll a-b binding protein 6, chloroplastic	LHCA1	102	Chlorophyll a-b binding protein, chloroplastic;Chlorophyll a-b binding protein 6, chloroplastic	AT3G54890	plastid
551	Q9FWT4	0.168013	1.12351	18.2101	1.72249	0.133641	0.190638	-5.6421	18.0785	17.8802	18.1486	18.3131	18.4558	18.3412	2	2	2	14.4	14.4	14.4	31.335	0	7.4698	4269900	11	Q9FWT4		F1B16.1	624	ATP-dependent protease La (LON) domain protein	AT1G75460	plastid
552	Q9M385	0.248152	1.18769	20.497	1.69489	0.138916	0.197804	-5.679	20.2424	20.3509	20.413	20.8225	20.3614	20.7122	5	5	5	22.3	22.3	22.3	23.481	0	9.6023	35116000	27	Q9M385	50S ribosomal protein L17, chloroplastic	RPL17	710	50S ribosomal protein L17, chloroplastic	AT3G54210	plastid
553	P56772	0.287412	1.22045	20.802	1.68065	0.141715	0.201358	-5.69795	20.6065	20.3289	21.0496	20.8504	20.9579	20.9804	4	4	4	24.5	24.5	24.5	22.123	0	123.74	52403000	51	P56772	ATP-dependent Clp protease proteolytic subunit 1	clpP1	351	Chloroplastic ATP-dependent Clp protease proteolytic subunit 1	ATCG00670	plastid
554	F4KDZ4;Q9ZP05;A8MRP1;A0A1P8BBQ0;B3H560	-0.485383	0.714308	19.0344	-1.67959	0.141924	0.201358	-5.69935	19.3123	19.7301	18.7387	18.5503	18.9071	19.0409	4	4	4	17.7	17.7	17.7	34.975	0	45.181	17647000	46	F4KDZ4;Q9ZP05;A8MRP1;A0A1P8BBQ0;B3H560	Malate dehydrogenase;Malate dehydrogenase, glyoxysomal	PMDH2	200	Malate dehydrogenase;Malate dehydrogenase 2, peroxisomal;Malate dehydrogenase;Malate dehydrogenase;Malate dehydrogenase	AT5G09660	peroxisome
555	Q8LE52	0.237496	1.17894	21.917	1.66813	0.14422	0.204064	-5.71456	21.9614	21.6289	21.9376	22.0168	21.9606	22.0747	12	12	12	60.9	60.9	60.9	28.514	0	105.9	247980000	212	Q8LE52	Glutathione S-transferase DHAR3, chloroplastic	DHAR3	479	Glutathione S-transferase DHAR3, chloroplastic	AT5G16710	plastid
556	Q9C535	0.181677	1.1342	18.691	1.66748	0.144351	0.204064	-5.71542	18.4555	18.545	18.6222	18.6987	18.8862	18.8612	5	5	5	31.1	31.1	31.1	38.151	0	23.045	12647000	31	Q9C535		F15D2.25	572	Metallo-hydrolase/oxidoreductase superfamily protein	AT1G29700	plastid
557	P55826	-0.217696	0.859938	19.7407	-1.66414	0.145027	0.204652	-5.71985	20.0217	19.6651	19.803	19.5269	19.8025	19.6462	14	14	14	37.4	37.4	37.4	57.695	0	87.913	39942000	76	P55826	Protoporphyrinogen oxidase 1, chloroplastic	PPOX1	337	Protoporphyrinogen oxidase 1, chloroplastic	AT4G01690	plastid
558	P56805	0.284116	1.21766	22.0091	1.64956	0.148012	0.208491	-5.73911	21.6848	21.8207	22.1753	22.4154	21.8222	22.0631	5	5	5	37.5	37.5	37.5	10.718	0	32.059	72855000	44	P56805	30S ribosomal protein S15, chloroplastic	rps15	369	30S ribosomal protein S15, chloroplastic	ATCG01120	plastid
559	O22886	0.205421	1.15302	21.7002	1.64469	0.149024	0.209387	-5.74554	21.6629	21.4539	21.827	21.7942	21.7041	21.8293	17	17	17	58.9	58.9	58.9	43.579	0	95.572	167330000	179	O22886	Uroporphyrinogen decarboxylase 2, chloroplastic	HEME2	213	Uroporphyrinogen decarboxylase 2, chloroplastic	AT2G40490	plastid
560	P19366	-0.182389	0.881242	26.6654	-1.64393	0.149181	0.209387	-5.74653	26.8948	27.4171	26.9769	26.3189	26.2595	26.3317	62	62	60	94.6	94.6	94.6	53.933	0	323.31	17100000000	4583	P19366	ATP synthase subunit beta, chloroplastic	atpB	292	ATP synthase subunit beta, chloroplastic	ATCG00480	plastid
561	Q9FWX0;F4IC59	0.406727	1.32568	18.6507	1.58545	0.161854	0.226768	-5.82302	17.8544	18.4491	18.9025	18.7981	18.7051	19.1166	3	3	3	11.4	11.4	11.4	43.994	0	7.5099	7861200	17	Q9FWX0;F4IC59		T28K15.4;At1g12230	151	Transaldolase;Transaldolase	AT1G12230	plastid
562	Q9M0Q0	-3.16325	0.111626	18.3033	-1.58014	0.163055	0.228045	-5.82992	20.3617	21.1443	18.0257	15.1708	18.7384	19.3965	1	1	1	3.7	3.7	3.7	51.349	0.0096852	1.8197	6279100	9	Q9M0Q0		At4g09420	699	Disease resistance protein (TIR-NBS class)	AT4G09420	cytosol
563	Q94A32	0.886438	1.84861	17.3841	1.57588	0.164023	0.228991	-5.83544	15.5042	17.0992	17.6979	17.9986	17.7473	18.1163	1	1	1	8.3	8.3	8.3	24.767	0	3.3555	1503200	3	Q94A32	Protein FATTY ACID EXPORT 2, chloroplastic	FAX2	539	Protein FATTY ACID EXPORT 2, chloroplastic	AT3G43520	plastid
564	A0A1P8BCP6;Q9FKP0	0.197141	1.14642	22.689	1.55657	0.168482	0.234799	-5.86038	22.828	22.4904	22.614	22.6343	22.7257	22.8337	1	1	1	31	31	31	13.848	0	171.57	66906000	31	A0A1P8BCP6;Q9FKP0	50S ribosomal protein 6, chloroplastic	PSRP6	78	Plastid-specific 50S ribosomal protein 6;50S ribosomal protein 6, chloroplastic	AT5G17870	plastid
565	Q8VYI4;A0A1P8ANY1	0.177823	1.13118	20.4414	1.53724	0.173059	0.240751	-5.88521	20.4968	20.1876	20.261	20.5013	20.5642	20.5874	7	7	7	23.5	23.5	23.5	40.745	0	22.35	31338000	39	Q8VYI4		At1g14810	493	Aspartate-semialdehyde dehydrogenase	AT1G14810	plastid
566	P61841	0.457757	1.3734	20.2449	1.53032	0.174725	0.242639	-5.89406	19.5837	19.8363	20.5235	21.0066	20.2119	20.3242	7	7	7	40.6	40.6	40.6	17.357	0	22.5	45373000	56	P61841	30S ribosomal protein S7, chloroplastic	rps7-A	373	30S ribosomal protein S7, chloroplastic	ATCG00900; ATCG01240	plastid
567	Q9FKW6;F4JZ46	0.182416	1.13478	23.5766	1.52737	0.175441	0.243203	-5.89783	23.6112	23.4852	23.471	23.5041	23.6494	23.6669	29	29	26	59.2	59.2	58.1	40.326	0	323.31	912220000	600	Q9FKW6;F4JZ46	Ferredoxin--NADP reductase, leaf isozyme 1, chloroplastic	LFNR1;FNR1	604	Ferredoxin--NADP reductase, leaf isozyme 1, chloroplastic;Ferredoxin--NADP reductase, chloroplastic	AT5G66190	plastid
568	A0A1P8APR2;P11490	-0.335295	0.792622	22.1211	-1.52546	0.175904	0.243417	-5.90027	22.1108	21.9917	22.8611	22.1881	21.8421	21.7063	3	3	3	33.3	33.3	33.3	21.872	0	51.693	85124000	49	A0A1P8APR2;P11490	Plastocyanin minor isoform, chloroplastic	PETE	32	Plastocyanin;Plastocyanin minor isoform, chloroplastic	AT1G76100	plastid
569	P49107;F4KC80	-0.271357	0.82854	23.0754	-1.51574	0.178285	0.246278	-5.91266	23.4837	23.2999	23.062	22.6826	22.8182	22.9154	8	8	8	35.7	35.7	35.7	18.429	0	134.75	234130000	167	P49107;F4KC80	Photosystem I reaction center subunit N, chloroplastic	PSAN	329	Photosystem I reaction center subunit N, chloroplastic;Photosystem I reaction center subunit PSI-N, chloroplast, putative / PSI-N, putative (PSAN)	AT5G64040	plastid
570	Q94B35	0.186027	1.13763	18.923	1.51305	0.17895	0.246375	-5.91609	18.8051	18.5183	19.0148	18.9913	19.119	19.0373	6	6	6	20.4	20.4	20.4	52.78	0	9.2096	16439000	14	Q94B35	4-hydroxy-3-methylbut-2-enyl diphosphate reductase, chloroplastic	ISPH	546	4-hydroxy-3-methylbut-2-enyl diphosphate reductase, chloroplastic	AT4G34350	plastid
571	Q9FPH2	-0.321421	0.800281	19.163	-1.51292	0.178983	0.246375	-5.91625	19.6546	19.2064	18.9823	18.7863	19.1198	19.1284	4	4	4	27.9	27.9	27.9	13.378	0	17.415	14411000	26	Q9FPH2			618	AT5g02160	AT5G02160	plastid
572	Q9M1C2	0.389074	1.30955	18.8838	1.50626	0.180636	0.248217	-5.92471	19.1938	18.5632	18.1555	19.2615	18.8607	19.2009	2	1	1	21.7	15.2	15.2	15.14	0	6.2866	4645400	12	Q9M1C2		T2O9.190	701	10 kDa chaperonin 1, chloroplastic	AT3G60210	plastid
573	Q8L606;Q9LFG3	0.940533	1.91924	17.3466	1.50074	0.182019	0.24968	-5.93171	17.5949	15.3386	17.5962	17.9224	17.815	18.0959	1	1	1	4.7	4.7	4.7	38.664	0	3.658	1713100	6	Q8L606;Q9LFG3		At3g53560;F4P12_260	463	Tetratricopeptide repeat (TPR)-like superfamily protein;Tetratricopeptide repeat (TPR)-like superfamily protein	AT3G53560	plastid; cytosol
574	Q93V88	-0.222828	0.856884	17.892	-1.49769	0.182788	0.250299	-5.93558	17.842	18.0304	17.8246	18.0808	17.8737	17.7188	2	2	2	7	7	7	78.923	0	4.6663	2648200	3	Q93V88	Probable protein phosphatase 2C 62		515	Probable protein phosphatase 2C 62	AT4G33500	plastid
575	Q9LTR8	1.32881	2.51196	20.5556	1.49537	0.183374	0.250665	-5.93851	21.0495	17.4757	20.9732	20.8776	21.1903	21.4231	2	2	2	18.3	18.3	18.3	22.247	0	12.883	14869000	7	Q9LTR8		At5g57040	664	At5g57040	AT5G57040	plastid
576	P25864	0.200952	1.14946	22.7629	1.49156	0.184341	0.251548	-5.94333	22.4586	22.8179	22.8534	22.9345	22.681	22.7858	14	14	14	57.9	57.9	57.9	22.134	0	114.98	565070000	312	P25864	50S ribosomal protein L9, chloroplastic	RPL9	305	50S ribosomal protein L9, chloroplastic	AT3G44890	plastid
577	Q9FHL4	-0.241688	0.845755	20.8373	-1.48999	0.184741	0.251657	-5.94531	20.8038	20.9629	21.2897	20.8978	20.4698	20.7916	5	5	5	33.5	33.5	33.5	19.824	0	169.03	53732000	54	Q9FHL4		FTRA1	599	At5g23440	AT5G23440	plastid
578	Q9XJ36	0.235048	1.17695	21.3071	1.48492	0.186037	0.252321	-5.95171	21.391	21.244	21.0222	21.2262	21.4947	21.315	10	10	10	54.8	54.8	54.8	31.208	0	41.979	85635000	100	Q9XJ36	ATP-dependent Clp protease proteolytic subunit-related protein 2, chloroplastic	CLPR2	834	ATP-dependent Clp protease proteolytic subunit-related protein 2, chloroplastic	AT1G12410	plastid
579	Q9XF87;A0A1I9LMB4;A0A1P8AZ91	-0.257838	0.83634	21.3983	-1.48488	0.186046	0.252321	-5.95176	21.4295	21.324	21.9533	21.3762	21.1798	21.0863	13	1	1	67.7	10.9	10.9	28.802	0	25.929	28553000	38	Q9XF87;A0A1I9LMB4;A0A1P8AZ91		Lhcb2:4	6	Chlorophyll a-b binding protein 2.4, chloroplastic;Chlorophyll a-b binding protein, chloroplastic;Chlorophyll a-b binding protein, chloroplastic	AT3G27690; AT2G05100	plastid
580	A0A1I9LRJ6;Q0WRJ7	-0.367763	0.774983	19.177	-1.48431	0.186191	0.252321	-5.95247	19.2988	19.7999	18.9747	18.8411	19.0621	19.0974	3	3	3	12.9	12.9	12.9	30.385	0	3.7918	7202300	6	A0A1I9LRJ6;Q0WRJ7	Peptidyl-prolyl cis-trans isomerase FKBP20-2, chloroplastic	FKBP20-2	18	Peptidylprolyl isomerase;Peptidyl-prolyl cis-trans isomerase FKBP20-2, chloroplastic	AT3G60370	plastid
581	Q949X7;Q94A94	0.289374	1.22211	17.3197	1.48226	0.18672	0.252602	-5.95506	17.4086	16.619	17.1045	17.336	17.6207	17.9147	2	2	2	6.4	6.4	6.4	53.557	0.0026774	3.0274	1826600	5	Q949X7;Q94A94	Diaminopimelate decarboxylase 1, chloroplastic;Diaminopimelate decarboxylase 2, chloroplastic	LYSA1;LYSA2	538	Diaminopimelate decarboxylase 1, chloroplastic;Diaminopimelate decarboxylase 2, chloroplastic	AT3G14390; AT5G11880	plastid
582	Q9M336	0.197368	1.1466	19.3312	1.47353	0.188977	0.255216	-5.96604	19.126	19.1434	19.3686	19.2858	19.5144	19.5634	3	3	3	19.6	19.6	19.6	32.195	0	12.394	7603100	10	Q9M336	Uracil phosphoribosyltransferase, chloroplastic	UPP	709	Uracil phosphoribosyltransferase, chloroplastic	AT3G53900	plastid
583	Q42546	0.446996	1.3632	17.0524	1.46653	0.190807	0.257246	-5.97482	15.7654	16.8837	16.8781	17.1316	17.6436	17.5236	2	2	2	10.2	10.2	10.2	37.564	0.0073439	1.9165	2058600	2	Q42546	SAL1 phosphatase	SAL1	420	SAL1 phosphatase	AT5G63980	plastid
584	P21218;Q42536	0.262299	1.19939	21.9549	1.45735	0.19323	0.260067	-5.98631	22.0033	21.9164	21.6254	22.0906	22.0886	22.0525	11	11	10	43.6	43.6	41.9	43.359	0	80.615	91785000	85	P21218	Protochlorophyllide reductase B, chloroplastic	PORB	293	Protochlorophyllide reductase B, chloroplastic	AT4G27440; AT5G54190	plastid
585	Q9LIK9;A0A1P8B8I9;O23324	0.185072	1.13687	20.9605	1.45508	0.193835	0.260435	-5.98915	20.7701	20.8372	21.1258	20.9255	21.0076	21.1087	11	11	10	39.1	39.1	37.6	51.458	0	61.818	123260000	149	Q9LIK9	ATP sulfurylase 1, chloroplastic	APS1	645	ATP sulfurylase 1, chloroplastic	AT3G22890; AT4G14680	cytosol,plastid
586	Q9XI55;F4HXZ3	0.190217	1.14094	21.8968	1.44221	0.197289	0.264623	-6.00517	21.9158	21.7032	21.8649	21.9089	22.0015	22.0608	9	9	9	52.5	52.5	52.5	31.923	0	53.092	119550000	90	Q9XI55;F4HXZ3		F9L1.8;At1g15140	826	F9L1.8 protein;FAD/NAD(P)-binding oxidoreductase	AT1G15140	plastid
587	O23614	-0.371212	0.773133	17.4246	-1.43624	0.19891	0.266343	-6.01259	17.6015	17.38	17.4309	17.2155	16.9589	17.9992	1	1	1	2.1	2.1	2.1	55.762	0.0025674	2.5761	1539900	12	O23614	Carboxyl-terminal-processing peptidase 2, chloroplastic	CTPA2	222	Carboxyl-terminal-processing peptidase 2, chloroplastic	AT4G17740	plastid
588	Q9FXH3	-0.25136	0.840104	17.4865	-1.43029	0.200541	0.26807	-6.01997	17.5899	17.6477	17.2303	17.4783	17.4435	17.6704	1	1	1	7.2	7.2	7.2	31.371	0.0049628	2.0816	973860	2	Q9FXH3		F6F9.20	626	ATP-dependent protease La (LON) domain protein	AT1G19740	plastid
589	O81208	-0.363708	0.777164	17.6564	-1.42853	0.201025	0.268261	-6.02214	17.6357	17.5093	18.0237	18.094	17.2548	17.4144	1	1	1	16.4	16.4	16.4	12.01	0	7.4922	1790900	3	O81208	High-light-induced protein, chloroplastic	HLIP	259	Light-harvesting complex-like protein OHP1, chloroplastic	AT5G02120	plastid
590	O82326;Q9SYZ4;A0A1P8AZN6	-0.235601	0.849331	20.1011	-1.42489	0.20203	0.269145	-6.02665	20.3145	20.2349	19.9538	19.833	20.0467	20.2164	3	3	3	27	27	27	15.902	0	5.3686	21706000	17	O82326;Q9SYZ4		At4g34290	271	Expressed protein;SWIB/MDM2 domain superfamily protein	AT4G34290; AT2G14880	plastid
591	Q94AK9;A0A1P8B8W7;F4JUD9;F4JUE0	1.51426	2.85652	17.3931	1.41746	0.204095	0.271303	-6.03581	18.6681	16.6616	15.2715	17.7963	18.5609	18.4034	2	2	2	20.8	20.8	20.8	18.663	0	4.6422	2666100	7	Q94AK9;A0A1P8B8W7;F4JUD9;F4JUE0		At4g32590	544	2Fe-2S ferredoxin-like superfamily protein;2Fe-2S ferredoxin-like superfamily protein;2Fe-2S ferredoxin-like superfamily protein;2Fe-2S ferredoxin-like superfamily protein	AT4G32590	plastid
592	A1L4Y1;F4J3Q8	-0.157842	0.896365	18.8346	-1.41658	0.20434	0.271303	-6.0369	18.8212	18.7618	19.0669	18.719	18.8467	18.8337	3	3	3	9	9	9	44.753	0	5.4186	8042500	15	A1L4Y1;F4J3Q8		At3g10350	91	ATPase GET3B;P-loop containing nucleoside triphosphate hydrolases superfamily protein	AT3G10350	plastid
593	Q93W20	0.17111	1.12592	18.9526	1.40059	0.208854	0.27668	-6.05654	18.8824	18.5464	19.0244	19.1399	18.9784	19.0584	2	2	2	17	17	17	25.62	0	9.7569	8783500	12	Q93W20	NifU-like protein 2, chloroplastic	NIFU2	520	NifU-like protein 2, chloroplastic	AT5G49940	plastid
594	Q9LZ23;F4JXP5	0.158334	1.116	20.2643	1.39974	0.209094	0.27668	-6.05757	20.0502	20.0343	20.3443	20.393	20.3309	20.4449	8	8	8	31.9	31.9	31.9	33.242	0	21.244	53148000	41	Q9LZ23;F4JXP5	ACT domain-containing protein ACR12	ACR12;At5g04740	695	ACT domain-containing protein ACR12;ACT domain-containing protein	AT5G04740	plastid
595	Q9C7Y4;F4IE99	-0.232332	0.851258	19.3985	-1.39575	0.210236	0.277724	-6.06245	19.6755	19.5161	19.2774	19.1365	19.3465	19.4576	2	2	2	18.8	18.8	18.8	20.377	0	4.7153	6563100	6	Q9C7Y4;F4IE99		T9G5.4;At1g32550	154	Ferredoxin C 2, chloroplastic;2Fe-2S ferredoxin-like superfamily protein	AT1G32550	plastid
596	Q6NKS4	-0.186444	0.878769	19.256	-1.3899	0.211921	0.279479	-6.0696	19.3242	19.0987	19.5266	19.3626	19.0012	19.1894	3	2	2	14	9.3	9.3	28.601	0	3.3714	7438900	6	Q6NKS4		At5g47110	434	Light-harvesting complex-like protein 3 isotype 2, chloroplastic	AT5G47110	plastid
597	A0A1I9LR27;F4JBC9;Q9LU86	0.145895	1.10642	22.8774	1.38529	0.213257	0.28077	-6.07522	22.7563	22.9381	22.9287	22.8725	22.8345	22.8729	11	11	11	68.8	68.8	68.8	17.028	0	46.231	237110000	171	A0A1I9LR27;F4JBC9;Q9LU86	Peroxiredoxin Q, chloroplastic	ATPRX Q;PRXQ	17	Thioredoxin-dependent peroxiredoxin;Thioredoxin-dependent peroxiredoxin;Peroxiredoxin Q, chloroplastic	AT3G26060	plastid
598	F4HSX1;P31166	-0.184767	0.879791	19.3048	-1.38172	0.214296	0.281667	-6.07957	19.3988	19.5629	19.2504	19.2	19.2162	19.2412	3	3	3	20.1	20.1	20.1	30.988	0	10.622	14184000	23	F4HSX1;P31166	Adenine phosphoribosyltransferase 1, chloroplastic	APT1	143	Adenine phosphoribosyltransferase;Adenine phosphoribosyltransferase 1, chloroplastic	AT1G27450	cytosol
599	Q9LI74;A0A1I9LT48;F4JA42	0.225016	1.16879	17.7141	1.36508	0.219201	0.287633	-6.09973	17.561	17.4004	17.4564	18.0972	18.1	17.5948	2	2	2	2.4	2.4	2.4	111.91	0.0025707	2.5943	2784600	5	Q9LI74;A0A1I9LT48;F4JA42	Protein CHUP1, chloroplastic	CHUP1	25	Protein CHUP1, chloroplastic;Hydroxyproline-rich glycoprotein family protein;Hydroxyproline-rich glycoprotein family protein	AT3G25690	plastid
600	Q9S7H1	-0.153484	0.899076	26.2201	-1.3635	0.219672	0.28777	-6.10164	26.5744	26.8647	26.2517	25.7787	25.9474	25.9308	26	26	2	76	76	22.1	22.598	0	323.31	5440000000	1359	Q9S7H1	Photosystem I reaction center subunit II-1, chloroplastic	psaD1	725	Photosystem I reaction center subunit II-1, chloroplastic	AT4G02770	plastid
601	Q8RWR9	-0.282192	0.822341	19.7808	-1.35449	0.222374	0.290825	-6.1125	19.9912	20.1269	19.5364	19.4847	19.8766	19.6429	4	4	4	36.6	36.6	36.6	17.681	0	20.204	22314000	37	Q8RWR9		At5g42070	483	Uncharacterized protein At5g42070	AT5G42070	plastid
602	A4IJ41;Q9SG90;A0A1I9LRX3	0.292058	1.22439	21.3351	1.35287	0.222865	0.290983	-6.11445	21.2222	21.011	21.5242	21.9	21.4821	21.0184	2	2	2	6.2	6.2	6.2	50.885	0.0061728	2.0579	14056000	5	A4IJ41;Q9SG90;A0A1I9LRX3		At3g10840;T7M13.8	92	Alpha/beta-Hydrolases superfamily protein;Alpha/beta-Hydrolases superfamily protein;Alpha/beta-Hydrolases superfamily protein	AT3G10840	plastid
603	Q3EBE3;O82258	0.186504	1.138	19.7816	1.34817	0.224288	0.292355	-6.12009	19.5064	19.5366	19.9491	19.9395	19.8183	19.9448	6	6	6	32.8	32.8	32.8	22.837	0	11.032	19923000	36	Q3EBE3;O82258		CRR6	266	Chlororespiratory reduction 6;Protein CHLORORESPIRATORY REDUCTION 6, chloroplastic	AT2G47910	plastid
604	F4IV18	-0.523942	0.695469	16.7329	-1.34333	0.225764	0.293793	-6.1259	17.0422	16.7172	16.8148	16.9191	17.4465	16.0017	1	1	1	2.2	2.2	2.2	55.876	0.0037831	2.3	623700	1	F4IV18		At2g44760	164	Dihydroorotate dehydrogenase (DUF3598)	AT2G44760	plastid
605	Q9CA67	0.165921	1.12188	19.5821	1.33777	0.227471	0.295524	-6.13255	19.5668	19.4892	19.3889	19.552	19.7356	19.8287	9	9	9	25.5	25.5	25.5	51.837	0	38.737	34229000	60	Q9CA67	Geranylgeranyl diphosphate reductase, chloroplastic	CHLP	588	Geranylgeranyl diphosphate reductase, chloroplastic	AT1G74470	plastid
606	O48717;A8MQ99	-0.382311	0.767207	19.7672	-1.31934	0.233206	0.302475	-6.15448	19.3684	19.8793	20.5323	19.7235	19.5491	19.5137	2	2	2	25.6	25.6	25.6	12.988	0	5.842	8666000	9	O48717;A8MQ99		At2g26500	228	At2g26500;Cytochrome b6f complex subunit (PetM)	AT2G26500	plastid
607	Q8L7R2	0.218312	1.16337	20.1951	1.31469	0.234674	0.303877	-6.16	20.313	19.9035	19.8609	20.2227	20.2938	20.5045	2	2	2	8.6	8.6	8.6	38.528	0	6.166	15734000	25	Q8L7R2	Homoserine kinase	HSK	465	Homoserine kinase	AT2G17265	plastid
608	P83483;P83484;Q9C5A9	-0.837511	0.559608	22.4699	-1.30554	0.237585	0.307141	-6.1708	21.5483	23.1115	24.3574	22.1721	21.2778	22.5264	7	5	5	16	13.5	13.5	59.67	0	55.719	67141000	15	P83483;P83484;Q9C5A9	ATP synthase subunit beta-1, mitochondrial;ATP synthase subunit beta-2, mitochondrial;ATP synthase subunit beta-3, mitochondrial		381	ATP synthase subunit beta-1, mitochondrial;ATP synthase subunit beta-2, mitochondrial;ATP synthase subunit beta-3, mitochondrial	AT5G08690; AT5G08680	mitochondrion
609	Q66GR6	-1.04401	0.484977	16.7404	-1.30176	0.238798	0.308203	-6.17526	17.3202	16.7861	17.2712	15.5586	17.2544	17.4322	2	2	2	9.3	9.3	9.3	29.728	0	10.373	534160	3	Q66GR6	Single-stranded DNA-binding protein WHY3, chloroplastic	WHY3	432	Single-stranded DNA-binding protein WHY3, chloroplastic	AT2G02740	plastid
610	Q39141	-0.168996	0.889462	27.403	-1.29632	0.240552	0.309957	-6.18165	27.7325	27.87	27.4683	26.8616	27.1697	27.1423	20	20	1	92.1	92.1	5.3	28.054	0	323.31	9855800000	2377	Q39141		Lhb1B2	407	Chlorophyll a-b binding protein, chloroplastic	AT2G34420	plastid
611	Q9FLI7	0.285569	1.21889	20.0517	1.27554	0.247357	0.317967	-6.20593	20.2213	19.7522	19.6088	20.3689	19.9066	20.4485	3	3	3	38	38	38	11.626	0	5.2613	12919000	7	Q9FLI7	CDGSH iron-sulfur domain-containing protein NEET	NEET	609	CDGSH iron-sulfur domain-containing protein NEET	AT5G51720	plastid
612	Q94B52;F4JQD8	-0.237349	0.848303	19.6522	-1.27487	0.247577	0.317967	-6.20671	19.4738	19.8813	19.8291	19.8059	19.3408	19.5691	10	7	7	38.1	30.6	30.6	31.823	0	19.29	25830000	42	Q94B52;F4JQD8	Translation initiation factor IF-3	T10C21.40;At4g30690	547	Translation initiation factor IF3-4, chloroplastic;Translation initiation factor 3 protein	AT4G30690	plastid
613	Q94BS2	0.13848	1.10074	22.712	1.25703	0.25356	0.324878	-6.22737	22.595	22.5566	22.8665	22.8537	22.6729	22.7113	23	23	23	65.4	65.4	65.4	37.41	0	323.31	441990000	346	Q94BS2		ZKT	549	Protein MET1, chloroplastic	AT1G55480	plastid
614	A0A1P8AS42;F4I907	0.171373	1.12613	19.4443	1.25636	0.253785	0.324878	-6.22814	19.4242	18.991	19.537	19.4981	19.5373	19.6166	4	4	4	24.1	24.1	24.1	31.282	0	8.7559	12800000	17	A0A1P8AS42;F4I907	Glyoxylate/succinic semialdehyde reductase 2, chloroplastic	GLYR2	38	Glyoxylate reductase 2;Glyoxylate/succinic semialdehyde reductase 2, chloroplastic	AT1G17650	plastid
615	Q9SU88	0.118095	1.0853	18.8464	1.25495	0.254263	0.324961	-6.22976	18.7808	18.6309	18.8466	18.8628	18.9606	18.9534	2	2	2	7.9	7.9	7.9	35.373	0.0026008	2.6867	7655800	11	Q9SU88		T16L4.100	795	S-adenosyl-L-methionine-dependent methyltransferases superfamily protein	AT4G29590	plastid
616	A0A1P8ART2;Q0WN54	-0.131271	0.913027	18.7992	-1.24012	0.259345	0.330918	-6.24679	18.7754	18.896	18.8058	18.7784	18.7041	18.8021	1	1	1	5.8	5.8	5.8	52.281	0.0013717	3.2949	3324700	2	A0A1P8ART2;Q0WN54		At1g80030	36	Molecular chaperone Hsp40/DnaJ family protein;Molecular chaperone Hsp40/DnaJ family protein	AT1G80030	plastid
617	Q9C7S3	-0.170298	0.888659	20.5635	-1.23468	0.261228	0.332779	-6.253	20.5713	20.4579	20.9061	20.5169	20.3686	20.611	3	3	3	27.4	27.4	27.4	17.829	0	37.797	20741000	28	Q9C7S3		F13A11.2	581	Inner membrane localized protein	AT1G42960	plastid; nucleus
618	Q1H537	0.174718	1.12874	19.3311	1.23063	0.262641	0.334038	-6.25762	19.134	19.0051	19.5005	19.3208	19.5069	19.5026	1	1	1	3.1	3.1	3.1	45.892	0	3.4763	6319900	14	Q1H537	Divinyl chlorophyllide a 8-vinyl-reductase, chloroplastic	DVR	398	Divinyl chlorophyllide a 8-vinyl-reductase, chloroplastic	AT5G18660	plastid
619	Q9LSA9;A0A1I9LRT3	-1.75839	0.295578	20.9204	-1.21709	0.267407	0.339287	-6.27298	25.7084	20.3593	19.6358	20.4036	19.4708	20.3841	13	13	13	51.6	51.6	51.6	36.263	0	318.23	214470000	84	Q9LSA9;A0A1I9LRT3		At3g18680	20	Amino acid kinase family protein;Amino acid kinase family protein	AT3G18680	plastid
620	Q9ZTZ7	0.888277	1.85096	17.7036	1.21645	0.267631	0.339287	-6.2737	17.4393	15.5937	18.7001	18.6414	18.3146	17.7442	3	3	3	4.3	4.3	4.3	128.03	0	18.331	5584400	14	Q9ZTZ7	K(+) efflux antiporter 1, chloroplastic	KEA1	840	K(+) efflux antiporter 1, chloroplastic	AT1G01790	plastid
621	A0A1P8B4G1;Q9SW18	-0.142736	0.905799	20.6559	-1.21099	0.269576	0.341203	-6.27986	20.8776	20.7029	20.5999	20.6035	20.6005	20.5569	15	15	15	41.1	41.1	41.1	35.592	0	50.049	95116000	130	A0A1P8B4G1;Q9SW18	Magnesium protoporphyrin IX methyltransferase, chloroplastic	CHLM	59	Magnesium-protoporphyrin IX methyltransferase;Magnesium protoporphyrin IX methyltransferase, chloroplastic	AT4G25080	plastid
622	O82290	0.196108	1.1456	19.4178	1.20941	0.270142	0.341369	-6.28165	19.2477	18.9826	19.6444	19.5512	19.48	19.5912	5	5	5	16.5	16.5	16.5	42.687	0	18.916	18477000	30	O82290	Probable inactive shikimate kinase like 2, chloroplastic	SKL2	267	Probable inactive shikimate kinase like 2, chloroplastic	AT2G35500	plastid
623	Q9AST9;A0A1P8ATD8	0.139844	1.10179	20.2585	1.19707	0.274588	0.346431	-6.2955	20.092	19.9464	20.337	20.5163	20.2582	20.3488	11	11	11	47.2	47.2	47.2	48.325	0	94.376	51158000	92	Q9AST9;A0A1P8ATD8			569	At1g73110/F3N23_39;p-loop containing nucleoside triphosphate hydrolases superfamily protein	AT1G73110	plastid
624	Q9SQI8	0.141919	1.10337	21.1693	1.189	0.277531	0.349582	-6.30452	20.9787	21.1629	21.277	21.0905	21.2138	21.2034	10	8	8	34.8	29.6	29.6	50.08	0	133.66	84188000	139	Q9SQI8	Dihydrolipoyllysine-residue acetyltransferase component 4 of pyruvate dehydrogenase complex, chloroplastic	LTA2	780	Dihydrolipoyllysine-residue acetyltransferase component 4 of pyruvate dehydrogenase complex, chloroplastic	AT3G25860	plastid
625	Q9C8L2	-0.125656	0.916587	20.3392	-1.17916	0.281153	0.353579	-6.31546	20.4286	20.1625	20.4969	20.3186	20.3518	20.3241	4	4	4	12.5	12.5	12.5	30.729	0	9.2721	17375000	18	Q9C8L2	Fatty-acid-binding protein 3	FAP3	582	Fatty-acid-binding protein 3, chloroplastic	AT1G53520	plastid
626	Q9SKY2;O48852	0.829166	1.77666	17.7612	1.16393	0.286839	0.360153	-6.33227	18.2812	15.5016	18.1434	18.1768	18.2067	18.3761	2	2	2	18.7	18.7	18.7	16.329	0	3.419	3518300	2	Q9SKY2;O48852		PTAC18;At2g32650	231	Plastid transcriptionally active 18;At2g32650	AT2G32180; AT2G32650	plastid
627	Q9SSS9	-0.182368	0.881255	25.9617	-1.15203	0.291352	0.364743	-6.34531	26.0423	26.6174	26.3109	25.7205	25.3998	25.4217	28	28	28	67.5	67.5	67.5	25.668	0	323.31	2906100000	1100	Q9SSS9	ATP synthase subunit delta, chloroplastic	ATPD	789	ATP synthase subunit delta, chloroplastic	AT4G09650	plastid
628	O49629	-0.16682	0.890804	21.3913	-1.15152	0.291546	0.364743	-6.34587	21.3151	21.7664	21.539	21.3358	21.1195	21.2604	18	17	17	69.4	64.5	64.5	33.655	0	213.59	165750000	175	O49629	Probable plastid-lipid-associated protein 2, chloroplastic	PAP2	237	Probable plastid-lipid-associated protein 2, chloroplastic	AT4G22240	plastid
629	Q8VYY8	-0.117887	0.921537	19.4711	-1.15063	0.291887	0.364743	-6.34685	19.4555	19.5349	19.5399	19.5449	19.4448	19.2913	5	5	5	20.8	20.8	20.8	30.699	0	16.728	17543000	37	Q8VYY8		At2g43630	496	Nucleusenvelope protein	AT2G43630	plastid
630	Q9SYX1	-0.20222	0.869212	20.7883	-1.13849	0.296555	0.369988	-6.36004	20.9004	20.6741	21.151	21.0145	20.4136	20.6446	6	6	5	30.9	30.9	26.3	29.403	0	25.187	44197000	43	Q9SYX1		Lil3:1	810	Light-harvesting complex-like protein 3 isotype 1, chloroplastic	AT4G17600	plastid
631	F4I3J0	-0.115222	0.92324	17.9413	-1.13087	0.299519	0.373093	-6.36829	17.984	17.6613	17.9476	18.0772	18.0235	17.9617	3	3	3	9.7	9.7	9.7	45.628	0	9.3152	5647100	9	F4I3J0	Obg-like ATPase 1	At1g56050	147	Obg-like ATPase 1	AT1G56050	plastid
632	Q96255;Q9SHP0	0.193334	1.1434	18.1437	1.123	0.302606	0.376342	-6.37676	18.0914	17.9694	17.7538	18.0495	18.4988	18.4278	3	3	3	10.5	10.5	10.5	47.359	0	8.5995	6482400	13	Q96255;Q9SHP0	Phosphoserine aminotransferase 1, chloroplastic;Phosphoserine aminotransferase 2, chloroplastic	PSAT1;PSAT2	562	Phosphoserine aminotransferase 1, chloroplastic;Phosphoserine aminotransferase 2, chloroplastic	AT4G35630; AT2G17630	plastid
633	A0A178UQC1;A0A1P8BAY8;A0A1P8BAY5;Q9FN41	0.213705	1.15966	17.9242	1.12111	0.303354	0.376676	-6.3788	17.682	17.4799	17.8754	18.0685	17.8386	18.4537	2	2	2	8.9	8.9	8.9	47.266	0	4.3853	2988600	4	A0A178UQC1;A0A1P8BAY8;A0A1P8BAY5;Q9FN41	Probable bifunctional methylthioribulose-1-phosphate dehydratase/enolase-phosphatase E1;Methylthioribulose-1-phosphate dehydratase;Enolase-phosphatase E1		1	Haloacid dehalogenase-like hydrolase family protein;Haloacid dehalogenase-like hydrolase family protein;Probable bifunctional methylthioribulose-1-phosphate dehydratase/enolase-phosphatase E1;Probable bifunctional methylthioribulose-1-phosphate dehydra	AT5G53850	plastid
634	A0A1P8B6N4;Q9SUW2	-0.126536	0.916028	18.8142	-1.11594	0.305399	0.378617	-6.38433	18.6623	18.8653	18.991	18.7224	18.8045	18.8691	1	1	1	14.3	14.3	14.3	11.772	0	4.9068	4265900	12	A0A1P8B6N4;Q9SUW2	Adenine phosphoribosyltransferase 3	APT3	66	Adenine phosphoribosyl transferase 3;Adenine phosphoribosyltransferase 3	AT4G22570	cytosol
635	Q9LXJ0;A0A1I9LSJ8	-0.16958	0.889102	20.0127	-1.10218	0.310898	0.384365	-6.39899	19.8333	19.9583	20.3299	20.1835	19.8165	19.9113	13	7	7	38.3	22.4	22.4	50.317	0	46.079	29866000	91	Q9LXJ0;A0A1I9LSJ8	Cell division protein FtsZ homolog 2-2, chloroplastic	FTSZ2-2	686	Cell division protein FtsZ homolog 2-2, chloroplastic;Tubulin/FtsZ family protein	AT3G52750	plastid
636	Q3E7I4;Q94JY0;F4JJY7	0.145292	1.10595	19.1883	1.1019	0.311013	0.384365	-6.39929	19.0505	18.8807	19.3711	19.3171	19.2297	19.2847	6	6	6	36.2	36.2	36.2	26.322	0	19.462	20860000	30	Q3E7I4;Q94JY0;F4JJY7		At4g34090;F28A23.80	178	Cyclin delta-3;Protein IN CHLOROPLAST ATPASE BIOGENESIS, chloroplastic;Cyclin delta-3	AT4G34090	plastid
637	Q9SZ30	-0.134774	0.910812	17.4078	-1.09668	0.313122	0.386364	-6.40481	17.4784	17.3072	17.2727	17.3541	17.6585	17.412	2	2	2	4.2	4.2	4.2	64.192	0.0026144	2.7258	1561100	2	Q9SZ30	Imidazole glycerol phosphate synthase hisHF, chloroplastic;Glutamine amidotransferase;Cyclase	HISN4	811	Imidazole glycerol phosphate synthase hisHF, chloroplastic	AT4G26900	plastid
638	Q96318;F4JLA9;A0A1P8B543	2.95753	7.76794	14.9933	1.09131	0.315304	0.388447	-6.41048	12.5241	12.6783	12.4561	23.0996	12.3041	11.9355	23	23	23	62	62	62	58.235	0	323.31	147570000	102	Q96318;F4JLA9;A0A1P8B543	12S seed storage protein CRC;12S seed storage protein CRC alpha chain;12S seed storage protein CRC beta chain	CRC;CRU3	565	12S seed storage protein CRC;Cruciferin 3;Cruciferin 3	AT4G28520	vacuole
639	Q9LVI9	-0.150929	0.90067	18.6545	-1.08032	0.31981	0.393382	-6.42203	18.8506	18.7338	18.4871	18.4795	18.6906	18.7352	3	3	3	12	12	12	46.846	0	5.1968	6131700	5	Q9LVI9	Dihydropyrimidine dehydrogenase (NADP(+)), chloroplastic	PYD1	673	Dihydropyrimidine dehydrogenase (NADP(+)), chloroplastic	AT3G17810	plastid
640	Q9LS48	0.110998	1.07998	19.4778	1.06648	0.325559	0.399827	-6.43645	19.4406	19.1809	19.5287	19.629	19.5244	19.5034	6	6	6	24.1	24.1	24.1	35.63	0	20.003	21999000	36	Q9LS48	protein SLOW GREEN 1, chloroplastic	SG1	662	protein SLOW GREEN 1, chloroplastic	AT3G18420	plastid
641	Q8VZ93	-0.111165	0.92584	18.9956	-1.06163	0.327589	0.401693	-6.44147	19.0024	19.0364	19.004	18.9936	18.8941	19.04	2	2	2	35.1	35.1	35.1	10.5	0	5.4752	10723000	24	Q8VZ93		F24G16.11	503	Allyl alcohol dehydrogenase-like protein	AT3G59840	plastid
642	Q9SUY2	0.184144	1.13614	21.9124	1.0556	0.330136	0.404185	-6.4477	21.6729	21.8662	21.9613	22.1466	22.1881	21.5992	2	2	2	20	20	20	16.124	0	7.8546	43352000	52	Q9SUY2		F4F15.340	799	AT3g52230/F4F15_340	AT3G52230	plastid; cytosol
643	O22229	0.179697	1.13265	17.6255	1.04265	0.33565	0.409442	-6.46097	17.5289	17.2644	17.4098	17.648	17.6897	18.2255	3	3	3	12.7	12.7	12.7	57.949	0	5.3861	3900400	3	O22229	NADPH-dependent thioredoxin reductase 3	NTRC	210	NADPH-dependent thioredoxin reductase 3	AT2G41680	plastid
644	O80574;Q8LB01	-0.130758	0.913351	18.2419	-1.0419	0.335973	0.409442	-6.46174	18.112	18.3104	18.2283	18.1366	18.2557	18.3656	2	2	2	13.3	13.3	13.3	37.55	0.002635	2.8161	2783100	3	O80574;Q8LB01	4-hydroxy-tetrahydrodipicolinate reductase 1, chloroplastic;4-hydroxy-tetrahydrodipicolinate reductase 2, chloroplastic	DAPB1;DAPB2	253	4-hydroxy-tetrahydrodipicolinate reductase 1, chloroplastic;4-hydroxy-tetrahydrodipicolinate reductase 2, chloroplastic	AT2G44040; AT3G59890	plastid
645	Q8W455	0.135627	1.09857	19.536	1.04185	0.335992	0.409442	-6.46179	19.4021	19.5108	19.4911	19.5089	19.8293	19.5541	2	2	2	17.7	17.7	17.7	13.387	0	3.5686	11026000	15	Q8W455			508	Expressed protein	AT2G36835	plastid
646	Q96529	0.217024	1.16233	18.1443	1.03717	0.338007	0.41126	-6.46656	18.3025	17.7726	17.7326	18.1984	18.6892	18.1348	4	4	4	13.7	13.7	13.7	52.964	0	6.646	5721900	12	Q96529	Adenylosuccinate synthetase, chloroplastic	PURA	567	Adenylosuccinate synthetase, chloroplastic	AT3G57610	plastid
647	P49572	-0.40149	0.757076	17.3851	-1.02672	0.342536	0.416126	-6.47715	18.011	17.5171	16.7355	17.6181	16.5657	17.6165	1	1	1	4	4	4	44.577	0.002594	2.6689	1042800	1	P49572	Indole-3-glycerol phosphate synthase, chloroplastic		330	Indole-3-glycerol phosphate synthase, chloroplastic	AT2G04400	plastid
648	P38418;A0A1I9LPH1	0.258497	1.19623	21.2509	1.01792	0.346388	0.420156	-6.48601	20.6058	21.5744	21.4755	21.4737	21.3097	21.1041	20	20	20	35.5	35.5	35.5	102.04	0	78.976	113460000	145	P38418;A0A1I9LPH1	Lipoxygenase 2, chloroplastic	LOX2	315	Lipoxygenase 2, chloroplastic;Lipoxygenase	AT3G45140	plastid
649	Q9C524	-0.144107	0.90494	20.0905	-1.01464	0.347835	0.421261	-6.4893	20.1818	20.0208	20.1482	20.1188	20.2667	19.8038	1	1	1	4.2	4.2	4.2	41.471	0.0026385	2.8268	9721200	11	Q9C524	Probable fructokinase-6, chloroplastic		571	Probable fructokinase-6, chloroplastic	AT1G66430	plastid
650	O81014	0.239032	1.1802	18.6191	1.01326	0.348444	0.421349	-6.49068	18.4387	17.8908	18.9982	18.8274	18.8732	18.6319	2	2	2	9.1	9.1	9.1	42.042	0	18.38	5575600	16	O81014	4-diphosphocytidyl-2-C-methyl-D-erythritol kinase, chloroplastic	ISPE	258	4-diphosphocytidyl-2-C-methyl-D-erythritol kinase, chloroplastic	AT2G26930	plastid
651	A0A1P8B4I3;A1A6M1	-0.134635	0.9109	20.1267	-0.990885	0.358443	0.432774	-6.5129	20.0069	20.3316	20.1901	20.0858	20.1529	20.0407	9	9	9	35.7	35.7	35.7	39.816	0	38.793	48410000	103	A0A1P8B4I3;A1A6M1		PTAC5	60	Plastid transcriptionally active 5;Protein disulfide isomerase pTAC5, chloroplastic	AT4G13670	plastid
652	A0A1P8AUM8;Q9SA14	0.100434	1.0721	20.6268	0.988932	0.359326	0.433176	-6.51482	20.6168	20.5122	20.5384	20.5955	20.7393	20.6563	12	6	6	43.9	27.9	27.9	45.77	0	16.931	33528000	39	A0A1P8AUM8;Q9SA14	3-isopropylmalate dehydrogenase 1, chloroplastic	IMDH1	43	3-isopropylmalate dehydrogenase;3-isopropylmalate dehydrogenase 3, chloroplastic	AT1G31180	plastid
653	A0A1P8ANC0;Q9C9W5	-0.365192	0.776366	17.4845	-0.979939	0.363416	0.437435	-6.52363	18.1884	17.5078	16.8646	17.0178	17.5723	17.9171	1	1	1	3.9	3.9	3.9	39.761	0.0049751	2.1259	1730500	3	A0A1P8ANC0;Q9C9W5	Glycerate dehydrogenase HPR, peroxisomal	HPR	30	Hydroxypyruvate reductase;Glycerate dehydrogenase HPR, peroxisomal	AT1G68010	peroxisome
654	B9DH52;Q8H0V3	0.48845	1.40294	18.0548	0.972311	0.366913	0.440969	-6.53106	16.3012	18.2619	18.3995	18.3981	18.3339	18.4261	2	2	2	17	17	17	26.472	0	7.2108	2730000	4	B9DH52;Q8H0V3	Lactoylglutathione lyase	At1g08110	114	Lactoylglutathione lyase;Lactoylglutathione lyase	AT1G08110	peroxisome
655	Q8L7C9	-0.211449	0.86367	19.5013	-0.96741	0.369175	0.442383	-6.53581	19.4886	19.7463	19.5196	18.976	19.5443	19.7319	2	2	2	13.4	13.4	13.4	25.006	0	10.912	7297100	6	Q8L7C9	Glutathione S-transferase U20	GSTU20	464	Glutathione S-transferase U20	AT1G78370	peroxisome
656	Q9M098	0.189327	1.14023	19.1527	0.967323	0.369215	0.442383	-6.5359	18.721	18.9165	19.4103	19.478	19.0229	19.271	6	3	3	38.9	32.8	32.8	19.583	0	14.793	8293700	15	Q9M098		At4g30620	698	Nucleoid-associated protein At4g30620, chloroplastic	AT4G30620	plastid
657	Q9LFG2	0.22667	1.17013	19.3929	0.953646	0.375582	0.448172	-6.54906	19.6877	19.0467	18.9584	19.2997	19.6626	19.6447	1	1	1	3	3	3	38.984	0	5.7173	5968400	10	Q9LFG2	Diaminopimelate epimerase, chloroplastic	DAPF	641	Diaminopimelate epimerase, chloroplastic	AT3G53580	plastid
658	A8MSF2;Q9FFJ2	-0.209266	0.864977	21.5664	-0.952956	0.375906	0.448172	-6.54972	21.9735	21.818	21.411	21.2271	21.4556	21.4836	4	4	4	34.4	34.4	34.4	23.888	0	55.243	70431000	77	A8MSF2;Q9FFJ2		ENH1	103	Rubredoxin family protein;Rubredoxin family protein	AT5G17170	plastid
659	A0A1P8AVY5;Q9C8P5;F4HYC8	0.102436	1.07358	18.6912	0.95283	0.375965	0.448172	-6.54984	18.5722	18.6844	18.558	18.7422	18.8775	18.7305	4	4	4	25.9	25.9	25.9	30.586	0	14.007	9639800	17	A0A1P8AVY5;Q9C8P5;F4HYC8		F12A4.4;At1g35420	46	Alpha/beta-Hydrolases superfamily protein;Alpha/beta-Hydrolases superfamily protein;Alpha/beta-Hydrolases superfamily protein	AT1G35420	plastid
660	P92947;F4I576;F4I577	0.123208	1.08915	20.9183	0.952057	0.376328	0.448172	-6.55058	20.8441	20.9133	20.8431	20.816	20.9831	21.084	20	20	20	57.4	57.4	57.4	53.301	0	238.18	123520000	134	P92947;F4I576;F4I577	Monodehydroascorbate reductase, chloroplastic	MDAR6	383	Monodehydroascorbate reductase, chloroplastic/mitochondrial;Monodehydroascorbate reductase 6;Monodehydroascorbate reductase 6	AT1G63940	plastid
661	A0A1P8AMY1;O82796	0.117362	1.08475	18.8218	0.938072	0.382936	0.455352	-6.56388	18.8197	18.6036	18.7289	18.7548	18.8832	19.0928	2	2	2	10.4	10.4	10.4	31.023	0	4.3435	8142800	9	A0A1P8AMY1;O82796	Phosphoserine phosphatase, chloroplastic	PSP	28	3-phosphoserine phosphatase;Phosphoserine phosphatase, chloroplastic	AT1G18640	plastid
662	Q9XIK0	-0.143435	0.905361	18.9192	-0.919049	0.392068	0.465507	-6.58173	18.8464	19.1762	18.801	18.8427	18.935	18.8004	1	1	1	19	19	19	20.252	0	10.943	3114800	7	Q9XIK0		At1g10522	830	Protein PLASTID REDOX INSENSITIVE 2, chloroplastic	AT1G10522	plastid
663	Q9SLA8	0.101668	1.07301	21.7711	0.916397	0.393354	0.466329	-6.5842	21.6865	21.8428	21.684	21.8434	21.7615	21.7884	17	17	17	55.6	55.6	55.6	41.213	0	270.91	179570000	195	Q9SLA8	Enoyl-[acyl-carrier-protein] reductase [NADH], chloroplastic	MOD1	774	Enoyl-[acyl-carrier-protein] reductase [NADH], chloroplastic	AT2G05990	plastid
664	Q9CAC8;F4I3N6;A0A1P8ANV0	-0.0969816	0.934987	18.7805	-0.910729	0.396114	0.468894	-6.58945	18.6541	18.7666	18.9774	18.7711	18.8377	18.7221	9	9	9	32.9	32.9	32.9	37.955	0	45.663	24253000	49	Q9CAC8;F4I3N6		F24D7.19;At1g63610	589	At1g63610;Uncharacterized protein	AT1G63610	plastid
665	Q05728	0.084029	1.05997	19.6726	0.907424	0.397729	0.470098	-6.5925	19.6079	19.5242	19.6468	19.724	19.7962	19.7554	6	6	6	33.4	33.4	33.4	41.504	0	30.808	25200000	38	Q05728	Phosphoribosylformylglycinamidine cyclo-ligase, chloroplastic	PUR5	392	Phosphoribosylformylglycinamidine cyclo-ligase, chloroplastic	AT3G55010	plastid
666	Q8VYV7	0.191334	1.14182	18.0522	0.898472	0.402131	0.473557	-6.60072	18.1637	17.7745	17.5588	18.4513	18.3686	17.9488	3	3	3	11.5	11.5	11.5	48.064	0	6.4752	4295900	14	Q8VYV7	3-dehydroquinate synthase, chloroplastic	DHQS	495	3-dehydroquinate synthase, chloroplastic	AT5G66120	peroxisome
667	P42770	0.18586	1.13749	20.8187	0.898158	0.402286	0.473557	-6.60101	20.8115	21.0289	20.3393	20.8036	21.0175	20.8957	4	4	4	8.3	8.3	8.3	60.852	0	3.6115	21507000	7	P42770	Glutathione reductase, chloroplastic	EMB2360	321	Glutathione reductase, chloroplastic	AT3G54660	plastid
668	Q6NNL3	2.75853	6.76707	20.1409	0.8978	0.402463	0.473557	-6.60134	15.6665	16.3446	23.9629	24.2208	24.3885	16.0065	1	1	1	6.9	6.9	6.9	11.972	0.005	2.1638	51818000	3	Q6NNL3	Root meristem growth factor 7	RGF7	436	Protein GOLVEN 4	AT3G02240	extracellular
669	A8MS54;Q6NPL0	0.0829343	1.05917	21.075	0.892967	0.404856	0.475661	-6.60575	20.9518	21.0801	21.1322	21.0988	21.0389	21.0811	8	8	8	47.5	47.5	47.5	27.703	0	134.8	77577000	95	A8MS54;Q6NPL0		At4g09040	101	RNA-binding (RRM/RBD/RNP motifs) family protein;At4g09040	AT4G09040	plastid
670	Q9LJG3;A0A1I9LQL1	-0.227494	0.854117	21.5415	-0.884793	0.408928	0.479727	-6.61317	22.0797	21.1369	21.8493	21.1942	21.4938	21.3837	12	12	12	46.4	46.4	46.4	44.06	0	102.89	150540000	151	Q9LJG3;A0A1I9LQL1	GDSL esterase/lipase ESM1	ESM1	647	GDSL esterase/lipase ESM1;GDSL-like lipase/acylhydrolase superfamily protein	AT3G14210	vacuole
671	O65896	2.23131	4.69559	23.729	0.878107	0.412281	0.48294	-6.6192	26.3477	16.2843	25.3979	24.801	24.9386	24.3294	1	1	1	3.7	3.7	3.7	32.581	0	4.1169	236330000	20	O65896	Cytidine deaminase 1	CDA1	247	Cytidine deaminase 1	AT2G19570	cytosol
672	Q9M2W2;Q6NLB0	0.171366	1.12612	19.8722	0.876351	0.413165	0.483255	-6.62077	19.6531	19.3551	20.2051	20.0265	19.9337	20.0044	12	12	12	57.2	57.2	57.2	33.057	0	218.39	56119000	88	Q9M2W2	Glutathione S-transferase L2, chloroplastic	GSTL2	708	Glutathione S-transferase L2, chloroplastic	AT3G55040; AT5G02780	plastid; cytosol
673	Q9C685	-0.120649	0.919774	18.697	-0.864349	0.419244	0.489637	-6.63149	18.8471	18.6064	18.6734	18.5736	18.905	18.6081	5	5	5	27.5	27.5	27.5	24.161	0	13.638	12991000	22	Q9C685		F23H24.6	580	At1g51100	AT1G51100	plastid
674	Q42564	-0.232025	0.851439	18.0101	-0.852883	0.425114	0.495301	-6.64162	18.235	18.2665	17.5987	17.5595	18.2331	18.2385	1	1	1	5.2	5.2	5.2	31.571	0.0027027	3.1165	2451100	5	Q42564	L-ascorbate peroxidase 3, peroxisomal	APX3	421	L-ascorbate peroxidase 3	AT4G35000	peroxisome
675	Q9LYT7	-0.132811	0.912053	21.1658	-0.852417	0.425354	0.495301	-6.64203	21.3813	21.2026	21.3025	20.8927	21.0217	21.2721	1	1	1	8.3	8.3	8.3	27.208	0	3.7712	24540000	8	Q9LYT7	3-isopropylmalate dehydratase small subunit 2	IPMI1	694	3-isopropylmalate dehydratase small subunit 3	AT3G58990	plastid
676	Q01908	0.152679	1.11163	25.5734	0.836068	0.43383	0.504131	-6.65628	25.7795	26.0209	25.4552	25.2869	25.44	25.4274	28	28	28	78.3	78.3	78.3	40.911	0	323.31	2114700000	780	Q01908	ATP synthase gamma chain 1, chloroplastic	ATPC1	388	ATP synthase gamma chain 1, chloroplastic	AT4G04640	plastid
677	Q9M1X3	0.244943	1.18505	18.6338	0.835321	0.43422	0.504131	-6.65692	18.4497	18.3873	18.52	19.2126	19.0428	18.1989	3	3	3	53.6	53.6	53.6	7.2563	0	10.173	8582300	31	Q9M1X3		F16M2_10	704	AT3g63160/F16M2_10	AT3G63160	plastid
678	O23647	0.382064	1.30321	17.5646	0.829113	0.437473	0.507159	-6.66227	17.5354	16.3354	18.1668	17.6655	18.1841	17.7769	1	1	1	1.6	1.6	1.6	97.659	0.0025381	2.3577	1739400	3	O23647	1,4-alpha-glucan-branching enzyme 2-1, chloroplastic/amyloplastic	SBE2.1	224	1,4-alpha-glucan-branching enzyme 2-1, chloroplastic/amyloplastic	AT2G36390	plastid
679	F4JM05;Q8W0Y8	-0.265862	0.831702	23.0405	-0.819695	0.44244	0.512162	-6.67032	23.1075	23.991	22.7873	22.7389	22.911	22.7758	3	3	3	12.6	12.6	12.6	21.943	0	67.675	132870000	61	F4JM05;Q8W0Y8	Photosystem II reaction center Psb28 protein;Photosystem II reaction center PSB28 protein, chloroplastic	PSB28	181	Photosystem II reaction center Psb28 protein;Photosystem II reaction center PSB28 protein, chloroplastic	AT4G28660	plastid
680	Q93VK7	-0.072724	0.950841	23.673	-0.816222	0.444282	0.513538	-6.67328	23.725	23.7758	23.8096	23.5642	23.5976	23.5702	6	6	6	36.5	36.5	36.5	18.956	0	234.56	414930000	177	Q93VK7		At5g14910	517	AT5g14910/F2G14_30	AT5G14910	plastid
681	Q8VZ10	-0.129051	0.914433	20.4712	-0.813374	0.445797	0.514532	-6.67569	20.6105	20.5443	20.4164	20.5287	20.5802	20.165	6	6	6	8.2	8.2	8.2	114.4	0	15.281	30999000	22	Q8VZ10		At1g56500	497	Protein SUPPRESSOR OF QUENCHING 1, chloroplastic	AT1G56500	plastid
682	Q9LY74	-0.0889793	0.940188	18.0392	-0.809092	0.448082	0.516411	-6.6793	17.9636	17.985	17.9896	18.0648	18.2105	18.0611	2	2	2	6.2	6.2	6.2	37.926	0.0026455	2.8464	4035100	3	Q9LY74	2-methyl-6-phytyl-1,4-hydroquinone methyltransferase, chloroplastic	VTE3	689	2-methyl-6-phytyl-1,4-hydroquinone methyltransferase, chloroplastic	AT3G63410	plastid
683	Q93WL3	0.0891883	1.06377	21.7072	0.807456	0.448957	0.516662	-6.68068	21.7484	21.5798	21.7991	21.7804	21.659	21.7177	10	10	10	50.4	50.4	50.4	26.05	0	43.583	132030000	136	Q93WL3		At4g25370	524	ATP-dependent Clp protease ATP-binding subunit CLPT1, chloroplastic	AT4G25370	plastid
684	A0A1P8BDF7;Q9FJY6	0.0845044	1.06032	19.5057	0.797405	0.454359	0.522114	-6.68909	19.5741	19.2632	19.4467	19.5411	19.6185	19.5685	4	4	4	21.1	21.1	21.1	30.476	0	12.829	18087000	34	A0A1P8BDF7;Q9FJY6		At5g66530	80	Glucose-6-phosphate 1-epimerase;Glucose-6-phosphate 1-epimerase	AT5G66530	plastid
685	Q8L9M8	-0.0965555	0.935263	19.473	-0.792131	0.457212	0.524626	-6.69347	19.4318	19.5849	19.51	19.6314	19.3926	19.2869	4	4	4	43.5	43.5	43.5	15.698	0	12.034	17562000	37	Q8L9M8			467	Zinc finger/BTB domain protein	AT1G33810	plastid
686	Q94A65	0.103831	1.07462	20.8825	0.789606	0.458582	0.525431	-6.69556	20.8255	21.018	20.7083	20.9472	20.8398	20.9776	8	8	8	54.9	54.9	54.9	24.872	0	37.276	69330000	86	Q94A65	Rhodanese-like domain-containing protein 14, chloroplastic		541	Rhodanese-like domain-containing protein 14, chloroplastic	AT4G27700	plastid
687	Q7Y1W1	0.125325	1.09075	18.0862	0.785862	0.460619	0.526997	-6.69864	17.8323	17.9177	18.0256	18.4756	18.2466	18.0182	1	1	1	3.6	3.6	3.6	61.624	0.0037879	2.3158	2501900	4	Q7Y1W1	Protein TIC 56, chloroplastic	TIC56	439	Protein TIC 56, chloroplastic	AT5G01590	plastid
688	Q9FMD5	-0.140952	0.906921	19.1278	-0.780221	0.4637	0.529751	-6.70327	18.8838	18.9756	19.581	19.1374	18.9751	19.1257	8	8	8	29.5	29.5	29.5	48.903	0	44.053	23943000	43	Q9FMD5	Protein TIC 40, chloroplastic	TIC40	612	Protein TIC 40, chloroplastic	AT5G16620	plastid
689	Q9SYW8	0.115829	1.0836	24.5714	0.777275	0.465316	0.530825	-6.70568	24.4876	24.4459	25.0076	24.5463	24.5162	24.383	5	5	5	33.1	33.1	33.1	27.755	0	191.68	508480000	161	Q9SYW8		Lhca2	809	Photosystem I chlorophyll a/b-binding protein 2, chloroplastic	AT3G61470	plastid
690	A0A1I9LM15;Q42553	-0.0850124	0.942776	18.1687	-0.769063	0.469838	0.535207	-6.71234	18.0774	18.154	18.1516	18.1133	18.1848	18.3078	2	2	1	9.3	9.3	5.5	27.55	0	5.3975	3325000	5	A0A1I9LM15;Q42553	Isopentenyl-diphosphate Delta-isomerase II, chloroplastic	IPP2	4	Isopentenyl-diphosphate Delta-isomerase;Isopentenyl-diphosphate Delta-isomerase II, chloroplastic	AT3G02780	plastid
691	Q9ZW85;F4IQ61	0.149025	1.10882	19.9993	0.744306	0.483655	0.550149	-6.73208	20.2045	19.6854	19.7647	19.8976	20.0558	20.4242	3	3	2	19.1	19.1	12.7	26.79	0	61.682	22285000	40	Q9ZW85;F4IQ61	3-isopropylmalate dehydratase small subunit 3	At2g43090	850	3-isopropylmalate dehydratase small subunit 1;Aconitase/3-isopropylmalate dehydratase protein	AT2G43090	plastid
692	Q9FFR3	-0.103708	0.930638	18.9233	-0.731882	0.490693	0.557348	-6.74178	19.2347	18.8344	18.782	18.7612	18.9041	19.0456	4	4	3	10.1	10.1	8	53.317	0	8.1652	10043000	15	Q9FFR3	6-phosphogluconate dehydrogenase, decarboxylating 2, chloroplastic		595	6-phosphogluconate dehydrogenase, decarboxylating 3, chloroplastic	AT5G41670	mitochondrion
693	Q67Y99;A0A1P8B2M3;A0A1P8B2M4	-0.191399	0.875756	18.2263	-0.727019	0.493466	0.559689	-6.74554	17.7255	18.3734	18.7211	18.2878	18.053	18.3399	2	2	2	9.4	9.4	9.4	37.44	0.007362	1.9766	3189600	2	Q67Y99;A0A1P8B2M3;A0A1P8B2M4		At2g03390	58	Clp protease adapter protein ClpF, chloroplastic;UvrB/uvrC motif-containing protein;UvrB/uvrC motif-containing protein	AT2G03390	plastid
694	P56756	-0.0807035	0.945596	18.7818	-0.721934	0.496377	0.562179	-6.74945	18.8713	18.7082	18.7825	18.7229	18.9099	18.7208	2	2	2	19.6	19.6	19.6	25.366	0	6.4521	5520300	12	P56756	NAD(P)H-quinone oxidoreductase subunit K, chloroplastic	ndhK	341	NAD(P)H-quinone oxidoreductase subunit K, chloroplastic	ATCG00430	plastid
695	P49077	0.0960699	1.06886	19.5277	0.718219	0.498511	0.563784	-6.75229	19.5072	19.4751	19.4042	19.4444	19.5965	19.8107	6	6	6	19.7	19.7	19.7	43.166	0	16.079	20720000	27	P49077	Aspartate carbamoyltransferase, chloroplastic	PYRB	328	Aspartate carbamoyltransferase, chloroplastic	AT3G20330	plastid
696	Q9LW20;A0A1P8AXI8;A0A1P8AXD2;F4IPL5	0.109416	1.07879	19.576	0.711937	0.502134	0.567065	-6.75707	19.745	19.3284	19.3337	19.6828	19.5511	19.7433	7	7	7	45	45	45	30.473	0	25.75	25882000	33	Q9LW20	Probable inactive shikimate kinase like 1, chloroplastic	SKL1	680	Probable inactive shikimate kinase like 1, chloroplastic	AT3G26900; AT2G18100	plastid; peroxisome
697	Q94K75;A0A1P8AM12;A0A1P8AM09	-0.145355	0.904157	20.0518	-0.692868	0.513237	0.578772	-6.77135	19.9662	20.3784	19.9536	20.256	19.6796	20.1639	6	6	6	27.2	27.2	27.2	44.529	0	54.925	30651000	62	Q94K75;A0A1P8AM12;A0A1P8AM09	Rho-N domain-containing protein 1, chloroplastic	RHON1	27	Rho-N domain-containing protein 1, chloroplastic;Rho termination factor;Rho termination factor	AT1G06190	plastid
698	Q0WVX5	0.148247	1.10822	18.5042	0.690862	0.514414	0.579268	-6.77283	18.0091	18.3011	18.7504	18.8254	18.6212	18.4156	2	2	2	1.2	1.2	1.2	117.75	0.0085158	1.8764	3490200	5	Q0WVX5	Probable starch synthase 4, chloroplastic/amyloplastic	SS4	396	Probable starch synthase 4, chloroplastic/amyloplastic	AT4G18240	plastid
699	O81283	-0.177673	0.884128	18.8123	-0.681988	0.519643	0.58432	-6.77935	18.4509	18.9762	19.1306	18.8877	18.3617	19.0546	6	6	6	8.4	8.4	8.4	160.82	0	87.976	15235000	41	O81283	Translocase of chloroplast 159, chloroplastic	TOC159	260	Translocase of chloroplast 159, chloroplastic	AT4G02510	plastid
700	O80504	0.133565	1.097	22.0237	0.666383	0.528921	0.593903	-6.79063	22.2039	22.0071	21.6705	22.0933	22.0971	22.0443	8	8	7	58.3	58.3	58.3	15.049	0	91.996	151690000	83	O80504		CHL-CPN10	252	10 kDa chaperonin 2, chloroplastic	AT2G44650	plastid
701	Q8LBV4	-0.599917	0.659792	17.763	-0.644191	0.542296	0.608053	-6.80629	18.6297	19.4013	16.0022	16.8744	17.677	18.3949	1	1	1	4.5	4.5	4.5	39.387	0.0049566	2.0757	2165300	8	Q8LBV4	Uncharacterized methyltransferase At1g78140, chloroplastic		472	Uncharacterized methyltransferase At1g78140, chloroplastic	AT1G78140	plastid
702	A0A1P8BHH7;F4KJA1;Q9FN89	0.11243	1.08105	17.3827	0.642539	0.5433	0.608311	-6.80743	17.0565	17.23	17.333	17.8008	17.5211	17.4816	2	2	2	6.5	6.5	6.5	49.036	0	3.5657	2290800	4	A0A1P8BHH7;F4KJA1;Q9FN89	Monofunctional riboflavin biosynthesis protein RIBA 3, chloroplastic;Inactive 3,4-dihydroxy-2-butanone 4-phosphate synthase;GTP cyclohydrolase-2	At5g59750;RIBA3	88	GTP cyclohydrolase II;GTP cyclohydrolase II;Monofunctional riboflavin biosynthesis protein RIBA 3, chloroplastic	AT5G59750	plastid
703	Q8RWI0	0.198273	1.14732	17.9189	0.633284	0.548947	0.613758	-6.81381	17.1946	18.2325	17.859	18.2067	18.157	18.0092	3	3	3	11.5	11.5	11.5	42.843	0	6.8549	3643000	11	Q8RWI0		At1g54520	482	Myelin-associated oligodendrocyte basic protein	AT1G54520	plastid; nucleus
704	A0A1P8AXD8;O82533	0.0616242	1.04364	21.4172	0.628783	0.551706	0.615403	-6.81688	21.3715	21.4067	21.6529	21.4514	21.2575	21.3759	14	14	8	51.6	51.6	32.7	41.583	0	159.82	153480000	197	A0A1P8AXD8;O82533	Cell division protein FtsZ homolog 2-1, chloroplastic	FTSZ2-1	50	Tubulin/FtsZ family protein;Cell division protein FtsZ homolog 2-1, chloroplastic	AT2G36250	plastid
705	Q5EAH9	0.147976	1.10801	18.1083	0.628331	0.551984	0.615403	-6.81719	17.6161	17.9314	18.286	18.2633	18.0206	18.5593	2	2	2	10.6	10.6	10.6	65.572	0	16.182	3321200	8	Q5EAH9		At3g55760	430	At3g55760	AT3G55760	plastid
706	Q9FJP3	-0.12707	0.915689	23.1046	-0.62457	0.554297	0.617106	-6.81974	22.9337	23.435	23.2408	23.2465	22.6966	22.9732	7	7	7	23.1	23.1	23.1	19.377	0	170.51	222700000	131	Q9FJP3	50S ribosomal protein L29, chloroplastic	RPL29	603	50S ribosomal protein L29, chloroplastic	AT5G65220	plastid
707	Q8VZF3	-0.0792839	0.946527	17.6139	-0.622934	0.555305	0.617354	-6.82084	17.65	17.5129	17.3583	17.5942	17.7733	17.7945	2	2	2	3.6	3.6	3.6	106.1	0.001368	3.2855	2848900	6	Q8VZF3	Probable glutamyl endopeptidase, chloroplastic	GEP	504	Probable glutamyl endopeptidase, chloroplastic	AT2G47390	plastid
708	A0A1P8B9L6;Q9FG67;A0A1P8B9L0;A0A1P8AV04;A0A1P8AUZ8;Q9FN52	-0.128521	0.914769	18.9424	-0.614511	0.560512	0.622263	-6.82649	19.2071	19.0197	18.704	18.6042	18.8821	19.1899	5	5	4	14.6	14.6	12.4	58.381	0	11.013	11756000	19	A0A1P8B9L6;Q9FG67;A0A1P8B9L0	Methylthioalkylmalate synthase 1, chloroplastic	MAM1	72	Methylthioalkylmalate synthase 1;Methylthioalkylmalate synthase 1, chloroplastic;Methylthioalkylmalate synthase 1	AT5G23010; AT1G74040; AT5G23020	plastid
709	Q9SUI5	-0.144754	0.904534	23.7678	-0.605537	0.566092	0.627571	-6.83244	24.3184	24.0712	23.5381	23.4269	23.7658	23.6769	4	4	4	43.1	43.1	43.1	13.206	0	170.78	215000000	74	Q9SUI5	Photosystem I reaction center subunit psaK, chloroplastic	PSAK	796	Photosystem I reaction center subunit psaK, chloroplastic	AT1G30380	plastid
710	Q941E5	-0.221953	0.857404	17.2807	-0.596518	0.571733	0.632933	-6.83833	17.7435	16.3881	17.807	17.4251	17.3645	17.1067	1	1	1	20.3	20.3	20.3	16.137	0	3.6045	1045800	4	Q941E5			532	AT3g50680/T3A5_60	AT3G50685	plastid
711	Q42601	-0.0689438	0.953336	17.6114	-0.591812	0.57469	0.635312	-6.84138	17.6122	17.3464	17.5853	17.5136	17.7801	17.8003	1	1	1	1.3	1.3	1.3	129.96	0.0037641	2.2475	1662700	4	Q42601	Carbamoyl-phosphate synthase large chain, chloroplastic	CARB	422	Carbamoyl-phosphate synthase large chain, chloroplastic	AT1G29900	plastid
712	Q8RY94	0.29809	1.22952	17.1879	0.587277	0.577549	0.637575	-6.84429	17.3049	15.6716	17.8967	17.5055	17.6052	17.3147	2	2	2	4.9	4.9	4.9	59.757	0	3.8181	2127300	5	Q8RY94	Adenylosuccinate lyase	At4g18440	487	Adenylosuccinate lyase	AT4G18440	plastid
713	Q93W77	0.077681	1.05532	20.0731	0.572589	0.586863	0.646949	-6.85359	20.0856	20.0409	19.8238	20.1721	20.0469	20.2818	2	2	2	12.6	12.6	12.6	24.768	0	3.9111	13921000	10	Q93W77	NifU-like protein 1, chloroplastic	NIFU1	521	NifU-like protein 1, chloroplastic	AT4G01940	plastid
714	Q9ZWA9	0.441052	1.35759	17.0407	0.56874	0.589319	0.648746	-6.85599	16.9206	16.8069	16.329	19.1609	16.1137	16.6139	3	3	3	9.8	9.8	9.8	49.674	0	47.898	2538100	3	Q9ZWA9	12S seed storage protein CRD;12S seed storage protein CRD alpha chain;12S seed storage protein CRD beta chain	CRD	851	12S seed storage protein CRD	AT1G03890	extracellular
715	Q38929	-0.0730562	0.950622	18.6256	-0.552717	0.599603	0.659144	-6.86583	18.6385	18.7573	18.4663	18.5067	18.6329	18.7939	2	1	1	11	7.9	7.9	33.214	0	4.5154	3749900	14	Q38929	Isopentenyl-diphosphate Delta-isomerase I, chloroplastic	IPP1	403	Isopentenyl-diphosphate Delta-isomerase I, chloroplastic	AT5G16440	plastid
716	P15456	1.08801	2.12581	16.1943	0.548358	0.602418	0.661314	-6.86847	16.6315	12.3412	16.9516	20.5927	11.9138	16.7316	16	15	15	52.5	49.9	49.9	50.558	0	132.93	23986000	33	P15456	12S seed storage protein CRB;12S seed storage protein CRB alpha chain;12S seed storage protein CRB beta chain	CRB	285	12S seed storage protein CRB	AT1G03880	endoplasmic reticulum
717	Q9LS46	1.20541	2.30602	22.7703	0.536541	0.610088	0.6688	-6.87551	25.1286	16.4371	25.1429	23.5092	23.2845	23.1113	1	1	1	2.5	2.5	2.5	67.045	0.0025873	2.6428	150240000	13	Q9LS46	Aluminum-activated malate transporter 9	ALMT9	661	Aluminum-activated malate transporter 9	AT3G18440	vacuole
718	Q8VY88	0.0522239	1.03686	22.3391	0.522889	0.619017	0.677642	-6.88347	22.1963	22.2425	22.5958	22.3909	22.2296	22.3523	4	4	4	36.6	36.6	36.6	19.189	0	42.834	64925000	43	Q8VY88	Protein LHCP TRANSLOCATION DEFECT	LTD	492	Protein LHCP TRANSLOCATION DEFECT	AT1G50900	plastid
719	Q8GYZ0;F4JSP1	0.0528053	1.03728	19.966	0.51838	0.621981	0.67994	-6.88606	19.9604	19.8078	19.9739	19.9237	20.0918	20.1035	5	5	5	26.2	26.2	26.2	35.228	0	14.468	26244000	27	Q8GYZ0;F4JSP1		At4g31530	185	At4g31530;NAD(P)-binding Rossmann-fold superfamily protein	AT4G31530	plastid
720	Q9FVR1	0.131008	1.09506	18.7154	0.514833	0.624319	0.681548	-6.88808	18.9795	18.1095	18.6685	19.2354	18.5484	18.7447	3	3	3	12.6	12.6	12.6	45.867	0	7.6933	10065000	8	Q9FVR1		F3C3.6	621	At1g32160/F3C3_6	AT1G32160	plastid
721	Q9SHR7	0.0501962	1.03541	27.3792	0.500774	0.63363	0.690753	-6.89597	27.7017	27.6518	27.5026	27.0115	27.2121	27.151	13	9	1	67.9	55.5	10.9	28.649	0	323.31	3090000000	541	Q9SHR7		LHCB2.1	755	Chlorophyll a-b binding protein 2.1, chloroplastic	AT2G05100	plastid
722	O82234	0.0574023	1.04059	20.9628	0.496746	0.636311	0.691787	-6.8982	20.8259	21.0141	21.0462	21.0821	20.8272	21.0272	10	10	7	35.3	35.3	28.5	35.141	0	40.046	105640000	136	O82234	Translation initiation factor IF-3	At2g24060	265	Translation initiation factor IF3-2, chloroplastic	AT2G24060	plastid
723	Q84RQ7	-0.074541	0.949644	18.7518	-0.496705	0.636338	0.691787	-6.89822	18.8253	18.8105	18.5877	18.9075	18.8113	18.6018	3	3	3	23.3	23.3	23.3	25.656	0	3.7202	8048400	12	Q84RQ7	NifU-like protein 3, chloroplastic	NIFU3	441	NifU-like protein 3, chloroplastic	AT4G25910	plastid
724	P62090	0.155261	1.11362	22.9661	0.490224	0.640665	0.695529	-6.90176	23.3677	23.1337	22.5302	22.5319	23.2478	23.1315	5	5	5	64.2	64.2	64.2	9.0384	0	137.98	303780000	161	P62090	Photosystem I iron-sulfur center	psaC	375	Photosystem I iron-sulfur center	ATCG01060	plastid
725	Q9LVQ8	0.05563	1.03931	18.6956	0.453814	0.665256	0.721229	-6.92085	18.761	18.454	18.6458	18.7327	18.6449	18.9263	2	2	2	8	8	8	43.873	0	14.587	5892200	17	Q9LVQ8	Probable protein phosphatase 2C 80		676	Probable protein phosphatase 2C 80	AT5G66720	plastid
726	Q38814	0.0491418	1.03465	22.7656	0.450656	0.667411	0.722568	-6.92244	22.9046	22.6815	22.7686	22.6744	22.6709	22.8304	13	13	13	61.9	61.9	61.9	36.664	0	240.08	505530000	412	Q38814	Thiamine thiazole synthase, chloroplastic	THI1	402	Thiamine thiazole synthase, chloroplastic	AT5G54770	plastid
727	Q39101	0.0756377	1.05383	20.8746	0.428134	0.682877	0.738296	-6.93349	20.929	20.9264	20.7422	21.231	20.7367	20.6698	2	2	2	14.5	14.5	14.5	28.178	0	7.2953	21672000	20	Q39101	Ferritin-1, chloroplastic	FER1	405	Ferritin-1, chloroplastic	AT5G01600	plastid
728	Q84W65	0.0573876	1.04058	19.3856	0.426326	0.684127	0.738631	-6.93435	19.2395	19.2157	19.5601	19.6125	19.3423	19.3737	6	6	6	19.4	19.4	19.4	40.833	0	11.767	21575000	27	Q84W65	SufE-like protein 1, chloroplastic/mitochondrial	SUFE1	443	SufE-like protein 1, chloroplastic/mitochondrial	AT4G26500	plastid
729	F4I3R4;B3H621;F4I3R1;F4I3R0;Q8H0S9	0.0474378	1.03343	18.6876	0.420955	0.687844	0.741536	-6.9369	18.4747	18.7412	18.6832	18.6657	18.8425	18.759	2	2	2	3.8	3.8	3.8	103.46	0	3.4792	3742100	7	F4I3R4;B3H621;F4I3R1;F4I3R0;Q8H0S9	Puromycin-sensitive aminopeptidase	At1g63770;MPA1	106	Peptidase M1 family protein;Peptidase M1 family protein;Peptidase M1 family protein;Peptidase M1 family protein;Puromycin-sensitive aminopeptidase	AT1G63770	plastid
730	Q42029	-0.048394	0.967012	27.3034	-0.419714	0.688704	0.741536	-6.93748	27.6224	27.5792	27.5294	26.9354	27.0245	27.0275	19	19	16	64.3	64.3	54.4	28.095	0	323.31	10400000000	1653	Q42029	Oxygen-evolving enhancer protein 2-1, chloroplastic	PSBP1	413	Oxygen-evolving enhancer protein 2-1, chloroplastic	AT1G06680	plastid
731	P48491	-0.192237	0.875248	17.1166	-0.41696	0.690615	0.742576	-6.93877	17.9477	16.5642	16.6926	17.2624	16.176	17.8472	3	2	2	16.5	13.4	13.4	27.169	0.0037736	2.2878	795060	4	P48491	Triosephosphate isomerase, cytosolic	CTIMC	327	Triosephosphate isomerase, cytosolic	AT3G55440	cytosol
732	Q8LDL0	0.0620609	1.04396	21.5008	0.413123	0.693281	0.743478	-6.94055	21.2371	21.5396	21.8336	21.5604	21.4247	21.4004	7	7	7	34.2	34.2	34.2	26.081	0	107.25	101080000	107	Q8LDL0	Protein HHL1, chloroplastic	HHL1	476	Protein HHL1, chloroplastic	AT1G67700	plastid
733	Q93ZC5	-0.0898734	0.939605	19.4755	-0.413029	0.693346	0.743478	-6.9406	19.5191	19.8199	19.1272	19.3852	19.6321	19.3501	3	2	2	16.5	13.4	13.4	27.809	0	10.583	5716400	9	Q93ZC5	Allene oxide cyclase 4, chloroplastic	AOC4	528	Allene oxide cyclase 4, chloroplastic	AT1G13280	plastid
734	P54150	0.0635361	1.04502	20.32	0.410954	0.69479	0.744012	-6.94156	20.4972	20.2273	20.0272	20.2749	20.4211	20.4556	2	2	2	8.5	8.5	8.5	28.644	0	12.597	22341000	28	P54150	Peptide methionine sulfoxide reductase A4, chloroplastic	MSR4	334	Peptide methionine sulfoxide reductase A4, chloroplastic	AT4G25130	plastid
735	P15459;P15458	0.905497	1.87319	16.3861	0.403861	0.699736	0.748289	-6.94479	14.1494	16.4673	16.7499	22.1012	14.4761	14.2278	2	2	2	15.9	15.9	15.9	18.762	0	12.742	9684700	9	P15459;P15458	2S seed storage protein 3;2S seed storage protein 3 small subunit;2S seed storage protein 3 large subunit;2S seed storage protein 2;2S seed storage protein 2 small subunit;2S seed storage protein 2 large subunit	AT2S3;AT2S2	286	2S seed storage protein 3;2S seed storage protein 2	AT4G27160; AT4G27150	vacuole; extracellular
736	Q9XF89	-0.0618448	0.958038	25.5885	-0.402408	0.700751	0.748357	-6.94545	25.8053	25.9699	26.1148	25.2994	25.369	25.3475	20	20	20	70.7	70.7	70.7	30.156	0	323.31	2217600000	824	Q9XF89	Chlorophyll a-b binding protein CP26, chloroplastic	LHCB5	818	Chlorophyll a-b binding protein CP26, chloroplastic	AT4G10340	plastid
737	Q8LDU4	-0.0519807	0.964611	19.4043	-0.370959	0.722885	0.770947	-6.95912	19.3012	19.2383	19.6494	19.4359	19.3362	19.4972	4	4	4	16.9	16.9	16.9	36.448	0	8.0203	11431000	19	Q8LDU4	Red chlorophyll catabolite reductase, chloroplastic	RCCR	477	Red chlorophyll catabolite reductase, chloroplastic	AT4G37000	plastid
738	Q8GSJ1	0.0440984	1.03104	18.3374	0.36544	0.726801	0.774073	-6.96141	18.3713	18.041	18.3091	18.3582	18.3661	18.6168	3	3	3	11.4	11.4	11.4	44.756	0	13.893	6246300	14	Q8GSJ1	ATP phosphoribosyltransferase 2, chloroplastic	HISN1B	447	ATP phosphoribosyltransferase 2, chloroplastic	AT1G09795	plastid
739	Q9LX31	0.0506154	1.03571	17.9235	0.354712	0.734438	0.781148	-6.96576	17.6974	17.7906	17.8434	18.0252	17.8782	18.2704	1	1	1	11.3	11.3	11.3	29.665	0	10.886	2103000	3	Q9LX31	Tetrapyrrole-binding protein, chloroplastic	GUN4	684	Tetrapyrrole-binding protein, chloroplastic	AT3G59400	plastid
740	Q9LU39	0.0858907	1.06134	17.9314	0.344922	0.741435	0.787525	-6.96963	18.2903	17.6018	17.367	17.8062	18.0865	18.3862	2	2	2	11.4	11.4	11.4	35.463	0	3.7866	3017400	8	Q9LU39	Glutamyl-tRNA reductase-binding protein, chloroplastic	GLUTRBP	668	Glutamyl-tRNA reductase-binding protein, chloroplastic	AT3G21200	plastid
741	Q9C5D0	0.0318314	1.02231	21.1233	0.342598	0.7431	0.787931	-6.97053	21.0587	21.1214	21.3163	21.1039	21.0497	21.0939	11	11	11	55	55	55	25.955	0	145.5	129920000	154	Q9C5D0	CBS domain-containing protein CBSX2, chloroplastic	CBSX2	575	CBS domain-containing protein CBSX2, chloroplastic	AT4G34120	plastid
742	Q9LIB2	-0.0803251	0.945844	18.8318	-0.34159	0.743823	0.787931	-6.97092	18.5703	18.9951	18.9409	18.7392	19.2473	18.5507	4	4	4	6.4	6.4	6.4	108.58	0	9.5596	7087000	15	Q9LIB2	Alpha-glucan phosphorylase 1	PHS1	643	Alpha-glucan phosphorylase 1	AT3G29320	plastid
743	O23193	-0.0762688	0.948508	17.9778	-0.337078	0.747061	0.790296	-6.97265	17.8634	18.0624	17.7955	18.4537	17.9941	17.7015	2	2	2	12.3	12.3	12.3	25.768	0.007326	1.8959	2488000	5	O23193	CBS domain-containing protein CBSX1, chloroplastic	CBSX1	217	CBS domain-containing protein CBSX1, chloroplastic	AT4G36910	plastid
744	A0A1P8ARX7;Q9M9H4	0.0347682	1.02439	18.4753	0.321705	0.758137	0.800935	-6.97837	18.3194	18.3941	18.5174	18.5096	18.5182	18.649	4	4	4	13.5	13.5	13.5	48.141	0	7.6738	7290600	18	A0A1P8ARX7;Q9M9H4		F14O23.10	37	Nucleic acid-binding proteins superfamily;Protein PIGMENT DEFECTIVE 338, chloroplastic	AT1G71720	plastid
745	O49317	-0.0831079	0.944022	18.4065	-0.319665	0.759611	0.801415	-6.97911	18.2416	18.2308	18.7278	18.7803	18.0021	18.5504	1	1	1	13.3	13.3	13.3	18.364	0	4.3711	3534400	10	O49317		At2g33180	233	Uncharacterized protein At2g33180	AT2G33180	plastid
746	A8MQS1;Q9FZJ7;F4HSW1;F4HSW0	0.189847	1.14064	17.1093	0.312815	0.76457	0.804611	-6.98157	17.3836	16.902	16.3361	17.6403	15.7291	18.291	1	1	1	12.9	12.9	12.9	21.928	0	12.643	595770	2	A8MQS1;Q9FZJ7;F4HSW1;F4HSW0		At1g27385	97	Phosphoribosylformylglycinamidine synthase;At1g27385;Phosphoribosylformylglycinamidine synthase;Phosphoribosylformylglycinamidine synthase	AT1G27385	mitochondrion
747	Q8VZ68	0.0398011	1.02797	19.6847	0.312654	0.764687	0.804611	-6.98163	19.8116	19.5323	19.547	19.8196	19.6112	19.8285	3	3	3	32.8	32.8	32.8	29.573	0	41.228	21224000	40	Q8VZ68_ARATHIsamemberofthePF			502	Is a member of the PF|00364 Biotin-requiring enzymes family	AT1G52670	plastid
748	P93832	-0.0304988	0.979082	19.1435	-0.292306	0.779489	0.818444	-6.98861	19.1071	19.0459	19.2806	19.0788	19.1408	19.1953	8	5	5	31.1	21.2	21.2	43.37	0	21.141	21745000	42	P93832	3-isopropylmalate dehydrogenase 2, chloroplastic	IMDH2	386	3-isopropylmalate dehydrogenase 2, chloroplastic	AT1G80560	plastid
749	Q9SIE3	0.0283882	1.01987	21.2262	0.29172	0.779917	0.818444	-6.9888	21.1946	21.1441	21.5065	21.2314	21.1295	21.1487	3	1	1	16.4	6.4	6.4	24.242	0.0025907	2.6646	22656000	4	Q9SIE3		At2g22230	757	(3R)-hydroxymyristoyl-[acyl-carrier-protein] dehydratase	AT2G22230	plastid
750	Q9M879;Q9LF04	-0.0395707	0.972944	18.4437	-0.268892	0.796647	0.834886	-6.99607	18.384	18.3656	18.4824	18.2155	18.6222	18.6606	3	2	2	11.6	7.3	7.3	45.302	0	3.969	3403400	7	Q9M879;Q9LF04	Acyl-[acyl-carrier-protein] desaturase 5, chloroplastic;Acyl-[acyl-carrier-protein] desaturase 1, chloroplastic	S-ACP-DES5;S-ACP-DES1	715	Stearoyl-[acyl-carrier-protein] 9-desaturase 5, chloroplastic;Stearoyl-[acyl-carrier-protein] 9-desaturase 1, chloroplastic	AT3G02630; AT5G16240	plastid
751	Q8VZ57;F4ICZ4	-0.0320572	0.978025	19.9353	-0.263892	0.800327	0.837626	-6.99759	19.7534	20.012	19.9005	19.9095	20.0507	19.913	7	7	7	30.8	30.8	30.8	41.839	0	24.719	37628000	65	Q8VZ57;F4ICZ4		At1g52510	501	Alpha/beta-Hydrolases superfamily protein;Alpha/beta-Hydrolases superfamily protein	AT1G52510	plastid
752	A0A178W0D3;O80796	-0.0319487	0.978098	22.1558	-0.25863	0.804206	0.840566	-6.99915	21.955	22.2188	22.4249	22.1879	21.9956	22.1089	16	16	16	69.5	69.5	69.5	28.912	0	323.31	255790000	250	A0A178W0D3;O80796	Membrane-associated protein VIPP1, chloroplastic	VIPP1	3	Plastid transcriptionally active 4;Membrane-associated protein VIPP1, chloroplastic	AT1G65260	plastid
753	P25702	0.0513935	1.03627	21.5564	0.249853	0.81069	0.846218	-7.00169	21.6342	21.8551	21.2463	21.4684	21.4453	21.6776	4	4	2	28.7	28.7	16.9	14.65	0	107.13	85496000	68	P25702	Acyl carrier protein 3, chloroplastic	ACP3	300	Acyl carrier protein 3, chloroplastic	AT1G54630	plastid
754	Q9FMT1;B9DHH9;F4K5H6	-0.0450222	0.969275	21.4234	-0.248308	0.811834	0.846288	-7.00213	21.4812	21.7497	21.3357	21.1171	21.3676	21.4734	14	14	8	55.7	55.7	39.4	44.161	0	87.23	92937000	139	Q9FMT1;B9DHH9;F4K5H6	3-isopropylmalate dehydrogenase 3, chloroplastic;3-isopropylmalate dehydrogenase	IMDH3;IMD1	613	3-isopropylmalate dehydrogenase 1, chloroplastic;3-isopropylmalate dehydrogenase;Isopropylmalate dehydrogenase 1	AT5G14200	plastid
755	Q9LF68;A0A1P8BBD0;A0A1P8BBE1	-0.0345762	0.976319	19.8395	-0.24223	0.816335	0.848261	-7.00383	19.7325	19.5861	20.1563	19.9055	19.8304	19.8397	2	2	2	22	22	22	19.538	0	7.6828	13377000	18	Q9LF68;A0A1P8BBD0;A0A1P8BBE1	Protein BOLA4, chloroplastic/mitochondrial	BOLA4	640	Protein BOLA4, chloroplastic/mitochondrial;BolA-like family protein;BolA-like family protein	AT5G17560	plastid
756	Q8GRT9	0.232156	1.17459	18.1156	0.241573	0.816822	0.848261	-7.00401	17.6797	17.0083	18.9687	19.4844	15.7384	19.2116	1	1	1	9.9	9.9	9.9	28.169	0	5.8204	1651700	2	Q8GRT9		At3g15690	446	Putative acetyl-CoA carboxylase biotin-containing subunit	AT3G15690	plastid
757	Q570J5;A0A1P8AX61	0.0300884	1.02107	17.5891	0.241382	0.816963	0.848261	-7.00406	17.5224	17.2887	17.5102	17.8616	17.5916	17.8209	2	2	2	13.9	13.9	13.9	19.59	0	5.7573	1904700	3	Q570J5;A0A1P8AX61		At2g01755	48	Uncharacterized protein At2g01755;Uncharacterized protein	AT2G01755	plastid
758	Q9S7J7	-0.0373396	0.97445	22.7515	-0.224394	0.829588	0.859408	-7.00858	22.7808	22.6655	23.0478	22.4337	22.8638	22.6941	13	1	1	67.9	10.9	10.9	28.62	0	65.996	79515000	39	Q9S7J7		LHCB2.2	726	Chlorophyll a-b binding protein 2.2, chloroplastic	AT2G05070	plastid
759	P21276;F4JRV2	0.0397341	1.02792	21.7639	0.223994	0.829886	0.859408	-7.00868	21.7507	21.4647	22.1554	21.725	21.693	21.8407	4	4	4	48.6	48.6	48.6	23.791	0	94.154	121050000	120	P21276;F4JRV2	Superoxide dismutase [Fe] 1, chloroplastic;Superoxide dismutase	FSD1	296	Superoxide dismutase [Fe] 1, chloroplastic;Superoxide dismutase	AT4G25100	plastid
760	Q8L9X2;A0A1P8BCG6	0.0299077	1.02095	19.0846	0.216191	0.835705	0.864295	-7.01064	19.3032	18.9544	18.9181	19.056	19.0584	19.2025	2	2	2	11.8	11.8	11.8	23.476	0.0026918	3.081	5818600	2	Q8L9X2;A0A1P8BCG6		At5g19855	468	Chaperonin-like RbcX protein 2, chloroplastic;Chaperonin-like RbcX protein	AT5G19855	plastid
761	Q9FYR6	0.0210805	1.01472	19.2249	0.200958	0.847096	0.874071	-7.01427	19.2029	19.0536	19.3109	19.374	19.3133	19.1308	6	6	6	19.9	19.9	19.9	60.746	0	15.198	14999000	29	Q9FYR6		OVA6	630	Proline--tRNA ligase, chloroplastic/mitochondrial	AT5G52520	plastid
762	A0A1P8AWY1;Q8W4D6;A0A1P8AWU9	-0.0335799	0.976993	17.6989	-0.199357	0.848295	0.874071	-7.01464	17.7999	17.6018	17.2946	17.8622	17.9415	17.6007	2	2	2	5.7	5.7	5.7	61.83	0.002551	2.5014	2260800	4	A0A1P8AWY1;Q8W4D6;A0A1P8AWU9		F17F16.7	47	High chlorophyll fluorescence phenotype 173;Protein HIGH CHLOROPHYLL FLUORESCENCE PHENOTYPE 173, chloroplastic;High chlorophyll fluorescence phenotype 173	AT1G16720	plastid
763	Q8LB10	0.0368477	1.02587	20.5154	0.199092	0.848494	0.874071	-7.0147	20.6491	20.561	20.2327	20.6295	20.726	20.2787	5	5	5	20.3	20.3	20.3	33.44	0	57.947	39227000	57	Q8LB10	ATP-dependent Clp protease proteolytic subunit-related protein 4, chloroplastic	CLPR4	470	ATP-dependent Clp protease proteolytic subunit-related protein 4, chloroplastic	AT4G17040	plastid
764	F4IAG5;Q9SAA2	0.042843	1.03014	19.8347	0.196981	0.850076	0.874554	-7.01518	20.2093	19.5725	19.5767	19.7117	20.0763	19.9107	3	3	3	10	10	10	31.313	0	10.218	10785000	23	F4IAG5;Q9SAA2	ATP-dependent Clp protease proteolytic subunit;ATP-dependent Clp protease proteolytic subunit 6, chloroplastic	CLPP6	149	ATP-dependent Clp protease proteolytic subunit;ATP-dependent Clp protease proteolytic subunit 6, chloroplastic	AT1G11750	plastid
765	Q9LX13	0.0402973	1.02833	19.9136	0.18455	0.85941	0.883002	-7.01789	19.5214	19.6999	20.3671	20.1341	19.8993	19.9038	5	5	3	24.7	24.7	18.3	24.123	0	17.7	21194000	32	Q9LX13		T31P16_150	683	(3R)-hydroxymyristoyl-[acyl-carrier-protein] dehydratase	AT5G10160	cytosol
766	Q8GUK5;A0A178VBR3	-0.0263393	0.981909	18.934	-0.171064	0.869563	0.892267	-7.02064	19.0367	18.9689	18.7412	18.9429	19.1432	18.7687	2	2	2	7.8	7.8	7.8	28.952	0	11.919	4983000	14	Q8GUK5;A0A178VBR3		At3g05625	449	At3g05625;Tetratricopeptide repeat (TPR)-like superfamily protein	AT3G05625	plastid
767	Q9SCK3	0.0329997	1.02314	18.1355	0.162753	0.875834	0.89753	-7.02223	17.9938	18.2679	17.7965	18.2391	18.0387	18.4857	2	2	2	11.9	11.9	11.9	27.982	0	3.8078	5207200	6	Q9SCK3		T9C5.150	739	Chloroplastic import inner membrane translocase subunit HP30-1	AT3G49560	plastid
768	Q93VT6	0.0256268	1.01792	19.3555	0.155671	0.881186	0.901421	-7.02352	19.1405	19.22	19.603	19.2243	19.4021	19.543	5	5	5	15.3	15.3	15.3	38.655	0	7.4418	14992000	11	Q93VT6		At5g08540	518	Ribosomal RNA small subunit methyltransferase J	AT5G08540	plastid
769	P37702	0.0759358	1.05404	16.8503	0.154694	0.881925	0.901421	-7.02369	16.2158	16.8796	16.5859	16.866	18.1304	16.4651	2	2	2	3.9	3.9	3.9	61.132	0.0061576	2.0233	974820	2	P37702	Myrosinase 1	TGG1	314	Myrosinase 1	AT5G26000	peroxisome
770	Q96266	-0.0157367	0.989151	20.5221	-0.144937	0.88931	0.907789	-7.02537	20.4046	20.3838	20.7261	20.5464	20.47	20.5848	5	5	5	28.1	28.1	28.1	29.231	0	29.047	34954000	42	Q96266	Glutathione S-transferase F8, chloroplastic	GSTF8	563	Glutathione S-transferase F8, chloroplastic	AT2G47730	plastid
771	O65502	-0.0200017	0.986232	18.9504	-0.142081	0.891474	0.908818	-7.02584	19.0361	18.7664	19.0507	18.758	19.1539	19.0182	4	4	4	11.1	11.1	11.1	43.723	0	7.6977	12816000	30	O65502		F23E12.190	245	Protein HIGH CHLOROPHYLL FLUORESCENCE PHENOTYPE 244, chloroplastic	AT4G35250	plastid
772	Q9C8P0	-0.012803	0.991165	20.4566	-0.139737	0.893251	0.90945	-7.02622	20.3753	20.4708	20.4673	20.5152	20.4794	20.4633	11	11	9	29.7	29.7	24.3	48.306	0	80.79	78086000	143	Q9C8P0	Dihydrolipoyllysine-residue acetyltransferase component 5 of pyruvate dehydrogenase complex, chloroplastic	EMB3003	584	Dihydrolipoyllysine-residue acetyltransferase component 5 of pyruvate dehydrogenase complex, chloroplastic	AT1G34430	plastid
773	P42699	0.0328521	1.02303	26.2539	0.133317	0.898121	0.913225	-7.02722	26.1297	26.3013	27.0444	26.2605	25.993	26.008	3	3	3	41.3	41.3	41.3	16.984	0	323.31	1573800000	412	P42699	Plastocyanin major isoform, chloroplastic	DRT112	317	Plastocyanin major isoform, chloroplastic	AT1G20340	plastid
774	O65271	-0.0165408	0.9886	17.7011	-0.117477	0.910157	0.924268	-7.0295	17.5158	17.6106	17.6883	17.7791	17.9366	17.8025	2	2	2	10.3	10.3	10.3	38.741	0.0025543	2.5626	3025000	5	O65271	Bifunctional protein FolD 4, chloroplastic;Methylenetetrahydrofolate dehydrogenase;Methenyltetrahydrofolate cyclohydrolase	FOLD4	243	Bifunctional protein FolD 4, chloroplastic	AT4G00620	plastid
775	Q9ZST4	0.0166602	1.01161	21.1549	0.11088	0.915177	0.928167	-7.03037	20.9324	21.1808	21.5135	21.306	21.0073	21.0364	7	7	7	35.7	35.7	35.7	21.275	0	50.963	64239000	71	Q9ZST4	Nitrogen regulatory protein P-II homolog	GLB1	839	Nitrogen regulatory protein P-II homolog	AT4G01900	plastid
776	F4JIZ3;Q00218	0.0136865	1.00953	17.8628	0.105919	0.918956	0.930207	-7.03098	17.8803	17.5997	17.683	17.813	18.1449	18.0525	2	2	2	5.8	5.8	5.8	38.65	0	11.687	3135600	8	F4JIZ3;Q00218	Phospho-2-dehydro-3-deoxyheptonate aldolase 2, chloroplastic	DHS2	177	Phospho-2-dehydro-3-deoxyheptonate aldolase;Phospho-2-dehydro-3-deoxyheptonate aldolase 2, chloroplastic	AT4G33510	plastid
777	Q9S7M0	-0.0140013	0.990342	25.8389	-0.105132	0.919556	0.930207	-7.03108	26.0069	26.2176	26.1616	25.5191	25.7069	25.5688	15	13	13	63	55.1	55.1	28.706	0	323.31	1668700000	461	Q9S7M0		LHCB3*1	727	Chlorophyll a-b binding protein 3, chloroplastic	AT5G54270	plastid
778	Q94K73	-0.0455608	0.968913	18.1438	-0.0987413	0.924427	0.933932	-7.03183	18.6782	16.7246	18.7088	18.053	18.4664	18.1891	1	1	1	3	3	3	49.251	0	30.361	2528500	8	Q94K73	Phenylalanine--tRNA ligase, chloroplastic/mitochondrial		559	Phenylalanine--tRNA ligase, chloroplastic/mitochondrial	AT3G58140	plastid
779	Q9ZU52	0.0205519	1.01435	20.1377	0.0817471	0.937396	0.94582	-7.03359	20.4771	20.2222	19.583	19.9873	20.2766	20.2701	6	5	5	21.2	19.2	19.2	42.327	0	15.159	22209000	36	Q9ZU52	Probable fructose-bisphosphate aldolase 3, chloroplastic	FBA3	841	Fructose-bisphosphate aldolase 3, chloroplastic	AT2G01140	plastid
780	Q2HIR7;A0A219HZL6	-0.00833903	0.994236	21.0803	-0.0780763	0.940201	0.947433	-7.03393	21.2097	21.0097	21.1664	21.0518	21.0748	20.9665	8	8	8	37.8	37.8	37.8	31.437	0	57.027	57585000	62	Q2HIR7;A0A219HZL6		APE1	399	Acclimation of photosynthesis to environment;Acclimation of photosynthesis to environment	AT5G38660	plastid
781	Q9SCL7	0.00945494	1.00658	19.9145	0.0502519	0.961485	0.967641	-7.03598	19.9383	20.0575	19.6202	19.7691	19.9241	20.1889	3	3	3	15.6	15.6	15.6	36.595	0	8.8013	10140000	13	Q9SCL7	Acetylglutamate kinase, chloroplastic	NAGK	740	Acetylglutamate kinase, chloroplastic	AT3G57560	plastid
782	Q9FF91;A0A1P8BAU8	0.0123147	1.00857	21.8614	0.0438727	0.96637	0.971314	-7.03633	21.5456	22.4056	21.7072	21.94	22.0826	21.5751	4	4	4	7.9	7.9	7.9	103.93	0	9.4743	39560000	10	Q9FF91;A0A1P8BAU8		At5g23890	594	GPI-anchored adhesin-like protein;GPI-anchored adhesin-like protein	AT5G23890	plastid
783	Q94JQ3	0.0100937	1.00702	18.158	0.0342178	0.973767	0.977498	-7.03676	17.977	18.518	17.705	17.8532	18.5769	18.3314	3	3	3	7	7	7	57.982	0	5.2782	4466500	5	Q94JQ3	Serine hydroxymethyltransferase 3, chloroplastic	SHM3	555	Serine hydroxymethyltransferase 3, chloroplastic	AT4G32520	plastid
784	P04778	0.00530932	1.00369	26.2037	0.0226539	0.98263	0.985137	-7.03714	26.7406	26.693	26.1283	25.6822	26.1201	26.1027	19	6	1	80.1	34.8	4.9	28.241	0	323.31	2943800000	746	P04778	Chlorophyll a-b binding protein 1, chloroplastic	LHCB1.3	274	Chlorophyll a-b binding protein 1, chloroplastic	AT1G29930	plastid
785	P56758	-0.00344902	0.997612	18.8184	-0.016776	0.987137	0.988394	-7.03727	18.5061	18.5394	19.2818	19.0149	18.802	18.7898	2	2	2	25.7	25.7	25.7	27.35	0	10.718	7416400	13	P56758	ATP synthase subunit a, chloroplastic	atpI	343	ATP synthase subunit a, chloroplastic	ATCG00150	plastid
786	Q39249	-0.000820367	0.999432	19.4617	-0.0051851	0.996024	0.996024	-7.03742	19.502	19.0472	19.6618	19.3674	19.4901	19.593	7	7	7	22.9	22.9	22.9	52.017	0	14.78	22535000	43	Q39249	Violaxanthin de-epoxidase, chloroplastic	VDE1	411	Violaxanthin de-epoxidase, chloroplastic	AT1G08550	plastid

## Sheet: pgrl1ab vs Col0
Protein group	Protein IDs	log2 (Ratio pgrl1ab/wt)	Ratio pgrl1ab/wt	AveExpr	t	P-Value	adj P-Val	B	LFQ intensity col0.1	LFQ intensity col0.2	LFQ intensity col0.3	LFQ intensity pgrl1ab.1	LFQ intensity pgrl1ab.2	LFQ intensity pgrl1ab.3	Peptides	Razor unique peptides	Unique peptides	Sequence coverage	Unique razor sequence coverage	Unique sequence coverage	Mol weight kDa.	Q.value	Score	Intensity	MS/MS count	Majority protein IDs	Protein names	Gene names	id	Fasta headers	AGI code	location consensus
1	Q8H112;A0A2H1ZEN5	-3.23799	0.10599	19.4742	-13.4045	4.26e-08	3.61e-05	7.04719	20.2115	20.8823	20.5115	17.1712	17.362	17.3205	9	9	8	43.8	43.8	34.3	35.721	0	138.8	75699000	210	Q8H112;A0A2H1ZEN5	PGR5-like protein 1A, chloroplastic	PGRL1A	453	PGR5-like protein 1A, chloroplastic;PGR5-LIKE A	AT4G22890	plastid
2	Q9SL05	-5.8173	0.0177344	17.3273	-8.75225	3.01e-06	0.00127548	4.35206	22.203	22.599	22.0813	15.3928	18.4816	15.7683	1	1	1	8.3	8.3	8.3	14.293	0	10.981	19003000	26	Q9SL05	Protein PROTON GRADIENT REGULATION 5, chloroplastic	PGR5	801	Protein PROTON GRADIENT REGULATION 5, chloroplastic	AT2G05620	plastid
3	Q9ZQ80	-0.73604	0.600385	16.5377	-3.8943	0.00256142	0.641839	-1.29967	17.5357	16.7039	16.7776	16.0063	16.4192	16.4423	2	2	2	12.3	12.3	12.3	19.7	0	8.5658	2328700	23	Q9ZQ80		NRP1	867	Nodulin-related protein 1	AT2G03440	nucleus
4	Q9FGT8	-0.624545	0.648624	17.3578	-3.75183	0.00327103	0.641839	-1.52205	17.9152	17.2934	17.6367	16.8105	17.0741	17.1451	4	4	4	24.7	24.7	24.7	21.434	0	11.694	7128300	34	Q9FGT8		K21L19.6	606	Temperature-induced lipocalin-1	AT5G58070	endoplasmic reticulum
5	P42763;P31168	-0.749335	0.594878	18.4773	-3.61849	0.00412016	0.641839	-1.73221	19.1082	18.3653	19.4397	18.0401	18.2372	18.2937	3	3	3	18.9	18.9	18.9	20.786	0	106.29	15156000	86	P42763	Dehydrin ERD14	ERD14	306	Dehydrin ERD14	AT1G76180; AT1G20440	peroxisome; nucleus
6	A8MRD8;Q9LVW7	0.322175	1.25021	17.5623	3.44497	0.00557735	0.641839	-2.00825	17.6789	17.2893	17.5726	17.7828	17.8568	17.836	3	3	3	13.4	13.4	13.4	38.948	0	13.912	5220600	19	A8MRD8;Q9LVW7	Carbamoyl-phosphate synthase small chain, chloroplastic	CARA	76	Carbamoyl phosphate synthetase A;Carbamoyl-phosphate synthase small chain, chloroplastic	AT3G27740	plastid
7	Q9SXE9	-0.695427	0.617526	15.9027	-3.41023	0.00592766	0.641839	-2.06379	16.5478	16.4291	16.6568	16.147	15.6572	15.8416	2	2	2	34.2	34.2	34.2	16.628	0.0037453	6.4951	1268000	3	Q9SXE9		At1g62480	833	At1g62480/T3P18_4	AT1G62480	cytosol
8	O81283	-0.465306	0.724317	17.0675	-3.39744	0.00606224	0.641839	-2.08426	17.6906	17.3801	17.1352	17.0058	16.7688	17.0015	9	9	9	10	10	10	160.82	0	30.937	10412000	83	O81283	Translocase of chloroplast 159, chloroplastic	TOC159	244	Translocase of chloroplast 159, chloroplastic	AT4G02510	plastid
9	Q9LVM3	-0.352023	0.783485	22.2557	-3.08959	0.0104407	0.978159	-2.57965	22.2422	22.6462	22.5245	22.1778	22.1042	22.1769	8	8	8	56.4	56.4	56.4	24.104	0	323.31	272580000	417	Q9LVM3		At5g58250	695	YCF54	AT5G58250	plastid
10	F4HST2;P42759	-0.744355	0.596935	16.1121	-2.95974	0.0131485	0.978159	-2.78934	16.8248	16.0688	16.7479	15.4429	16.041	16.0244	3	3	3	20.8	20.8	20.8	29.443	0	9.9919	2378400	18	F4HST2;P42759	Dehydrin ERD10	ERD10	112	Dehydrin family protein;Dehydrin ERD10	AT1G20450	cytosol,plasma membrane
11	Q9C535	0.603722	1.51963	18.4946	2.82075	0.016836	0.978159	-3.01358	17.9211	18.1357	18.8302	18.8079	18.9855	18.837	1	1	1	7.1	7.1	7.1	38.151	0	16.545	6522400	36	Q9C535		F15D2.25	578	Metallo-hydrolase/oxidoreductase superfamily protein	AT1G29700	plastid
12	Q9LS02;Q9LS01	-0.419098	0.747892	21.3517	-2.79117	0.0177457	0.978159	-3.06122	21.7228	21.8151	21.6339	21.0621	21.4229	21.2614	9	9	6	41.5	41.5	34.8	27.635	0	323.31	179780000	474	Q9LS02	Allene oxide cyclase 2, chloroplastic	AOC2	679	Allene oxide cyclase 2, chloroplastic	AT3G25770; AT3G25780	plastid; plasma membrane
13	A0A1P8BCP6;Q9FKP0	1.36922	2.58332	18.5677	2.76892	0.0184619	0.978159	-3.09702	16.8074	17.885	18.7472	19.2188	19.2488	18.8568	1	1	1	31	31	31	13.848	0.0013298	7.8863	7732700	9	A0A1P8BCP6;Q9FKP0	50S ribosomal protein 6, chloroplastic	PSRP6	61	Plastid-specific 50S ribosomal protein 6;50S ribosomal protein 6, chloroplastic	AT5G17870	plastid
14	Q9LS03	-0.333322	0.793707	20.0831	-2.68015	0.0216184	0.978159	-3.23957	20.2832	20.3768	20.2965	19.7578	20.1331	19.9022	7	4	4	33.1	26.4	26.4	27.801	0	143.38	57570000	110	Q9LS03	Allene oxide cyclase 1, chloroplastic	AOC1	680	Allene oxide cyclase 1, chloroplastic	AT3G25760	plastid
15	Q9LIB2	0.626445	1.54376	15.8492	2.64964	0.0228222	0.978159	-3.28841	15.8039	15.6073	15.8129	16.5822	15.6449	16.8534	2	2	2	3.8	3.8	3.8	108.58	0.0060314	5.7326	1884300	4	Q9LIB2	Alpha-glucan phosphorylase 1	PHS1	655	Alpha-glucan phosphorylase 1	AT3G29320	plastid
16	Q43127	0.472008	1.38704	21.886	2.60779	0.0245825	0.978159	-3.3553	21.6047	21.3879	21.9592	22.1461	21.839	22.2951	22	22	22	70.5	70.5	70.5	47.41	0	323.31	650880000	1084	Q43127	Glutamine synthetase, chloroplastic/mitochondrial	GLN2	411	Glutamine synthetase, chloroplastic/mitochondrial	AT5G35630	plastid
17	Q9LVV6	0.471305	1.38636	16.3705	2.60675	0.0246279	0.978159	-3.35696	17.1763	16.17	17.055	17.3199	17.224	17.1606	2	2	2	13.5	13.5	13.5	19.163	0.0025707	7.1326	2296100	9	Q9LVV6			699	At5g52960	AT5G52960	plastid
18	Q9ZVA2	-2.49842	0.176971	15.8603	-2.60549	0.0246831	0.978159	-3.35897	18.3658	15.607	18.0456	14.8076	14.1854	15.4372	2	2	2	6.8	6.8	6.8	50.342	0.0037406	6.3737	2189500	10	Q9ZVA2		F9K20.12	878	EP1-like glycoprotein 2	AT1G78830	extracellular
19	Q2V3P9;Q9FT52	-0.394328	0.760844	18.1091	-2.44475	0.0328074	0.978159	-3.61402	18.8657	18.1332	18.4796	18.0685	18.1039	18.0934	4	4	4	30.3	30.3	30.3	13.827	0	50.618	10413000	34	Q2V3P9;Q9FT52	ATP synthase subunit d, mitochondrial	ATPQ	395	ATP synthase subunit d, mitochondrial;ATP synthase subunit d, mitochondrial	AT3G52300	mitochondrion
20	O04090	0.602058	1.51788	18.7721	2.40912	0.0349347	0.978159	-3.67007	18.5129	18.5502	19.4807	19.5658	19.4514	19.3218	1	1	1	23	23	23	15.897	0	22.528	8253700	43	O04090	Ferredoxin-1, chloroplastic	FD1	188	Ferredoxin-1, chloroplastic	AT1G10960	plastid
21	Q96529	0.341198	1.26681	17.8191	2.37593	0.0370372	0.978159	-3.72211	17.8717	17.4269	17.8078	18.0836	17.7018	18.2699	5	5	5	18.2	18.2	18.2	52.964	0	30.718	10631000	54	Q96529	Adenylosuccinate synthetase, chloroplastic	PURA	573	Adenylosuccinate synthetase, chloroplastic	AT3G57610	plastid
22	Q9FI47	-0.32824	0.796507	17.7372	-2.34466	0.0391303	0.978159	-3.77097	18.0079	17.8613	17.6559	17.2928	17.5957	17.6641	2	2	2	11	11	11	17.23	0.0059382	5.5787	4690900	5	Q9FI47		At5g51010	609	Rubredoxin-like superfamily protein	NA	NA
23	A0A1P8B4G1;Q9SW18	-0.226289	0.854831	20.7193	-2.34285	0.0392544	0.978159	-3.77379	20.8374	20.8086	20.8981	20.5628	20.6301	20.5201	16	16	16	52.5	52.5	52.5	35.592	0	294.43	209570000	472	A0A1P8B4G1;Q9SW18	Magnesium protoporphyrin IX methyltransferase, chloroplastic	CHLM	45	Magnesium-protoporphyrin IX methyltransferase;Magnesium protoporphyrin IX methyltransferase, chloroplastic	AT4G25080	plastid
24	Q94K73	0.307993	1.23798	16.7889	2.34194	0.0393178	0.978159	-3.77522	16.8818	16.2344	16.6251	16.9064	16.5711	17.1405	2	2	2	6.5	6.5	6.5	49.251	0.0025873	7.2349	3315800	20	Q94K73	Phenylalanine--tRNA ligase, chloroplastic/mitochondrial		566	Phenylalanine--tRNA ligase, chloroplastic/mitochondrial	AT3G58140	plastid
25	Q9FFW9;F4KBJ3	0.816447	1.76106	17.7427	2.33074	0.0400984	0.978159	-3.79267	16.555	17.1538	17.462	18.1689	18.1047	17.2528	2	2	2	10.8	10.8	10.8	39.569	0.004908	6.0497	4815400	18	Q9FFW9;F4KBJ3		At5g38520	179	Alpha/beta-Hydrolases superfamily protein;Alpha/beta-Hydrolases superfamily protein	AT5G38520	plastid
26	A0A1P8B1E5;P05466	0.415709	1.33395	16.448	2.32791	0.0402974	0.978159	-3.79706	16.1524	15.8981	16.6784	16.7352	16.3631	16.8659	3	3	2	12.5	12.5	5.4	55.384	0	8.2057	2930000	6	A0A1P8B1E5;P05466	3-phosphoshikimate 1-carboxyvinyltransferase, chloroplastic		40	3-phosphoshikimate 1-carboxyvinyltransferase;3-phosphoshikimate 1-carboxyvinyltransferase, chloroplastic	AT2G45300	plastid
27	O49596;A0A2H1ZEC3;A0A1P8ATJ7;A0A1P8ATG5;P93047	-0.896434	0.537213	17.9832	-2.31756	0.041036	0.978159	-3.81317	18.3428	17.9901	19.0153	16.7428	17.4737	18.4539	2	2	2	18.8	18.8	18.8	15.981	0.0025806	7.172	6004800	7	O49596;A0A2H1ZEC3;A0A1P8ATJ7;A0A1P8ATG5;P93047	High mobility group B protein 2;High mobility group B protein 3	HMGB2;HMGB3	221	High mobility group B protein 2;High mobility group B3;High mobility group B3;High mobility group B3;High mobility group B protein 3	AT1G20693; AT1G20696	nucleus
28	O81304	-0.273413	0.82736	17.2966	-2.30244	0.0421379	0.978159	-3.83665	17.4166	17.391	17.4642	17.1033	17.1433	17.1799	5	5	5	30.7	30.7	30.7	24.068	0	17.506	6933100	29	O81304	Probable plastid-lipid-associated protein 11	PAP11	245	Probable plastid-lipid-associated protein 11, chloroplastic	AT4G00030	plastid
29	Q9SLF7;F4IGR3;A0A1P8B2C7;F4IGR5;F4IGR4;P51407	-0.518584	0.698057	15.9831	-2.2996	0.0423483	0.978159	-3.84106	16.8149	16.2809	16.2781	15.8951	16.0366	15.7922	4	4	4	55.7	55.7	55.7	11.444	0	15.155	2536500	12	Q9SLF7;F4IGR3	60S acidic ribosomal protein P2-2	RPP2B;At2g27710	803	60S acidic ribosomal protein P2-2;60S acidic ribosomal protein family	AT2G27710; AT2G27720	cytosol
30	Q9S7B5	0.397457	1.31718	17.0279	2.28351	0.0435583	0.978159	-3.86599	16.9784	16.5454	16.9031	17.2138	16.6869	17.6236	3	3	3	8.6	8.6	8.6	57.776	0	8.6707	4268500	3	Q9S7B5	Threonine synthase 1, chloroplastic	TS1	749	Threonine synthase 1, chloroplastic	AT4G29840	plastid
31	Q39249	0.280504	1.21462	20.7888	2.25785	0.0455568	0.978159	-3.90564	20.4631	20.6952	20.7447	20.8613	20.8139	20.7305	16	16	16	55.8	55.8	55.8	52.017	0	323.31	176910000	441	Q39249	Violaxanthin de-epoxidase, chloroplastic	VDE1	404	Violaxanthin de-epoxidase, chloroplastic	AT1G08550	plastid
32	O50039	0.451026	1.36701	17.4096	2.23824	0.0471429	0.978159	-3.93585	17.5059	16.6055	17.0802	17.5911	17.0346	17.7944	2	2	2	10.9	10.9	10.9	41.002	0.0026008	7.4845	5696100	13	O50039	Ornithine carbamoyltransferase, chloroplastic	OTC	224	Ornithine transcarbamylase, chloroplastic	AT1G75330	plastid
33	Q96262;F4JUT9;F4JUT8	-0.574516	0.671512	17.6642	-2.22803	0.0479903	0.978159	-3.95155	18.9548	17.7315	17.6645	17.3454	17.5983	17.7004	3	3	3	18.2	18.2	18.2	24.584	0	9.3563	5880800	4	Q96262;F4JUT9;F4JUT8	Plasma membrane-associated cation-binding protein 1	PCAP1	166	Plasma membrane-associated cation-binding protein 1;Plasma-membrane associated cation-binding protein 1;Plasma-membrane associated cation-binding protein 1	AT4G20260	plasma membrane
34	Q9LVT8	-0.348833	0.785219	17.2245	-2.21459	0.0491266	0.978159	-3.97217	17.5346	17.4036	17.3009	16.9496	17.1904	16.9987	2	2	2	11.8	11.8	11.8	37.999	0	11.445	2822200	16	Q9LVT8		At5g47210	697	RGG repeats nuclear RNA binding protein C	AT5G47210	nucleus
35	A0A1I9LQM9;O04309	-0.467884	0.723024	16.2545	-2.21185	0.0493616	0.978159	-3.97637	16.5941	16.5445	16.5013	16.3502	15.7595	16.1009	2	2	2	11.1	11.1	11.1	31.984	0.0037641	6.5785	1922600	6	A0A1I9LQM9;O04309	Jacalin-related lectin 35	JAL35	9	Mannose-binding lectin superfamily protein;Jacalin-related lectin 35	AT3G16470	cytosol
36	P56758	1.16141	2.23676	20.4086	2.19975	0.0504118	0.978159	-3.99489	18.615	19.7454	20.7047	21.7283	20.1263	20.4351	4	4	4	36.5	36.5	36.5	27.35	0	67.995	51313000	72	P56758	ATP synthase subunit a, chloroplastic	atpI	329	ATP synthase subunit a, chloroplastic	ATCG00150	plastid
37	F4K410;F4K409	0.34814	1.27292	17.1605	2.19114	0.051173	0.978159	-4.00807	17.2458	16.6345	17.288	17.5991	17.0048	17.5228	3	3	3	9.9	9.9	9.9	74.314	0	14.137	5923600	27	F4K410;F4K409		At5g13650	175	Putative elongation factor TypA-like SVR3, chloroplastic;Elongation factor family protein	AT5G13650	plastid
38	Q9SMX3	-0.342802	0.788509	17.3943	-2.17604	0.0525325	0.978159	-4.0311	17.9603	17.2684	17.7335	17.2611	17.25	17.467	4	4	4	28.5	28.5	28.5	29.21	0	16.521	9585100	41	Q9SMX3	Mitochondrial outer membrane protein porin 3	VDAC3	807	Mitochondrial outer membrane protein porin 3	AT5G15090	mitochondrion
39	P16972	0.48169	1.39638	20.6033	2.14908	0.0550468	0.978159	-4.0721	20.5597	20.681	21.2624	21.0118	21.259	21.4008	1	1	1	23	23	23	15.539	0	253.65	42329000	86	P16972	Ferredoxin-2, chloroplastic	FD2	274	Ferredoxin-2, chloroplastic	AT1G60950	plastid
40	P52032;Q9SZ54	0.275802	1.21067	18.9922	2.13782	0.0561303	0.978159	-4.08916	19.0395	18.6057	19.0052	19.1992	18.8292	19.307	7	7	7	38.1	38.1	38.1	26.015	0	28.603	30865000	66	P52032	Phospholipid hydroperoxide glutathione peroxidase 1, chloroplastic	GPX1	319	Phospholipid hydroperoxide glutathione peroxidase 1, chloroplastic	AT2G25080; AT4G31870	plastid
41	Q9C9I5;A0A1P8ARB4;A0A1P8ARE9	-0.243874	0.844475	18.1325	-2.13599	0.0563088	0.978159	-4.09194	18.0425	18.0315	18.0287	17.7832	17.8619	17.7056	3	3	3	15.7	15.7	15.7	23.519	0	10.438	13394000	37	Q9C9I5		F26A9.14	591	AT1G71480 protein	AT1G71480	plastid
42	O82359	-1.26664	0.415626	16.1489	-2.13518	0.056388	0.978159	-4.09317	16.9968	17.1475	17.0542	17.2157	15.2554	14.7074	2	2	2	8.2	8.2	8.2	39.655	0.0037129	6.1743	2416100	2	O82359	Sphingoid long-chain bases kinase 2, mitochondrial	LCKB2	257	Sphingoid long-chain bases kinase 2, mitochondrial	AT2G46090	plastid
43	F4ICJ5	0.371886	1.29404	19.1563	2.13173	0.0567252	0.978159	-4.09839	19.271	18.5181	19.1961	19.5333	18.9954	19.4769	2	2	2	4.8	4.8	4.8	68.971	0.0059737	5.6658	11824000	3	F4ICJ5		At1g25570	126	Di-glucose binding protein with Leucine-rich repeat domain-containing protein	AT1G25570	golgi
44	Q9SV91	0.250958	1.19	17.8455	2.12466	0.0574225	0.978159	-4.10907	17.8766	17.4814	17.8859	17.8429	17.9384	18.1317	3	3	3	27.6	27.6	27.6	14.937	0	9.4895	8126500	21	Q9SV91		F24G24.100	830	At4g10300	NA	plastid; cytosol
45	Q9S726	0.226394	1.16991	21.4956	2.11172	0.0587205	0.978159	-4.12861	21.5845	21.3812	21.5117	21.5952	21.563	21.7397	10	10	10	48.9	48.9	48.9	29.305	0	323.31	179960000	334	Q9S726	Probable ribose-5-phosphate isomerase 3, chloroplastic	RPI3	747	Probable ribose-5-phosphate isomerase 3, chloroplastic	AT3G04790	plastid
46	Q9SHI1	0.386592	1.3073	16.389	2.09929	0.0599937	0.978159	-4.14733	16.4041	16.2763	16.1643	16.6049	16.732	16.6217	4	4	4	6.2	6.2	6.2	109.75	0	12.944	3935100	15	Q9SHI1	Translation initiation factor IF-2, chloroplastic		779	Translation initiation factor IF-2, chloroplastic	AT1G17220	plastid
47	P46422;Q9SLM6	-0.327453	0.796942	17.36	-2.09501	0.0604381	0.978159	-4.15377	17.957	17.4797	17.566	17.1272	17.3505	17.535	5	4	4	30.2	26.4	26.4	24.128	0	14.877	7793400	35	P46422;Q9SLM6	Glutathione S-transferase F2;Glutathione S-transferase F3	GSTF2;GSTF3	312	Glutathione S-transferase F2;Glutathione S-transferase F3	AT4G02520; AT2G02930	cytosol; vacuole
48	Q8LCW9;A8MQK8	-0.801398	0.573793	15.2475	-2.09195	0.0607581	0.978159	-4.15837	16.8568	16.7193	15.6837	16.0422	15.3099	15.4594	2	2	1	58	58	34.8	11.162	0.0013106	7.602	695660	8	Q8LCW9;A8MQK8	60S acidic ribosomal protein P1-1	RPP1A;At1g01100	471	60S acidic ribosomal protein P1-1;60S acidic ribosomal protein family	AT1G01100	cytosol
49	P25851	0.459818	1.37537	20.0603	2.08954	0.0610103	0.978159	-4.16198	20.123	19.4421	20.0493	20.3755	19.9502	20.4546	14	14	14	45.8	45.8	45.8	45.161	0	323.31	108350000	427	P25851	Fructose-1,6-bisphosphatase, chloroplastic	FBP	286	Fructose-1,6-bisphosphatase 1, chloroplastic	AT3G54050	plastid
50	O82291	-0.300664	0.811879	22.5494	-2.07105	0.0629838	0.978159	-4.18971	22.6321	22.7009	22.5117	22.1696	22.6054	22.2108	17	17	17	54.8	54.8	54.8	40.505	0	323.31	570130000	815	O82291	Probable plastid-lipid-associated protein 3, chloroplastic	PAP3	253	Probable plastid-lipid-associated protein 3, chloroplastic	AT2G35490	plastid
51	Q9SJ31	1.66472	3.17052	19.6487	2.06913	0.0631925	0.978159	-4.19259	18.9746	15.686	19.7818	19.9421	20.374	19.0434	2	2	2	14.4	14.4	14.4	13.808	0	51.401	17734000	33	Q9SJ31		At2g05310	789	Expressed protein	AT2G05310	plastid
52	P57752	-0.351246	0.783907	16.8776	-2.05369	0.0648908	0.978159	-4.21565	17.5781	16.7453	17.0927	16.7336	16.7958	16.8689	2	2	2	35.9	35.9	35.9	10.386	0	8.1795	3031100	16	P57752	Acyl-CoA-binding domain-containing protein 6	ACBP6	361	Acyl-CoA-binding domain-containing protein 6	AT1G31812	cytosol
53	Q9FL44	-0.298705	0.812982	23.9379	-2.04733	0.0656034	0.978159	-4.22513	24.0555	24.2226	23.9839	23.7054	24.088	23.6684	6	6	6	26.4	26.4	26.4	24.395	0	251.68	591720000	407	Q9FL44		At5g07020	621	Protein MAINTENANCE OF PSII UNDER HIGH LIGHT 1	AT5G07020	plastid
54	Q9SKP6;A8MRE8;P48491	0.338682	1.2646	21.0705	1.99693	0.0715117	0.978159	-4.29983	21.0508	20.7242	21.1628	21.3204	20.9945	21.3814	17	17	17	68.3	68.3	68.3	33.345	0	323.31	230570000	502	Q9SKP6;A8MRE8	Triosephosphate isomerase, chloroplastic;Triosephosphate isomerase	TIM	797	Triosephosphate isomerase, chloroplastic;Triosephosphate isomerase	AT2G21170; AT3G55440	plastid; cytosol
55	Q94AR8	0.295139	1.227	17.3935	1.98773	0.0726432	0.978159	-4.31339	17.3868	17.0784	17.4907	17.8345	17.1888	17.7084	7	7	7	25.9	25.9	25.9	55.013	0	47.172	11920000	72	Q94AR8	3-isopropylmalate dehydratase large subunit	IIL1	551	3-isopropylmalate dehydratase large subunit, chloroplastic	AT4G13430	plastid
56	Q9LR75;Q93Z96	0.277702	1.21226	18.6702	1.97783	0.0738784	0.978159	-4.32794	18.8498	18.1946	18.7097	18.8033	18.6724	19.0419	10	10	10	37.6	37.6	37.6	43.796	0	66.705	45577000	180	Q9LR75	Coproporphyrinogen-III oxidase 1, chloroplastic	CPX1	675	Coproporphyrinogen-III oxidase 1, chloroplastic	AT1G03475; AT4G03205	plastid
57	F4JA10;Q9LJL3;Q8VY06;A0A1P8AMU8;A0A1P8AMX1	0.486151	1.4007	16.5813	1.97014	0.0748519	0.978159	-4.33923	16.8891	16.3082	16.2036	17.0785	16.3661	17.1952	7	7	7	9.8	9.8	9.8	119.76	0	24.031	7029300	25	F4JA10;Q9LJL3	Presequence protease 1, chloroplastic/mitochondrial	PREP1	149	Presequence protease 1;Presequence protease 1, chloroplastic/mitochondrial	AT3G19170; AT1G49630	plastid,mitochondrion
58	Q9M236;F4IZ56	0.250145	1.18933	16.6718	1.96598	0.0753838	0.978159	-4.34533	16.2773	16.1872	16.3127	16.6644	16.5483	16.3584	5	5	5	27.9	27.9	27.9	40.979	0	14.818	5983000	15	Q9M236;F4IZ56		T18D12_110;At3g43540	726	Initiation factor 4F subunit (DUF1350);Initiation factor 4F subunit (DUF1350)	AT3G43540	plastid
59	Q9SIE3	-0.226462	0.854728	19.4298	-1.96197	0.075899	0.978159	-4.3512	19.609	19.7086	19.4504	19.1693	19.4783	19.2944	3	2	2	16.4	12.7	12.7	24.242	0	19.811	18733000	80	Q9SIE3		At2g22230	782	(3R)-hydroxymyristoyl-[acyl-carrier-protein] dehydratase	AT2G22230	plastid
60	Q9SIS7	-0.544689	0.685539	17.5889	-1.93132	0.0799508	0.978159	-4.3959	17.2865	18.1501	17.8295	17.2572	17.131	17.1829	1	1	1	9.6	9.6	9.6	17.903	0.003736	6.3415	3613900	24	Q9SIS7		At2g01870	787	At2g01870	AT2G01870	plastid
61	P10798;P10797;B3H5S2;F4KA76	0.38529	1.30612	24.3476	1.92146	0.0812961	0.978159	-4.41022	24.5212	23.9317	24.3569	24.5445	24.3429	24.7111	17	11	6	68.5	43.1	24.3	20.284	0	323.31	1681500000	969	P10798;P10797;B3H5S2;F4KA76	Ribulose bisphosphate carboxylase small chain 3B, chloroplastic;Ribulose bisphosphate carboxylase small chain 2B, chloroplastic;Ribulose bisphosphate carboxylase small chain	RBCS-3B;RBCS-2B;At5g38410	267	Ribulose bisphosphate carboxylase small subunit 3B, chloroplastic;Ribulose bisphosphate carboxylase small subunit 2B, chloroplastic;Ribulose bisphosphate carboxylase small chain;Ribulose bisphosphate carboxylase small chain	AT5G38410; AT5G38420; NA	plastid
62	Q8H103	0.386417	1.30714	16.1978	1.90449	0.0836607	0.978159	-4.43477	16.2103	15.6882	16.2957	16.6554	16.0061	16.6296	6	6	6	15	15	15	67.048	0	22.591	5964900	39	Q8H103	Glucose-6-phosphate isomerase 1, chloroplastic	PGI1	452	Glucose-6-phosphate isomerase 1, chloroplastic	AT4G24620	plastid
63	Q9LHG9;Q6ICZ8	1.17323	2.25516	16.3985	1.89966	0.0843451	0.978159	-4.44174	17.5655	15.5903	14.2432	16.6944	16.9798	16.8212	1	1	1	6.9	6.9	6.9	21.982	0.0092486	5.0923	1228200	9	Q9LHG9;Q6ICZ8	Nascent polypeptide-associated complex subunit alpha-like protein 1;Nascent polypeptide-associated complex subunit alpha-like protein 3		426	Nascent polypeptide-associated complex subunit alpha-like protein 1;Nascent polypeptide-associated complex subunit alpha-like protein 3	AT3G12390; AT5G13850	nucleus; cytosol
64	O80634	-0.17677	0.884681	21.3402	-1.88156	0.0869561	0.978159	-4.46778	21.4093	21.4489	21.3432	21.0366	21.3075	21.1553	14	14	14	47.1	47.1	47.1	26.962	0	260.15	207880000	559	O80634	Photosynthetic NDH subunit of lumenal location 1, chloroplastic	PNSL1	239	Photosynthetic NDH subunit of lumenal location 1, chloroplastic	AT2G39470	plastid
65	Q8LBP6;A0A1P8BDN6	0.261812	1.19898	18.6151	1.88103	0.0870336	0.978159	-4.46854	19.0574	18.3359	18.5926	18.7932	18.869	19.0571	5	5	5	39.1	39.1	39.1	20.146	0	22.168	17590000	70	Q8LBP6;A0A1P8BDN6		FTRA2	63	At5g08410;Ferredoxin/thioredoxin reductase subunit A (Variable subunit) 2	NA; AT5G08410	plastid
66	A0A1P8AUG2;Q9C9C0	-0.477044	0.718448	16.4894	-1.87021	0.0886312	0.978159	-4.48406	16.4607	16.6928	16.6962	15.6658	16.3321	16.6022	2	2	2	5.3	5.3	5.3	67.526	0.0049444	6.0928	1833800	3	A0A1P8AUG2;Q9C9C0	Serine protease SPPA, chloroplastic	SPPA	28	Signal peptide peptidase;Serine protease SPPA, chloroplastic	AT1G73990	plastid
67	Q9SKT0	-0.192522	0.875074	23.0267	-1.85445	0.0910079	0.978159	-4.50659	22.8834	23.0503	23.1771	22.9837	22.73	22.8542	19	19	19	57.3	57.3	57.3	33.795	0	323.31	591470000	566	Q9SKT0	Protein THYLAKOID FORMATION 1, chloroplastic	THF1	799	Protein THYLAKOID FORMATION 1, chloroplastic	AT2G20890	plastid
68	P61845	-0.723526	0.605616	16.5281	-1.84956	0.0917567	0.978159	-4.51355	17.3748	16.7556	16.3959	16.534	15.2105	16.9023	2	2	2	11.8	11.8	11.8	10.789	0.0092379	5.0855	1354000	9	P61845	50S ribosomal protein L23, chloroplastic	rpl23-A	367	50S ribosomal protein L23, chloroplastic	ATCG00840; ATCG01300	plastid
69	P46309;F4JMS5	0.346633	1.27159	18.7464	1.84877	0.0918771	0.978159	-4.51467	18.6925	18.3546	18.9747	19.1203	18.6433	19.1255	8	8	8	26.4	26.4	26.4	58.562	0	55.144	31140000	89	P46309;F4JMS5	Glutamate--cysteine ligase, chloroplastic	GSH1	311	Glutamate--cysteine ligase, chloroplastic;Glutamate--cysteine ligase	AT4G23100	plastid
70	F4HSX1;P31166	0.267915	1.20407	17.0977	1.84622	0.0922706	0.978159	-4.5183	17.2459	17.0229	17.3172	17.2823	17.5259	17.5439	4	4	4	24.6	24.6	24.6	30.988	0	12.162	5199800	21	F4HSX1;P31166	Adenine phosphoribosyltransferase 1, chloroplastic	APT1	113	Adenine phosphoribosyltransferase;Adenine phosphoribosyltransferase 1, chloroplastic	AT1G27450	cytosol
71	Q8VZ87;P0CJ48	-0.255848	0.837495	18.598	-1.84412	0.0925963	0.978159	-4.52129	18.5586	18.7302	18.6525	18.4422	18.4777	18.2436	23	1	1	81.3	6	6	28.227	0.0093023	5.1455	7085200	22	Q8VZ87;P0CJ48	Chlorophyll a-b binding protein 3, chloroplastic;Chlorophyll a-b binding protein 2, chloroplastic	LHCB1.2;LHCB1.1	262	Chlorophyll a-b binding protein 3, chloroplastic;Chlorophyll a-b binding protein 2, chloroplastic	NA; AT1G29910; AT1G29920	plastid
72	Q39161	0.303222	1.2339	18.0974	1.83905	0.0933849	0.978159	-4.5285	18.3007	17.6678	18.0271	18.3888	17.9186	18.5002	14	14	14	32.6	32.6	32.6	65.504	0	72.959	29894000	130	Q39161	Ferredoxin--nitrite reductase, chloroplastic	NIR1	403	Ferredoxin--nitrite reductase, chloroplastic	AT2G15620	plastid
73	Q9FFR3;Q9FWA3	0.382821	1.30389	17.0058	1.82181	0.096114	0.978159	-4.55292	16.9402	16.6542	17.2152	17.643	16.849	17.4184	6	6	1	19.9	19.9	3.9	53.317	0	19.932	7032100	24	Q9FFR3	6-phosphogluconate dehydrogenase, decarboxylating 2, chloroplastic		601	6-phosphogluconate dehydrogenase, decarboxylating 3, chloroplastic	AT5G41670; AT3G02360	mitochondrion; peroxisome
74	A0A1P8B108;Q93Z70	0.205949	1.15344	18.058	1.81718	0.0968587	0.978159	-4.55946	18.1352	17.6807	18.1199	18.1063	18.0648	18.3097	6	6	6	18	18	18	42.822	0	24.346	13876000	57	A0A1P8B108;Q93Z70	Probable N-acetyl-gamma-glutamyl-phosphate reductase, chloroplastic		39	N-acetyl-glutamate semialdehyde dehydrogenase;Probable N-acetyl-gamma-glutamyl-phosphate reductase, chloroplastic	AT2G19940	plastid
75	Q8GSJ6	-0.343869	0.787926	18.8505	-1.81548	0.0971337	0.978159	-4.56186	18.6806	19.3163	19.0669	18.6521	18.7558	18.5122	5	5	5	39.6	39.6	39.6	16.334	0	41.874	26396000	98	Q8GSJ6	Protein disulfide-isomerase LQY1, chloroplastic	LQY1	442	Protein disulfide-isomerase LQY1, chloroplastic	AT1G75690	plastid
76	Q94K71	0.26721	1.20348	18.3425	1.81211	0.0976816	0.978159	-4.56662	18.4576	17.8052	18.1903	18.4463	18.0454	18.6455	6	6	6	22.3	22.3	22.3	34.245	0	34.458	14620000	70	Q94K71	Haloacid dehalogenase-like hydrolase domain-containing protein At3g48420		565	CBBY-like protein	AT3G48420	plastid
77	Q8H1E2;F4KEX3	0.348746	1.27345	18.9372	1.80059	0.0995734	0.978159	-4.58284	18.901	18.333	18.9876	19.0379	18.7304	19.3726	11	11	11	40	40	40	48.316	0	122.86	41174000	122	Q8H1E2;F4KEX3	Malate dehydrogenase	At5g58330	455	Malate dehydrogenase [NADP], chloroplastic;Malate dehydrogenase	AT5G58330	plastid
78	Q9FH02	-0.18607	0.878997	22.6689	-1.79786	0.100026	0.978159	-4.58666	22.5292	22.78	22.7547	22.5544	22.5749	22.4838	39	39	14	53.4	53.4	20.7	75.231	0	323.31	1885400000	2822	Q9FH02	ATP-dependent zinc metalloprotease FTSH 5, chloroplastic	FTSH5	607	ATP-dependent zinc metalloprotease FTSH 5, chloroplastic	AT5G42270	plastid
79	Q9SGH4	-0.187497	0.878128	20.8045	-1.78915	0.101485	0.978159	-4.59888	20.7845	20.9278	20.9308	20.5032	20.7476	20.7078	10	10	10	45	45	45	24.781	0	188.18	188010000	400	Q9SGH4	Photosynthetic NDH subunit of lumenal location 3, chloroplastic	PNSL3	776	Photosynthetic NDH subunit of lumenal location 3, chloroplastic	AT3G01440	plastid
80	P56765	0.317114	1.24584	17.2732	1.78228	0.102649	0.978159	-4.6085	17.2834	16.9998	17.4541	17.953	17.1301	17.5444	3	3	3	11.7	11.7	11.7	55.635	0	9.5484	5096300	8	P56765	Acetyl-coenzyme A carboxylase carboxyl transferase subunit beta, chloroplastic	accD	334	Acetyl-coenzyme A carboxylase carboxyl transferase subunit beta, chloroplastic	NA	plastid
81	Q9SEU6	-0.223586	0.856434	21.0284	-1.78079	0.102902	0.978159	-4.61058	21.2672	21.1146	20.876	20.5453	21.0646	20.6981	7	7	7	36.3	36.3	36.3	21.172	0	151.79	139560000	215	Q9SEU6	Thioredoxin M4, chloroplastic		771	Thioredoxin M4, chloroplastic	AT3G15360	plastid
82	Q96291	0.201517	1.14991	21.7499	1.77252	0.104322	0.978159	-4.62212	21.9073	21.5007	21.7935	21.7547	21.8126	21.9699	15	15	4	63.2	63.2	21.4	29.092	0	323.31	455210000	608	Q96291	2-Cys peroxiredoxin BAS1, chloroplastic	BAS1	571	2-Cys peroxiredoxin BAS1, chloroplastic	AT3G11630	plastid
83	O03042	0.5842	1.49921	24.9317	1.7723	0.104361	0.978159	-4.62243	24.715	24.4106	24.9124	25.3888	24.6423	25.5392	41	41	37	64.5	64.5	64.3	52.954	0	323.31	5736400000	3305	O03042	Ribulose bisphosphate carboxylase large chain	rbcL	187	Ribulose bisphosphate carboxylase large chain	ATCG00490	plastid
84	Q9XI19	-0.210292	0.864362	18.3633	-1.75896	0.10669	0.978159	-4.64099	18.6222	18.4225	18.5198	18.2189	18.4262	18.223	6	6	6	25	25	25	37.376	0	49.104	24507000	141	Q9XI19		F8K7.1	854	PLASTID TRANSCRIPTIONALLY ACTIVE protein 6, chloroplastic	AT1G21600	plastid
85	P55229;P55230;P55231;Q9SIK1	0.296454	1.22812	18.0996	1.75204	0.107916	0.978159	-4.65058	18.1725	17.6045	18.1255	18.341	17.8682	18.5535	8	8	8	25.1	25.1	25.1	57.673	0	37.9	20118000	69	P55229	Glucose-1-phosphate adenylyltransferase large subunit 1, chloroplastic	ADG2	322	Glucose-1-phosphate adenylyltransferase large subunit 1, chloroplastic	AT5G19220; AT1G27680; AT4G39210; AT2G21590	plastid
86	Q9FMT1;B9DHH9;F4K5H6	-0.200679	0.870141	18.6619	-1.75125	0.108057	0.978159	-4.65167	18.9086	18.6702	18.912	18.6724	18.4955	18.6182	11	7	7	43	31.8	31.8	44.161	0	33.408	26989000	91	Q9FMT1;B9DHH9;F4K5H6	3-isopropylmalate dehydrogenase 3, chloroplastic;3-isopropylmalate dehydrogenase	IMDH3;IMD1	626	3-isopropylmalate dehydrogenase 1, chloroplastic;3-isopropylmalate dehydrogenase;Isopropylmalate dehydrogenase 1	AT5G14200	plastid
87	O22914	-0.414179	0.750446	19.2589	-1.75106	0.108091	0.978159	-4.65194	20.0784	19.9082	20.1788	19.6615	19.0063	19.956	3	3	3	41.9	41.9	41.9	13.487	0	57.348	12875000	45	O22914	Calvin cycle protein CP12-1, chloroplastic	CP12-1	198	Calvin cycle protein CP12-1, chloroplastic	AT2G47400	plastid
88	A8MQL0;Q9SX22;Q9LFV0	-0.379158	0.768886	19.8173	-1.74139	0.10983	0.978159	-4.66532	19.8717	20.285	20.3696	19.5585	19.7706	19.9426	4	4	4	27.6	27.6	27.6	18.146	0	298.21	52997000	146	A8MQL0;Q9SX22	30S ribosomal protein 3-1, chloroplastic	At1g68590	75	Ribosomal protein PSRP-3/Ycf65;30S ribosomal protein 3-1, chloroplastic	AT1G68590; AT5G15760	plastid
89	Q8RWR9	-0.241143	0.846075	19.7712	-1.73353	0.111261	0.978159	-4.67616	19.8493	20.0671	19.7736	19.402	19.9149	19.4622	5	5	5	36.6	36.6	36.6	17.681	0	247.12	57790000	202	Q8RWR9		At5g42070	484	Uncharacterized protein At5g42070	AT5G42070	plastid
90	Q9LYR4	0.25743	1.19535	21.6014	1.7299	0.111928	0.978159	-4.68116	21.5829	21.1817	21.7398	21.7969	21.5901	21.601	7	7	7	24.9	24.9	24.9	47.698	0	27.932	43325000	76	Q9LYR4		T22N19_70	712	Transaldolase	NA	cytosol
91	O48782	0.225915	1.16952	18.3688	1.72872	0.112145	0.978159	-4.68278	18.4845	17.8702	18.4351	18.4962	18.2711	18.6109	6	6	6	24.8	24.8	24.8	32.691	0	21.921	11875000	48	O48782	Heme oxygenase 1, chloroplastic	HO1	214	Heme oxygenase 1, chloroplastic	AT2G26670	plastid
92	Q8VZ23	0.219355	1.16421	17.0615	1.72844	0.112196	0.978159	-4.68316	17.0906	16.6477	17.1026	17.0705	16.8763	17.4719	6	6	6	22.1	22.1	22.1	46.427	0	22.945	8272500	41	Q8VZ23		At1g04420	500	NAD(P)-linked oxidoreductase superfamily protein	NA	plastid
93	A0A1P8APR6;Q9LPW0	0.436336	1.35316	21.1176	1.70472	0.11665	0.978159	-4.71567	21.0739	20.6365	21.3429	21.3987	20.8979	21.7396	21	8	6	50.1	24.3	17.5	47.604	0	275.11	118270000	213	A0A1P8APR6;Q9LPW0	Glyceraldehyde-3-phosphate dehydrogenase GAPA2, chloroplastic	GAPA2	18	Glyceraldehyde-3-phosphate dehydrogenase;Glyceraldehyde-3-phosphate dehydrogenase GAPA2, chloroplastic	AT1G12900	plastid
94	Q6NMA9;A0A1P8BBQ8	0.217174	1.16245	17.1044	1.70467	0.116661	0.978159	-4.71574	17.1476	16.6962	17.184	17.1864	16.8709	17.5035	5	5	5	21.8	21.8	21.8	40.741	0	16.931	7666400	25	Q6NMA9;A0A1P8BBQ8		At5g45170	429	At5g45170;Haloacid dehalogenase-like hydrolase (HAD) superfamily protein	AT5G45170	plastid
95	Q9LFG2	0.167259	1.12292	17.7396	1.70465	0.116664	0.978159	-4.71576	17.7735	17.4388	17.6337	17.6887	17.7269	17.8918	3	3	3	14.4	14.4	14.4	38.984	0	14.692	6869800	33	Q9LFG2	Diaminopimelate epimerase, chloroplastic	DAPF	651	Diaminopimelate epimerase, chloroplastic	AT3G53580	plastid
96	F4K6R8	-1.23947	0.42353	18.1724	-1.70032	0.117494	0.978159	-4.72167	18.2964	18.3682	18.4009	14.8223	18.3186	18.2028	1	1	1	3.7	3.7	3.7	26.948	0.0091638	5.0523	4846300	3	F4K6R8		At5g14350	176	Pentatricopeptide repeat (PPR) superfamily protein	NA	NA
97	O81439	-0.260047	0.835061	22.4133	-1.70023	0.117512	0.978159	-4.7218	22.507	22.6705	22.4375	22.1257	22.5862	22.0806	28	28	27	75.5	75.5	75.5	34.948	0	323.31	898040000	1492	O81439	Probable plastid-lipid-associated protein 1, chloroplastic	PAP1	246	Probable plastid-lipid-associated protein 1, chloroplastic	AT4G04020	plastid
98	Q96500	-0.302892	0.810626	20.2202	-1.68977	0.11954	0.978159	-4.73604	19.9435	20.7356	20.5196	20.0738	19.996	19.9512	3	3	3	36.2	36.2	36.2	15.314	0	24.505	38185000	29	Q96500		CCL	572	Light-regulated protein 1, chloroplastic	AT3G26740	plastid
99	Q8GRT9;F4J017;A0A1I9LMU4	1.15061	2.22007	17.7383	1.68777	0.119931	0.978159	-4.73875	18.0403	18.0096	14.836	17.9666	17.9142	18.3172	2	2	2	21.7	21.7	21.7	28.169	0	11.139	5606600	15	Q8GRT9;F4J017;A0A1I9LMU4		At3g15690	440	Putative acetyl-CoA carboxylase biotin-containing subunit;Single hybrid motif superfamily protein;Single hybrid motif superfamily protein	AT3G15690	plastid
100	P10896;F4IVZ7	0.345794	1.27085	23.6535	1.68726	0.120031	0.978159	-4.73945	23.9408	23.1781	23.5258	23.878	23.7073	23.9175	38	38	38	78.5	78.5	78.5	51.981	0	323.31	2911100000	4119	P10896;F4IVZ7	Ribulose bisphosphate carboxylase/oxygenase activase, chloroplastic	RCA	268	Ribulose bisphosphate carboxylase/oxygenase activase, chloroplastic;Rubisco activase	AT2G39730	plastid
101	P42804;P49294	-0.22271	0.856954	17.2961	-1.67078	0.1233	0.978159	-4.76175	17.4897	17.3142	17.2029	17.1758	16.9202	17.1484	3	3	3	7.4	7.4	7.4	59.515	0	8.6187	5356100	18	P42804	Glutamyl-tRNA reductase 1, chloroplastic	HEMA1	309	Glutamyl-tRNA reductase 1, chloroplastic	AT1G58290; AT1G09940	plastid
102	Q9SRY4;A0A1P8ANG6	0.310281	1.23995	18.1766	1.66516	0.124435	0.978159	-4.76934	18.1712	17.9408	17.894	18.5287	17.9042	18.4163	5	5	5	15.9	15.9	15.9	50.738	0	18.697	8808500	35	Q9SRY4;A0A1P8ANG6	Protein LOW PSII ACCUMULATION 1, chloroplastic	LPA1	816	Protein LOW PSII ACCUMULATION 1, chloroplastic;Tetratricopeptide repeat (TPR)-containing protein	AT1G02910	plastid
103	Q9LPZ1	0.328121	1.25538	19.5388	1.65979	0.125526	0.978159	-4.77656	19.7379	18.7093	19.7747	19.617	19.8641	19.7349	4	4	4	28	28	28	26.2	0	17.7	20207000	68	Q9LPZ1	Multiple organellar RNA editing factor 9, chloroplastic	MORF9	671	Multiple organellar RNA editing factor 9, chloroplastic	AT1G11430	plastid
104	F4JM05;Q8W0Y8	-0.369252	0.774184	21.87	-1.6519	0.127145	0.978159	-4.78716	22.2808	21.8852	21.8324	21.2441	22.0983	21.5069	3	3	3	12.6	12.6	12.6	21.943	0	219.73	121490000	152	F4JM05;Q8W0Y8	Photosystem II reaction center Psb28 protein;Photosystem II reaction center PSB28 protein, chloroplastic	PSB28	160	Photosystem II reaction center Psb28 protein;Photosystem II reaction center PSB28 protein, chloroplastic	AT4G28660	plastid
105	Q9S7W1;F4IGY6	0.351121	1.27555	19.7081	1.64421	0.128742	0.978159	-4.79747	19.1632	19.7742	19.5297	19.9536	19.7573	19.4823	6	5	5	43.5	39.9	39.9	30.211	0	57.166	53011000	116	Q9S7W1;F4IGY6	Chlorophyll a-b binding protein CP29.3, chloroplastic	LHCB4.3	754	Chlorophyll a-b binding protein CP29.3, chloroplastic;Chlorophyll a-b binding protein, chloroplastic	AT2G40100	plastid
106	Q94A68	-0.192168	0.875289	19.3063	-1.64346	0.128898	0.978159	-4.79847	19.5673	19.3842	19.4126	19.0307	19.456	19.2594	11	11	11	45.6	45.6	45.6	41.497	0	175.19	62816000	215	Q94A68	Uncharacterized oxidoreductase At1g06690, chloroplastic		549	Uncharacterized oxidoreductase At1g06690, chloroplastic	AT1G06690	plastid
107	Q8VZB5;A0A1P8BDE0	0.199226	1.14808	16.1981	1.62977	0.131786	0.978159	-4.81674	16.0996	15.9642	16.2384	16.4569	15.9151	16.4929	3	3	3	10.3	10.3	10.3	57.585	0	9.6717	2489200	5	Q8VZB5		F18O22_50	506	Rubisco methyltransferase family protein	AT5G14260	plastid
108	A0A1P8BG37;O82660	-0.186828	0.878535	23.8414	-1.62862	0.132031	0.978159	-4.81826	23.6891	23.9574	23.8644	23.498	23.8789	23.5962	34	34	34	69.2	69.2	69.2	46.913	0	323.31	2302500000	2193	A0A1P8BG37;O82660	Photosystem II stability/assembly factor HCF136, chloroplastic	HCF136	67	Photosystem II stability/assembly factor, chloroplast (HCF136);Photosystem II stability/assembly factor HCF136, chloroplastic	AT5G23120	plastid
109	Q9C5C5	0.421185	1.33903	17.4642	1.62794	0.132176	0.978159	-4.81917	17.4278	17.2713	17.987	18.0899	17.8949	17.8686	4	4	4	23.5	23.5	23.5	23.011	0	14.376	5111600	11	Q9C5C5	Thioredoxin-like 4, chloroplastic		581	Thioredoxin-like 4, chloroplastic	AT1G07700	plastid
110	Q9XJ35	0.163083	1.11968	18.1821	1.62362	0.1331	0.978159	-4.8249	18.3252	17.9074	18.2022	18.2886	18.1947	18.314	6	6	6	21.2	21.2	21.2	42.627	0	23.605	15944000	71	Q9XJ35	ATP-dependent Clp protease proteolytic subunit-related protein 1, chloroplastic	CLPR1	862	ATP-dependent Clp protease proteolytic subunit-related protein 1, chloroplastic	AT1G49970	plastid
111	F4IHY7	-0.226925	0.854454	19.4821	-1.61897	0.134104	0.978159	-4.83108	19.8281	19.6363	19.5293	19.2049	19.6071	19.3069	11	11	11	27.5	27.5	27.5	60.895	0	150.36	60363000	206	F4IHY7		PTAC12	132	Protein PLASTID TRANSCRIPTIONALLY ACTIVE 12, chloroplastic	AT2G34640	plastid
112	P61843	-0.206095	0.866881	19.5146	-1.61788	0.134341	0.978159	-4.83253	19.5258	19.6302	19.4425	19.119	19.5013	19.2176	8	8	8	70.8	70.8	70.8	19.536	0	69.7	63523000	158	P61843	Photosystem I assembly protein Ycf3	ycf3	366	Photosystem I assembly protein Ycf3	ATCG00360	plastid
113	P56760	0.805575	1.74784	16.951	1.61421	0.135138	0.978159	-4.83739	15.1208	16.2619	17.2238	17.4863	16.9021	16.72	1	1	1	50.6	50.6	50.6	7.9763	0.002584	7.1855	2605000	11	P56760	ATP synthase subunit c, chloroplastic	atpH	331	ATP synthase subunit c, chloroplastic	ATCG00140	plastid
114	P42799;A0A1P8BGJ8	0.351222	1.27564	18.439	1.61311	0.135377	0.978159	-4.83884	18.8058	17.9221	18.5746	18.8077	18.3521	19.0876	11	4	4	37.3	12.2	12.2	50.369	0	43.006	16566000	73	P42799;A0A1P8BGJ8	Glutamate-1-semialdehyde 2,1-aminomutase 1, chloroplastic	GSA1	308	Glutamate-1-semialdehyde 2,1-aminomutase 1, chloroplastic;Glutamate-1-semialdehyde 2,1-aminomutase	AT5G63570	plastid
115	P34788	-0.343643	0.788049	16.5195	-1.6024	0.137732	0.978159	-4.85299	17.0155	17.0783	16.4285	16.5333	16.7146	16.2529	2	2	2	21.7	21.7	21.7	17.545	0.0025641	7.0321	2489300	7	P34788	40S ribosomal protein S18	RPS18A	297	40S ribosomal protein S18	AT1G22780; AT1G34030; AT4G09800	cytosol
116	Q9XIM0	-0.30663	0.808528	16.6909	-1.5972	0.138887	0.978159	-4.85983	16.8474	16.6468	16.5882	16.2259	16.4536	16.4798	2	2	2	8.9	8.9	8.9	23.154	0.0059312	5.5682	2306700	8	Q9XIM0		MEE14	859	CCG-binding protein 1	AT2G15890	plastid
117	Q9C524	0.191387	1.14186	18.6367	1.59299	0.139829	0.978159	-4.86536	18.5223	18.2154	18.813	18.7525	18.5065	18.7846	9	9	9	30.2	30.2	30.2	41.471	0	33.385	19623000	61	Q9C524	Probable fructokinase-6, chloroplastic		577	Probable fructokinase-6, chloroplastic	AT1G66430	plastid
118	Q8VYI4;A0A1P8ANY1	0.147809	1.10789	18.8392	1.58892	0.140746	0.978159	-4.87071	18.9007	18.6859	18.9834	18.8913	18.9582	19.0879	9	9	9	41.6	41.6	41.6	40.745	0	46.738	35428000	73	Q8VYI4		At1g14810	494	Aspartate-semialdehyde dehydrogenase	AT1G14810	plastid
119	P10796	0.271977	1.20746	22.3714	1.5867	0.141248	0.978159	-4.87362	22.3471	21.952	22.4152	22.6049	22.2101	22.7482	17	6	6	68.5	24.3	24.3	20.286	0	323.31	267780000	435	P10796	Ribulose bisphosphate carboxylase small chain 1B, chloroplastic	RBCS-1B	266	Ribulose bisphosphate carboxylase small subunit 1B, chloroplastic	AT5G38430	plastid
120	Q9LS48	-0.211004	0.863936	18.7728	-1.57104	0.144834	0.978159	-4.89408	19.1617	18.7783	18.7823	18.4378	18.8085	18.8225	6	6	6	28.2	28.2	28.2	35.63	0	26.869	21289000	46	Q9LS48	protein SLOW GREEN 1, chloroplastic	SG1	681	protein SLOW GREEN 1, chloroplastic	AT3G18420	plastid
121	Q6NQG3	-0.265357	0.831993	17.3315	-1.56376	0.146529	0.978159	-4.90355	17.7162	17.2125	17.386	17.1159	17.1607	17.213	2	2	2	14.6	14.6	14.6	15.454	0.0059453	5.5811	3566500	7	Q6NQG3		At1g16790	430	At1g16790	AT1G16790	plastid
122	Q93ZH1	-1.67119	0.313994	15.5857	-1.56256	0.146809	0.978159	-4.90511	18.1016	13.8912	17.6683	14.8881	15.2474	14.6929	2	2	2	5.3	5.3	5.3	67.541	0.0094229	5.4017	58852000	5	Q93ZH1		At1g27210	531	TORTIFOLIA1-like protein 4	AT1G27210	plastid
123	A0A1P8BBK0;A0A1P8BBJ5;Q9LU64;A0A1P8BBM1;F4JHF1	-0.242512	0.845272	19.0963	-1.55919	0.1476	0.978159	-4.90947	19.4302	19.0873	19.2662	18.7411	19.2512	19.1152	7	7	7	37.6	37.6	37.6	27.226	0	91.154	39402000	121	A0A1P8BBK0;A0A1P8BBJ5;Q9LU64;A0A1P8BBM1	Superoxide dismutase [Fe] 2, chloroplastic	FSD2	59	Superoxide dismutase;Superoxide dismutase;Superoxide dismutase [Fe] 2, chloroplastic;Superoxide dismutase	AT5G51100; AT4G00651	plastid; extracellular
124	P0DKC4;P0DKC3;A0A1P8BHG5;Q8GWU0	0.283588	1.21722	20.3944	1.5582	0.147833	0.978159	-4.91076	20.5743	19.9469	20.5053	20.4979	20.3842	20.8048	14	14	14	54.4	54.4	54.4	39.761	0	153.27	168620000	320	P0DKC4;P0DKC3	Phosphoglycolate phosphatase 1B, chloroplastic;Phosphoglycolate phosphatase 1A, chloroplastic	PGLP1B;PGLP1A	264	Phosphoglycolate phosphatase 1B, chloroplastic;Phosphoglycolate phosphatase 1A, chloroplastic	NA; AT5G36700; AT5G36790; AT5G47760	plastid
125	P56780	0.845544	1.79694	24.9228	1.55231	0.149227	0.978159	-4.91839	23.4806	25.4106	22.983	24.5523	25.8307	23.8542	4	4	4	93.2	93.2	93.2	7.7018	0	46.826	634940000	88	P56780	Photosystem II reaction center protein H	psbH	344	Photosystem II reaction center protein H	ATCG00710	plastid
126	F4IX28;F4IX26;P34791	0.248794	1.18821	22.1061	1.54902	0.150009	0.978159	-4.92263	22.1535	21.7545	22.1499	22.2047	21.9766	22.4609	10	10	10	47.5	47.5	47.5	28.079	0	323.31	318620000	662	F4IX28;F4IX26;P34791	Peptidyl-prolyl cis-trans isomerase;Peptidyl-prolyl cis-trans isomerase CYP20-3, chloroplastic	ROC4;CYP20-3	142	Peptidyl-prolyl cis-trans isomerase;Peptidylprolyl isomerase;Peptidyl-prolyl cis-trans isomerase CYP20-3, chloroplastic	AT3G62030	plastid
127	F4HX50;P92981;P92980;P92979	0.294175	1.22618	16.9693	1.53999	0.152178	0.978159	-4.93427	17.2376	16.3318	16.6381	16.8302	16.9069	17.3269	5	5	5	15.2	15.2	15.2	49.926	0	15.801	3740800	18	F4HX50;P92981	5-adenylylsulfate reductase 2, chloroplastic	2021-04-02	115	5adenylylphosphosulfate reductase 2;5-adenylylsulfate reductase 2, chloroplastic	AT1G62180; AT4G21990; AT4G04610	plastid
128	Q7X9V3	0.300566	1.23163	17.8755	1.53911	0.152393	0.978159	-4.93541	17.6434	17.9797	18.2711	18.1896	18.2381	18.2394	3	3	3	35.3	35.3	35.3	28.649	0	13.5	11076000	36	Q7X9V3	Acetyltransferase NSI	NSI	433	Acetyltransferase NSI	AT1G32070	plastid
129	Q9M8M7	0.301187	1.23216	16.6884	1.53098	0.15437	0.978159	-4.94584	16.7519	16.0373	16.8587	16.9515	16.3171	17.101	5	5	5	16.2	16.2	16.2	48.826	0	18.34	5845000	40	Q9M8M7	Acetylornithine aminotransferase, chloroplastic/mitochondrial	WIN1	738	Acetylornithine aminotransferase, chloroplastic/mitochondrial	AT1G80600	plastid
130	Q8LDV3	-0.220094	0.858509	20.3455	-1.52706	0.155333	0.978159	-4.95087	20.5206	20.6226	20.3225	19.9593	20.4692	20.0487	10	10	10	55.1	55.1	55.1	20.429	0	323.31	130100000	334	Q8LDV3	Uncharacterized protein At4g13200, chloroplastic		476	Uncharacterized protein At4g13200, chloroplastic	AT4G13200	plastid
131	Q9FMD5	-0.19125	0.875847	18.4682	-1.52633	0.155512	0.978159	-4.9518	18.9543	18.5114	18.4437	18.4078	18.4922	18.4065	8	8	8	27.3	27.3	27.3	48.903	0	68.623	22907000	105	Q9FMD5	Protein TIC 40, chloroplastic	TIC40	625	Protein TIC 40, chloroplastic	AT5G16620	plastid
132	Q9SXJ6	0.163097	1.11969	18.0248	1.51883	0.157369	0.978159	-4.96138	18.2415	17.7388	18.0397	18.1113	17.9989	18.276	2	2	2	13.9	13.9	13.9	33.925	0	12.549	11928000	50	Q9SXJ6	ATP-dependent Clp protease proteolytic subunit 3, chloroplastic	CLPP3	834	ATP-dependent Clp protease proteolytic subunit 3, chloroplastic	AT1G66670	plastid
133	Q9XIK0	-0.331971	0.79445	18.4964	-1.51114	0.159292	0.978159	-4.97118	19.179	19.3071	18.5507	18.4347	18.952	18.5458	1	1	1	13.4	13.4	13.4	20.252	0	51.008	9757000	52	Q9XIK0		At1g10522	858	Protein PLASTID REDOX INSENSITIVE 2, chloroplastic	AT1G10522	plastid
134	O82796;A0A1P8AMY1	0.181127	1.13377	17.292	1.50409	0.161073	0.978159	-4.98013	17.2996	17.0259	17.4669	17.4544	17.4774	17.4066	5	5	5	25.8	25.8	25.8	32.318	0	13.768	4688600	10	O82796;A0A1P8AMY1	Phosphoserine phosphatase, chloroplastic	PSP	259	Phosphoserine phosphatase, chloroplastic;3-phosphoserine phosphatase	AT1G18640	plastid
135	O23049	0.393191	1.31329	20.1106	1.5007	0.161937	0.978159	-4.98443	19.2226	20.398	20.1014	19.9373	20.3526	20.2937	11	11	11	49.3	49.3	49.3	24.705	0	257.74	122950000	263	O23049	50S ribosomal protein L6, chloroplastic	RPL6	199	50S ribosomal protein L6, chloroplastic	AT1G05190	plastid
136	Q96255;Q9SHP0	0.17215	1.12674	17.2871	1.49661	0.162982	0.978159	-4.9896	17.3733	16.9419	17.3482	17.446	17.0843	17.5548	8	8	8	27	27	27	47.359	0	26.748	13369000	52	Q96255	Phosphoserine aminotransferase 1, chloroplastic	PSAT1	569	Phosphoserine aminotransferase 1, chloroplastic	AT4G35630; AT2G17630	plastid
137	F4JKW0	0.246882	1.18664	17.1247	1.47622	0.168284	0.978159	-5.01526	16.75	16.9966	16.808	17.1444	17.12	16.9929	2	2	2	9.6	9.6	9.6	37.056	0	10.913	4908500	25	F4JKW0		At4g10000	158	Thioredoxin family protein	AT4G10000	plastid
138	Q56X52	0.2462	1.18608	16.5547	1.47609	0.168319	0.978159	-5.01542	16.1317	16.3245	16.6191	16.8402	16.5094	16.5533	1	1	1	4.8	4.8	4.8	40.573	0.009434	5.4157	1707900	7	Q56X52	Ubiquinol oxidase 4, chloroplastic/chromoplastic	AOX4	416	Ubiquinol oxidase 4, chloroplastic/chromoplastic	AT4G22260	plastid
139	Q9SFH9	0.206274	1.1537	17.7887	1.47552	0.16847	0.978159	-5.01614	18.0284	17.3874	17.7659	17.9984	17.7117	18.1147	8	8	8	25.8	25.8	25.8	46.69	0	33.908	19232000	107	Q9SFH9	Delta-aminolevulinic acid dehydratase 1, chloroplastic	HEMB1	775	Delta-aminolevulinic acid dehydratase 1, chloroplastic	AT1G69740	plastid
140	Q6TBX7	-0.306311	0.808707	16.0857	-1.4754	0.168502	0.978159	-5.01629	16.4104	15.8443	16.7584	16.2024	15.6715	16.3229	2	2	2	5.6	5.6	5.6	60.555	0.0025907	7.2427	1481700	7	Q6TBX7	Carotene epsilon-monooxygenase, chloroplastic	CYP97C1	432	Carotene epsilon-monooxygenase, chloroplastic	AT3G53130	plastid
141	Q941E5	0.41126	1.32985	21.1999	1.46848	0.170336	0.978159	-5.02494	20.3234	21.1684	21.2196	21.2574	21.4297	20.994	2	2	2	21.5	21.5	21.5	16.137	0	323.31	55876000	128	Q941E5			539	AT3g50680/T3A5_60	AT3G50685	plastid
142	P25697	0.286177	1.2194	21.0236	1.46611	0.170969	0.978159	-5.0279	21.2507	20.6289	21.1166	21.1777	20.9483	21.4423	17	17	17	62.5	62.5	62.5	44.463	0	323.31	322640000	820	P25697	Phosphoribulokinase, chloroplastic		283	Phosphoribulokinase, chloroplastic	AT1G32060	plastid
143	Q8VYV7	0.165942	1.1219	17.3117	1.46377	0.171594	0.978159	-5.03081	17.3915	17.205	17.5483	17.6341	17.2407	17.695	4	4	4	15.2	15.2	15.2	48.064	0	11.84	4821900	15	Q8VYV7	3-dehydroquinate synthase, chloroplastic	DHQS	497	3-dehydroquinate synthase, chloroplastic	AT5G66120	peroxisome
144	Q9SN86	0.169351	1.12455	19.1545	1.45544	0.173839	0.978159	-5.04117	19.2159	18.6972	19.2139	19.1878	18.9928	19.3226	15	15	13	58.8	58.8	55.8	42.405	0	135.97	82195000	297	Q9SN86	Malate dehydrogenase, chloroplastic		809	Malate dehydrogenase, chloroplastic	AT3G47520	plastid
145	Q8VZV9	-0.264761	0.832336	19.0928	-1.45334	0.174408	0.978159	-5.04377	19.3942	19.2184	18.9969	18.6056	19.2733	18.904	3	3	3	31.7	31.7	31.7	18.732	0	19.575	17661000	46	Q8VZV9		PTAC7	508	Protein PLASTID TRANSCRIPTIONALLY ACTIVE 7	AT5G24314	plastid
146	Q8GYZ0;F4JSP1	-0.711211	0.610807	18.2129	-1.45176	0.174839	0.978159	-5.04574	18.9759	18.0726	18.3547	18.6922	16.0824	18.3194	3	3	3	12.7	12.7	12.7	35.228	0	7.9767	5216900	5	Q8GYZ0;F4JSP1		At4g31530	165	At4g31530;NAD(P)-binding Rossmann-fold superfamily protein	AT4G31530	plastid
147	Q9LK61	-0.297537	0.81364	19.9471	-1.45133	0.174956	0.978159	-5.04627	20.4338	19.9508	20.2704	19.6531	20.0714	19.9144	5	5	5	30.9	30.9	30.9	20.837	0	31.988	29493000	78	Q9LK61	30S ribosomal protein S10, chloroplastic	RPS10	661	30S ribosomal protein S10, chloroplastic	AT3G13120	plastid
148	Q94K75;A0A1P8AM12;A0A1P8AM09	-0.238002	0.847919	19.2998	-1.44938	0.17549	0.978159	-5.04869	19.4135	19.6212	19.4708	18.9044	19.4746	19.2616	6	6	6	25.4	25.4	25.4	44.529	0	63.432	25604000	64	Q94K75;A0A1P8AM12;A0A1P8AM09	Rho-N domain-containing protein 1, chloroplastic	RHON1	15	Rho-N domain-containing protein 1, chloroplastic;Rho termination factor;Rho termination factor	AT1G06190	plastid
149	Q8L5A1	-0.271046	0.828719	16.6507	-1.43505	0.179442	0.978159	-5.06637	16.825	16.8617	16.3954	16.2364	16.6413	16.4399	1	1	1	6.9	6.9	6.9	17.159	0.0093567	5.2619	1782900	30	Q8L5A1		At1g78995	459	At1g78995	AT1G78995	plastid
150	A0A1P8AMB3;F4HS63;Q944I4;A0A1P8AMB5;C0Z2X8	0.239379	1.18048	18.4566	1.42901	0.181129	0.978159	-5.07378	18.769	17.913	18.5497	18.7508	18.413	18.7013	9	9	9	29.5	29.5	29.5	44.067	0	47.467	28030000	127	A0A1P8AMB3;F4HS63;Q944I4;A0A1P8AMB5;C0Z2X8	D-glycerate 3-kinase, chloroplastic	At1g80380;GLYK	16	p-loop containing nucleoside triphosphate hydrolases superfamily protein;p-loop containing nucleoside triphosphate hydrolases superfamily protein;D-glycerate 3-kinase, chloroplastic;p-loop containing nucleoside triphosphate hydrolases superfamily prote	AT1G80380	plastid
151	Q9LJE4	0.238364	1.17965	17.7341	1.42562	0.182085	0.978159	-5.07795	17.537	17.5522	17.9946	18.163	17.5315	18.0173	25	2	2	51.8	8.2	8.2	63.341	0	9.9989	8339500	32	Q9LJE4	Chaperonin 60 subunit beta 2, chloroplastic	CPN60B2	658	Chaperonin 60 subunit beta 2, chloroplastic	AT3G13470	plastid
152	Q9ZW84	-0.98922	0.50375	16.3752	-1.42391	0.182567	0.978159	-5.08004	16.5645	17.0484	17.2239	14.6923	16.794	16.992	4	2	2	25	13.7	13.7	27.043	0.0025674	7.0958	1114400	6	Q9ZW84	3-isopropylmalate dehydratase small subunit 1	IPMI2	881	3-isopropylmalate dehydratase small subunit 2	AT2G43100	plastid
153	Q9C5C2	-0.342119	0.788882	18.5503	-1.4217	0.183192	0.978159	-5.08274	18.9291	18.199	19.1475	18.5123	18.1264	18.5846	8	8	7	20.7	20.7	18.6	62.731	0	37.252	23084000	67	Q9C5C2	Myrosinase 2	TGG2	580	Myrosinase 2	AT5G25980	extracellular
154	Q9STF2	-0.198757	0.871301	23.6608	-1.41625	0.184743	0.978159	-5.0894	23.6052	23.9003	23.6428	23.3412	23.893	23.388	43	43	43	62.5	62.5	62.5	54.358	0	323.31	2768900000	2720	Q9STF2		T6H20.190	821	Protein PLASTID TRANSCRIPTIONALLY ACTIVE 16, chloroplastic	AT3G46780	plastid
155	Q9SZB2	-0.138529	0.908445	17.7279	-1.41155	0.186087	0.978159	-5.09512	17.942	17.7425	17.7831	17.6095	17.6512	17.7892	5	5	5	25.7	25.7	25.7	30.105	0	18.472	9647700	46	Q9SZB2	Protein TIC 22, chloroplastic	TIC22	841	Protein TIC 22, chloroplastic	AT4G33350	plastid
156	F4ISP6;Q8RXE9;F4ISP4;A0A1P8AY21	-0.159244	0.895494	23.4232	-1.41146	0.186114	0.978159	-5.09523	23.5855	23.4564	23.4136	23.3259	23.435	23.2989	2	2	2	6.8	6.8	6.8	43.913	0.0013369	7.9487	197740000	56	F4ISP6;Q8RXE9;F4ISP4;A0A1P8AY21		OVA4	137	Tryptophanyl-tRNA synthetase;Tryptophan--tRNA ligase, chloroplastic/mitochondrial;Tryptophanyl-tRNA synthetase;Tryptophanyl-tRNA synthetase	AT2G25840	plastid
157	Q9SAU2	0.268658	1.20469	20.106	1.39368	0.191278	0.978159	-5.11676	20.4484	19.8925	20.2192	20.2989	20.0983	20.6476	4	4	4	25.6	25.6	25.6	30.008	0	110.2	67965000	154	Q9SAU2		RPE	762	Ribulose-5-phosphate-3-epimerase, chloroplastic	AT5G61410	plastid
158	F4KDZ4;Q9ZP05;A8MRP1;A0A1P8BBQ0;B3H560;O82399	-0.315812	0.803399	18.9434	-1.39296	0.19149	0.978159	-5.11763	18.9654	18.8304	19.5605	18.7983	18.6523	18.9773	6	6	6	29.4	29.4	29.4	34.975	0	105.71	36678000	195	F4KDZ4;Q9ZP05;A8MRP1;A0A1P8BBQ0;B3H560	Malate dehydrogenase;Malate dehydrogenase, glyoxysomal	PMDH2	181	Malate dehydrogenase;Malate dehydrogenase 2, peroxisomal;Malate dehydrogenase;Malate dehydrogenase;Malate dehydrogenase	AT5G09660; AT2G22780	peroxisome
159	Q43307	0.196263	1.14573	17.4103	1.39178	0.191837	0.978159	-5.11905	17.7342	17.0976	17.1709	17.4278	17.5149	17.6362	7	7	7	23.5	23.5	23.5	50.421	0	28.222	14459000	43	Q43307	Glycerol-3-phosphate acyltransferase, chloroplastic	ATS1	412	Glycerol-3-phosphate acyltransferase, chloroplastic	AT1G32200	plastid
160	B3H658;Q9M401	-0.203037	0.86872	17.6703	-1.39071	0.192153	0.978159	-5.12034	18.0283	17.5397	18.0127	17.8055	17.212	17.8458	2	2	2	9	9	9	44.731	0	9.5864	5752500	16	B3H658;Q9M401	Branched-chain-amino-acid aminotransferase;Branched-chain-amino-acid aminotransferase 3, chloroplastic	BCAT3	81	Branched-chain-amino-acid aminotransferase;Branched-chain-amino-acid aminotransferase 3, chloroplastic	AT3G49680	plastid
161	Q8LAP6	-0.165638	0.891534	20.7776	-1.39032	0.192269	0.978159	-5.12081	20.8681	20.8052	20.8763	20.5242	20.7656	20.5622	14	14	14	39.9	39.9	39.9	45.765	0	323.31	231470000	559	Q8LAP6	Probable plastid-lipid-associated protein 12, chloroplastic	PAP12	466	Probable plastid-lipid-associated protein 12, chloroplastic	AT1G51110	plastid
162	F4HQT1;Q9FX54;P25858	-0.223849	0.856278	17.9429	-1.38769	0.193046	0.978159	-5.12398	18.68	17.938	18.136	17.9515	17.8763	18.1874	6	6	6	27.7	27.7	27.7	33.905	0	19.503	14975000	21	F4HQT1;Q9FX54;P25858	Glyceraldehyde-3-phosphate dehydrogenase GAPC2, cytosolic;Glyceraldehyde-3-phosphate dehydrogenase GAPC1, cytosolic	GAPC2;GAPC1	110	Glyceraldehyde-3-phosphate dehydrogenase C2;Glyceraldehyde-3-phosphate dehydrogenase GAPC2, cytosolic;Glyceraldehyde-3-phosphate dehydrogenase GAPC1, cytosolic	AT1G13440; AT3G04120	cytosol,nucleus
163	Q9LW85	-0.139325	0.907944	20.5946	-1.38577	0.193614	0.978159	-5.12628	20.6311	20.7019	20.5762	20.372	20.5599	20.3333	29	29	29	35.1	35.1	35.1	81.972	0	323.31	350660000	789	Q9LW85	MAR-binding filament-like protein 1	MFP1	702	MAR-binding filament-like protein 1	AT3G16000	plastid
164	Q9M9S3	-0.157411	0.896633	17.2027	-1.37712	0.1962	0.978159	-5.13666	17.3744	17.3979	17.372	17.2644	17.1773	17.1757	4	4	4	22.8	22.8	22.8	29.058	0	21.431	6883400	55	Q9M9S3	Single-stranded DNA-binding protein WHY1, chloroplastic	WHY1	739	Single-stranded DNA-binding protein WHY1, chloroplastic	AT1G14410	plastid
165	O04983;F4JYE0;F4JYE1	0.181654	1.13418	18.3685	1.36957	0.198475	0.978159	-5.14567	18.5079	18.0888	18.4448	18.6215	18.2879	18.6744	13	13	13	39.1	39.1	39.1	58.386	0	72.759	39709000	159	O04983;F4JYE0;F4JYE1	Biotin carboxylase, chloroplastic	CAC2	169	Biotin carboxylase, chloroplastic;Biotin carboxylase;Biotin carboxylase	AT5G35360	plastid
166	Q9SIF2;F4JFN3	0.235534	1.17734	18.7174	1.36693	0.199279	0.978159	-5.14882	19.0408	18.2604	18.6984	19.0402	18.6409	18.9614	19	19	19	39.5	39.5	39.5	88.662	0	149.31	60850000	230	Q9SIF2		CR88	784	Heat shock protein 90-5, chloroplastic	AT2G04030; AT3G07770	plastid; mitochondrion
167	Q9ZVL6	-0.202368	0.869123	22.8462	-1.3668	0.199318	0.978159	-5.14897	22.7468	23.1287	22.7075	22.6906	22.9175	22.4088	17	17	17	44.2	44.2	44.2	31.138	0	323.31	992570000	964	Q9ZVL6	UPF0603 protein At1g54780, chloroplastic		880	UPF0603 protein At1g54780, chloroplastic	AT1G54780	plastid
168	F4HQH8;Q8W592;A0A1P8APK3	-0.188838	0.877312	18.8143	-1.36493	0.199887	0.978159	-5.1512	19.1134	18.7053	19.0487	18.5569	18.7499	19.0364	9	9	9	31.6	31.6	31.6	32.674	0	62.602	34586000	160	F4HQH8;Q8W592;A0A1P8APK3		At1g01080	109	RNA-binding (RRM/RBD/RNP motifs) family protein;At1g01080/T25K16_7;RNA-binding (RRM/RBD/RNP motifs) family protein	AT1G01080	plastid
169	Q9XI73	-0.154124	0.898678	21.5977	-1.36357	0.2003	0.978159	-5.15281	21.5107	21.8737	21.8057	21.4887	21.6985	21.4401	9	9	9	49.5	49.5	49.5	22.157	0	323.31	266490000	577	Q9XI73	Photosynthetic NDH subunit of lumenal location 2, chloroplastic	PNSL2	856	Photosynthetic NDH subunit of lumenal location 2, chloroplastic	AT1G14150	plastid
170	A0A1P8AS42;F4I907	0.195751	1.14532	17.9811	1.35954	0.201537	0.978159	-5.1576	18.0966	17.4441	17.8927	17.9924	17.7898	18.1986	7	7	7	35.5	35.5	35.5	31.282	0	27.878	13355000	47	A0A1P8AS42;F4I907	Glyoxylate/succinic semialdehyde reductase 2, chloroplastic	GLYR2	21	Glyoxylate reductase 2;Glyoxylate/succinic semialdehyde reductase 2, chloroplastic	AT1G17650	plastid
171	A0A1P8B8J7;Q9M158	-0.209622	0.864764	23.6189	-1.35798	0.202016	0.978159	-5.15945	23.6299	23.7479	23.5822	23.3063	23.884	23.2689	24	24	24	34.7	34.7	34.7	54.468	0	323.31	1213700000	1073	A0A1P8B8J7;Q9M158	Rhodanese-like domain-containing protein 4, chloroplastic	STR4	53	Thylakoid rhodanese-like protein;Rhodanese-like domain-containing protein 4, chloroplastic	AT4G01050	plastid
172	O80934	0.186835	1.13826	21.198	1.35775	0.202086	0.978159	-5.15972	21.3404	20.9754	21.3465	21.2057	21.2564	21.4916	12	12	12	54.5	54.5	54.5	34.879	0	323.31	263550000	673	O80934	Uncharacterized protein At2g37660, chloroplastic		242	Uncharacterized protein At2g37660, chloroplastic	AT2G37660	plastid
173	Q9LER7	-0.338954	0.790614	20.7591	-1.35439	0.203124	0.978159	-5.1637	21.2689	20.8488	20.3274	19.9196	20.9206	20.3498	2	2	2	23	23	23	16.361	0	18.382	38615000	66	Q9LER7	50S ribosomal protein 5, chloroplastic	PSRP5	648	50S ribosomal protein 5, chloroplastic	AT3G56910	plastid
174	O78310	0.177051	1.13057	19.8387	1.33047	0.210625	0.978159	-5.19181	19.5533	19.9395	20.0347	19.8652	19.8964	19.9953	4	4	4	39.8	39.8	39.8	22.244	0	212.14	74069000	242	O78310	Superoxide dismutase [Cu-Zn] 2, chloroplastic	CSD2	234	Superoxide dismutase [Cu-Zn] 2, chloroplastic	AT2G28190	plastid
175	O23344	-0.181453	0.881815	17.6508	-1.32775	0.211495	0.978159	-5.19499	18.13	17.6797	17.6111	17.5605	17.4096	17.838	2	2	2	22.7	22.7	22.7	16.732	0	20.878	4685700	23	O23344		dl3485w	206	Ferredoxin C 1, chloroplastic	AT4G14890	plastid
176	Q42529	0.163979	1.12037	18.6525	1.3275	0.211575	0.978159	-5.19528	18.8849	18.3895	18.8621	18.7965	18.7346	19.0382	4	4	4	25	25	25	33.199	0	21.377	18007000	80	Q42529	Tryptophan synthase alpha chain, chloroplastic	TSA1	409	Tryptophan synthase alpha chain, chloroplastic	AT3G54640	plastid
177	Q5XEV6	0.511656	1.42569	16.399	1.3258	0.212119	0.978159	-5.19726	16.1564	16.4299	15.6365	17.1114	16.4068	16.0401	3	3	3	15.3	15.3	15.3	33.64	0	13.894	1816000	19	Q5XEV6		At4g24090	421	At4g24090	AT4G24090	plastid
178	Q949U7	0.174568	1.12863	21.1871	1.32268	0.213121	0.978159	-5.2009	21.4886	20.9765	21.201	21.1819	21.3593	21.4308	10	10	10	46.6	46.6	46.6	24.684	0	323.31	251040000	449	Q949U7	Peroxiredoxin-2E, chloroplastic	PRXIIE	545	Peroxiredoxin-2E, chloroplastic	AT3G52960	plastid
179	Q9SJZ7	0.235067	1.17696	16.9193	1.32017	0.213928	0.978159	-5.20381	16.3995	16.7334	16.8071	17.0426	16.6777	17.0063	4	4	4	16.7	16.7	16.7	47.761	0	11.838	4983800	11	Q9SJZ7		At2g22360	794	Chaperone protein dnaJ A6, chloroplastic	AT2G22360	plastid
180	Q9LZP9	-0.39457	0.760716	19.2168	-1.31832	0.214526	0.978159	-5.20596	20.2504	19.4718	19.0208	18.9892	19.0014	19.5275	1	1	1	9.9	9.9	9.9	14.167	0.0092272	5.078	11082000	27	Q9LZP9	Calvin cycle protein CP12-2, chloroplastic	CP12-2	717	Calvin cycle protein CP12-2, chloroplastic	AT3G62410	plastid
181	Q9S834	0.200326	1.14896	19.6189	1.31364	0.216042	0.978159	-5.21138	19.8453	19.2595	19.6854	19.7241	19.5448	19.9124	5	5	5	20.1	20.1	20.1	32.356	0	133.46	60446000	165	Q9S834	ATP-dependent Clp protease proteolytic subunit 5, chloroplastic	CLPP5	757	ATP-dependent Clp protease proteolytic subunit 5, chloroplastic	AT1G02560	plastid
182	P25856	0.225969	1.16956	21.8665	1.31	0.217229	0.978159	-5.21559	22.0626	21.5507	21.9949	21.999	21.7888	22.3832	23	19	10	63.9	57.6	35.1	42.489	0	323.31	555350000	1072	P25856	Glyceraldehyde-3-phosphate dehydrogenase GAPA1, chloroplastic	GAPA1	288	Glyceraldehyde-3-phosphate dehydrogenase GAPA1, chloroplastic	AT3G26650	plastid
183	Q8VZF3	0.365565	1.28839	16.1169	1.30684	0.218264	0.978159	-5.21925	16.236	15.9978	16.2391	17.3047	15.8992	16.3493	3	3	3	5.1	5.1	5.1	106.1	0	8.0081	1666700	2	Q8VZF3	Probable glutamyl endopeptidase, chloroplastic	GEP	507	Probable glutamyl endopeptidase, chloroplastic	AT2G47390	plastid
184	Q39141	0.137902	1.1003	26.1926	1.3066	0.218342	0.978159	-5.21952	25.7464	26.3305	26.3023	26.3561	26.4576	26.0829	22	6	0	86.8	41.1	0	28.054	0	323.31	6392200000	2697	Q39141		Lhb1B2	401	Chlorophyll a-b binding protein, chloroplastic	NA	plastid
185	A0A1P8BFW5	0.832663	1.78097	16.1558	1.30373	0.219285	0.978159	-5.22283	16.8183	14.8402	16.9192	16.8929	16.8537	16.6791	2	2	2	2.7	2.7	2.7	80.449	0.006105	5.8448	1040700	2	A0A1P8BFW5			66	LRR and NB-ARC domains-containing disease resistance protein	AT5G05400	plastid
186	Q9FZ89	-0.269922	0.829364	18.2688	-1.30357	0.219337	0.978159	-5.22301	18.4811	18.685	18.1947	18.1179	18.3239	18.0893	1	1	1	11.4	11.4	11.4	13.582	0.0060827	5.8046	5613200	19	Q9FZ89	UPF0426 protein At1g28150, chloroplastic		642	UPF0426 protein At1g28150, chloroplastic	AT1G28150	plastid
187	P55228	0.222736	1.16694	18.4877	1.302	0.219856	0.978159	-5.22482	18.7307	18.0539	18.6393	18.6518	18.3853	19.0092	15	15	15	45.2	45.2	45.2	56.65	0	109.27	47907000	194	P55228	Glucose-1-phosphate adenylyltransferase small subunit, chloroplastic	APS1	321	Glucose-1-phosphate adenylyltransferase small subunit, chloroplastic	AT5G48300	plastid
188	Q9M1Y7	0.173209	1.12756	17.2233	1.2973	0.221412	0.978159	-5.23022	17.4349	16.7792	17.3387	17.3453	17.1347	17.6264	5	5	2	26.4	26.4	14.2	32.417	0	16.757	6831500	17	Q9M1Y7		F24G16.140	725	Uncharacterized protein F24G16.140	NA	plastid
189	O49347	1.19596	2.29097	15.7294	1.29474	0.222262	0.978159	-5.23316	15.1906	16.6664	15.5301	19.3969	15.7919	15.2968	1	1	1	15.3	15.3	15.3	19.465	0	21.675	2026500	2	O49347	Photosystem II core complex proteins psbY, chloroplastic;Photosystem II protein psbY-1, chloroplastic;Photosystem II protein psbY-2, chloroplastic	PSBY	217	Photosystem II core complex proteins psbY, chloroplastic	AT1G67740	plastid
190	P37702	-0.257971	0.836263	18.3726	-1.29026	0.223759	0.978159	-5.23829	18.9207	18.3605	18.9424	18.7103	18.2631	18.3895	7	6	6	20	17.9	17.9	61.132	0	27.969	22653000	70	P37702	Myrosinase 1	TGG1	301	Myrosinase 1	AT5G26000	peroxisome
191	A0A1P8B7P6;Q8RWG1	0.300036	1.23118	17.8768	1.28914	0.224132	0.978159	-5.23956	17.3	17.4053	17.3033	17.9361	17.2106	17.6742	4	4	4	11.4	11.4	11.4	54.531	0	10.738	5611600	11	A0A1P8B7P6;Q8RWG1	Uncharacterized aarF domain-containing protein kinase At4g31390, chloroplastic		51	Protein kinase superfamily protein;Protein ACTIVITY OF BC1 COMPLEX KINASE 1, chloroplastic	AT4G31390	plastid
192	Q56Y42	-0.340132	0.789969	15.9895	-1.28575	0.22527	0.978159	-5.24343	15.6016	16.0681	16.5792	16.0652	15.5731	15.7479	2	2	2	9	9	9	40.576	0.0037313	6.3388	1977500	5	Q56Y42	Pyridoxal reductase, chloroplastic	PLR1	419	Pyridoxal reductase, chloroplastic	AT5G53580	plastid
193	F4HNZ6	0.384164	1.3051	17.8001	1.28236	0.226414	0.978159	-5.24729	17.7582	17.5788	18.2644	18.4629	17.7321	18.4432	15	1	1	48.3	5.4	5.4	34.332	0	35.484	7478100	80	F4HNZ6		GAPA-2	108	Glyceraldehyde 3-phosphate dehydrogenase A subunit 2	AT1G12900	plastid
194	P56755	-0.165881	0.891384	18.9536	-1.28105	0.226859	0.978159	-5.24879	18.7642	18.915	19.0558	18.8699	18.6265	18.7155	7	7	7	46.5	46.5	46.5	20.086	0	55.425	40443000	131	P56755	NAD(P)H-quinone oxidoreductase subunit I, chloroplastic	ndhI	326	NAD(P)H-quinone oxidoreductase subunit I, chloroplastic	ATCG01090	plastid
195	A0A1P8AVY5;Q9C8P5;F4HYC8	0.156225	1.11437	17.3985	1.27472	0.229007	0.978159	-5.25596	17.4381	17.2599	17.5469	17.4012	17.6371	17.6923	3	3	3	21.9	21.9	21.9	30.586	0	18.782	7839800	24	A0A1P8AVY5;Q9C8P5;F4HYC8		F12A4.4;At1g35420	35	Alpha/beta-Hydrolases superfamily protein;Alpha/beta-Hydrolases superfamily protein;Alpha/beta-Hydrolases superfamily protein	AT1G35420	plastid
196	Q94CJ5	0.235233	1.1771	16.3197	1.2686	0.231104	0.978159	-5.26289	16.1023	16.1453	16.3523	16.7551	16.0878	16.4422	2	2	2	8	8	8	41.323	0.0037783	6.6443	1572500	18	Q94CJ5		At5g12470	558	Protein RETICULATA-RELATED 4, chloroplastic	AT5G12470	plastid
197	Q9FJ81	-0.238434	0.847665	17.6843	-1.26598	0.232005	0.978159	-5.26585	17.5864	17.9509	17.8472	17.5647	17.7596	17.3946	5	5	5	29.5	29.5	29.5	30.607	0	54.056	13560000	66	Q9FJ81		HCF208	616	Protein COFACTOR ASSEMBLY OF COMPLEX C SUBUNIT B CCB2, chloroplastic	AT5G52110	plastid
198	Q93VK7	-0.294265	0.815488	20.7241	-1.26223	0.233299	0.978159	-5.27007	21.1588	21.0263	21.0243	20.3206	20.78	21.0046	4	4	4	36.5	36.5	36.5	18.956	0	323.31	113220000	234	Q93VK7		At5g14910	518	AT5g14910/F2G14_30	NA	plastid
199	F4IUA0;Q93Z84;A8MR59	-0.274245	0.826883	21.1409	-1.25935	0.234298	0.978159	-5.2733	21.1256	21.6762	20.8857	20.5756	21.4088	20.6004	5	5	5	41.8	41.8	41.8	18.335	0	248.44	117200000	189	F4IUA0;Q93Z84		At2g04039	138	DUF2996 family protein;At2g04039/At2g04039	AT2G04039	plastid
200	P62126	0.420737	1.33861	18.4596	1.25465	0.235939	0.978159	-5.27858	17.6746	18.9807	18.0553	18.4223	18.7897	18.744	2	2	2	29.3	29.3	29.3	13.764	0	9.8362	10150000	12	P62126	30S ribosomal protein S12, chloroplastic	rps12-A	371	30S ribosomal protein S12, chloroplastic	ATCG00905	plastid
201	Q9FMX0	-0.131432	0.912925	18.5813	-1.25445	0.236009	0.978159	-5.27881	18.8275	18.6152	18.7251	18.5462	18.6938	18.5337	4	4	4	24.7	24.7	24.7	30.36	0	26.109	13407000	48	Q9FMX0	Superoxide dismutase [Fe] 3, chloroplastic	FSD3	627	Superoxide dismutase [Fe] 3, chloroplastic	AT5G23310	plastid
202	A0A1P8ASL8;Q9C7N4	-0.308345	0.807568	16.7341	-1.25423	0.236084	0.978159	-5.27905	17.6386	16.4746	17.158	16.8946	16.2011	17.0878	6	6	6	25.3	25.3	25.3	47.73	0	19.904	5826900	19	A0A1P8ASL8;Q9C7N4	GDSL esterase/lipase At1g29670		24	GDSL-like Lipase/Acylhydrolase superfamily protein;GDSL esterase/lipase At1g29670	AT1G29670	extracellular
203	Q9LQL0	-0.277002	0.825304	19.4699	-1.25156	0.237018	0.978159	-5.28204	19.8759	18.9849	19.746	19.0777	19.1462	19.4887	2	2	1	21.7	21.7	9.6	17.897	0	22.421	26205000	62	Q9LQL0	Glycine cleavage system H protein 3, mitochondrial	GDH3	673	Glycine cleavage system H protein 3, mitochondrial	AT1G32470	mitochondrion
204	Q05728	0.806791	1.74932	16.7178	1.24385	0.239735	0.978159	-5.29064	15.3546	16.9686	17.2361	17.5595	17.2531	17.1815	3	3	3	16.7	16.7	16.7	41.504	0	9.3391	1894400	3	Q05728	Phosphoribosylformylglycinamidine cyclo-ligase, chloroplastic	PUR5	385	Phosphoribosylformylglycinamidine cyclo-ligase, chloroplastic	AT3G55010	plastid
205	Q941D3;F4K2P2	-0.125821	0.916482	21.1802	-1.23951	0.241277	0.978159	-5.29547	21.1525	21.2692	21.2347	21.0568	21.0361	20.9095	13	13	13	48.5	48.5	48.5	26.482	0	323.31	177600000	438	Q941D3;F4K2P2	Probable plastid-lipid-associated protein 8, chloroplastic	PAP8;At5g19940	538	Probable plastid-lipid-associated protein 8, chloroplastic;Plastid-lipid associated protein PAP / fibrillin family protein	AT5G19940	plastid
206	Q93ZV8	0.672002	1.59328	16.5158	1.23327	0.243502	0.978159	-5.30237	13.4535	16.5853	16.4984	16.4251	16.3056	16.5907	2	2	2	3.6	3.6	3.6	64.722	0.0093787	5.2804	1916500	12	Q93ZV8		emb2004	534	RNI-like superfamily protein	AT1G10510	plastid
207	Q9S831	-0.239571	0.846997	25.7909	-1.23106	0.244298	0.978159	-5.30482	25.5951	26.1848	25.5976	25.2458	26.1121	25.3151	12	12	8	62.9	62.9	61.5	14.967	0	323.31	3412500000	1004	Q9S831	Photosystem I reaction center subunit IV A, chloroplastic	PSAE1	756	Photosystem I reaction center subunit IV A, chloroplastic	AT4G28750	plastid
208	O82279	-0.247059	0.842612	17.4161	-1.22377	0.246928	0.978159	-5.31286	17.625	17.7967	17.1822	17.2172	17.5262	17.031	6	6	6	20.6	20.6	20.6	38.61	0	18.191	6850700	20	O82279		At2g31040	251	Protein CONSERVED ONLY IN THE GREEN LINEAGE 160, chloroplastic	AT2G31040	plastid
209	Q93ZN4	-0.175708	0.885333	17.9028	-1.20929	0.252222	0.978159	-5.32871	18.0134	18.0401	18.0452	17.7483	17.8649	17.936	4	4	4	20.9	20.9	20.9	43.762	0	14.411	8789700	20	Q93ZN4		At4g12830	532	AT4g12830/T20K18_180	AT4G12830	plastid
210	Q84K47;Q9FLT5;Q9FKF2	-0.416023	0.749488	16.3554	-1.20825	0.252604	0.978159	-5.32984	16.1038	15.7824	16.3816	15.5474	15.9878	15.509	2	2	2	2.4	2.4	2.4	108.69	0.0093677	5.2804	1544800	5	Q84K47;Q9FLT5;Q9FKF2	ABC transporter A family member 2;ABC transporter A family member 9;ABC transporter A family member 11	ABCA2;ABCA9;ABCA11	435	ABC transporter A family member 2;ABC transporter A family member 9;ABC transporter A family member 11	AT3G47730; AT5G61730; AT5G61690	plasma membrane
211	Q9SEU8;F4JG94	-0.13279	0.912066	21.6354	-1.20222	0.25484	0.978159	-5.3364	21.9318	21.7021	21.6632	21.3061	21.7511	21.5107	8	8	8	47.3	47.3	47.3	20.312	0	323.31	254930000	361	Q9SEU8;F4JG94	Thioredoxin M2, chloroplastic	ATHM2	772	Thioredoxin M2, chloroplastic;Thioredoxin superfamily protein	AT4G03520	plastid
212	A0A178W0D3;O80796	-0.160288	0.894847	20.5373	-1.19664	0.256919	0.978159	-5.34244	20.7772	20.9256	20.6255	20.237	20.8399	20.5443	12	12	12	57.1	57.1	57.1	28.912	0	323.31	149900000	468	A0A178W0D3;O80796	Membrane-associated protein VIPP1, chloroplastic	VIPP1	2	Plastid transcriptionally active 4;Membrane-associated protein VIPP1, chloroplastic	AT1G65260	plastid
213	Q05758	0.269648	1.20551	18.5764	1.19609	0.257124	0.978159	-5.34304	18.6932	18.1593	18.7918	19.0637	18.2266	18.9879	12	12	12	33.2	33.2	33.2	63.812	0	119.46	44633000	193	Q05758	Ketol-acid reductoisomerase, chloroplastic		386	Ketol-acid reductoisomerase, chloroplastic	AT3G58610	plastid
214	Q0WWT7	0.198699	1.14766	20.6943	1.18085	0.262881	0.978159	-5.35944	20.1976	20.6015	20.8657	20.7078	20.6454	20.6196	6	6	6	37.7	37.7	37.7	32.113	0	150.94	99316000	253	Q0WWT7	Rhodanese-like domain-containing protein 11, chloroplastic	STR11	391	Rhodanese-like domain-containing protein 11, chloroplastic	AT4G24750	plastid
215	Q9XH75	-0.212238	0.863197	21.2323	-1.17922	0.263501	0.978159	-5.36118	21.2846	21.5804	20.9562	20.8239	21.3566	20.7258	5	5	5	30	30	30	28.231	0	323.31	107790000	288	Q9XH75	Sec-independent protein translocase protein TATB, chloroplastic	TATB	853	Sec-independent protein translocase protein TATB, chloroplastic	AT5G52440	plastid
216	Q9SZJ5;Q94C74	-0.24598	0.843243	17.7014	-1.17846	0.263792	0.978159	-5.36199	18.1388	17.2703	18.112	17.49	17.224	18.0783	8	8	8	25	25	25	57.4	0	28.397	14954000	57	Q9SZJ5;Q94C74	Serine hydroxymethyltransferase 1, mitochondrial;Serine hydroxymethyltransferase 2, mitochondrial	SHM1;SHM2	843	Serine hydroxymethyltransferase 1, mitochondrial;Serine hydroxymethyltransferase 2, mitochondrial	AT4G37930; AT5G26780	mitochondrion
217	O49675	-0.195121	0.8735	16.8871	-1.17718	0.264281	0.978159	-5.36336	17.0419	16.9147	16.79	16.5209	16.6803	16.9918	4	4	4	8.6	8.6	8.6	65.601	0	29.582	6362700	20	O49675	Probable carotenoid cleavage dioxygenase 4, chloroplastic	CCD4	223	Probable carotenoid cleavage dioxygenase 4, chloroplastic	AT4G19170	plastid
218	P09468	-0.124289	0.917456	24.2784	-1.17686	0.264403	0.978159	-5.3637	24.1649	24.4706	24.3759	24.1922	24.2351	24.0934	17	17	17	96.2	96.2	96.2	14.499	0	323.31	3194700000	2075	P09468	ATP synthase epsilon chain, chloroplastic	atpE	261	ATP synthase epsilon chain, chloroplastic	ATCG00470	plastid
219	Q9SY97	-0.14816	0.9024	26.6876	-1.17617	0.264668	0.978159	-5.36444	26.672	26.7561	26.6836	26.5543	26.7193	26.3535	12	12	12	43.6	43.6	43.6	29.181	0	323.31	6634100000	2266	Q9SY97		T25B24.12	835	Photosystem I chlorophyll a/b-binding protein 3-1, chloroplastic	AT1G61520	plastid
220	C0Z361	-0.16989	0.888911	17.7935	-1.16854	0.267602	0.978159	-5.37256	18.0393	17.6198	18.3809	17.7914	17.887	17.7555	13	2	2	26	4.2	4.2	63.324	0.0059666	5.6608	4204400	7	C0Z361	Chaperonin 60 subunit beta 3, chloroplastic	CPN60B3	88	Chaperonin 60 subunit beta 3, chloroplastic	AT5G56500	plastid
221	Q9FLI7	0.192251	1.14254	17.4613	1.16571	0.268696	0.978159	-5.37556	17.8686	17.0409	17.3688	17.6442	17.4491	17.685	2	2	2	22.2	22.2	22.2	11.626	0.0013055	7.5312	4026200	14	Q9FLI7	CDGSH iron-sulfur domain-containing protein NEET	NEET	623	CDGSH iron-sulfur domain-containing protein NEET	AT5G51720	plastid
222	Q9FNF2	0.194281	1.14415	17.1491	1.15633	0.272353	0.978159	-5.38548	17.3218	16.7366	17.5202	17.5369	17.0412	17.5572	4	4	4	9.8	9.8	9.8	72.098	0	14.185	6087200	16	Q9FNF2	Starch synthase 1, chloroplastic/amyloplastic	SS1	631	Starch synthase 1, chloroplastic/amyloplastic	AT5G24300	plastid
223	Q9M3C6	-0.126998	0.915735	18.2014	-1.15398	0.273272	0.978159	-5.38795	18.4076	18.1886	18.1734	18.1522	18.1653	18.0511	11	11	11	42.2	42.2	42.2	31.245	0	56.839	27619000	96	Q9M3C6		T26I12.130	732	Photosystem I assembly factor PSA3, chloroplastic	AT3G55250	plastid
224	F4JBY2;Q8RWV0;F4IW47	0.343205	1.26857	20.9265	1.14918	0.275164	0.978159	-5.393	21.1328	20.5321	20.9533	21.3002	20.6176	21.507	23	23	23	44.7	44.7	44.7	79.838	0	323.31	274590000	733	F4JBY2;Q8RWV0	Transketolase-1, chloroplastic	At3g60750;TKL-1	150	Transketolase;Transketolase-1, chloroplastic	AT3G60750; AT2G45290	plastid
225	F4K7T6;Q9XFS9	0.18053	1.1333	17.2827	1.14694	0.276049	0.978159	-5.39534	17.577	16.6477	17.1791	17.4185	17.0039	17.497	6	6	6	16.3	16.3	16.3	54.228	0	19.28	9664500	23	F4K7T6;Q9XFS9	1-deoxy-D-xylulose 5-phosphate reductoisomerase, chloroplastic	DXR	177	1-deoxy-D-xylulose-5-phosphate reductoisomerase;1-deoxy-D-xylulose 5-phosphate reductoisomerase, chloroplastic	AT5G62790	plastid
226	Q9ZVH7	0.236299	1.17797	16.6392	1.145	0.276818	0.978159	-5.39737	16.576	16.9268	16.553	17.2929	16.8449	16.617	3	3	3	13.7	13.7	13.7	36.701	0	12.624	3759900	38	Q9ZVH7	Protein FATTY ACID EXPORT 3, chloroplastic	FAX3	879	Protein FATTY ACID EXPORT 3, chloroplastic	AT2G38550	plastid
227	Q8W593;O65398	0.137655	1.10012	20.4397	1.14374	0.277319	0.978159	-5.39869	20.4121	20.2153	20.4713	20.4098	20.4246	20.4621	11	11	11	34	34	34	39.167	0	52.969	107710000	254	Q8W593	Probable lactoylglutathione lyase, chloroplast		516	Probable lactoylglutathione lyase, chloroplastic	AT1G67280; AT1G11840	plastid; peroxisome
228	A8MS54;Q6NPL0	-0.15227	0.899834	19.2057	-1.1388	0.279284	0.978159	-5.40384	19.6109	19.2036	19.279	18.9656	19.2891	19.3377	7	7	7	43.9	43.9	43.9	27.703	0	93.996	48640000	176	A8MS54;Q6NPL0		At4g09040	78	RNA-binding (RRM/RBD/RNP motifs) family protein;At4g09040	AT4G09040; NA	plastid
229	F4K456;Q9SU26;Q94AF6;F4K455;F4JRD3	-0.40256	0.756515	16.442	-1.13797	0.279617	0.978159	-5.40471	16.5714	17.5507	16.5945	16.2216	17.1718	16.2168	1	1	1	22	22	22	12.127	0.0091743	5.0552	1452900	2	F4K456;Q9SU26;Q94AF6;F4K455;F4JRD3		At5g20160;At4g12600	162	Ribonucloprotein;Ribonucloprotein;Ribonucloprotein;Ribonucloprotein;Ribonucloprotein	AT5G20160; AT4G12600; NA	nucleus; cytosol
230	Q8S9M1;A8MRU9;F4IM05	-0.139139	0.908061	20.2426	-1.13433	0.281075	0.978159	-5.40849	20.1939	20.1762	20.3267	19.8711	20.1968	20.0813	17	17	17	55.9	55.9	55.9	32.986	0	323.31	173560000	422	Q8S9M1;A8MRU9;F4IM05	Probable plastid-lipid-associated protein 13, chloroplastic	PAP13;At2g42130	489	Probable plastid-lipid-associated protein 13, chloroplastic;Plastid-lipid associated protein PAP / fibrillin family protein;Plastid-lipid associated protein PAP / fibrillin family protein	AT2G42130	plastid
231	A0A1P8AV66;Q8VY91	-0.168319	0.889879	20.5829	-1.13205	0.281994	0.978159	-5.41086	20.8583	20.6571	20.8455	20.3101	20.6865	20.6142	4	4	4	36.4	36.4	36.4	25.46	0	35.683	57445000	130	A0A1P8AV66;Q8VY91	30S ribosomal protein S6 alpha, chloroplastic	RPS6	33	Translation elongation factor EF1B/ribosomal protein S6 family protein;30S ribosomal protein S6 alpha, chloroplastic	AT1G64510	plastid
232	A0A1P8AXC1;O80860	-0.106	0.929161	23.8621	-1.12736	0.283886	0.978159	-5.41571	23.6756	24.0658	23.9173	23.7468	23.9633	23.6537	49	49	24	67.7	67.7	35.5	74.677	0	323.31	3212300000	4510	A0A1P8AXC1;O80860	ATP-dependent zinc metalloprotease FTSH 2, chloroplastic	FTSH2	36	FtsH extracellular protease family;ATP-dependent zinc metalloprotease FTSH 2, chloroplastic	AT2G30950	plastid
233	Q9LZ66	0.185164	1.13695	18.4217	1.12226	0.285951	0.978159	-5.42096	18.6154	18.0478	18.618	18.5851	18.3266	18.9202	9	9	9	19.9	19.9	19.9	71.949	0	32.184	29372000	68	Q9LZ66	Sulfite reductase [ferredoxin], chloroplastic	SIR	716	Assimilatory sulfite reductase (ferredoxin), chloroplastic	AT5G04590	plastid
234	Q9SRH5	-0.165132	0.891847	16.8291	-1.12193	0.286085	0.978159	-5.4213	17.3655	16.5699	17.1761	17.014	16.6256	16.9294	3	3	3	18.1	18.1	18.1	29.425	0	12.075	5541500	30	Q9SRH5	Mitochondrial outer membrane protein porin 1	VDAC1	815	Mitochondrial outer membrane protein porin 1	AT3G01280	mitochondrion
235	Q9MBA1	-0.277025	0.825291	16.716	-1.11875	0.287382	0.978159	-5.42458	16.8251	17.0681	16.7055	16.3046	16.818	16.6454	2	2	2	3.9	3.9	3.9	60.33	0.0037221	6.2826	2548100	10	Q9MBA1	Chlorophyllide a oxygenase, chloroplastic	CAO	743	Chlorophyllide a oxygenase, chloroplastic	AT1G44446	plastid
236	Q9XI55;F4HXZ3	0.152717	1.11166	19.7246	1.1159	0.28855	0.978159	-5.42751	19.8728	19.4107	19.7359	19.6718	19.6952	19.9586	6	6	6	33.9	33.9	33.9	31.923	0	33.078	41455000	68	Q9XI55;F4HXZ3		F9L1.8;At1g15140	855	F9L1.8 protein;FAD/NAD(P)-binding oxidoreductase	NA; AT1G15140	plastid
237	Q9SI75	0.228544	1.17165	18.9657	1.11458	0.289092	0.978159	-5.42886	19.2473	18.4183	19.0813	19.1887	18.7461	19.4017	24	24	24	43.4	43.4	43.4	86.057	0	120.31	78488000	315	Q9SI75	Elongation factor G, chloroplastic	CPEFG	781	Elongation factor G, chloroplastic	AT1G62750	plastid
238	P25701	0.313469	1.24269	20.2071	1.1143	0.289204	0.978159	-5.42914	19.8394	19.9569	20.8384	20.251	20.216	20.872	2	1	1	26.5	15.4	15.4	14.528	0	110.77	32104000	92	P25701	Acyl carrier protein 2, chloroplastic	ACP2	284	Acyl carrier protein 2, chloroplastic	AT1G54580	plastid
239	A0A1P8AS98;F4ICC6;Q8RXS1	0.332531	1.25922	20.746	1.11243	0.289973	0.978159	-5.43106	19.8526	21.0279	20.6344	20.8035	21.158	20.3471	3	3	3	28.1	28.1	28.1	14.963	0	77.441	47367000	35	A0A1P8AS98;F4ICC6;Q8RXS1	Photosynthetic NDH subunit of subcomplex B 4, chloroplastic	NDF6;PNSB4	23	NDH dependent flow 6;NDH dependent flow 6;Photosynthetic NDH subunit of subcomplex B 4, chloroplastic	AT1G18730	plastid
240	F4I2F8;O48741	0.224843	1.16865	20.6361	1.10873	0.291499	0.978159	-5.43484	20.1472	20.884	20.2653	20.6583	20.661	20.4326	18	18	16	55.9	55.9	52.4	43.625	0	263.35	172320000	495	F4I2F8;O48741	Protochlorophyllide reductase C, chloroplastic	POR C;PORC	118	NADPH-protochlorophyllide oxidoreductase;Protochlorophyllide reductase C, chloroplastic	AT1G03630	plastid
241	A0A1I9LQR5;Q9FEB5	0.161689	1.1186	16.8208	1.10499	0.293045	0.978159	-5.43864	17.1686	16.6078	16.7582	17.0886	16.8184	17.0225	3	3	3	9.9	9.9	9.9	32.314	0	8.3848	4171100	15	A0A1I9LQR5;Q9FEB5	Phosphoglucan phosphatase DSP4, chloroplastic	DSP4	10	Dual specificity protein phosphatase (DsPTP1) family protein;Phosphoglucan phosphatase DSP4, chloroplastic	AT3G52180	plastid
242	Q8W585;Q9M895;O80983	-0.110354	0.926361	20.8196	-1.10351	0.293658	0.978159	-5.44014	20.6347	20.9043	20.9117	20.5605	20.7939	20.609	42	17	17	65.7	28.6	28.6	73.198	0	323.31	192680000	511	Q8W585	ATP-dependent zinc metalloprotease FTSH 8, chloroplastic	FTSH8	515	ATP-dependent zinc metalloprotease FTSH 8, chloroplastic	AT1G06430; AT3G02450; AT2G26140	plastid; mitochondrion
243	Q8RU07;F4IMR0	0.174156	1.1283	17.4871	1.10251	0.294074	0.978159	-5.44116	17.5205	16.9618	17.7026	17.7257	17.2058	17.7004	6	6	6	22.6	22.6	22.6	41.522	0	22	11822000	45	Q8RU07;F4IMR0		At2g30200	482	[Acyl-carrier-protein] S-malonyltransferase;EMBRYO DEFECTIVE 3147	AT2G30200	plastid
244	Q9FWX0;F4IC59	-0.128403	0.914844	18.0215	-1.10095	0.294724	0.978159	-5.44275	18.3357	18.0058	18.315	18.16	18.0007	18.0199	5	5	5	16.5	16.5	16.5	43.994	0	19.081	13964000	45	Q9FWX0;F4IC59		T28K15.4;At1g12230	125	Transaldolase;Transaldolase	NA; AT1G12230	plastid
245	P94072	-0.192253	0.875238	19.1593	-1.09939	0.295375	0.978159	-5.44433	19.6545	19.4142	19.0998	18.898	19.4693	19.2668	1	1	1	10.9	10.9	10.9	21.836	0	21.825	16612000	44	P94072	Germin-like protein subfamily 3 member 3	GER3	380	Germin-like protein subfamily 3 member 3	AT5G20630	extracellular
246	O80842	-0.122182	0.918797	16.7352	-1.09763	0.296108	0.978159	-5.44611	17.0961	16.4938	16.824	16.6361	16.5174	16.8559	3	3	3	12.8	12.8	12.8	39.679	0	9.3182	3002500	21	O80842	Cell division protein FtsY homolog, chloroplastic	CPFTSY	240	Cell division protein FtsY homolog, chloroplastic	AT2G45770	plastid
247	Q9LTX9	0.182091	1.13453	19.7427	1.09629	0.296666	0.978159	-5.44746	20.0902	19.3711	19.8129	19.916	19.7167	20.0301	31	11	11	45.1	19.8	19.8	76.996	0	79.081	73792000	171	Q9LTX9	Heat shock 70 kDa protein 7, chloroplastic	HSP70-7	686	Heat shock 70 kDa protein 7, chloroplastic	AT5G49910	plastid
248	P11829	-0.267601	0.8307	17.9278	-1.09289	0.298092	0.978159	-5.4509	18.0855	18.2324	18.4906	18.0386	17.9856	17.9332	1	1	1	13.9	13.9	13.9	15.055	0.0037927	6.7107	3980800	21	P11829	Acyl carrier protein 1, chloroplastic	ACP1	270	Acyl carrier protein 1, chloroplastic	AT3G05020	plastid
249	Q9LW57;A0A1I9LQU5;A0A1I9LQU3	-0.142246	0.906107	23.2745	-1.09167	0.298605	0.978159	-5.45212	23.1622	23.4886	23.342	23.0983	23.3869	23.0891	17	17	17	57.7	57.7	57.7	30.454	0	323.31	1145100000	1282	Q9LW57;A0A1I9LQU5;A0A1I9LQU3	Probable plastid-lipid-associated protein 6, chloroplastic	PAP6	701	Plastid-lipid-associated protein 6, chloroplastic;Plastid-lipid associated protein PAP / fibrillin family protein;Plastid-lipid associated protein PAP / fibrillin family protein	AT3G23400	plastid
250	Q9SV14	0.259388	1.19697	19.4026	1.09165	0.298616	0.978159	-5.45215	18.7508	19.6355	19.6735	19.6901	19.5433	19.3641	3	3	3	53.3	53.3	53.3	14.701	0	68.213	25186000	114	Q9SV14		F3L17.130	829	AT4g31560	AT4G31560	plastid
251	P10795;F4HRR5	0.25845	1.19619	25.5725	1.08755	0.300343	0.978159	-5.45627	25.6194	25.2529	25.6053	25.7736	25.5117	25.8694	17	17	11	64.4	64.4	42.2	20.216	0	323.31	3154100000	1418	P10795	Ribulose bisphosphate carboxylase small chain 1A, chloroplastic	RBCS-1A	265	Ribulose bisphosphate carboxylase small subunit 1A, chloroplastic	AT1G67090	plastid
252	Q8H124	-0.135789	0.910172	19.8625	-1.07724	0.304722	0.978159	-5.46659	19.6712	19.9652	19.9751	19.7401	19.7368	19.5735	11	11	11	55.4	55.4	55.4	30.471	0	179.6	83276000	247	Q8H124	Uncharacterized protein At2g34460, chloroplastic		454	Uncharacterized protein At2g34460, chloroplastic	AT2G34460	plastid
253	Q8GW20	0.282554	1.21635	16.9237	1.07587	0.305306	0.978159	-5.46795	17.0635	17.101	16.3616	17.402	16.8045	17.0804	2	2	2	5.4	5.4	5.4	59.5	0.0013072	7.5347	3035100	16	Q8GW20	Uncharacterized protein At5g03900, chloroplastic		443	Uncharacterized protein At5g03900, chloroplastic	AT5G03900	plastid
254	A0A1R7T377;Q94K68	-0.133397	0.911682	18.8833	-1.06878	0.308353	0.978159	-5.475	18.7822	18.8907	18.8496	18.7215	18.7828	18.5671	10	10	10	47.8	47.8	47.8	37.833	0	60.045	39455000	115	A0A1R7T377;Q94K68		At5g27560	69	DUF1995 domain protein, putative (DUF1995);DUF1995 domain protein, putative (DUF1995)	AT5G27560	plastid
255	Q9SHE8	-0.133579	0.911568	24.3876	-1.06053	0.311924	0.978159	-5.48315	24.2051	24.7627	24.234	24.2944	24.376	24.073	16	16	16	53.8	53.8	53.8	24.173	0	323.31	1629200000	897	Q9SHE8	Photosystem I reaction center subunit III, chloroplastic	PSAF	778	Photosystem I reaction center subunit III, chloroplastic	AT1G31330	plastid
256	Q949Q5	0.346573	1.27154	22.8659	1.06045	0.311956	0.978159	-5.48322	22.1238	23.4328	22.9192	23.7451	22.883	22.801	3	3	3	20.7	20.7	20.7	15.143	0	323.31	212830000	236	Q949Q5	Photosystem I subunit O	PSAO	543	Photosystem I subunit O	AT1G08380	plastid
257	P25864	-0.185088	0.879596	21.0775	-1.05973	0.312271	0.978159	-5.48394	21.4503	21.2521	20.8939	20.5841	21.3087	20.8728	10	10	10	51.3	51.3	51.3	22.134	0	245.7	231840000	373	P25864	50S ribosomal protein L9, chloroplastic	RPL9	290	50S ribosomal protein L9, chloroplastic	AT3G44890	plastid
258	Q9SZ30	0.145779	1.10633	16.2298	1.05613	0.313838	0.978159	-5.48747	16.2557	16.1733	16.2216	16.2692	16.1044	16.7029	3	3	3	7.8	7.8	7.8	64.192	0.001321	7.6961	2461600	3	Q9SZ30	Imidazole glycerol phosphate synthase hisHF, chloroplastic;Glutamine amidotransferase;Cyclase	HISN4	840	Imidazole glycerol phosphate synthase hisHF, chloroplastic	AT4G26900	plastid
259	P93014	-0.225857	0.855087	20.2191	-1.05313	0.315152	0.978159	-5.49041	20.6941	20.237	20.1976	19.6811	20.4325	20.1508	9	9	9	33	33	33	32.645	0	121.94	135080000	270	P93014	30S ribosomal protein S5, chloroplastic	rps5	377	30S ribosomal protein S5, chloroplastic	AT2G33800	plastid
260	Q9STW6	0.154807	1.11327	21.021	1.05139	0.315915	0.978159	-5.49212	21.2867	20.7736	21.0091	21.0489	21.0425	21.231	35	35	15	45.5	45.5	20.2	76.507	0	323.31	345800000	786	Q9STW6	Heat shock 70 kDa protein 6, chloroplastic	HSP70-6	823	Heat shock 70 kDa protein 6, chloroplastic	AT4G24280	plastid
261	P92947;F4I576;F4I577	0.187823	1.13904	19.6007	1.04772	0.317526	0.978159	-5.4957	19.7423	19.2965	19.8189	19.8034	19.4791	19.968	18	18	18	52.1	52.1	52.1	53.301	0	322.35	69485000	259	P92947;F4I576;F4I577	Monodehydroascorbate reductase, chloroplastic	MDAR6	122	Monodehydroascorbate reductase, chloroplastic/mitochondrial;Monodehydroascorbate reductase 6;Monodehydroascorbate reductase 6	AT1G63940	plastid
262	Q9M879;Q9LF04	0.183943	1.13598	16.9837	1.03526	0.32305	0.978159	-5.50778	16.9644	16.5197	17.4264	17.1476	16.8851	17.3469	7	5	5	24.5	18.4	18.4	45.302	0	17.261	7596700	26	Q9M879;Q9LF04	Acyl-[acyl-carrier-protein] desaturase 5, chloroplastic;Acyl-[acyl-carrier-protein] desaturase 1, chloroplastic	S-ACP-DES5;S-ACP-DES1	736	Stearoyl-[acyl-carrier-protein] 9-desaturase 5, chloroplastic;Stearoyl-[acyl-carrier-protein] 9-desaturase 1, chloroplastic	AT3G02630; AT5G16240	plastid
263	O22229	0.225717	1.16936	17.4776	1.03357	0.323807	0.978159	-5.50942	17.4148	17.3173	17.4267	17.863	17.0101	17.8482	7	7	7	26.8	26.8	26.8	57.949	0	20.189	8842100	17	O22229	NADPH-dependent thioredoxin reductase 3	NTRC	193	NADPH-dependent thioredoxin reductase 3	AT2G41680	plastid
264	Q8VXY0	-0.14187	0.906344	18.3477	-1.03356	0.323812	0.978159	-5.50943	18.5685	18.3007	18.4048	18.2345	18.4101	18.1257	2	2	2	11.8	11.8	11.8	19.908	0	26.541	10289000	50	Q8VXY0		At2g36145	490	Expressed protein	AT2G36145	plastid
265	A0A1I9LQB3	0.26056	1.19794	22.024	1.0308	0.325047	0.978159	-5.51209	22.2336	21.4558	22.0411	22.1822	21.7756	22.478	17	17	1	79.2	79.2	6.9	28.198	0	323.31	536160000	912	A0A1I9LQB3			7	Carbonic anhydrase	AT3G01500	plastid
266	P42699	0.148001	1.10803	27.0965	1.0264	0.327021	0.978159	-5.51631	26.5025	27.1803	26.9466	26.6736	27.0964	26.9344	4	4	4	67.7	67.7	67.7	16.984	0	323.31	3980000000	1457	P42699	Plastocyanin major isoform, chloroplastic	DRT112	303	Plastocyanin major isoform, chloroplastic	AT1G20340	plastid
267	Q42029;O49344	-0.0911721	0.93876	27.2111	-1.02525	0.327542	0.978159	-5.51742	26.9459	27.6	27.1188	27.0163	27.4571	26.8227	19	19	19	60.8	60.8	60.8	28.095	0	323.31	17200000000	4846	Q42029	Oxygen-evolving enhancer protein 2-1, chloroplastic	PSBP1	406	Oxygen-evolving enhancer protein 2-1, chloroplastic	AT1G06680; AT2G30790	plastid
268	Q9STS7	0.0956644	1.06856	20.1886	1.02522	0.327557	0.978159	-5.51745	20.0058	20.0359	20.0554	20.1023	20.1215	19.9624	17	17	17	44.8	44.8	44.8	39.116	0	198.94	136310000	332	Q9STS7		T23J7.190	822	Chloroplastic lipocalin	AT3G47860	plastid
269	Q9LQK7	0.186703	1.13816	15.844	1.02384	0.328179	0.978159	-5.51877	15.9307	15.6668	15.855	16.0534	15.5556	16.4626	2	2	2	6.1	6.1	6.1	52.824	0.0038071	6.7709	1380500	6	Q9LQK7	Protein ABCI7, chloroplastic	ABCI7	672	Protein ABCI7, chloroplastic	AT1G32500	plastid
270	Q38814	0.104871	1.0754	21.1834	1.02063	0.329627	0.978159	-5.52183	21.3738	21.0375	21.147	21.2384	21.2378	21.2442	11	11	11	52.7	52.7	52.7	36.664	0	323.31	152140000	405	Q38814	Thiamine thiazole synthase, chloroplastic	THI1	396	Thiamine thiazole synthase, chloroplastic	AT5G54770	plastid
271	O49562;Q9MAC9	0.145236	1.10591	19.7695	1.02049	0.329691	0.978159	-5.52196	20.0927	19.5258	19.795	19.9343	19.7562	19.9799	11	11	11	47.1	47.1	47.1	43.683	0	57.277	39997000	127	O49562	Pyruvate, phosphate dikinase regulatory protein 1, chloroplastic	RP1	220	Pyruvate, phosphate dikinase regulatory protein 1, chloroplastic	AT4G21210; AT3G01200	plastid
272	A0A1P8ATL2;Q9SA52	0.227758	1.17101	20.5356	1.01425	0.332527	0.978159	-5.5279	20.8207	20.1033	20.6612	20.7414	20.4208	20.9227	17	17	17	56.2	56.2	56.2	43.266	0	323.31	267360000	676	A0A1P8ATL2;Q9SA52	Chloroplast stem-loop binding protein of 41 kDa b, chloroplastic	CSP41B	26	Chloroplast RNA binding protein;Chloroplast stem-loop binding protein of 41 kDa b, chloroplastic	AT1G09340	plastid
273	Q9M394	-0.106062	0.929121	16.5043	-1.01236	0.333391	0.978159	-5.5297	16.6484	16.5244	16.7255	16.7317	16.3625	16.5229	4	4	4	10.4	10.4	10.4	53.78	0	11.758	5187200	17	Q9M394	Fructokinase-like 1, chloroplastic	FLN1	731	Fructokinase-like 1, chloroplastic	AT3G54090	plastid
274	P56779	-0.131588	0.912826	26.1818	-1.0114	0.333832	0.978159	-5.53062	25.9762	26.5692	25.8327	26.2999	26.3061	25.6338	7	7	7	50.6	50.6	50.6	9.3864	0	323.31	2670000000	1115	P56779	Cytochrome b559 subunit alpha	psbE	343	Cytochrome b559 subunit alpha	ATCG00580	plastid
275	Q9SD66	-0.134854	0.910762	23.7425	-1.008	0.335388	0.978159	-5.53383	23.5258	24.1659	23.665	23.5922	23.7542	23.4594	9	9	9	50	50	50	10.53	0	323.31	806100000	672	Q9SD66		F13I12.120	768	Thylakoid soluble phosphoprotein	AT3G47070	plastid
276	Q66GR6	-0.107872	0.927956	16.8305	-1.00609	0.336263	0.978159	-5.53563	16.931	16.8207	16.8076	16.6948	16.755	16.855	3	3	3	14.9	14.9	14.9	29.728	0	11.108	5263800	19	Q66GR6	Single-stranded DNA-binding protein WHY3, chloroplastic	WHY3	423	Single-stranded DNA-binding protein WHY3, chloroplastic	AT2G02740	plastid
277	O04603	0.123222	1.08916	19.799	1.00172	0.338276	0.978159	-5.53974	19.8663	19.7422	19.6866	19.6674	20.0346	19.8734	12	12	12	51.1	51.1	51.1	28.343	0	69.921	92675000	282	O04603	50S ribosomal protein L5, chloroplastic	RPL5	189	50S ribosomal protein L5, chloroplastic	AT4G01310	plastid
278	Q8GWP4	0.173371	1.12769	20.7492	0.996672	0.340614	0.978159	-5.54448	21.1467	20.5072	20.7066	20.5949	21.015	20.9324	12	12	12	63.6	63.6	63.6	22.675	0	323.31	128560000	250	Q8GWP4		At2g21530	445	At2g21530	AT2G21530	plastid
279	A0A1P8AS55;Q9SGU7	-0.159005	0.895643	17.0065	-0.993525	0.342077	0.978159	-5.54743	16.7564	16.9566	16.9507	16.6766	16.6745	16.8074	2	2	2	12.3	12.3	12.3	23.173	0.00492	6.0529	3094700	27	A0A1P8AS55;Q9SGU7		At1g64680	22	Beta-carotene isomerase D27;At1g64680	AT1G64680	plastid
280	Q93VT6	-0.125235	0.916855	16.5653	-0.988763	0.344299	0.978159	-5.55186	16.9416	16.4069	16.5873	16.396	16.5953	16.6227	2	2	2	6.4	6.4	6.4	38.655	0.0025575	7.0061	2285300	14	Q93VT6		At5g08540	519	Ribosomal RNA small subunit methyltransferase J	AT5G08540	plastid
281	Q07473	0.109625	1.07895	24.974	0.987408	0.344933	0.978159	-5.55312	24.6959	25.1104	24.9543	25.2166	24.8885	24.6933	14	11	11	73.1	48.6	48.6	31.139	0	323.31	1397300000	797	Q07473	Chlorophyll a-b binding protein CP29.1, chloroplastic	LHCB4.1	388	Chlorophyll a-b binding protein CP29.1, chloroplastic	AT5G01530	plastid
282	Q9SAC6;Q9STV0	0.216191	1.16166	16.1302	0.97619	0.350215	0.978159	-5.5635	16.8312	15.9554	15.8683	16.3704	15.9396	16.8296	5	5	5	4.9	4.9	4.9	156.58	0	14.385	3164400	5	Q9SAC6	Alpha-glucan water dikinase 1, chloroplastic	GWD1	761	Alpha-glucan water dikinase 1, chloroplastic	AT1G10760; AT4G24450	plastid
283	F4IAG5;Q9SAA2	-0.12025	0.920028	17.9038	-0.974248	0.351136	0.978159	-5.56528	18.315	18.0019	17.9251	17.7481	18.0608	18.0079	2	2	2	11.8	11.8	11.8	31.313	0	9.4611	5168900	23	F4IAG5;Q9SAA2	ATP-dependent Clp protease proteolytic subunit;ATP-dependent Clp protease proteolytic subunit 6, chloroplastic	CLPP6	123	ATP-dependent Clp protease proteolytic subunit;ATP-dependent Clp protease proteolytic subunit 6, chloroplastic	AT1G11750	plastid
284	Q9M2P7	-0.128376	0.914861	21.2576	-0.973235	0.351617	0.978159	-5.56621	21.1821	21.4369	21.3177	20.8311	21.3327	21.0769	17	17	17	68.8	68.8	68.8	34.091	0	323.31	386140000	715	Q9M2P7	Probable plastid-lipid-associated protein 9, chloroplastic	PAP9	727	Probable plastid-lipid-associated protein 9, chloroplastic	AT3G58010	plastid
285	Q9CAC5	0.319496	1.24789	17.0675	0.972457	0.351987	0.978159	-5.56693	17.9096	17.0571	17.1936	18.1262	17.5979	17.3807	2	2	2	13.1	13.1	13.1	21.963	0.0037688	6.5951	4267300	13	Q9CAC5	NAD(P)H-quinone oxidoreductase subunit L, chloroplastic	ndhL	595	NAD(P)H-quinone oxidoreductase subunit L, chloroplastic	AT1G70760	plastid
286	Q9SIN5	0.242062	1.18268	20.2611	0.967975	0.354121	0.978159	-5.57103	20.9937	19.9242	19.9329	20.16	20.4303	20.6476	5	5	5	36.9	36.9	36.9	14.961	0	254.48	87025000	209	Q9SIN5	Protein COLD-REGULATED 15B, chloroplastic	COR15B	785	Protein COLD-REGULATED 15B, chloroplastic	AT2G42530	plastid
287	Q8VZ57;F4ICZ4	-0.111517	0.925614	18.9926	-0.955694	0.360018	0.978159	-5.58219	19.3069	18.9788	19.0904	19.0011	19.0327	18.9914	12	12	12	44.5	44.5	44.5	41.839	0	57.683	47355000	127	Q8VZ57;F4ICZ4		At1g52510	502	Alpha/beta-Hydrolases superfamily protein;Alpha/beta-Hydrolases superfamily protein	AT1G52510	plastid
288	Q9SLI4	0.220069	1.16479	19.124	0.952173	0.361722	0.978159	-5.58537	18.7472	19.6416	19.1355	19.5191	19.4288	19.108	8	8	8	53.8	53.8	53.8	21.874	0	136.87	42140000	156	Q9SLI4		F20D21.31	804	At1g54500/F20D21_31	AT1G54500	plastid; nucleus
289	Q8LB10	0.103407	1.07431	17.5742	0.950053	0.362751	0.978159	-5.58728	17.6661	17.1741	17.6053	17.4438	17.6168	17.7002	5	5	5	18	18	18	33.44	0	21.929	10354000	35	Q8LB10	ATP-dependent Clp protease proteolytic subunit-related protein 4, chloroplastic	CLPR4	467	ATP-dependent Clp protease proteolytic subunit-related protein 4, chloroplastic	AT4G17040	plastid
290	F4IHK9;Q03250	-0.225054	0.855563	20.7797	-0.949151	0.363189	0.978159	-5.58809	21.2127	21.1127	20.8957	20.4376	21.1111	20.6817	8	8	7	54.1	54.1	49.1	15.548	0	323.31	85646000	281	F4IHK9;Q03250	Glycine-rich RNA-binding protein 7	CCR2;RBG7	131	Cold, circadian rhythm, and rna binding 2;Glycine-rich RNA-binding protein 7	AT2G21660	nucleus
291	Q9SCZ8	-0.137108	0.90934	20.6266	-0.948519	0.363496	0.978159	-5.58866	20.8134	21.1636	20.7783	20.6514	21.0443	20.4506	2	2	2	11.6	11.6	11.6	19.846	0	177.12	59059000	194	Q9SCZ8		F26O13.150	767	AT3g51510/F26O13_150	AT3G51510	plastid
292	Q03251;F4JVC0;F4JVB9;F4JVC1	-0.230007	0.852631	19.2069	-0.947246	0.364116	0.978159	-5.5898	19.4329	19.6111	19.0897	18.8994	19.5261	18.9632	6	5	5	50.3	45.6	45.6	16.578	0	187.45	26437000	156	Q03251;F4JVC0;F4JVB9;F4JVC1	Glycine-rich RNA-binding protein 8	RBG8;CCR1	383	Glycine-rich RNA-binding protein 8;Cold, circadian rhythm, and RNA binding 1;Cold, circadian rhythm, and RNA binding 1;Cold, circadian rhythm, and RNA binding 1	AT4G39260	nucleus
293	P50318;F4I3L1;Q9SAJ4	0.118374	1.08551	19.0868	0.943625	0.365882	0.978159	-5.59305	19.3567	18.7517	19.2207	19.1502	19.0308	19.3971	26	14	14	71.8	46.2	46.2	49.938	0	75.616	59112000	199	P50318;F4I3L1	Phosphoglycerate kinase 2, chloroplastic;Phosphoglycerate kinase	At1g56190	120	Phosphoglycerate kinase 2, chloroplastic;Phosphoglycerate kinase	AT1G56190; AT1G79550	plastid; cytosol
294	P21276;F4JRV2	0.183988	1.13602	19.5	0.942228	0.366565	0.978159	-5.5943	19.6919	18.9332	19.5218	19.2836	19.4408	19.9303	3	3	3	32.5	32.5	32.5	23.791	0	257.01	30649000	120	P21276;F4JRV2	Superoxide dismutase [Fe] 1, chloroplastic;Superoxide dismutase	FSD1	280	Superoxide dismutase [Fe] 1, chloroplastic;Superoxide dismutase	AT4G25100	plastid
295	A8MQF3;Q94AU3;F4IGM4	0.118172	1.08536	17.1833	0.939917	0.367698	0.978159	-5.59636	17.3892	16.7344	17.2618	17.3265	17.0242	17.4331	3	3	3	17.5	17.5	17.5	28.701	0	11.004	4964600	20	A8MQF3;Q94AU3;F4IGM4		At2g21385	74	Uncharacterized protein;Expressed protein;Uncharacterized protein	AT2G21385	plastid
296	F4J2Z0;F4J1U2	0.125524	1.0909	16.4535	0.938008	0.368634	0.978159	-5.59806	16.9231	16.1642	16.6207	16.5799	16.6605	16.8617	5	5	5	24.6	24.6	24.6	38.194	0	14.873	4317800	15	F4J2Z0;F4J1U2		At3g29185	144	Glutamate NMDA receptor subunit epsilon-1, putative (DUF3598);Glutamate NMDA receptor subunit epsilon-1, putative (DUF3598)	AT3G29185	plastid
297	Q9SCY0	0.184328	1.13629	18.7744	0.936964	0.369148	0.978159	-5.59899	19.2345	18.1595	18.8728	18.9256	18.6534	19.1583	14	14	14	33.9	33.9	33.9	67.988	0	58.58	37996000	114	Q9SCY0	Phosphoglucomutase, chloroplastic	PGMP	764	Phosphoglucomutase, chloroplastic	AT5G51820	plastid
298	P42770	0.18201	1.13446	18.7794	0.936775	0.369241	0.978159	-5.59916	18.9972	18.4702	18.5642	18.9628	18.4793	19.1176	4	4	4	8.3	8.3	8.3	60.852	0	10.588	12948000	11	P42770	Glutathione reductase, chloroplastic	EMB2360	307	Glutathione reductase, chloroplastic	AT3G54660	plastid
299	O80852	0.125736	1.09106	18.4904	0.936018	0.369613	0.978159	-5.59983	18.3644	18.1833	18.7215	18.468	18.4394	18.6773	2	2	2	16.3	16.3	16.3	24.146	0.0060459	5.7392	9592300	4	O80852	Glutathione S-transferase F9	GSTF9	241	Glutathione S-transferase F9	AT2G30860	cytosol
300	Q93ZN9	0.130633	1.09477	18.4332	0.931229	0.371975	0.978159	-5.60408	18.6454	18.1385	18.4954	18.6755	18.2201	18.7178	11	11	11	39.7	39.7	39.7	50.396	0	70.743	27567000	83	Q93ZN9	LL-diaminopimelate aminotransferase, chloroplastic	DAP	533	LL-diaminopimelate aminotransferase, chloroplastic	AT4G33680	plastid
301	P36212;P36210	-0.165624	0.891543	24.1926	-0.9283	0.373425	0.978159	-5.60666	24.6346	24.1105	24.2049	23.8305	24.3189	24.1285	7	7	7	47.1	47.1	47.1	19.682	0	323.31	918110000	475	P36212;P36210	50S ribosomal protein L12-3, chloroplastic;50S ribosomal protein L12-1, chloroplastic	RPL12C;RPL12A	299	50S ribosomal protein L12-3, chloroplastic;50S ribosomal protein L12-1, chloroplastic	AT3G27850; AT3G27830	plastid
302	Q9ZUX0	0.126747	1.09183	19.0101	0.923997	0.375563	0.978159	-5.61045	19.1346	18.6944	19.0586	19.048	18.871	19.2409	9	9	9	39.6	39.6	39.6	43.154	0	35.424	23462000	51	Q9ZUX0		At2g27680	876	At2g27680/F15K20.22	AT2G27680	plastid
303	Q9M7X9	-0.102782	0.931235	19.734	-0.921194	0.37696	0.978159	-5.61291	19.9065	19.836	19.8235	19.7146	19.7993	19.5848	5	5	5	31.7	31.7	31.7	20.67	0	25.091	30269000	77	Q9M7X9	Thioredoxin-like protein CITRX, chloroplastic	CITRX	734	Thioredoxin-like protein CITRX, chloroplastic	AT3G06730	plastid
304	Q9FIM2	0.468805	1.38396	15.2921	0.920447	0.377333	0.978159	-5.61357	14.7039	14.9613	16.2073	16.2686	14.9844	16.0861	2	2	2	4.7	4.7	4.7	87.837	0.0013175	7.6425	149020	2	Q9FIM2	ATP-dependent zinc metalloprotease FTSH 9, chloroplastic	FTSH9	614	ATP-dependent zinc metalloprotease FTSH 9, chloroplastic	AT5G58870	plastid
305	Q9FIJ5	0.117009	1.08448	19.1793	0.91822	0.378447	0.978159	-5.61552	19.3713	18.8542	19.3438	19.1407	19.2269	19.4602	2	2	2	6.7	6.7	6.7	47.786	0.0037547	6.5042	5224400	8	Q9FIJ5		At5g47860	612	AT5g47860/MCA23_20	AT5G47860	plastid
306	Q8VYM4	-0.206571	0.866594	21.1749	-0.915287	0.379917	0.978159	-5.61808	21.6739	21.1171	21.1467	20.6317	21.4466	20.9606	12	12	12	51.8	51.8	51.8	27.748	0	244.61	194700000	400	Q8VYM4		At3g52150	496	30S ribosomal protein 2, chloroplastic	AT3G52150	plastid
307	P56808	0.254497	1.19292	18.7608	0.914834	0.380144	0.978159	-5.61847	18.1453	18.9092	18.7434	18.6545	18.8049	19.0441	2	2	2	20.7	20.7	20.7	10.608	0	16.451	13125000	45	P56808	30S ribosomal protein S19, chloroplastic	rps19	360	30S ribosomal protein S19, chloroplastic	NA	plastid
308	P38418;A0A1I9LPH1	-0.186159	0.878943	20.1104	-0.912653	0.381241	0.978159	-5.62037	20.5782	20.352	20.2349	20.0884	19.8077	20.4038	29	29	29	48.4	48.4	48.4	102.04	0	323.31	169560000	561	P38418;A0A1I9LPH1	Lipoxygenase 2, chloroplastic	LOX2	302	Lipoxygenase 2, chloroplastic;Lipoxygenase	AT3G45140	plastid
309	F4JNB7;A0A1P8B3F3;F4JNB8;A0A1P8B3D0;A0A1P8B3E1;A0A1P8B3F0;A0A1P8B8K8;A0A1P8B6I0;A0A1P8B8K4;A0A1P8B6H3;A0A1P8B8L1;A0A1P8B8K1;A0A1P8B6I4;A0A1P8B6I2;A0A1P8B6H5;Q9SUK4;O23530	0.710939	1.63687	16.9273	0.911522	0.38181	0.978159	-5.62135	15.05	17.2182	17.506	17.6986	16.7654	17.5346	2	2	2	1.3	1.3	1.3	164.46	0.0059809	5.6681	1853200	3	F4JNB7;A0A1P8B3F3;F4JNB8;A0A1P8B3D0;A0A1P8B3E1;A0A1P8B3F0;A0A1P8B8K8;A0A1P8B6I0;A0A1P8B8K4;A0A1P8B6H3;A0A1P8B8L1;A0A1P8B8K1;A0A1P8B6I4;A0A1P8B6I2;A0A1P8B6H5;Q9SUK4;O23530	Protein SUPPRESSOR OF npr1-1, CONSTITUTIVE 1	RPP5;dl4490c;SNC1	43	Disease resistance protein RPP5;Disease resistance protein (TIR-NBS-LRR class) family;Disease resistance protein (TIR-NBS-LRR class) family;Disease resistance protein (TIR-NBS-LRR class) family;Disease resistance protein (TIR-NBS-LRR class) family;Di	AT4G16950; AT4G16890; AT4G16920	cytosol
310	Q9ZUR7	0.163397	1.11992	16.7725	0.910106	0.382523	0.978159	-5.62258	16.6766	16.4826	17.2439	16.8328	16.8792	17.1031	4	4	4	17.5	17.5	17.5	48.713	0	14.209	5606100	14	Q9ZUR7	Arginine biosynthesis bifunctional protein ArgJ, chloroplastic;Glutamate N-acetyltransferase;Amino-acid acetyltransferase;Arginine biosynthesis bifunctional protein ArgJ alpha chain;Arginine biosynthesis bifunctional protein ArgJ beta chain		874	Arginine biosynthesis bifunctional protein ArgJ, chloroplastic	AT2G37500	plastid
311	Q9SGS4	0.13968	1.10166	17.5588	0.90969	0.382733	0.978159	-5.62295	17.9661	17.0902	17.5457	17.7438	17.4014	17.8183	7	7	7	27.8	27.8	27.8	33.684	0	25.865	15002000	45	Q9SGS4	Thioredoxin-like protein CDSP32, chloroplastic	CDSP32	777	Thioredoxin-like protein CDSP32, chloroplastic	AT1G76080	plastid
312	Q9ASV6	-0.195519	0.873259	20.6347	-0.90885	0.383157	0.978159	-5.62367	21.0601	20.9912	20.594	20.1417	21.0951	20.5053	6	6	6	30.2	30.2	30.2	21.826	0	323.31	84848000	243	Q9ASV6	30S ribosomal protein S20, chloroplastic	RPS20	576	30S ribosomal protein S20, chloroplastic	AT3G15190	plastid
313	A0A1P8B8B5;A0A1P8B8A7;F4JRF4	1.18079	2.26701	19.9675	0.907359	0.38391	0.978159	-5.62496	19.7815	19.0236	18.9539	18.6485	23.4565	19.0757	2	2	2	3.1	3.1	3.1	61.474	0.0092166	5.0649	31200000	19	A0A1P8B8B5;A0A1P8B8A7;F4JRF4	A/G-specific adenine DNA glycosylase	MYH	52	Adenine DNA glycosylase;Adenine DNA glycosylase;Adenine DNA glycosylase	AT4G12740	plastid
314	O82234	-0.131811	0.912685	18.7198	-0.903019	0.386109	0.978159	-5.62871	19.2529	18.619	18.6761	18.5276	18.8115	18.8417	8	8	6	32.4	32.4	25.6	35.141	0	56.692	30807000	166	O82234	Translation initiation factor IF-3	At2g24060	249	Translation initiation factor IF3-2, chloroplastic	AT2G24060	plastid
315	O49629	-0.130665	0.91341	20.4849	-0.901944	0.386655	0.978159	-5.62964	20.543	20.6068	20.4725	20.0639	20.6731	20.2483	17	16	16	69	64.2	64.2	33.655	0	323.31	144380000	320	O49629	Probable plastid-lipid-associated protein 2, chloroplastic	PAP2	222	Probable plastid-lipid-associated protein 2, chloroplastic	AT4G22240	plastid
316	Q9ZU52	0.101901	1.07319	18.2383	0.899051	0.388127	0.978159	-5.63213	18.0543	18.0052	18.3648	18.3899	18.0067	18.2478	12	11	11	42.2	40.2	40.2	42.327	0	55.108	32382000	128	Q9ZU52	Probable fructose-bisphosphate aldolase 3, chloroplastic	FBA3	871	Fructose-bisphosphate aldolase 3, chloroplastic	AT2G01140	plastid
317	O65502	0.153912	1.11258	20.1776	0.896521	0.389417	0.978159	-5.6343	19.8507	20.0222	20.2479	20.3146	19.8223	20.1196	16	16	16	44.8	44.8	44.8	43.723	0	202.01	181790000	521	O65502		F23E12.190	230	Protein HIGH CHLOROPHYLL FLUORESCENCE PHENOTYPE 244, chloroplastic	AT4G35250	plastid
318	Q9FNB0	-0.22449	0.855898	16.9268	-0.895945	0.389711	0.978159	-5.63479	17.9941	16.713	16.8338	16.8369	16.7753	17.3479	2	2	2	1.9	1.9	1.9	153.57	0.0037831	6.6595	2470700	5	Q9FNB0	Magnesium-chelatase subunit ChlH, chloroplastic	CHLH	630	Magnesium-chelatase subunit ChlH, chloroplastic	AT5G13630	plastid
319	O65693	0.419024	1.33702	16.6346	0.893686	0.390866	0.978159	-5.63672	17.4858	15.0164	16.6686	16.5382	16.909	16.877	2	2	2	8.8	8.8	8.8	24.289	0.0070922	5.4835	2351900	5	O65693	Probable ribosome-binding factor A, chloroplastic		233	Probable ribosome-binding factor A, chloroplastic	AT4G34730	plastid
320	Q42139	-0.158792	0.895775	25.2695	-0.890216	0.392645	0.978159	-5.63968	25.0044	25.4736	25.0014	25.0488	25.4581	24.6353	13	13	13	45.7	45.7	45.7	23.917	0	323.31	2640000000	1548	Q42139		F10M6.100	407	AT4g32260/F10M6_100	AT4G32260	plastid
321	Q9LDZ0	-0.297827	0.813477	15.8662	-0.890133	0.392688	0.978159	-5.63975	15.5524	15.0624	15.5621	15.8549	13.6412	15.4213	2	2	2	4	4	4	72.99	0.0060386	5.7328	1268700	7	Q9LDZ0	Heat shock 70 kDa protein 10, mitochondrial	HSP70-10	647	Heat shock 70 kDa protein 10, mitochondrial	AT5G09590	mitochondrion
322	Q8LCQ4	0.233196	1.17544	19.3514	0.884472	0.395603	0.978159	-5.64456	18.739	19.2358	19.7392	19.7816	19.0582	19.3048	4	4	4	23.7	23.7	23.7	29.939	0	48.168	25876000	94	Q8LCQ4		LHCA6	470	Photosystem I chlorophyll a/b-binding protein 6, chloroplastic	AT1G19150	plastid
323	Q67YE7;F4J355	0.112649	1.08121	16.9036	0.882994	0.396366	0.978159	-5.64581	17.1807	16.733	17.0473	16.929	16.9767	17.2426	3	3	3	15.9	15.9	15.9	26.95	0	8.5728	2961000	13	Q67YE7;F4J355		At3g44620	145	Acid phosphatase;Acid phosphatase	AT3G44620	plastid
324	F4HS13	-0.196381	0.872737	18.0754	-0.87652	0.399722	0.978159	-5.65127	18.2527	18.5001	18.1269	18.2066	18.4014	17.6593	2	2	2	9.4	9.4	9.4	21.109	0.0013333	7.8962	5807800	25	F4HS13		At1g73885	111	AT-rich interactive domain protein	AT1G73885	plastid
325	Q8L9X2;A0A1P8BCG6	-0.107138	0.928428	17.2778	-0.868542	0.403884	0.978159	-5.65794	17.574	17.1455	17.4331	17.0223	17.3154	17.506	3	3	3	18.7	18.7	18.7	23.476	0	12.832	5378100	35	Q8L9X2		At5g19855	465	Chaperonin-like RbcX protein 2, chloroplastic	AT5G19855	plastid
326	A0A1I9LRJ6;Q0WRJ7	-0.120117	0.920113	18.6409	-0.867233	0.404571	0.978159	-5.65903	18.6163	18.6446	18.5998	18.363	18.7301	18.4669	7	7	7	32.8	32.8	32.8	30.385	0	31.326	33378000	96	A0A1I9LRJ6;Q0WRJ7	Peptidyl-prolyl cis-trans isomerase FKBP20-2, chloroplastic	FKBP20-2	12	Peptidylprolyl isomerase;Peptidyl-prolyl cis-trans isomerase FKBP20-2, chloroplastic	AT3G60370	plastid
327	Q9S7N7	0.0989017	1.07096	24.2482	0.86692	0.404734	0.978159	-5.6593	23.6639	24.2609	24.0387	24.1389	24.1386	23.9806	5	5	5	46.9	46.9	46.9	17.085	0	251.48	576710000	214	Q9S7N7	Photosystem I reaction center subunit V, chloroplastic	PSAG	753	Photosystem I reaction center subunit V, chloroplastic	AT1G55670	plastid
328	Q93Z11	0.170272	1.12527	19.9432	0.865452	0.405505	0.978159	-5.66052	19.5064	20.0439	19.7808	20.156	19.7836	19.6115	7	7	7	32	32	32	33.439	0	136.8	63944000	152	Q93Z11		At5g37360	527	AT5g37360/MNJ8_150	AT5G37360	plastid
329	Q680K2	0.118651	1.08572	17.5669	0.864707	0.405896	0.978159	-5.66113	17.9408	17.1365	17.5256	17.617	17.5259	17.8142	5	5	5	23.1	23.1	23.1	34.655	0	23.317	10564000	46	Q680K2	Haloacid dehalogenase-like hydrolase domain-containing protein At4g39970		424	Haloacid dehalogenase-like hydrolase domain-containing protein At4g39970	AT4G39970	plastid
330	Q9ZP06;A8MQK3;Q9LKA3	-0.151521	0.900301	17.408	-0.864596	0.405955	0.978159	-5.66123	17.8264	16.948	17.8267	17.4456	17.0846	17.5796	5	3	3	15.8	12.3	12.3	35.804	0	13.008	6716000	33	Q9ZP06;A8MQK3;Q9LKA3	Malate dehydrogenase 1, mitochondrial;Malate dehydrogenase;Malate dehydrogenase 2, mitochondrial	mMDH2	865	Malate dehydrogenase 1, mitochondrial;Malate dehydrogenase;Malate dehydrogenase 2, mitochondrial	AT1G53240; AT3G15020	mitochondrion
331	Q8H7F6	0.0917399	1.06565	17.79	0.86352	0.40652	0.978159	-5.66212	17.9256	17.6398	17.8526	17.958	17.646	18.0996	7	7	7	46.1	46.1	46.1	32.205	0	25.942	18832000	29	Q8H7F6	Bifunctional monothiol glutaredoxin-S16, chloroplastic	GRXS16	456	Bifunctional monothiol glutaredoxin-S16, chloroplastic	AT2G38270	plastid
332	Q94FY7	0.172574	1.12707	17.9777	0.862698	0.406952	0.978159	-5.6628	17.4544	17.9261	18.0538	18.1141	17.906	17.7731	8	8	8	27.7	27.7	27.7	54.72	0	44.072	23627000	82	Q94FY7	Tocopherol cyclase, chloroplastic	VTE1	562	Tocopherol cyclase, chloroplastic	AT4G32770	plastid
333	Q8VZ93	-0.141862	0.906348	18.0829	-0.859076	0.408862	0.978159	-5.6658	18.2381	18.1767	18.2977	17.8855	18.1148	18.1988	4	4	4	61.9	61.9	61.9	10.5	0	14.39	9254400	34	Q8VZ93		F24G16.11	505	Allyl alcohol dehydrogenase-like protein	AT3G59840	plastid
334	Q6DBF6	0.893443	1.8576	16.7801	0.849977	0.413685	0.978159	-5.67328	17.8732	17.9079	15.5439	17.9778	17.8977	17.573	2	2	2	12.1	12.1	12.1	18.796	0.0061275	5.9319	2780100	7	Q6DBF6		At4g02725	425	At4g02725	AT4G02725	plastid
335	P49107;F4KC80	-0.106142	0.92907	25.6777	-0.848951	0.414232	0.978159	-5.67412	25.2907	25.9463	25.6422	25.7034	25.4468	25.4648	13	13	13	37.4	37.4	37.4	18.429	0	323.31	3380000000	999	P49107	Photosystem I reaction center subunit N, chloroplastic	PSAN	315	Photosystem I reaction center subunit N, chloroplastic	AT5G64040	plastid
336	F4KHF4;P52410	0.131497	1.09543	17.9862	0.847624	0.414939	0.978159	-5.6752	17.9872	17.6504	18.1332	18.1072	17.7006	18.2971	6	6	6	17.6	17.6	17.6	52.094	0	32.002	16005000	48	F4KHF4;P52410	3-oxoacyl-[acyl-carrier-protein] synthase I, chloroplastic	KAS I;KAS1	184	Beta-ketoacyl-[acyl-carrier-protein] synthase I;3-oxoacyl-[acyl-carrier-protein] synthase I, chloroplastic	AT5G46290	plastid
337	Q8VZ68_ARATHIsamemberofthePF	0.141898	1.10336	18.1823	0.847414	0.415051	0.978159	-5.67537	18.264	17.8686	17.9817	17.9801	18.2904	18.1846	6	6	6	49.6	49.6	49.6	29.573	0	30.992	14280000	49	Q8VZ68			503	Is a member of the PF|00364 Biotin-requiring enzymes family	AT1G52670	plastid
338	P11574;Q8W4E2;F4JTQ0;Q9SZN1	-0.148219	0.902364	16.5317	-0.844326	0.4167	0.978159	-5.67789	16.8106	15.9765	16.9032	16.3746	16.1828	16.5898	6	6	6	20.2	20.2	20.2	54.107	0	18.851	6599600	24	P11574;Q8W4E2;F4JTQ0;Q9SZN1	V-type proton ATPase subunit B1;V-type proton ATPase subunit B3;V-type proton ATPase subunit B2	VHA-B1;VHA-B3;At4g38510;VHA-B2	269	V-type proton ATPase subunit B1;V-type proton ATPase subunit B3;Vacuolar proton pump subunit B;V-type proton ATPase subunit B2	AT1G76030; AT1G20260; AT4G38510	golgi,vacuole
339	Q8VY88	-0.252674	0.839339	18.2124	-0.840961	0.418503	0.978159	-5.68062	18.587	18.3865	18.4029	18.2924	17.8463	18.428	3	3	3	34.9	34.9	34.9	19.189	0	20.982	11676000	40	Q8VY88	Protein LHCP TRANSLOCATION DEFECT	LTD	493	Protein LHCP TRANSLOCATION DEFECT	AT1G50900	plastid
340	Q5XF33	0.130696	1.09482	17.4168	0.839137	0.419482	0.978159	-5.6821	17.567	17.3572	17.1716	17.5876	17.6347	17.2706	12	5	5	41.4	16	16	46.097	0	16.301	6573200	25	Q5XF33	Magnesium-chelatase subunit ChlI-2, chloroplastic	CHLI2	422	Magnesium-chelatase subunit ChlI-2, chloroplastic	AT5G45930	plastid
341	Q9LU85	0.121607	1.08795	20.6241	0.838135	0.42002	0.978159	-5.68291	20.3652	20.8135	20.4305	20.6785	20.545	20.5238	13	13	10	53.7	53.7	44.2	27.163	0	323.31	144190000	333	Q9LU85	Probable plastid-lipid-associated protein 4, chloroplastic	PAP4	691	Probable plastid-lipid-associated protein 4, chloroplastic	AT3G26070	plastid
342	Q9SN73	0.119173	1.08611	19.7128	0.831522	0.423586	0.978159	-5.68823	19.8801	19.3619	19.5852	19.5844	19.6459	19.8192	3	3	3	33.8	33.8	33.8	14.546	0	12.604	25731000	39	Q9SN73		F1P2.200	808	Protein BUNDLE SHEATH DEFECTIVE 2, chloroplastic	AT3G47650	plastid
343	Q9FG89	0.24428	1.1845	20.2496	0.829378	0.424746	0.978159	-5.68995	19.644	20.5221	19.9323	20.2337	20.6467	19.7524	1	1	1	8	8	8	23.746	0	58.416	23787000	50	Q9FG89	Photosynthetic NDH subunit of subcomplex B 5, chloroplastic	PNSB5	602	Photosynthetic NDH subunit of subcomplex B 5, chloroplastic	AT5G43750	plastid
344	Q9FVR6	-0.115462	0.923087	20.0583	-0.82899	0.424957	0.978159	-5.69026	20.0058	20.2507	20.0286	19.7524	20.2635	19.8114	12	12	12	45.9	45.9	45.9	31.978	0	219.71	74304000	190	Q9FVR6	Uncharacterized protein At1g32220, chloroplastic		636	Uncharacterized protein At1g32220, chloroplastic	AT1G32220	plastid
345	O48717;A8MQ99	0.478062	1.39287	19.3141	0.828082	0.425449	0.978159	-5.69099	19.5923	20.1366	19.9007	21.506	19.2428	20.0984	2	2	2	25.6	25.6	25.6	12.988	0	142.45	8788900	37	O48717;A8MQ99		At2g26500	212	At2g26500;Cytochrome b6f complex subunit (PetM)	NA; AT2G26500	plastid
346	P54150	0.106759	1.07681	18.5853	0.827388	0.425825	0.978159	-5.69155	18.9597	18.3622	18.4794	18.6583	18.5207	18.8711	2	2	2	8.5	8.5	8.5	28.644	0	13.146	9661200	64	P54150	Peptide methionine sulfoxide reductase A4, chloroplastic	MSR4	320	Peptide methionine sulfoxide reductase A4, chloroplastic	AT4G25130	plastid
347	F4IDE8;Q6NMC1;A0A1P8AVW7;A0A1P8AW09	0.0945315	1.06772	19.3178	0.827088	0.425988	0.978159	-5.69179	19.2584	19.3549	19.4453	19.2582	19.4163	19.4731	8	8	8	31.5	31.5	31.5	33.564	0	178.53	47940000	220	F4IDE8;Q6NMC1;A0A1P8AVW7;A0A1P8AW09		At1g72640	127	NAD(P)-binding Rossmann-fold superfamily protein;At1g72640;NAD(P)-binding Rossmann-fold superfamily protein;NAD(P)-binding Rossmann-fold superfamily protein	AT1G72640	plastid
348	Q9LPD7	0.187393	1.1387	16.9969	0.825726	0.426728	0.978159	-5.69287	16.5809	16.6955	16.9336	17.4978	16.4538	16.7581	2	2	2	10.9	10.9	10.9	27.715	0.0038168	6.8333	2820400	27	Q9LPD7		T12C22.21	669	T12C22.21 protein	AT1G44920	plastid
349	A0A2H1ZEA9;O65396	-0.123681	0.917843	16.1123	-0.822655	0.428399	0.978159	-5.69532	16.1539	15.8193	16.5752	16.2708	15.753	16.1378	2	2	2	7.6	7.6	7.6	46.352	0.006068	5.7432	2177700	2	A0A2H1ZEA9;O65396	Aminomethyltransferase, mitochondrial	GDCST	71	Aminomethyltransferase;Aminomethyltransferase, mitochondrial	AT1G11860	mitochondrion
350	Q93WI0	-0.105432	0.929527	17.7393	-0.822138	0.428681	0.978159	-5.69573	18.1467	17.4937	17.7862	17.6392	17.7235	17.7626	5	5	5	23.4	23.4	23.4	32.98	0	16.454	9183300	33	Q93WI0	Rhodanese-like/PpiC domain-containing protein 12		524	Rhodanese-like/PpiC domain-containing protein 12, chloroplastic	AT5G19370	plastid
351	Q9STE8	0.130046	1.09433	16.9764	0.8219	0.428811	0.978159	-5.69592	17.0086	16.7193	17.2229	17.3359	16.6637	17.3795	4	4	4	6	6	6	89.188	0	11.49	3714200	12	Q9STE8	Protein TOC75-3, chloroplastic	TOC75-3	820	Protein TOC75-3, chloroplastic	AT3G46740	plastid
352	Q93ZB6	0.136573	1.09929	17.1812	0.819651	0.430038	0.978159	-5.6977	17.377	16.7466	17.1732	17.2626	16.9126	17.4965	2	2	2	9.1	9.1	9.1	46.254	0.0025974	7.4789	4556000	11	Q93ZB6	Uroporphyrinogen decarboxylase 1, chloroplastic	HEME1	529	Uroporphyrinogen decarboxylase 1, chloroplastic	AT3G14930	plastid
353	O22886	0.111533	1.08038	19.3542	0.816709	0.431647	0.978159	-5.70003	19.557	18.9918	19.5705	19.4992	19.2882	19.6015	16	16	16	63.5	63.5	63.5	43.579	0	110.33	78717000	189	O22886	Uroporphyrinogen decarboxylase 2, chloroplastic	HEME2	197	Uroporphyrinogen decarboxylase 2, chloroplastic	AT2G40490	plastid
354	P21238	0.165158	1.12129	21.1866	0.812976	0.433694	0.978159	-5.70298	21.5853	20.7846	21.3334	21.2413	21.1055	21.4657	29	29	29	65.7	65.7	65.7	62.071	0	323.31	419770000	1025	P21238	Chaperonin 60 subunit alpha 1, chloroplastic	CPN60A1	278	Chaperonin 60 subunit alpha 1, chloroplastic	AT2G28000	plastid
355	O22160	-0.120333	0.919975	22.2594	-0.812505	0.433953	0.978159	-5.70335	22.2496	22.4371	22.2001	22.0397	22.5521	22.0489	10	10	10	48.2	48.2	48.2	23.778	0	323.31	471830000	557	O22160	Thylakoid lumenal 15 kDa protein 1, chloroplastic		192	Thylakoid lumenal 15 kDa protein 1, chloroplastic	AT2G44920	plastid
356	P25857	0.199036	1.14793	23.1959	0.810806	0.434887	0.978159	-5.70468	23.5317	22.6947	23.1216	23.2554	23.0724	23.5615	25	25	21	66.2	66.2	59.1	47.659	0	323.31	753490000	1205	P25857	Glyceraldehyde-3-phosphate dehydrogenase GAPB, chloroplastic	GAPB	289	Glyceraldehyde-3-phosphate dehydrogenase GAPB, chloroplastic	AT1G42970	plastid
357	Q8S9L5	0.118044	1.08526	18.5442	0.808931	0.43592	0.978159	-5.70615	18.9022	18.0731	18.5284	18.6097	18.4596	18.8061	18	18	18	34.2	34.2	34.2	61.733	0	76.829	45785000	176	Q8S9L5	Trigger factor-like protein TIG, Chloroplastic	TIG	488	Trigger factor-like protein TIG, Chloroplastic	AT5G55220	plastid
358	Q04836	0.118488	1.0856	22.3251	0.807023	0.436972	0.978159	-5.70765	22.5878	22.2502	22.4141	22.2788	22.5821	22.5111	10	10	10	40.7	40.7	40.7	35.787	0	323.31	509550000	713	Q04836	31 kDa ribonucleoprotein, chloroplastic	CP31A	384	31 kDa ribonucleoprotein, chloroplastic	AT4G24770	plastid
359	P56756	0.124894	1.09043	19.8237	0.80494	0.438123	0.978159	-5.70927	19.4518	20.0111	19.7789	19.9081	19.6687	19.8347	5	5	5	34.2	34.2	34.2	25.366	0	70.811	37912000	131	P56756	NAD(P)H-quinone oxidoreductase subunit K, chloroplastic	ndhK	327	NAD(P)H-quinone oxidoreductase subunit K, chloroplastic	ATCG00430	plastid
360	P61847	-0.205659	0.867143	19.9899	-0.804497	0.438368	0.978159	-5.70962	20.5476	19.9594	19.5552	19.2197	20.2588	19.8025	2	2	2	28.8	28.8	28.8	6.0612	0.0038265	6.9696	27052000	55	P61847	50S ribosomal protein L32, chloroplastic	rpl32	368	50S ribosomal protein L32, chloroplastic	ATCG01020	plastid
361	P31169	-0.442503	0.735857	16.8821	-0.804151	0.438559	0.978159	-5.70989	18.1685	16.8849	16.6531	16.8747	16.9047	16.6409	1	1	1	21.2	21.2	21.2	6.5512	0.009206	5.0593	2118000	7	P31169	Stress-induced protein KIN2	KIN2	295	Stress-induced protein KIN2	AT5G15970	cytosol
362	Q9LX13	-0.0742144	0.949859	18.6453	-0.802867	0.43927	0.978159	-5.71089	18.7722	18.5795	18.6468	18.4748	18.6612	18.6129	4	4	3	20.1	20.1	16.4	24.123	0	15.599	21125000	88	Q9LX13		T31P16_150	703	(3R)-hydroxymyristoyl-[acyl-carrier-protein] dehydratase	AT5G10160	cytosol
363	Q944G9;F4JUJ5	0.119844	1.08662	23.2276	0.802786	0.439315	0.978159	-5.71095	23.2805	22.9801	23.2981	23.3255	23.1684	23.4336	24	24	17	53	53	47.2	42.987	0	323.31	1415400000	1769	Q944G9;F4JUJ5	Probable fructose-bisphosphate aldolase 2, chloroplastic;Fructose-bisphosphate aldolase	FBA2	540	Fructose-bisphosphate aldolase 2, chloroplastic;Fructose-bisphosphate aldolase	AT4G38970	plastid
364	F4J3M2	-0.160749	0.89456	16.2125	-0.79947	0.441155	0.978159	-5.71353	16.5288	16.5108	16.1282	16.6071	15.9071	16.0348	3	3	3	5.1	5.1	5.1	102.92	0	8.3313	2471900	6	F4J3M2		PTAC3	146	Plastid transcriptionally active 3	AT3G04260	plastid
365	Q9SS82	-0.214491	0.86185	18.8917	-0.797549	0.442223	0.978159	-5.71502	18.9625	19.2954	18.5389	18.5109	19.2701	18.257	9	9	9	34.1	34.1	34.1	29.249	0	34.621	30383000	80	Q9SS82		MZB10.8	817	8-amino-7-oxononanoate synthase	AT3G09050	plastid
366	A0A1P8B5H3;O22773;A0A1P8B5G9	-0.11301	0.924657	24.1597	-0.792935	0.444795	0.978159	-5.71858	24.046	24.5035	24.1441	23.8926	24.4147	23.8137	16	16	16	43.2	43.2	43.2	29.713	0	323.31	1856500000	1207	A0A1P8B5H3;O22773;A0A1P8B5G9	Thylakoid lumenal 16.5 kDa protein, chloroplastic		48	Chloroplast thylakoid lumen protein;Thylakoid lumenal 16.5 kDa protein, chloroplastic;Chloroplast thylakoid lumen protein	AT4G02530	plastid
367	Q9LM74	-0.114163	0.923918	24.6039	-0.790509	0.446151	0.978159	-5.72044	24.6658	24.6639	24.542	24.3094	24.7256	24.4248	2	2	2	7.4	7.4	7.4	47.943	0.002594	7.4781	362320000	20	Q9LM74	Putative F-box protein At1g20795		667	Putative F-box protein At1g20795	AT1G20795	plasma membrane
368	P56795	-0.0820212	0.944733	18.4524	-0.789773	0.446563	0.978159	-5.72101	18.5144	18.5085	18.4469	18.3025	18.4331	18.4903	2	2	2	20.6	20.6	20.6	18.586	0	10.598	9849700	21	P56795	50S ribosomal protein L22, chloroplastic	rpl22	350	50S ribosomal protein L22, chloroplastic	ATCG00810	plastid
369	P56805	-0.197734	0.871919	19.1664	-0.785769	0.448809	0.978159	-5.72407	19.2646	19.0031	19.3792	18.4849	19.3007	19.2162	2	2	2	22.7	22.7	22.7	10.718	0.0038023	6.747	19608000	18	P56805	30S ribosomal protein S15, chloroplastic	rps15	358	30S ribosomal protein S15, chloroplastic	ATCG01120	plastid
370	P59226;A8MRL0;Q9FX60;P59169;Q9FKQ3;Q9LR02;Q9FXI7	-0.382615	0.767046	19.08	-0.78374	0.449949	0.978159	-5.72562	19.1539	20.1053	18.2773	18.4501	19.457	18.2847	3	3	3	19.9	19.9	19.9	15.268	0	10.203	17901000	35	P59226;A8MRL0;Q9FX60;P59169;Q9FKQ3	Histone H3.2;Histone H3-like 1;Histone H3.3;Histone H3-like 5	HTR2;At4g40030;HTR4	362	Histone H3.2;Histone superfamily protein;Histone H3-like 1;Histone H3.3;Histone H3-like 5	AT1G09200; AT3G27360; AT5G10390; AT5G10400; AT5G65360; AT4G40030; AT1G13370; AT4G40040; AT5G10980; AT5G65350; AT1G75600; AT1G19890	nucleus
371	O23053;F4ITR5;O80885	-0.202477	0.869057	16.5463	-0.782816	0.450469	0.978159	-5.72633	16.8089	16.6168	16.2945	16.4709	16.1784	16.3987	2	2	2	4.8	4.8	4.8	47.774	0.0093132	5.167	2708000	5	O23053;F4ITR5;O80885	Probable membrane metalloprotease ARASP2, chloroplastic;Membrane metalloprotease ARASP, chloroplastic	ARASP2;ARASP	200	Probable membrane metalloprotease ARASP2, chloroplastic;Chloroplastic membrane metallo proteases;Membrane metalloprotease ARASP, chloroplastic	AT1G05140; AT2G32480	plastid
372	Q9XI84	-0.146322	0.903551	17.1273	-0.782594	0.450594	0.978159	-5.72649	17.5543	16.955	16.7516	16.8942	16.8297	17.0719	3	3	3	8.7	8.7	8.7	54.611	0	8.858	3923300	4	Q9XI84	[Fructose-bisphosphate aldolase]-lysine N-methyltransferase, chloroplastic	LSMT-L	857	[Fructose-bisphosphate aldolase]-lysine N-methyltransferase, chloroplastic	AT1G14030	plastid
373	P16180	-0.15121	0.900495	20.7375	-0.7814	0.451267	0.978159	-5.7274	21.1879	20.9096	20.5099	20.3764	21.0561	20.4428	4	4	4	30.9	30.9	30.9	16.282	0	54.388	87730000	162	P16180	30S ribosomal protein S17, chloroplastic	RPS17	273	30S ribosomal protein S17, chloroplastic	AT1G79850	plastid
374	Q43316	0.155796	1.11404	19.1894	0.780413	0.451824	0.978159	-5.72815	19.5195	18.633	19.227	19.2753	18.9522	19.5445	11	11	11	36.6	36.6	36.6	41.043	0	214.79	61450000	171	Q43316	Porphobilinogen deaminase, chloroplastic	HEMC	413	Porphobilinogen deaminase, chloroplastic	AT5G08280	plastid
375	A0A178U9N5;P82715	-0.0876198	0.941074	21.3075	-0.777196	0.453641	0.978159	-5.73059	21.3913	21.4398	21.4047	21.0736	21.4948	21.226	10	10	10	44.1	44.1	44.1	35.328	0	323.31	247840000	672	A0A178U9N5;P82715	PsbP domain-containing protein 5, chloroplastic	PPD5	0	PsbP domain protein (Mog1/PsbP/DUF1795-like photosystem II reaction center PsbP family protein);PsbP domain-containing protein 5, chloroplastic	AT5G11450	plastid
376	Q940I2	0.220613	1.16523	19.1964	0.775673	0.454503	0.978159	-5.73174	18.5804	19.4671	19.2692	19.5857	18.8572	19.324	9	9	9	54.3	54.3	54.3	37.04	0	71.349	36232000	106	Q940I2		MED24.18	535	Thioredoxin family protein	AT5G03880	plastid
377	O23614	0.0874483	1.06249	18.515	0.77479	0.455003	0.978159	-5.73241	18.3851	18.4053	18.5406	18.5721	18.5757	18.445	12	12	12	43.7	43.7	43.7	55.762	0	58.909	35538000	177	O23614	Carboxyl-terminal-processing peptidase 2, chloroplastic	CTPA2	208	Carboxyl-terminal-processing peptidase 2, chloroplastic	AT4G17740	plastid
378	Q9FHL4	0.121885	1.08816	17.9165	0.773018	0.456008	0.978159	-5.73374	18.3193	17.9171	18.1078	17.993	18.3225	18.2665	5	5	5	29.1	29.1	29.1	19.824	0	69.507	11660000	42	Q9FHL4		FTRA1	608	At5g23440	AT5G23440	plastid
379	Q9LY74	0.119114	1.08607	17.9338	0.771762	0.456721	0.978159	-5.73469	17.9484	17.9495	17.8369	18.3043	17.6981	18.0566	7	7	7	25.4	25.4	25.4	37.926	0	29.669	17286000	73	Q9LY74	2-methyl-6-phytyl-1,4-hydroquinone methyltransferase, chloroplastic	VTE3	708	2-methyl-6-phytyl-1,4-hydroquinone methyltransferase, chloroplastic	AT3G63410	plastid
380	Q9LYA9	0.153438	1.11222	20.9485	0.76667	0.45962	0.978159	-5.7385	21.2364	20.4993	21.1217	20.8673	20.8667	21.309	16	16	16	55.2	55.2	55.2	43.929	0	323.31	228050000	483	Q9LYA9	Chloroplast stem-loop binding protein of 41 kDa a, chloroplastic	CSP41A	709	Chloroplast stem-loop binding protein of 41 kDa a, chloroplastic	AT3G63140	plastid
381	Q9XFH8	0.0958924	1.06873	20.4103	0.765502	0.460287	0.978159	-5.73937	20.5611	20.1478	20.389	20.3211	20.4	20.5595	5	5	5	32.6	32.6	32.6	19.325	0	78.401	65107000	231	Q9XFH8	Thioredoxin F1, chloroplastic		850	Thioredoxin F1, chloroplastic	AT3G02730	plastid
382	Q07356	0.140433	1.10224	18.9862	0.764885	0.46064	0.978159	-5.73984	18.6609	18.8639	19.0184	19.1183	18.824	18.9567	13	13	13	36.2	36.2	36.2	62.963	0	113.2	52200000	205	Q07356	15-cis-phytoene desaturase, chloroplastic/chromoplastic	PDS	387	15-cis-phytoene desaturase, chloroplastic/chromoplastic	AT4G14210	plastid
383	P46283	0.168608	1.12397	21.6843	0.762273	0.462133	0.978159	-5.74178	22.1286	21.1296	21.6956	21.6979	21.5856	22.0258	19	19	19	51.4	51.4	51.4	42.414	0	323.31	398100000	717	P46283	Sedoheptulose-1,7-bisphosphatase, chloroplastic		310	Sedoheptulose-1,7-bisphosphatase, chloroplastic	AT3G55800	plastid
384	A0A1P8B9P2;O65220	0.123968	1.08973	19.3317	0.761734	0.462441	0.978159	-5.74218	19.3172	19.0938	19.4204	19.5661	19.2017	19.3303	6	6	6	27.2	27.2	27.2	31.385	0	167.33	37709000	142	A0A1P8B9P2;O65220	Peptidyl-prolyl cis-trans isomerase CYP28, chloroplastic	CYP28	56	Peptidylprolyl isomerase;Peptidyl-prolyl cis-trans isomerase CYP28, chloroplastic	AT5G35100	plastid
385	Q9SJI1	-0.111285	0.925763	17.8545	-0.760163	0.463342	0.978159	-5.74335	17.5952	17.9863	17.7605	17.6738	17.6779	17.6289	2	2	2	12.2	12.2	12.2	38.822	0	34.936	6826100	26	Q9SJI1		At2g42750	792	At2g42750/F7D19.25	AT2G42750	plastid
386	F4K180;Q8L7S8	-0.121149	0.919455	17.6427	-0.75874	0.464158	0.978159	-5.7444	18.0827	17.5817	17.5971	17.6126	17.5477	17.7105	7	7	7	12.7	12.7	12.7	70.892	0	20.729	13807000	43	F4K180;Q8L7S8	DEAD-box ATP-dependent RNA helicase 3, chloroplastic	emb1138;RH3	171	RNA helicase;DEAD-box ATP-dependent RNA helicase 3, chloroplastic	AT5G26742	plastid
387	Q9SZD6	0.113651	1.08196	20.0394	0.758527	0.46428	0.978159	-5.74456	20.1141	19.9532	20.1869	20.1524	20.0487	20.0965	27	27	27	43.9	43.9	43.9	103.78	0	299.8	172870000	364	Q9SZD6	Elongation factor Ts	F19B15.90	842	Polyprotein of EF-Ts, chloroplastic	AT4G29060	plastid
388	Q9ZV24	0.16247	1.1192	21.0734	0.758285	0.46442	0.978159	-5.74474	20.956	20.8374	21.4167	21.134	20.8067	21.5167	8	8	8	68.9	68.9	68.9	15.482	0	248.82	64581000	142	Q9ZV24	Outer envelope pore protein 16-1, chloroplastic	OEP161	877	Outer envelope pore protein 16-1, chloroplastic	AT2G28900	plastid
389	A0A1I9LQK7;A0A1I9LQK6;P53780;F4J244	0.133312	1.09681	16.0189	0.757685	0.464764	0.978159	-5.74518	15.8468	15.7976	16.4127	16.4138	15.7181	16.4446	3	3	3	13.2	13.2	13.2	41.928	0	12.621	1446400	5	A0A1I9LQK7;A0A1I9LQK6;P53780;F4J244	Cystathionine beta-lyase, chloroplastic	CBL	8	Cystathionine beta-lyase;Cystathionine beta-lyase;Cystathionine beta-lyase, chloroplastic;Cystathionine beta-lyase	AT3G57050	plastid
390	Q9SUR0;Q9SUQ9;O23267;Q9ZVF3	-0.19682	0.872472	15.9714	-0.756245	0.465592	0.978159	-5.74625	16.8817	16.2049	15.7832	15.7673	16.2902	16.1538	1	1	1	11.9	11.9	11.9	17.518	0.0038119	6.8112	960250	17	Q9SUR0;Q9SUQ9;O23267;Q9ZVF3	MLP-like protein 328	F9D16.140;F9D16.150;dl3070w;MLP328	204	AT4G23670 protein;AT4g23680/F9D16_150;AT4g14060/dl3070w;MLP-like protein 328	AT4G23670; AT4G14060; AT2G01520	cytosol
391	Q9FVR1	0.102569	1.07368	16.0471	0.754394	0.466657	0.978159	-5.74761	16.1769	15.734	16.0996	15.9133	16.0352	16.2568	2	2	2	6.9	6.9	6.9	45.867	0.0094451	5.4263	1490500	2	Q9FVR1		F3C3.6	635	At1g32160/F3C3_6	AT1G32160	plastid
392	Q8LE52	0.126881	1.09193	19.9687	0.751767	0.468172	0.978159	-5.74954	20.3569	19.6024	19.887	19.8038	20.0832	20.1461	14	14	14	61.2	61.2	61.2	28.514	0	97.478	92003000	232	Q8LE52	Glutathione S-transferase DHAR3, chloroplastic	DHAR3	477	Glutathione S-transferase DHAR3, chloroplastic	AT5G16710	plastid
393	Q94K48	-0.109348	0.927007	17.5772	-0.751306	0.468438	0.978159	-5.74988	18.2168	17.4517	17.8525	17.7124	17.6595	17.7606	5	5	5	29	29	29	24.503	0	17.191	7560200	45	Q94K48		At3g62530	563	ARM repeat superfamily protein	AT3G62530	mitochondrion
394	P83483;P83484;Q9C5A9	-0.21696	0.860376	24.4496	-0.749829	0.469292	0.978159	-5.75096	24.9889	24.0354	24.8043	24.4687	24.0917	24.6111	17	16	16	48.4	46.4	46.4	59.67	0	323.31	324440000	249	P83483;P83484;Q9C5A9	ATP synthase subunit beta-1, mitochondrial;ATP synthase subunit beta-2, mitochondrial;ATP synthase subunit beta-3, mitochondrial		375	ATP synthase subunit beta-1, mitochondrial;ATP synthase subunit beta-2, mitochondrial;ATP synthase subunit beta-3, mitochondrial	AT5G08690; AT5G08680	mitochondrion
395	Q9SKX4	-0.137214	0.909274	21.3028	-0.74963	0.469406	0.978159	-5.75111	21.6624	21.3976	21.1296	20.8953	21.5708	21.12	14	14	14	45.4	45.4	45.4	29.363	0	323.31	270440000	552	Q9SKX4	50S ribosomal protein L3-1, chloroplastic	RPL3A	800	50S ribosomal protein L3-1, chloroplastic	AT2G43030	plastid
396	Q9SCY2	0.0843764	1.06023	20.9299	0.749022	0.469758	0.978159	-5.75155	20.7319	21.0063	20.8332	20.8773	20.9015	20.8018	10	10	10	42.8	42.8	42.8	22.039	0	101.41	163880000	289	Q9SCY2	Peptidyl-prolyl cis-trans isomerase FKBP13, chloroplastic	FKBP13	765	Peptidyl-prolyl cis-trans isomerase FKBP13, chloroplastic	AT5G45680	plastid
397	P61841	0.269962	1.20578	19.4714	0.745869	0.471584	0.978159	-5.75386	18.7336	19.9218	19.6239	19.1461	19.8724	19.6672	7	7	7	41.9	41.9	41.9	17.357	0	57.319	59695000	184	P61841	30S ribosomal protein S7, chloroplastic	rps7-A	365	30S ribosomal protein S7, chloroplastic	ATCG00900; ATCG01240	plastid
398	F4JXD5;Q9ZSK4;Q39251;Q9ZSK3;Q39250	-0.150302	0.901062	15.4515	-0.74373	0.472825	0.978159	-5.75541	15.6881	15.1507	15.6642	15.6938	15.1981	15.4272	2	2	2	24.2	24.2	24.2	14.124	0.0093349	5.2454	757400	3	F4JXD5;Q9ZSK4;Q39251;Q9ZSK3;Q39250	Actin-depolymerizing factor 3;Actin-depolymerizing factor 2;Actin-depolymerizing factor 4;Actin-depolymerizing factor 1	ADF3;ADF2;ADF4;ADF1	168	Actin depolymerizing factor 3;Actin-depolymerizing factor 3;Actin-depolymerizing factor 2;Actin-depolymerizing factor 4;Actin-depolymerizing factor 1	AT5G59880; AT3G46000; AT5G59890; AT3G46010	cytosol
399	Q9FWS4	-0.102326	0.93153	20.0119	-0.742009	0.473826	0.978159	-5.75667	20.2789	20.2488	19.8023	19.8961	20.1597	19.8848	6	6	6	47.9	47.9	47.9	16.033	0	137.2	76982000	251	Q9FWS4	50S ribosomal protein L31, chloroplastic	RPL31	637	50S ribosomal protein L31, chloroplastic	AT1G75350	plastid
400	Q9S829	0.145842	1.10638	20.0306	0.739758	0.475136	0.978159	-5.7583	19.4957	20.0891	20.36	20.0473	19.8954	20.1877	4	4	4	39.2	39.2	39.2	17.657	0	188.34	64740000	154	Q9S829	NAD(P)H-quinone oxidoreductase subunit O, chloroplastic	ndhO	755	NAD(P)H-quinone oxidoreductase subunit O, chloroplastic	AT1G74880	plastid
401	Q93ZC5	-0.103867	0.930535	18.1053	-0.739648	0.4752	0.978159	-5.75838	18.1096	18.1641	18.5247	18.1503	18.037	18.2036	4	3	3	16.5	13.4	13.4	27.809	0	10.463	8846100	26	Q93ZC5	Allene oxide cyclase 4, chloroplastic	AOC4	530	Allene oxide cyclase 4, chloroplastic	AT1G13280	plastid
402	A0A1I9LP70;Q6DBN2	-0.105084	0.929751	17.2473	-0.735296	0.47774	0.978159	-5.76152	17.2122	17.383	17.1185	17.0749	17.1475	17.0759	4	1	1	15.2	6.5	6.5	29.717	0.0093458	5.248	2780700	18	A0A1I9LP70;Q6DBN2	Probable plastid-lipid-associated protein 5, chloroplastic	PAP5	5	Plastid-lipid associated protein PAP / fibrillin family protein;Probable plastid-lipid-associated protein 5, chloroplastic	AT3G26080	plastid
403	O81864	-0.111313	0.925745	17.97	-0.731472	0.479978	0.978159	-5.76426	17.9816	18.2915	17.9772	17.926	18.1235	17.8091	3	3	3	22.7	22.7	22.7	24.713	0	15.606	8003500	50	O81864	Peptidyl-prolyl cis-trans isomerase FKBP17-1, chloroplastic	FKBP17-1	247	Peptidyl-prolyl cis-trans isomerase FKBP17-1, chloroplastic	AT4G19830	plastid
404	Q9LY66;F4J296	-0.0878032	0.940954	21.0357	-0.730575	0.480504	0.978159	-5.76491	21.2706	21.3119	21.073	20.798	21.2486	21.1441	12	12	12	39.6	39.6	39.6	37.632	0	323.31	178570000	362	Q9LY66;F4J296	50S ribosomal protein L1, chloroplastic;Ribosomal protein	RPL1;At3g63490	707	50S ribosomal protein L1, chloroplastic;Ribosomal protein	AT3G63490	plastid
405	Q9C5C8;Q84JT6;Q9M0Z6	0.105025	1.07551	18.1123	0.728771	0.481563	0.978159	-5.76619	18.3949	17.6766	18.113	18.0829	18.1617	18.2069	5	5	5	27.7	27.7	27.7	21.968	0	17.917	14647000	66	Q9C5C8	Peptide methionine sulfoxide reductase B2, chloroplastic	MSRB2	582	Peptide methionine sulfoxide reductase B2, chloroplastic	AT4G21860; AT4G21850; AT4G04800	plastid; mitochondrion; extracellular
406	Q9ZUU4	0.100022	1.07179	22.3239	0.728582	0.481675	0.978159	-5.76633	22.5176	22.2045	22.4603	22.2272	22.5998	22.475	11	11	11	57.8	57.8	57.8	30.718	0	323.31	593390000	864	Q9ZUU4	RNA-binding protein CP29B, chloroplastic	CP29B	875	RNA-binding protein CP29B, chloroplastic	AT2G37220	plastid
407	Q42522	0.153259	1.11208	19.2584	0.722429	0.485298	0.978159	-5.77071	19.6353	18.7943	19.3865	19.4744	19.0352	19.6638	13	13	6	39.2	39.2	14	50.141	0	171.17	79900000	298	Q42522	Glutamate-1-semialdehyde 2,1-aminomutase 2, chloroplastic	GSA2	408	Glutamate-1-semialdehyde 2,1-aminomutase 2, chloroplastic	AT3G48730	plastid
408	Q8LDL0	-0.156356	0.897289	19.2364	-0.721655	0.485755	0.978159	-5.77125	19.3288	20.032	19.2316	18.9934	19.5721	19.3463	4	4	4	25.5	25.5	25.5	26.081	0	91.905	32632000	96	Q8LDL0	Protein HHL1, chloroplastic	HHL1	473	Protein HHL1, chloroplastic	AT1G67700	plastid
409	Q9FI56;P42762	0.133863	1.09723	20.0307	0.719751	0.48688	0.978159	-5.7726	20.4384	19.623	20.112	20.1146	19.924	20.2708	48	48	20	63.2	63.2	28.7	103.45	0	323.31	309330000	934	Q9FI56	Chaperone protein ClpC1, chloroplastic	CLPC1	610	Chaperone protein ClpC1, chloroplastic	AT5G50920; AT5G51070	plastid
410	Q9FEC1	-0.0805136	0.945721	21.6792	-0.717411	0.488265	0.978159	-5.77425	21.683	21.701	21.6604	21.5071	21.5778	21.4423	8	8	8	57.6	57.6	57.6	18.665	0	285.78	217360000	373	Q9FEC1		T15K4.5	599	Light-harvesting complex-like protein OHP2, chloroplastic	AT1G34000	plastid
411	F4I032;F4I033;P57720	0.284333	1.21785	15.6647	0.717186	0.488399	0.978159	-5.77441	15.7146	15.2452	16.0532	15.9589	15.7665	16.0911	2	2	2	6.8	6.8	6.8	41.066	0.0060533	5.7414	453130	2	F4I032;F4I033;P57720	Chorismate synthase;Chorismate synthase, chloroplastic	EMB1144	117	Chorismate synthase;Chorismate synthase;Chorismate synthase, chloroplastic	AT1G48850	plastid
412	Q9LSC1	0.190883	1.14146	16.1947	0.717085	0.488459	0.978159	-5.77448	15.9974	16.1498	15.8588	16.8295	16.0029	15.7166	2	2	2	22.7	22.7	22.7	15.01	0.0094007	5.3566	2330700	3	Q9LSC1		At3g15900	682	At3g15900	AT3G15900	plastid
413	Q9LIK0	0.142405	1.10374	17.0988	0.716523	0.488792	0.978159	-5.77487	16.9903	16.6976	17.3571	17.3484	16.7056	17.4307	8	8	8	22.5	22.5	22.5	65.13	0	25.325	9902000	29	Q9LIK0	Plastidial pyruvate kinase 1, chloroplastic	PKP1	656	Plastidial pyruvate kinase 1, chloroplastic	AT3G22960	plastid
414	Q9SSA5	-0.0997483	0.933196	22.9783	-0.716301	0.488924	0.978159	-5.77503	23.0058	23.1904	23.0611	22.819	23.2708	22.8153	24	24	24	61.3	61.3	61.3	47.981	0	323.31	1559900000	2240	Q9SSA5	Peptidyl-prolyl cis-trans isomerase CYP38, chloroplastic	CYP38	818	Peptidyl-prolyl cis-trans isomerase CYP38, chloroplastic	AT3G01480	plastid
415	P56771	0.0976465	1.07003	24.1869	0.715998	0.489103	0.978159	-5.77524	23.7514	24.461	23.9402	24.4068	24.1717	23.9132	23	23	23	61.6	61.6	61.6	35.356	0	323.31	2216500000	1714	P56771	Cytochrome f	petA	337	Cytochrome f	ATCG00540	plastid
416	Q94A41	0.176984	1.13052	16.5653	0.714813	0.489807	0.978159	-5.77607	16.9309	16.3475	16.2178	16.8343	16.1931	16.8544	3	3	3	4.7	4.7	4.7	99.841	0	13.281	3653100	19	Q94A41	Alpha-amylase 3, chloroplastic	AMY3	547	Alpha-amylase 3, chloroplastic	AT1G69830	plastid
417	Q9SF45	-0.106241	0.929006	17.7793	-0.714488	0.49	0.978159	-5.7763	17.6431	17.8854	17.9541	17.7179	17.764	17.5858	16	16	15	42.1	42.1	40.7	52.258	0	67.857	30797000	126	Q9SF45		F11F8_15	773	FAD/NAD(P)-binding oxidoreductase family protein	AT3G09580	plastid
418	F4JF21	-0.0841661	0.94333	17.6125	-0.714444	0.490026	0.978159	-5.77633	17.8908	17.4538	17.5179	17.5947	17.5471	17.4857	4	4	4	9	9	9	78.813	0	12.62	9211300	29	F4JF21		PDE312	152	Protein PLASTID TRANSCRIPTIONALLY ACTIVE 10	AT3G48500	plastid
419	Q9SJ89	-0.0874415	0.94119	18.0428	-0.713741	0.490443	0.978159	-5.77683	18.3774	17.8507	18.125	18.0082	17.8438	18.1563	3	3	3	25.3	25.3	25.3	16.434	0	19.119	10294000	39	Q9SJ89	Ferredoxin-thioredoxin reductase catalytic chain, chloroplastic	FTRC	790	Ferredoxin-thioredoxin reductase catalytic chain, chloroplastic	AT2G04700	plastid
420	Q9SUI7	-0.0759473	0.948719	25.5427	-0.712557	0.491147	0.978159	-5.77766	25.2012	26.0752	25.6343	25.7001	25.4935	25.4843	7	7	3	60	60	21.4	15.216	0	323.31	1602600000	636	Q9SUI7	Photosystem I reaction center subunit VI-1, chloroplastic	PSAH1	827	Photosystem I reaction center subunit VI-1, chloroplastic	AT3G16140	plastid
421	Q9FEA2	0.107911	1.07767	17.037	0.711323	0.491881	0.978159	-5.77852	17.5973	16.6878	17.2098	17.2085	17.1746	17.4439	2	2	2	4.4	4.4	4.4	63.465	0	11.128	4444000	21	Q9FEA2	Glutamate--tRNA ligase, chloroplastic/mitochondrial		598	Glutamate--tRNA ligase, chloroplastic/mitochondrial	AT5G64050	plastid,mitochondrion
422	P17745	0.131735	1.09561	22.2407	0.711041	0.492049	0.978159	-5.77872	22.4904	21.9169	22.4944	22.4007	22.2162	22.6115	21	21	21	60.5	60.5	60.5	51.63	0	323.31	716680000	1429	P17745	Elongation factor Tu, chloroplastic	TUFA	275	Elongation factor Tu, chloroplastic	AT4G20360	plastid
423	Q8W1B3	-0.152293	0.899819	15.7182	-0.710392	0.492435	0.978159	-5.77917	16.254	15.6372	15.7756	15.6027	15.5269	16.1752	2	2	2	20.1	20.1	20.1	17.618	0.00927	5.1086	1247100	3	Q8W1B3		PRIP	510	At4g21445	AT4G21445	cytosol; plastid
424	Q9S714	-0.122062	0.918873	24.8884	-0.704501	0.495952	0.978159	-5.78326	24.834	25.3212	24.6967	24.6411	25.1147	24.4569	10	6	6	55.9	50.3	50.3	15.189	0	323.31	1527400000	688	Q9S714	Photosystem I reaction center subunit IV B, chloroplastic	PSAE2	745	Photosystem I reaction center subunit IV B, chloroplastic	AT2G20260	plastid
425	Q8L606;Q9LFG3	-0.102942	0.931132	18.2198	-0.703711	0.496425	0.978159	-5.78381	18.736	17.9301	18.2833	18.2372	18.0707	18.1335	5	5	5	18.2	18.2	18.2	38.664	0	21.808	9677400	50	Q8L606;Q9LFG3		At3g53560;F4P12_260	461	Tetratricopeptide repeat (TPR)-like superfamily protein;Tetratricopeptide repeat (TPR)-like superfamily protein	AT3G53560	plastid
426	Q94BS2	-0.10839	0.927622	21.8168	-0.702844	0.496944	0.978159	-5.78441	21.9055	22.1848	21.7959	21.4621	22.1056	21.5675	19	19	19	54.9	54.9	54.9	37.41	0	323.31	376510000	753	Q94BS2		ZKT	555	Protein MET1, chloroplastic	AT1G55480	plastid
427	Q9SU88	-0.0975489	0.93462	17.6277	-0.702327	0.497253	0.978159	-5.78477	17.82	17.5518	17.6281	17.4976	17.7719	17.4646	4	4	4	16.4	16.4	16.4	35.373	0	20.967	9815300	47	Q9SU88		T16L4.100	824	S-adenosyl-L-methionine-dependent methyltransferases superfamily protein	AT4G29590	plastid
428	Q9SIE7	-0.12705	0.915702	19.8734	-0.701831	0.497551	0.978159	-5.78511	20.0532	19.4811	20.0639	19.6971	19.7377	19.6725	4	4	3	24.6	24.6	19.1	20.129	0	31.342	27204000	85	Q9SIE7		At2g22170	783	PLAT domain-containing protein 2	AT2G22170	extracellular
429	P25873	-0.10576	0.929315	21.1262	-0.701716	0.49762	0.978159	-5.78519	21.4986	21.1401	20.9314	20.8306	21.2624	20.9525	12	12	12	38.6	38.6	38.6	29.707	0	323.31	172530000	472	P25873	50S ribosomal protein L15, chloroplastic	RPL15	291	50S ribosomal protein L15, chloroplastic	AT3G25920	plastid
430	O64835	-0.0934565	0.937274	21.2889	-0.695285	0.501484	0.978159	-5.78961	21.0024	21.4593	21.212	21.0324	21.2421	20.8509	10	10	10	45.5	45.5	45.5	17.078	0	219.29	218430000	222	O64835		YCF37	227	At2g23670/F26B6.32	AT2G23670	plastid
431	Q94A32	0.161029	1.11808	17.3316	0.693066	0.502822	0.978159	-5.79112	17.5484	17.3608	17.3494	18.1066	17.3468	17.2278	1	1	1	8.3	8.3	8.3	24.767	0	21.664	2997700	21	Q94A32	Protein FATTY ACID EXPORT 2, chloroplastic	FAX2	546	Protein FATTY ACID EXPORT 2, chloroplastic	AT3G43520	plastid
432	F4K280	0.700805	1.62541	17.3062	0.692439	0.5032	0.978159	-5.79155	18.5093	14.881	18.9691	18.8685	16.2532	18.7877	2	2	2	4	4	4	55.18	0.0091848	5.0572	3614600	6	F4K280		At5g67050	173	Alpha/beta-Hydrolases superfamily protein	AT5G67050	vacuole
433	P22953;F4KCE5;Q9C7X7;Q9S9N1;O65719;Q9LHA8;P22954	0.317972	1.24658	15.94	0.688989	0.505285	0.978159	-5.7939	14.9376	14.9597	16.4992	16.0702	15.1391	16.2253	2	2	2	6.9	6.9	6.9	71.357	0	8.8421	1958100	11	P22953;F4KCE5;Q9C7X7;Q9S9N1;O65719;Q9LHA8;P22954	Probable mediator of RNA polymerase II transcription subunit 37e;Heat shock 70 kDa protein 18;Heat shock 70 kDa protein 5;Heat shock 70 kDa protein 3;Probable mediator of RNA polymerase II transcription subunit 37c	MED37E;HSC70-1;HSP70-18;HSP70-5;HSP70-3;MED37C;MED37D	281	Heat shock 70 kDa protein 1;Heat shock cognate protein 70-1;Heat shock 70 kDa protein 18;Heat shock 70 kDa protein 5;Heat shock 70 kDa protein 3;Heat shock 70 kDa protein 4;Heat shock 70 kDa protein 2	AT5G02500; AT1G56410; AT1G16030; AT3G09440; AT3G12580; AT5G02490	cytosol; plastid
434	O82299	-0.10539	0.929553	20.1875	-0.688868	0.505358	0.978159	-5.79398	20.6086	20.1136	20.3015	19.9264	20.2559	20.4074	7	7	7	35.1	35.1	35.1	33.785	0	140.44	74098000	166	O82299			254	Putative chloroplast RNA binding protein	AT2G35410	plastid
435	A0A1P8BAU8;Q9FF91	0.101278	1.07272	16.7208	0.686892	0.506555	0.978159	-5.79532	16.6893	16.7521	16.6234	17.0709	16.682	16.7165	7	7	7	10.5	10.5	10.5	90.749	0	19.745	6194400	11	A0A1P8BAU8;Q9FF91		At5g23890	58	GPI-anchored adhesin-like protein;GPI-anchored adhesin-like protein	AT5G23890	plastid
436	Q9LDY5	-0.0757129	0.948873	19.7392	-0.686529	0.506774	0.978159	-5.79556	19.5791	19.9433	19.8753	19.71	19.6867	19.5835	7	7	7	27.9	27.9	27.9	26.529	0	137.56	60780000	111	Q9LDY5	Peptidyl-prolyl cis-trans isomerase FKBP17-2, chloroplastic	FKBP17-2	645	Peptidyl-prolyl cis-trans isomerase FKBP17-2, chloroplastic	AT1G18170	plastid
437	A0A1I9LS34;Q94JQ4	-0.0990311	0.93366	19.8801	-0.686365	0.506874	0.978159	-5.79568	20.0895	19.7613	19.9826	19.5536	19.8258	19.9449	9	9	9	38.8	38.8	38.8	27.8	0	323.31	121440000	352	A0A1I9LS34;Q94JQ4	Reactive Intermediate Deaminase A, chloroplastic	RIDA	13	Endoribonuclease L-PSP family protein;Reactive Intermediate Deaminase A, chloroplastic	AT3G20390	plastid
438	A0A1P8BAQ0;F4JX83;P81760	-0.0720695	0.951272	23.3012	-0.686138	0.507011	0.978159	-5.79583	23.1848	23.257	23.2519	23.1192	23.3604	23.0729	13	13	13	56.4	56.4	56.4	28.254	0	323.31	817510000	1191	A0A1P8BAQ0;F4JX83;P81760	Thylakoid lumenal 17.4 kDa protein, chloroplastic	At5g53490	57	Tetratricopeptide repeat (TPR)-like superfamily protein;Tetratricopeptide repeat (TPR)-like superfamily protein;Thylakoid lumenal 17.4 kDa protein, chloroplastic	AT5G53490	plastid
439	Q9ZW85;F4IQ61	0.0756806	1.05386	19.25	0.685949	0.507126	0.978159	-5.79596	19.4481	19.0848	19.3923	19.4516	19.2695	19.3793	7	7	5	35.9	35.9	24.3	26.79	0	77.012	27504000	99	Q9ZW85;F4IQ61	3-isopropylmalate dehydratase small subunit 3	At2g43090	882	3-isopropylmalate dehydratase small subunit 1;Aconitase/3-isopropylmalate dehydratase protein	AT2G43090	plastid
440	A0A1I9LS90;Q39195	-0.163942	0.892583	23.8794	-0.683579	0.508564	0.978159	-5.79756	23.951	23.5962	23.6463	23.6573	23.6604	23.4538	2	2	2	9.1	9.1	9.1	15.633	0	84.822	402240000	353	A0A1I9LS90;Q39195	Photosystem II 5 kDa protein, chloroplastic	PSBT	14	Photosystem II subunit T;Photosystem II 5 kDa protein, chloroplastic	AT3G21055	plastid
441	Q9LD43	0.0909297	1.06506	18.9151	0.680839	0.51023	0.978159	-5.7994	19.2732	18.5805	18.9112	19.0222	18.8386	19.0459	17	17	17	28.7	28.7	28.7	85.305	0	73.015	51646000	182	Q9LD43	Acetyl-coenzyme A carboxylase carboxyl transferase subunit alpha, chloroplastic	CAC3	643	Acetyl-coenzyme A carboxylase carboxyl transferase subunit alpha, chloroplastic	AT2G38040	plastid
442	P33207	0.0909666	1.06508	18.3455	0.680487	0.510444	0.978159	-5.79963	18.1917	18.3762	18.4419	18.381	18.3569	18.524	8	8	8	39.2	39.2	39.2	33.548	0	187.57	33964000	162	P33207	3-oxoacyl-[acyl-carrier-protein] reductase, chloroplastic		296	3-oxoacyl-[acyl-carrier-protein] reductase, chloroplastic	AT1G24360	plastid
443	Q8GY91	0.118427	1.08555	18.6299	0.671588	0.515879	0.986341	-5.80557	18.4005	18.7565	18.6223	18.7111	18.9613	18.5065	1	1	1	5.5	5.5	5.5	36.239	0	17.146	7281100	31	Q8GY91	Putative L-ascorbate peroxidase 6	APX6	447	Putative L-ascorbate peroxidase 6	AT4G32320	cytosol
444	P21240	0.14527	1.10594	20.5985	0.668998	0.517467	0.987149	-5.80728	20.8311	20.1245	20.7665	20.743	20.3596	20.9219	28	28	5	55.7	55.7	12.3	63.808	0	323.31	353340000	1005	P21240	Chaperonin 60 subunit beta 1, chloroplastic	CPN60B1	279	Chaperonin 60 subunit beta 1, chloroplastic	AT1G55490	plastid
445	Q9LRR9;Q2V3V9;A8MS37;B3H4B8	-0.152535	0.899668	18.8298	-0.664114	0.520469	0.987794	-5.8105	19.4041	18.6049	19.2749	19.1128	18.5589	19.0727	11	11	2	45.5	45.5	4.9	40.341	0	66.651	39576000	158	Q9LRR9;Q2V3V9;A8MS37;B3H4B8	Peroxisomal (S)-2-hydroxy-acid oxidase GLO1	GLO1;At3g14420	677	(S)-2-hydroxy-acid oxidase GLO1;(S)-2-hydroxy-acid oxidase;(S)-2-hydroxy-acid oxidase;(S)-2-hydroxy-acid oxidase	AT3G14420	peroxisome
446	Q9FUZ2	-0.0911484	0.938775	17.9464	-0.663487	0.520855	0.987794	-5.81091	18.4433	17.8355	17.96	17.9206	17.9381	18.0326	5	5	5	22.7	22.7	22.7	30.61	0	20.601	13043000	58	Q9FUZ2	Peptide deformylase 1B, chloroplastic/mitochondrial	PDF1B	634	Peptide deformylase 1B, chloroplastic/mitochondrial	AT5G14660	plastid
447	Q501F7	-0.100121	0.932955	16.9917	-0.661852	0.521863	0.987794	-5.81198	17.2752	16.6835	17.3983	17.1803	16.7955	17.0131	3	3	2	15.2	15.2	9.5	36.306	0	10.213	4157100	21	Q501F7		At1g21440	415	At1g21440	AT1G21440	plastid
448	Q9SHR7	0.0969193	1.06949	26.8813	0.660774	0.522528	0.987794	-5.81269	26.5663	27.1139	26.9673	27.0756	27.0121	26.6396	15	8	1	67.9	51.3	10.9	28.649	0	323.31	5876100000	2410	Q9SHR7		LHCB2.1	780	Chlorophyll a-b binding protein 2.1, chloroplastic	AT2G05100	plastid
449	Q9LPM3	-0.153869	0.898836	17.8868	-0.657699	0.524428	0.987794	-5.81469	18.0426	18.1353	17.6739	18.0313	17.987	17.4296	1	1	1	9.1	9.1	9.1	23.273	0.004914	6.0515	4196100	12	Q9LPM3		F2J10.10	670	F2J10.10 protein	AT1G50020	plastid
450	Q8L7S9	0.0938802	1.06724	18.7116	0.654963	0.526122	0.987794	-5.81647	19.2149	18.4266	18.5559	18.7949	18.8033	18.8575	4	4	4	25.1	25.1	25.1	18.592	0	18.323	18602000	62	Q8L7S9	Thioredoxin Y2, chloroplastic		463	Thioredoxin Y2, chloroplastic	AT1G43560	plastid
451	Q9LJG3;A0A1I9LQL1	0.218074	1.16318	23.2295	0.650682	0.528779	0.987794	-5.81923	23.1961	23.0253	23.3065	23.7549	22.9995	23.4051	16	16	16	55.1	55.1	55.1	44.06	0	323.31	1276200000	1353	Q9LJG3;A0A1I9LQL1	GDSL esterase/lipase ESM1	ESM1	659	GDSL esterase/lipase ESM1;GDSL-like lipase/acylhydrolase superfamily protein	AT3G14210	vacuole
452	Q93YN0	-0.142655	0.90585	17.6877	-0.648119	0.530373	0.987794	-5.82088	17.6945	17.8903	17.6112	17.569	17.909	17.2419	2	2	2	23.5	23.5	23.5	20.842	0	10.971	3735200	11	Q93YN0	Protein disulfide-isomerase SCO2	SCO2	526	Protein disulfide-isomerase SCO2	AT3G19220	mitochondrion
453	P59259;A8MRV1	-0.247447	0.842386	19.9307	-0.646977	0.531084	0.987794	-5.82161	19.5299	20.821	19.4981	19.1779	20.2142	19.5231	5	5	5	43.7	43.7	43.7	11.409	0	29.219	38625000	46	P59259;A8MRV1	Histone H4	At1g07660	363	Histone H4;Histone H4	AT1G07660; AT1G07820; AT2G28740; AT3G45930; AT3G46320; AT3G53730; AT5G59690; AT5G59970	nucleus
454	Q9M1X2	0.0790282	1.05631	17.5086	0.644926	0.532363	0.987794	-5.82292	17.4025	17.4307	17.7658	17.6376	17.5753	17.6154	4	4	4	14.3	14.3	14.3	30.394	0	14.159	7946800	15	Q9M1X2	Fatty-acid-binding protein 1	FAP1	722	Fatty-acid-binding protein 1	AT3G63170	plastid
455	F4JV86;Q9SVI9	-0.0974679	0.934672	17.5479	-0.644611	0.53256	0.987794	-5.82312	17.68	17.8013	17.755	17.3607	17.8044	17.7271	2	2	2	15	15	15	31.562	0.0013263	7.8293	3804600	14	F4JV86;Q9SVI9		At4g39040;F19H22.140	167	RNA-binding CRS1 / YhbY (CRM) domain protein;At4g39040	AT4G39040	plastid
456	O49513;Q9LNW1;Q9FIF9;Q96283;Q1PEX3	-0.128046	0.91507	17.9585	-0.643012	0.533558	0.987794	-5.82414	18.1628	17.6196	18.0033	17.9892	17.6054	17.7412	2	2	1	9.7	9.7	5.1	24.33	0	8.2265	8677600	30	O49513;Q9LNW1;Q9FIF9;Q96283;Q1PEX3	Ras-related protein RABA1e;Ras-related protein RABA2b;Ras-related protein RABA2d;Ras-related protein RABA2c;Ras-related protein RABA1h	RABA1E;RABA2B;RABA2D;RABA2C;RABA1H	219	Ras-related protein RABA1e;Ras-related protein RABA2b;Ras-related protein RABA2d;Ras-related protein RABA2c;Ras-related protein RABA1h	AT4G18430; AT1G07410; AT5G59150; AT3G46830; AT2G33870	cytosol, golgi, plasma membrane
457	P25702;F4HWZ6	0.134846	1.09798	20.7219	0.639116	0.535995	0.987794	-5.82662	20.6779	20.6336	21.3173	20.6436	20.8461	21.3209	2	2	1	26.5	26.5	15.4	14.65	0	170.3	48235000	104	P25702;F4HWZ6	Acyl carrier protein 3, chloroplastic	ACP3	285	Acyl carrier protein 3, chloroplastic;Acyl carrier protein 3	AT1G54630	plastid
458	Q9SKY2;O48852	0.148744	1.1086	16.5549	0.639072	0.536023	0.987794	-5.82665	16.3128	16.5074	16.6672	16.8369	16.4146	16.7551	3	3	3	32.4	32.4	32.4	16.329	0.0013038	7.5275	2264300	5	Q9SKY2;O48852		PTAC18;At2g32650	215	Plastid transcriptionally active 18;At2g32650	AT2G32180; AT2G32650	plastid
459	Q9C8M2	0.0632528	1.04482	17.8242	0.637568	0.536966	0.987794	-5.8276	17.9873	17.7213	17.6902	17.7662	17.8873	17.8717	3	3	3	18.8	18.8	18.8	22.607	0.0013123	7.6255	6756400	7	Q9C8M2	Peptide methionine sulfoxide reductase B1, chloroplastic	MSRB1	589	Peptide methionine sulfoxide reductase B1, chloroplastic	AT1G53670	plastid
460	Q8L475	-0.116291	0.922557	17.0855	-0.635868	0.538033	0.987794	-5.82867	17.2683	17.233	17.0067	17.1728	17.2176	16.6836	4	4	4	20	20	20	41.058	0	15.084	6986900	18	Q8L475		At1g74640	457	Alpha/beta-Hydrolases superfamily protein	AT1G74640	plastid
461	P56762	-0.0851975	0.942655	17.5518	-0.63433	0.538998	0.987794	-5.82964	17.6388	17.4827	17.6559	17.6181	17.2155	17.6514	3	3	3	9.7	9.7	9.7	38.137	0	9.7996	5662400	14	P56762	DNA-directed RNA polymerase subunit alpha	rpoA	333	DNA-directed RNA polymerase subunit alpha	ATCG00740	plastid
462	F4KDA6	-0.176193	0.885036	17.7255	-0.62853	0.542651	0.987794	-5.83327	17.3531	18.3005	17.4327	17.4644	17.7945	17.215	6	6	6	21.6	21.6	21.6	20.213	0	35.156	17234000	126	F4KDA6	Protein LOW PSII ACCUMULATION 2, chloroplastic	LPA2	180	Protein LOW PSII ACCUMULATION 2, chloroplastic	AT5G51545	plastid
463	Q9LTR8	0.153802	1.1125	17.6147	0.628017	0.542974	0.987794	-5.83359	18.6573	17.2838	17.5722	17.8777	18.0815	18.0249	2	2	2	10.7	10.7	10.7	22.247	0.0037879	6.6952	4551100	6	Q9LTR8		At5g57040	685	At5g57040	AT5G57040	plastid
464	F4JTH0;B9DG21;P46248;P46644	0.104012	1.07476	18.4772	0.624875	0.544959	0.987794	-5.83555	18.6657	17.9875	18.6479	18.6088	18.1917	18.8095	15	15	15	40	40	40	49.324	0	100.25	51120000	178	F4JTH0;B9DG21;P46248	Aspartate aminotransferase;Aspartate aminotransferase, chloroplastic	ASP5	84	Aspartate aminotransferase;Aspartate aminotransferase;Aspartate aminotransferase, chloroplastic	AT4G31990; AT5G11520	plastid; peroxisome
465	A0A1P8B6D0;Q9SUI4	0.138338	1.10064	22.6282	0.622265	0.546611	0.987794	-5.83716	21.9457	22.7378	22.6099	22.9351	22.4201	22.3328	8	8	8	33.8	33.8	33.8	30.441	0	323.31	429970000	359	A0A1P8B6D0;Q9SUI4	Photosystem I reaction center subunit XI, chloroplastic	PSAL	50	PSI subunit V;Photosystem I reaction center subunit XI, chloroplastic	AT4G12800	plastid
466	Q9LZ23;F4JXP5	0.0778063	1.05541	18.2744	0.620708	0.547598	0.987794	-5.83812	18.5078	17.938	18.3306	18.1346	18.3335	18.3902	8	8	8	34.6	34.6	34.6	33.242	0	32.653	26398000	93	Q9LZ23;F4JXP5	ACT domain-containing protein ACR12	ACR12;At5g04740	715	ACT domain-containing protein ACR12;ACT domain-containing protein	AT5G04740	plastid
[truncated: 381 more rows]

## Sheet: pgr5-cas1 vs Col0
Protein group	Protein IDs	log2 (Ratio pgr5-cas1/wt)	Ratio pgr5-cas1/wt	AveExpr	t	P-Value	adj P-Val	B	LFQ intensity pgr5-cas9-1.1	LFQ intensity pgr5-cas9-1.2	LFQ intensity pgr5-cas9-1.3	LFQ intensity col0.1	LFQ intensity col0.2	LFQ intensity col0.3	Peptides	Razor unique peptides	Unique peptides	Sequence coverage	Unique razor sequence coverage	Unique sequence coverage	Mol weight kDa.	Q.value	Score	Intensity	MS/MS count	Majority protein IDs	Protein names	Gene names	id	Fasta headers	AGI code	location consensus
[truncated: 847 more rows]

[truncated: 2 more sheets: pgr5-cas2 vs Col0, GO analysis]
