# Supplementary material for: Commonalities and specialties in photosynthetic functions of PROTON GRADIENT REGULATION5 variants in Arabidopsis
Source: Plant Physiol. 2022 Aug 10;190(3):1866–82. doi: 10.1093/plphys/kiac362 (PMC9614465; doi:10.1093/plphys/kiac362)
Supplement: kiac362_Supplementary_Data [file kiac362_supplementary_data.zip › Supplemental Table S5.xlsx]

## Sheet: SNP_final
Supplemental Table S5. List of SNPs found in pgr5-1 but not in Col-5 or Col-0.
	Gene	Description	SUBA4 Location Consensus	Position	ATG number	Nucletoide change	AA Change	Effect	Ref Depth	Alt Depth	Allele Freq	Also in Col-5	Also in Col-0
1	AT1G07840	Sas10/Utp3/C1D family	nucleus	exonic	AT1G07840	A/G	V/M	NON_SYNONYMOUS_CODING	0	72	1	No	No
2	AT1G09250	Basic helix-loop-helix (bHLH) DNA-binding superfamily protein	nucleus	exonic	AT1G09250	A/G	A/T	NON_SYNONYMOUS_CODING	0	54	1	No	No
3	AT1G09510	NAD(P)-binding Rossmann-fold superfamily protein	endoplasmic reticulum,cytosol	exonic	AT1G09510	A/G	G/D	NON_SYNONYMOUS_CODING	0	55	1	No	No
4	AT1G27720	TBP-associated factor 4B	nucleus	exonic	AT1G27720	A/G	S/F	NON_SYNONYMOUS_CODING	0	69	1	No	No
5	AT1G27752	Ubiquitin system component Cue protein	nucleus	exonic	AT1G27752	A/G	S/N	NON_SYNONYMOUS_CODING	0	60	1	No	No
6	AT1G27850	RUN/FYVE domain protein	nucleus	exonic	AT1G27850	C/G	A/P	NON_SYNONYMOUS_CODING	0	54	1	No	No
7	AT1G65970	Thioredoxin-dependent peroxidase 2	cytosol	exonic	AT1G65970	C/A	Y/D	NON_SYNONYMOUS_CODING	0	18	1	No	No
8	AT1G78810	Uncharacterized protein	nucleus	exonic	AT1G78810	A/G	S/F	NON_SYNONYMOUS_CODING	0	41	1	No	No
9	AT2G03480	QUASIMODO2 LIKE 2	golgi	exonic	AT2G03480	T/C	L/F	NON_SYNONYMOUS_CODING	0	68	1	No	No
10	AT2G05620	Proton gradient regulation 5	plastid	exonic	AT2G05620	T/C	G/S	NON_SYNONYMOUS_CODING	0	50	1	No	No
11	AT2G07050	Cycloartenol synthase 1	golgi	exonic	AT2G07050	T/C	T/M	NON_SYNONYMOUS_CODING	0	64	1	No	No
12	AT2G11015	Protein of unknown function (DUF3287)	cytosol	exonic	AT2G11015	T/C	T/M	NON_SYNONYMOUS_CODING	0	43	1	No	No
13	AT2G15900	Phox-associated domain	plasma membrane	exonic	Exon_2_6927390_6927489	T/C	P/L	NON_SYNONYMOUS_CODING	0	64	1	No	No
14	AT2G16900	Arabidopsis phospholipase-like protein (PEARLI 4) family	nucleus	exonic	AT2G16900	T/C	G/D	NON_SYNONYMOUS_CODING	0	62	1	No	No
15	AT2G17110	Protein of unknown function (DUF630 and DUF632)	nucleus	exonic	AT2G17110	T/C	G/D	NON_SYNONYMOUS_CODING	0	58	1	No	No
16	AT2G17240	Arginine/serine-rich-like splicing factor CGL20A	plastid	exonic	AT2G17240	T/C	P/L	NON_SYNONYMOUS_CODING	1	70	0.985915	No	No
17	AT2G17930	Phosphatidylinositol 3- and 4-kinase family protein with FAT domain	golgi	exonic	AT2G17930	T/C	R/K	NON_SYNONYMOUS_CODING	0	75	1	No	No
18	AT2G17970	2-oxoglutarate (2OG) and Fe(II)-dependent oxygenase superfamily protein	nucleus	splicing	AT2G17970	T/C	-	INTRON	0	61	1	No	No
19	AT2G18960	H(+)-ATPase 1	plasma membrane	exonic	AT2G18960	T/C	L/F	NON_SYNONYMOUS_CODING	0	70	1	No	No
20	AT2G21610	Pectinesterase 11	extracellular	exonic	AT2G21610	T/C	G/E	NON_SYNONYMOUS_CODING	0	43	1	No	No
21	AT2G22500	Uncoupling protein 5	mitochondrion	exonic	AT2G22500	T/C	G/E	NON_SYNONYMOUS_CODING	0	58	1	No	No
22	AT2G22590	UDP-Glycosyltransferase superfamily protein	cytosol	exonic	AT2G22590	T/C	R/W	NON_SYNONYMOUS_CODING	0	58	1	No	No
23	AT3G02050	K+ uptake transporter 3 (KUP3)	vacuole	exonic	AT3G02050	A/G	R/K	NON_SYNONYMOUS_CODING	0	45	1	No	No
24	AT3G04000	NAD(P)-binding Rossmann-fold superfamily protein	plastid	exonic	Exon_3_1035500_1035906	A/G	A/T	NON_SYNONYMOUS_CODING	0	49	1	No	No
25	AT3G05610	Plant invertase/pectin methylesterase inhibitor superfamily	extracellular	exonic	AT3G05610	A/G	A/V	NON_SYNONYMOUS_CODING	0	51	1	No	No
26	AT3G07690	6-phosphogluconate dehydrogenase family protein	cytosol	exonic	AT3G07690	A/G	W/*	STOP_GAINED	0	53	1	No	No
27	AT3G10040	Sequence-specific DNA binding transcription factors	nucleus	exonic	AT3G10040	A/G	P/S	NON_SYNONYMOUS_CODING	0	59	1	No	No
28	AT3G10480	NAC domain containing protein 50	nucleus	exonic	AT3G10480	A/G	G/E	NON_SYNONYMOUS_CODING	0	61	1	No	No
29	AT3G12810	SNF2 domain-containing protein / helicase domain-containing protein	nucleus	exonic	AT3G12810	A/G	D/N	NON_SYNONYMOUS_CODING	0	71	1	No	No
30	AT3G13670	Protein kinase family protein	cytosol	exonic	AT3G13670	A/G	S/N	NON_SYNONYMOUS_CODING	0	63	1	No	No
31	AT3G16460	Mannose-binding lectin superfamily protein	cytosol	exonic	AT3G16460	A/G	G/D	NON_SYNONYMOUS_CODING	0	55	1	No	No
32	AT3G24290	Ammonium transporter 1	plasma membrane	exonic	AT3G24290	T/G	L/I	NON_SYNONYMOUS_CODING	0	59	1	No	No
33	AT3G50820	Photosystem II subunit O-2 (psbO2)	plastid	exonic	AT3G50820	T/G	P/Q	NON_SYNONYMOUS_CODING	0	48	1	No	No
34	AT3G53840	Protein kinase superfamily protein	plasma membrane	exonic	AT3G53840	A/G	S/N	NON_SYNONYMOUS_CODING	0	57	1	No	No
35	AT4G00540	MYB domain protein 3r2	nucleus	exonic	Exon_4_237259_237356	A/G	P/S	NON_SYNONYMOUS_CODING	0	59	1	No	No
36	AT4G00755	F-box family protein	nucleus	exonic	AT4G00755	A/G	D/N	NON_SYNONYMOUS_CODING	0	64	1	No	No
37	AT5G02880	Ubiquitin-protein ligase 4	nucleus	exonic	AT5G02880	A/G	A/T	NON_SYNONYMOUS_CODING	0	45	1	No	No
38	AT5G14100	Non-intrinsic ABC protein 14	plastid	exonic	AT5G14100	A/G	A/V	NON_SYNONYMOUS_CODING	0	65	1	No	No
39	AT5G16650	Chaperone DnaJ-domain superfamily protein	cytosol	exonic	AT5G16650	A/G	T/I	NON_SYNONYMOUS_CODING	0	53	1	No	No
40	AT5G23120	Photosystem II stability/assembly factor (HCF136)	plastid	exonic	AT5G23120	A/G	R/K	NON_SYNONYMOUS_CODING	0	64	1	No	No
41	AT5G26340	Major facilitator superfamily protein	plasma membrane	exonic	AT5G26340	A/G	S/F	NON_SYNONYMOUS_CODING	0	58	1	No	No
42	AT5G27230	Frigida-like protein	nucleus	exonic	AT5G27230	A/G	E/K	NON_SYNONYMOUS_CODING	0	69	1	No	No
43	AT5G27960	AGAMOUS-like 90	nucleus	exonic	AT5G27960	A/G	Q/*	STOP_GAINED	0	54	1	No	No
44	AT5G27970	ARM repeat superfamily protein	golgi	exonic	Exon_5_10004720_10004824	A/G	A/T	NON_SYNONYMOUS_CODING	0	55	1	No	No
45	AT5G35195	Defensin-like (DEFL) family protein	endoplasmic reticulum,plasma membrane	exonic	AT5G35195	C/T	K/R	NON_SYNONYMOUS_CODING	0	4	1	No	No
46	AT5G35195	Defensin-like (DEFL) family protein	endoplasmic reticulum,plasma membrane	exonic	AT5G35195	G/A	M/T	START_LOST	0	4	1	No	No
47	AT5G38040	UDP-Glycosyltransferase superfamily protein	mitochondrion	exonic	AT5G38040	A/G	E/K	NON_SYNONYMOUS_CODING	0	61	1	No	No
48	AT5G39080	HXXXD-type acyl-transferase family protein	cytosol	exonic	AT5G39080	A/G	R/Q	NON_SYNONYMOUS_CODING	1	41	0.97619	No	No
49	AT5G43530	Helicase protein with RING/U-box domain	nucleus	exonic	AT5G43530	A/G	E/K	NON_SYNONYMOUS_CODING	0	66	1	No	No
