# Supplementary material for: Commonalities and specialties in photosynthetic functions of PROTON GRADIENT REGULATION5 variants in Arabidopsis
Source: Plant Physiol. 2022 Aug 10;190(3):1866–82. doi: 10.1093/plphys/kiac362 (PMC9614465; doi:10.1093/plphys/kiac362)
Supplement: kiac362_Supplementary_Data [file kiac362_supplementary_data.zip › Supplemental Table S6.xlsx]

## Sheet: Y(II)
Supplemental Table S6. IRC raw data for pgr5-1 complemented lines.
Y(II)
Col-5		2021-07-27	2021-07-27	2021-07-27	2021-07-27	2021-07-27	2022-01-11	2022-01-11
Nr.	time (s)	re1	re2	re3	re4	re5	re6	re7	avarage	SD
1	0	0.016	0.032	0.018	0	0	0	0	0.00942857	0.0127914
2	20	0.15	0.246	0.23	0.23	0.166	0.197	0.143	0.194571	0.0420787
3	40	0.24	0.379	0.34	0.219	0.325	0.304	0.231	0.291143	0.0617183
4	60	0.302	0.455	0.408	0.474	0.419	0.37	0.286	0.387714	0.0723066
5	80	0.37	0.526	0.471	0.543	0.503	0.43	0.338	0.454429	0.0784025
6	100	0.44	0.578	0.54	0.585	0.546	0.482	0.382	0.507571	0.0757977
7	120	0.508	0.613	0.579	0.608	0.584	0.524	0.423	0.548429	0.0681686
8	140	0.559	0.633	0.611	0.621	0.618	0.561	0.463	0.580857	0.0596949
9	160	0.593	0.647	0.634	0.627	0.628	0.575	0.502	0.600857	0.0502508
10	180	0.621	0.654	0.654	0.639	0.639	0.6	0.52	0.618143	0.0472773
11	200	0.637	0.662	0.655	0.645	0.658	0.603	0.542	0.628857	0.0431487
12	220	0.646	0.667	0.66	0.644	0.661	0.621	0.561	0.637143	0.0368937
13	240	0.653	0.671	0.665	0.647	0.667	0.618	0.574	0.642143	0.0349782
14	260	0.656	0.674	0.669	0.649	0.672	0.634	0.585	0.648429	0.0314158
15	280	0.661	0.677	0.673	0.651	0.695	0.638	0.601	0.656571	0.0306804
16	300	0.663	0.677	0.675	0.653	0.69	0.634	0.603	0.656429	0.0297425
17	320	0.663	0.679	0.676	0.656	0.682	0.637	0.61	0.657571	0.0261843
18	340	0.662	0.68	0.677	0.653	0.686	0.64	0.613	0.658714	0.0258696
19	360	0.733	0.734	0.734	0.73	0.808	0.742	0.719	0.742857	0.0295321
20	380	0.746	0.747	0.734	0.753	0.827	0.77	0.749	0.760857	0.0310775
21	404	0.751	0.754	0.753	0.77	0.853	0.802	0.78	0.780429	0.036873
22	432	0.765	0.769	0.762	0.781	0.86	0.815	0.8	0.793143	0.0353243
23	465	0.764	0.774	0.76	0.789	0.864	0.816	0.807	0.796286	0.036509
24	504	0.776	0.767	0.636	0.797	0.876	0.827	0.817	0.785143	0.0750765
pgr5-1
Nr.	time (s)	re1	re2	re3	re4	re5	re6	re7	avarage	SD
1	0	0	0.028	0.051	0.052	0	0	0.072	0.029	0.0299611
2	20	0.14	0.196	0.159	0.137	0.073	0.153	0.239	0.156714	0.051655
3	40	0.179	0.265	0.242	0.305	0.137	0.184	0.284	0.228	0.0622468
4	60	0.234	0.335	0.292	0.229	0.173	0.234	0.327	0.260571	0.0591857
5	80	0.275	0.388	0.338	0.267	0.21	0.264	0.37	0.301714	0.0647784
6	100	0.317	0.449	0.389	0.304	0.243	0.308	0.416	0.346571	0.0730453
7	120	0.35	0.502	0.429	0.342	0.273	0.351	0.449	0.385143	0.0779902
8	140	0.391	0.541	0.46	0.374	0.297	0.393	0.482	0.419714	0.0805186
9	160	0.441	0.57	0.482	0.406	0.312	0.44	0.515	0.452286	0.0824353
10	180	0.482	0.591	0.499	0.443	0.324	0.482	0.544	0.480714	0.0841501
11	200	0.512	0.601	0.509	0.477	0.333	0.507	0.565	0.500571	0.08477
12	220	0.529	0.613	0.523	0.506	0.346	0.536	0.583	0.519429	0.085082
13	240	0.544	0.619	0.542	0.524	0.361	0.557	0.596	0.534714	0.083454
14	260	0.552	0.625	0.551	0.533	0.379	0.583	0.611	0.547714	0.0815817
15	280	0.556	0.635	0.557	0.543	0.395	0.586	0.623	0.556429	0.0792882
16	300	0.57	0.631	0.564	0.549	0.406	0.597	0.632	0.564143	0.0768406
17	320	0.579	0.632	0.57	0.556	0.412	0.606	0.642	0.571	0.0769827
18	340	0.586	0.632	0.577	0.559	0.421	0.61	0.648	0.576143	0.0751563
19	360	0.714	0.702	0.736	0.728	0.628	0.767	0.798	0.724714	0.0536678
20	380	0.747	0.722	0.795	0.797	0.739	0.828	0.842	0.781429	0.046155
21	404	0.756	0.736	0.805	0.803	0.745	0.84	0.854	0.791286	0.0466823
22	432	0.774	0.744	0.813	0.815	0.756	0.852	0.862	0.802286	0.0459228
23	465	0.765	0.746	0.821	0.821	0.76	0.839	0.871	0.803286	0.046743
24	504	0.779	0.747	0.729	0.825	0.765	0.84	0.87	0.793571	0.0522043
35S::PGR5 pgr5-1#1
Nr.	time (s)	re1	re2	re3	re4	re5	re6	re7	avarage	SD
1	0	0.041	0.063	0.044	0	0	0.067	0	0.0307143	0.0301978
2	20	0.121	0.201	0.119	0.088	0.115	0.257	0.198	0.157	0.0617549
3	40	0.172	0.288	0.203	0.129	0.166	0.294	0.289	0.220143	0.0691024
4	60	0.212	0.335	0.255	0.251	0.192	0.329	0.355	0.275571	0.0642232
5	80	0.254	0.38	0.298	0.314	0.214	0.366	0.398	0.317714	0.0681609
6	100	0.298	0.433	0.34	0.377	0.247	0.404	0.448	0.363857	0.0732653
7	120	0.345	0.489	0.391	0.431	0.275	0.443	0.489	0.409	0.0783326
8	140	0.382	0.545	0.442	0.471	0.3	0.487	0.541	0.452571	0.0878044
9	160	0.426	0.575	0.489	0.506	0.329	0.531	0.597	0.493286	0.0917909
10	180	0.469	0.601	0.524	0.528	0.371	0.582	0.633	0.529714	0.0888777
11	200	0.504	0.622	0.543	0.545	0.411	0.624	0.66	0.558429	0.0854144
12	220	0.528	0.635	0.563	0.549	0.448	0.643	0.665	0.575857	0.0768948
13	240	0.557	0.653	0.572	0.556	0.493	0.674	0.688	0.599	0.0730753
14	260	0.57	0.645	0.588	0.566	0.522	0.676	0.689	0.608	0.0626605
15	280	0.582	0.651	0.591	0.574	0.559	0.685	0.695	0.619571	0.0561719
16	300	0.591	0.664	0.598	0.574	0.574	0.701	0.702	0.629143	0.0580127
17	320	0.602	0.676	0.604	0.581	0.6	0.698	0.706	0.638143	0.0529353
18	340	0.601	0.673	0.61	0.583	0.597	0.702	0.71	0.639429	0.0537738
19	360	0.736	0.8	0.746	0.717	0.721	0.797	0.823	0.762857	0.0428619
20	380	0.789	0.821	0.787	0.763	0.738	0.806	0.834	0.791143	0.0331332
21	404	0.815	0.848	0.815	0.777	0.771	0.838	0.862	0.818	0.034506
22	432	0.823	0.863	0.827	0.789	0.775	0.847	0.869	0.827571	0.0356411
23	465	0.831	0.864	0.832	0.786	0.765	0.849	0.879	0.829429	0.0409913
24	504	0.834	0.869	0.732	0.793	0.758	0.858	0.886	0.818571	0.0587363
35S::PGR5 pgr5-1#2
Nr.	time (s)	re1	re2	re3	re4	re5	re6	re7	avarage	SD
1	0	0.043	0.074	0.024	0.041	0.054	0.068	0.068	0.0531429	0.0181515
2	20	0.226	0.183	0.23	0.175	0.143	0.29	0.292	0.219857	0.0570714
3	40	0.26	0.255	0.307	0.209	0.21	0.32	0.361	0.274571	0.0572272
4	60	0.294	0.295	0.369	0.229	0.274	0.348	0.377	0.312286	0.0543376
5	80	0.322	0.348	0.434	0.261	0.341	0.389	0.424	0.359857	0.0607767
6	100	0.362	0.391	0.504	0.287	0.386	0.414	0.458	0.400286	0.0693607
7	120	0.405	0.454	0.558	0.307	0.436	0.451	0.502	0.444714	0.0783788
8	140	0.459	0.512	0.602	0.329	0.482	0.489	0.553	0.489429	0.0855781
9	160	0.51	0.562	0.633	0.36	0.516	0.534	0.584	0.528429	0.0856774
10	180	0.562	0.606	0.655	0.384	0.548	0.573	0.62	0.564	0.0874852
11	200	0.598	0.641	0.672	0.413	0.577	0.625	0.651	0.596714	0.087099
12	220	0.629	0.663	0.678	0.453	0.59	0.648	0.673	0.619143	0.0792368
13	240	0.647	0.681	0.681	0.483	0.605	0.677	0.689	0.637571	0.0741774
14	260	0.657	0.688	0.684	0.513	0.619	0.707	0.699	0.652429	0.068298
15	280	0.666	0.696	0.679	0.534	0.622	0.71	0.707	0.659143	0.0628714
16	300	0.669	0.698	0.684	0.562	0.627	0.719	0.711	0.667143	0.0555561
17	320	0.667	0.699	0.684	0.59	0.636	0.726	0.716	0.674	0.0478574
18	340	0.668	0.701	0.685	0.597	0.636	0.742	0.719	0.678286	0.049631
19	360	0.721	0.758	0.739	0.735	0.746	0.825	0.805	0.761286	0.0387845
20	380	0.694	0.748	0.734	0.774	0.778	0.821	0.796	0.763571	0.0420787
21	404	0.717	0.765	0.755	0.808	0.804	0.852	0.841	0.791714	0.0485171
22	432	0.701	0.776	0.765	0.806	0.813	0.859	0.852	0.796	0.0545894
23	465	0.664	0.771	0.769	0.804	0.817	0.867	0.86	0.793143	0.0687542
24	504	0.639	0.778	0.618	0.797	0.825	0.865	0.861	0.769	0.101145
35S::PGR5 pgr5-1#3
Nr.	time (s)	re1	re2	re3	re4	re5	re6	re7	avarage	SD
1	0	0.078	0.029	0.071	0.042	0.05	0.101	0.07	0.063	0.0243173
2	20	0.246	0.26	0.239	0.159	0.193	0.23	0.216	0.220429	0.0346451
3	40	0.316	0.342	0.309	0.275	0.267	0.28	0.312	0.300143	0.0269532
4	60	0.363	0.396	0.372	0.23	0.327	0.318	0.383	0.341286	0.0566854
5	80	0.422	0.457	0.439	0.261	0.376	0.359	0.446	0.394286	0.0691851
6	100	0.476	0.51	0.498	0.313	0.421	0.401	0.504	0.446143	0.0723451
7	120	0.527	0.559	0.555	0.33	0.47	0.443	0.556	0.491429	0.0845633
8	140	0.574	0.601	0.601	0.367	0.51	0.487	0.606	0.535143	0.0879648
9	160	0.606	0.629	0.635	0.402	0.551	0.525	0.628	0.568	0.084605
10	180	0.633	0.651	0.659	0.443	0.579	0.568	0.648	0.597286	0.0769604
11	200	0.653	0.665	0.675	0.478	0.609	0.591	0.67	0.620143	0.070433
12	220	0.667	0.682	0.687	0.513	0.629	0.62	0.674	0.638857	0.0612357
13	240	0.683	0.679	0.701	0.555	0.647	0.64	0.689	0.656286	0.0498488
14	260	0.681	0.684	0.698	0.582	0.649	0.657	0.691	0.663143	0.0399309
15	280	0.686	0.685	0.701	0.597	0.659	0.672	0.696	0.670857	0.0355126
16	300	0.687	0.686	0.704	0.609	0.66	0.682	0.699	0.675286	0.0324331
17	320	0.69	0.686	0.705	0.625	0.669	0.687	0.71	0.681714	0.0283885
18	340	0.693	0.687	0.705	0.62	0.673	0.712	0.705	0.685	0.0315331
19	360	0.746	0.741	0.762	0.751	0.769	0.755	0.792	0.759429	0.0171742
20	380	0.753	0.741	0.759	0.788	0.789	0.767	0.813	0.772857	0.0249562
21	404	0.773	0.753	0.771	0.819	0.81	0.794	0.832	0.793143	0.0287833
22	432	0.777	0.761	0.786	0.83	0.821	0.808	0.843	0.803714	0.0300095
23	465	0.791	0.768	0.785	0.838	0.828	0.809	0.852	0.810143	0.0306128
24	504	0.798	0.77	0.693	0.848	0.835	0.814	0.853	0.801571	0.0560799
35S::PGR5 pgr5-1#4
Nr.	time (s)	re1	re2	re3	re4	re5	re6	re7	avarage	SD
1	0	0.067	0.024	0.027	0	0.049	0	0	0.0238571	0.0264917
2	20	0.217	0.275	0.235	0.139	0.17	0.243	0.27	0.221286	0.0505593
3	40	0.279	0.378	0.389	0.226	0.229	0.334	0.373	0.315429	0.070453
4	60	0.347	0.449	0.488	0.323	0.3	0.404	0.456	0.395286	0.072892
5	80	0.414	0.513	0.562	0.397	0.354	0.452	0.516	0.458286	0.0749594
6	100	0.464	0.565	0.611	0.46	0.396	0.505	0.563	0.509143	0.0749076
7	120	0.522	0.606	0.641	0.509	0.452	0.561	0.606	0.556714	0.0663669
8	140	0.578	0.632	0.658	0.558	0.496	0.602	0.638	0.594571	0.0558177
9	160	0.621	0.651	0.678	0.59	0.533	0.625	0.662	0.622857	0.0492051
10	180	0.649	0.661	0.675	0.617	0.567	0.652	0.678	0.642714	0.039033
11	200	0.661	0.669	0.677	0.637	0.589	0.68	0.691	0.657714	0.0347981
12	220	0.685	0.673	0.68	0.658	0.611	0.692	0.708	0.672429	0.0312136
13	240	0.693	0.674	0.682	0.662	0.63	0.707	0.701	0.678429	0.0264125
14	260	0.7	0.677	0.688	0.672	0.641	0.694	0.705	0.682429	0.0217475
15	280	0.701	0.678	0.682	0.685	0.644	0.698	0.716	0.686286	0.0227795
16	300	0.705	0.679	0.689	0.676	0.648	0.701	0.701	0.685571	0.0200488
17	320	0.705	0.678	0.682	0.684	0.653	0.702	0.706	0.687143	0.0190651
18	340	0.707	0.678	0.682	0.69	0.661	0.702	0.707	0.689571	0.0171742
19	360	0.772	0.728	0.737	0.783	0.754	0.783	0.774	0.761571	0.0222475
20	380	0.775	0.735	0.738	0.787	0.779	0.788	0.779	0.768714	0.0224997
21	404	0.786	0.748	0.757	0.824	0.8	0.801	0.798	0.787714	0.0266878
22	432	0.793	0.75	0.763	0.825	0.807	0.807	0.801	0.792286	0.0265375
23	465	0.802	0.753	0.765	0.831	0.815	0.82	0.82	0.800857	0.0300523
24	504	0.805	0.766	0.657	0.831	0.822	0.825	0.813	0.788429	0.0618219

## Sheet: Y(NPQ)
Y(NPQ)
Col-5		2021-07-27	2021-07-27	2021-07-27	2021-07-27	2021-07-27	2022-01-11	2022-01-11
Nr.	time (s)	re1	re2	re3	re4	re5	re6	re7	avarage	SD
1	0	0.068	0.053	0.058	0.073	0.08	0.072	0.069	0.0675714	0.00921696
2	20	0.268	0.284	0.269	0.316	0.347	0.251	0.239	0.282	0.0377712
3	40	0.349	0.304	0.337	0.331	0.36	0.327	0.351	0.337	0.0186815
4	60	0.361	0.265	0.319	0.261	0.328	0.326	0.374	0.319143	0.0432027
5	80	0.332	0.206	0.275	0.204	0.28	0.298	0.365	0.28	0.0599027
6	100	0.282	0.158	0.225	0.163	0.245	0.265	0.348	0.240857	0.067021
7	120	0.227	0.124	0.178	0.142	0.217	0.234	0.325	0.206714	0.0672154
8	140	0.182	0.104	0.144	0.133	0.196	0.21	0.297	0.180857	0.0634099
9	160	0.149	0.093	0.119	0.129	0.186	0.192	0.273	0.163	0.0600805
10	180	0.123	0.089	0.105	0.125	0.18	0.176	0.252	0.15	0.0563915
11	200	0.107	0.086	0.095	0.121	0.171	0.168	0.233	0.140143	0.0528912
12	220	0.098	0.086	0.092	0.118	0.165	0.157	0.216	0.133143	0.0480084
13	240	0.093	0.085	0.09	0.117	0.159	0.153	0.204	0.128714	0.0447166
14	260	0.091	0.084	0.089	0.116	0.154	0.146	0.194	0.124857	0.0413458
15	280	0.09	0.084	0.09	0.115	0.145	0.141	0.185	0.121429	0.0374115
16	300	0.089	0.085	0.091	0.114	0.141	0.137	0.177	0.119143	0.0342463
17	320	0.09	0.085	0.09	0.115	0.14	0.132	0.171	0.117571	0.0320253
18	340	0.091	0.085	0.091	0.114	0.134	0.128	0.168	0.115857	0.0299635
19	360	0.071	0.071	0.075	0.085	0.081	0.092	0.119	0.0848571	0.016896
20	380	0.064	0.063	0.069	0.072	0.058	0.069	0.086	0.0687143	0.00893895
21	404	0.06	0.058	0.062	0.064	0.044	0.054	0.067	0.0584286	0.00761265
22	432	0.054	0.052	0.058	0.058	0.04	0.048	0.054	0.052	0.00632456
23	465	0.052	0.048	0.055	0.053	0.037	0.045	0.048	0.0482857	0.00604743
24	504	0.047	0.046	0.071	0.05	0.033	0.04	0.042	0.047	0.0119443
pgr5-1
Nr.	time (s)	re1	re2	re3	re4	re5	re6	re7	avarage	SD
1	0	0.082	0.059	0.012	0.013	0.071	0.092	0.008	0.0481429	0.0362005
2	20	0.205	0.142	0.16	0.164	0.23	0.176	0.101	0.168286	0.0418757
3	40	0.268	0.147	0.156	0.133	0.224	0.207	0.148	0.183286	0.0503842
4	60	0.251	0.144	0.132	0.118	0.201	0.2	0.136	0.168857	0.0489776
5	80	0.231	0.112	0.113	0.102	0.172	0.18	0.112	0.146	0.0489796
6	100	0.207	0.102	0.1	0.093	0.16	0.169	0.097	0.132571	0.0455443
7	120	0.18	0.094	0.092	0.097	0.155	0.172	0.082	0.124571	0.0424573
8	140	0.164	0.091	0.087	0.096	0.157	0.161	0.076	0.118857	0.0396208
9	160	0.155	0.09	0.088	0.099	0.163	0.163	0.072	0.118571	0.0399535
10	180	0.148	0.09	0.092	0.101	0.175	0.156	0.071	0.119	0.0398832
11	200	0.141	0.092	0.092	0.101	0.184	0.153	0.072	0.119286	0.0405286
12	220	0.142	0.093	0.093	0.101	0.186	0.151	0.072	0.119714	0.0406682
13	240	0.146	0.095	0.094	0.1	0.19	0.151	0.074	0.121429	0.0415125
14	260	0.147	0.097	0.093	0.1	0.19	0.152	0.074	0.121857	0.041639
15	280	0.148	0.099	0.093	0.1	0.192	0.151	0.075	0.122571	0.0417886
16	300	0.15	0.099	0.093	0.101	0.19	0.152	0.076	0.123	0.0412876
17	320	0.151	0.1	0.093	0.102	0.192	0.152	0.074	0.123429	0.0421421
18	340	0.15	0.101	0.094	0.103	0.197	0.154	0.074	0.124714	0.0433425
19	360	0.103	0.081	0.051	0.059	0.129	0.093	0.041	0.0795714	0.0313627
20	380	0.089	0.07	0.042	0.044	0.091	0.067	0.032	0.0621429	0.0233911
21	404	0.085	0.067	0.04	0.041	0.089	0.058	0.03	0.0585714	0.02297
22	432	0.076	0.063	0.036	0.035	0.083	0.046	0.027	0.0522857	0.0218458
23	465	0.076	0.06	0.029	0.031	0.079	0.058	0.019	0.0502857	0.0239563
24	504	0.071	0.058	0.037	0.028	0.075	0.056	0.021	0.0494286	0.0210464
35S::PGR5 pgr5-1#1
Nr.	time (s)	re1	re2	re3	re4	re5	re6	re7	avarage	SD
1	0	0.003	0.004	0.006	0.081	0.08	0.004	0.068	0.0351429	0.0387661
2	20	0.306	0.328	0.277	0.258	0.306	0.153	0.21	0.262571	0.0619835
3	40	0.413	0.379	0.359	0.395	0.415	0.308	0.334	0.371857	0.0404493
4	60	0.436	0.379	0.387	0.349	0.452	0.351	0.362	0.388	0.0409227
5	80	0.432	0.362	0.386	0.341	0.471	0.354	0.354	0.385714	0.0482863
6	100	0.413	0.332	0.364	0.314	0.471	0.342	0.334	0.367143	0.0558105
7	120	0.388	0.298	0.329	0.279	0.467	0.32	0.31	0.341571	0.0649637
8	140	0.358	0.26	0.288	0.244	0.451	0.289	0.272	0.308857	0.0723428
9	160	0.324	0.229	0.248	0.216	0.429	0.252	0.231	0.275571	0.0762733
10	180	0.291	0.206	0.216	0.194	0.401	0.212	0.197	0.245286	0.0761659
11	200	0.26	0.189	0.197	0.185	0.369	0.171	0.169	0.22	0.0724776
12	220	0.232	0.177	0.185	0.182	0.332	0.139	0.15	0.199571	0.0655054
13	240	0.208	0.168	0.175	0.178	0.295	0.114	0.135	0.181857	0.0585076
14	260	0.191	0.163	0.165	0.173	0.261	0.098	0.124	0.167857	0.0517572
15	280	0.181	0.157	0.158	0.166	0.227	0.089	0.118	0.156571	0.044162
16	300	0.173	0.15	0.152	0.16	0.203	0.083	0.112	0.147571	0.0394413
17	320	0.169	0.144	0.146	0.153	0.184	0.078	0.107	0.140143	0.0363567
18	340	0.164	0.14	0.139	0.15	0.173	0.075	0.103	0.134857	0.0345805
19	360	0.103	0.082	0.086	0.101	0.116	0.048	0.063	0.0855714	0.0238108
20	380	0.048	0.039	0.04	0.072	0.083	0.035	0.049	0.0522857	0.0181999
21	404	0.029	0.022	0.027	0.066	0.066	0.026	0.039	0.0392857	0.0189712
22	432	0.026	0.011	0.021	0.061	0.062	0.022	0.034	0.0338571	0.0200784
23	465	0.023	0.009	0.019	0.06	0.064	0.02	0.023	0.0311429	0.0216289
24	504	0.021	0.005	0.025	0.056	0.066	0.018	0.016	0.0295714	0.0225156
35S::PGR5 pgr5-1#2
Nr.	time (s)	re1	re2	re3	re4	re5	re6	re7	avarage	SD
1	0	0.046	0.015	0.055	0.016	0.009	0.013	0.012	0.0237143	0.0186164
2	20	0.326	0.268	0.278	0.288	0.277	0.209	0.183	0.261286	0.0488798
3	40	0.391	0.366	0.35	0.373	0.352	0.339	0.315	0.355143	0.0245997
4	60	0.4	0.382	0.333	0.452	0.374	0.365	0.332	0.376857	0.0414183
5	80	0.397	0.368	0.278	0.457	0.367	0.368	0.327	0.366	0.0555518
6	100	0.376	0.325	0.227	0.453	0.336	0.357	0.305	0.339857	0.0690276
7	120	0.343	0.28	0.179	0.442	0.302	0.337	0.276	0.308429	0.08011
8	140	0.295	0.228	0.142	0.432	0.27	0.31	0.241	0.274	0.0888313
9	160	0.244	0.18	0.112	0.415	0.237	0.275	0.206	0.238429	0.0939838
10	180	0.192	0.138	0.095	0.393	0.208	0.24	0.172	0.205429	0.0952398
11	200	0.155	0.105	0.082	0.371	0.185	0.202	0.14	0.177143	0.0952075
12	220	0.124	0.083	0.077	0.341	0.17	0.171	0.115	0.154429	0.0902808
13	240	0.104	0.068	0.076	0.315	0.157	0.141	0.096	0.136714	0.0850014
14	260	0.093	0.061	0.075	0.286	0.149	0.116	0.083	0.123286	0.0773966
15	280	0.084	0.056	0.073	0.26	0.143	0.101	0.075	0.113143	0.070459
16	300	0.08	0.054	0.075	0.236	0.138	0.09	0.07	0.106143	0.0630038
17	320	0.08	0.053	0.075	0.213	0.133	0.081	0.066	0.100143	0.0556909
18	340	0.077	0.052	0.075	0.199	0.128	0.075	0.063	0.0955714	0.0514777
19	360	0.064	0.042	0.064	0.114	0.083	0.046	0.041	0.0648571	0.026435
20	380	0.06	0.035	0.058	0.053	0.045	0.035	0.034	0.0457143	0.0113683
21	404	0.053	0.03	0.053	0.025	0.031	0.024	0.021	0.0338571	0.0135207
22	432	0.056	0.026	0.05	0.025	0.025	0.016	0.01	0.0297143	0.0170168
23	465	0.059	0.023	0.048	0.023	0.021	0.008	0.002	0.0262857	0.0204753
24	504	0.062	0.02	0.069	0.023	0.019	0.009	0	0.0288571	0.0262896
35S::PGR5 pgr5-1#3
Nr.	time (s)	re1	re2	re3	re4	re5	re6	re7	avarage	SD
1	0	0.016	0.056	0.019	0.019	0.01	0.003	0.006	0.0184286	0.0177093
2	20	0.26	0.215	0.229	0.289	0.254	0.25	0.274	0.253	0.025219
3	40	0.321	0.325	0.34	0.312	0.366	0.352	0.342	0.336857	0.0188187
4	60	0.324	0.315	0.335	0.436	0.372	0.368	0.328	0.354	0.0422335
5	80	0.291	0.272	0.29	0.44	0.347	0.361	0.296	0.328143	0.0591141
6	100	0.248	0.226	0.24	0.435	0.317	0.337	0.254	0.293857	0.0747383
7	120	0.204	0.182	0.19	0.415	0.283	0.302	0.21	0.255143	0.0844323
8	140	0.164	0.144	0.146	0.393	0.246	0.265	0.17	0.218286	0.0908272
9	160	0.133	0.117	0.113	0.369	0.212	0.233	0.142	0.188429	0.0923469
10	180	0.108	0.099	0.091	0.34	0.181	0.202	0.121	0.163143	0.0887345
11	200	0.09	0.088	0.077	0.307	0.157	0.173	0.107	0.142714	0.0811146
12	220	0.078	0.082	0.067	0.274	0.137	0.146	0.096	0.125714	0.0719322
13	240	0.072	0.08	0.064	0.238	0.125	0.124	0.088	0.113	0.0601193
14	260	0.067	0.079	0.061	0.209	0.117	0.107	0.08	0.102857	0.0510112
15	280	0.063	0.079	0.061	0.187	0.114	0.092	0.076	0.096	0.0440151
16	300	0.062	0.08	0.06	0.173	0.111	0.082	0.072	0.0914286	0.0397654
17	320	0.061	0.081	0.06	0.164	0.107	0.076	0.069	0.0882857	0.0369762
18	340	0.06	0.081	0.06	0.16	0.103	0.074	0.067	0.0864286	0.0356971
19	360	0.045	0.067	0.046	0.098	0.068	0.053	0.044	0.0601429	0.0195058
20	380	0.039	0.062	0.041	0.057	0.044	0.04	0.033	0.0451429	0.0104471
21	404	0.034	0.058	0.039	0.036	0.033	0.021	0.027	0.0354286	0.0116169
22	432	0.028	0.055	0.032	0.027	0.024	0.006	0.022	0.0277143	0.0146141
23	465	0.024	0.051	0.029	0.022	0.016	0.004	0.012	0.0225714	0.0150095
24	504	0.019	0.05	0.037	0.016	0.009	0	0.011	0.0202857	0.0173562
35S::PGR5 pgr5-1#4
Nr.	time (s)	re1	re2	re3	re4	re5	re6	re7	avarage	SD
1	0	0.02	0.082	0.066	0.093	0.013	0.074	0.92	0.181143	0.327232
2	20	0.282	0.222	0.24	0.311	0.209	0.285	0.474	0.289	0.0895023
3	40	0.35	0.292	0.272	0.339	0.348	0.358	0.308	0.323857	0.0332086
4	60	0.354	0.262	0.217	0.385	0.373	0.346	0.249	0.312286	0.0676553
5	80	0.327	0.21	0.156	0.366	0.364	0.318	0.226	0.281	0.0829558
6	100	0.281	0.164	0.113	0.329	0.335	0.284	0.215	0.245857	0.0845112
7	120	0.231	0.126	0.09	0.288	0.304	0.246	0.212	0.213857	0.0795957
8	140	0.179	0.104	0.081	0.25	0.267	0.208	0.213	0.186	0.0703183
9	160	0.137	0.09	0.079	0.215	0.234	0.176	0.214	0.163571	0.0626814
10	180	0.108	0.084	0.077	0.189	0.202	0.148	0.215	0.146143	0.057444
11	200	0.086	0.082	0.078	0.167	0.176	0.124	0.214	0.132429	0.0539749
12	220	0.075	0.082	0.078	0.152	0.155	0.11	0.204	0.122286	0.0493312
13	240	0.067	0.083	0.078	0.143	0.14	0.101	0.211	0.117571	0.0507801
14	260	0.062	0.084	0.08	0.139	0.13	0.097	0.208	0.114286	0.0496075
15	280	0.061	0.085	0.081	0.134	0.124	0.095	0.198	0.111143	0.0458237
16	300	0.059	0.086	0.082	0.133	0.121	0.094	0.211	0.112286	0.0500524
17	320	0.059	0.087	0.082	0.13	0.116	0.093	0.206	0.110429	0.0480516
18	340	0.058	0.089	0.083	0.129	0.112	0.094	0.204	0.109857	0.0471361
19	360	0.042	0.075	0.069	0.088	0.075	0.069	0.155	0.0818571	0.0351209
20	380	0.036	0.068	0.064	0.074	0.048	0.064	0.153	0.0724286	0.0378147
21	404	0.032	0.064	0.057	0.055	0.036	0.059	0.143	0.0637143	0.0369762
22	432	0.027	0.061	0.056	0.053	0.03	0.051	0.141	0.0598571	0.038072
23	465	0.02	0.058	0.052	0.047	0.023	0.052	0.142	0.0562857	0.0406149
24	504	0.016	0.053	0.062	0.047	0.016	0.048	0.142	0.0548571	0.0423809

## Sheet: Y(NO)
Y(NO)
Col-5		2021-07-27	2021-07-27	2021-07-27	2021-07-27	2021-07-27	2022-01-11	2022-01-11
Nr.	time (s)	re1	re2	re3	re4	re5	re6	re7	avarage	SD
1	0	0.916	0.916	0.924	0.927	0.92	0.928	0.931	0.923143	0.00595619
2	20	0.582	0.469	0.501	0.455	0.487	0.552	0.618	0.523429	0.0614623
3	40	0.412	0.317	0.323	0.451	0.315	0.369	0.418	0.372143	0.0557388
4	60	0.337	0.281	0.273	0.265	0.253	0.304	0.34	0.293286	0.0346252
5	80	0.298	0.268	0.254	0.252	0.217	0.272	0.297	0.265429	0.0281772
6	100	0.278	0.264	0.235	0.252	0.209	0.253	0.27	0.251571	0.023387
7	120	0.265	0.262	0.242	0.25	0.2	0.242	0.252	0.244714	0.0216234
8	140	0.259	0.263	0.245	0.246	0.186	0.229	0.24	0.238286	0.0257146
9	160	0.258	0.26	0.248	0.243	0.186	0.233	0.225	0.236143	0.025439
10	180	0.256	0.257	0.241	0.236	0.181	0.224	0.228	0.231857	0.0257516
11	200	0.256	0.252	0.25	0.234	0.171	0.23	0.225	0.231143	0.0290771
12	220	0.256	0.247	0.248	0.237	0.174	0.221	0.223	0.229429	0.0276939
13	240	0.254	0.244	0.245	0.236	0.174	0.228	0.222	0.229	0.0265518
14	260	0.253	0.241	0.241	0.235	0.174	0.22	0.221	0.226429	0.0258963
15	280	0.25	0.239	0.237	0.234	0.16	0.221	0.213	0.222	0.029911
16	300	0.248	0.238	0.234	0.233	0.169	0.23	0.219	0.224429	0.0259413
17	320	0.247	0.236	0.234	0.229	0.178	0.231	0.219	0.224857	0.0222967
18	340	0.247	0.235	0.232	0.233	0.179	0.231	0.22	0.225286	0.0218839
19	360	0.196	0.195	0.19	0.184	0.111	0.167	0.161	0.172	0.0301109
20	380	0.191	0.191	0.197	0.175	0.114	0.161	0.165	0.170571	0.0285065
21	404	0.189	0.188	0.185	0.166	0.102	0.144	0.154	0.161143	0.0314453
22	432	0.18	0.179	0.18	0.161	0.1	0.138	0.146	0.154857	0.0295997
23	465	0.184	0.178	0.185	0.158	0.099	0.139	0.145	0.155429	0.03101
24	504	0.177	0.187	0.293	0.153	0.092	0.133	0.141	0.168	0.0632745
pgr5-1
Nr.	time (s)	re1	re2	re3	re4	re5	re6	re7	avarage	SD
1	0	0.918	0.913	0.937	0.935	0.929	0.908	0.92	0.922857	0.0110669
2	20	0.656	0.662	0.68	0.699	0.697	0.672	0.659	0.675	0.0177012
3	40	0.553	0.588	0.602	0.562	0.64	0.609	0.568	0.588857	0.0306509
4	60	0.516	0.521	0.576	0.652	0.626	0.566	0.537	0.570571	0.0521468
5	80	0.494	0.5	0.549	0.631	0.618	0.556	0.518	0.552286	0.0545366
6	100	0.475	0.45	0.512	0.602	0.597	0.523	0.487	0.520857	0.0587861
7	120	0.47	0.404	0.479	0.561	0.572	0.477	0.47	0.490429	0.0580943
8	140	0.445	0.369	0.453	0.53	0.546	0.447	0.442	0.461714	0.0596146
9	160	0.404	0.341	0.43	0.496	0.525	0.397	0.412	0.429286	0.0624332
10	180	0.37	0.32	0.409	0.456	0.5	0.362	0.385	0.400286	0.0608077
11	200	0.347	0.307	0.399	0.422	0.482	0.34	0.363	0.38	0.0589293
12	220	0.33	0.295	0.384	0.394	0.467	0.313	0.344	0.361	0.0588274
13	240	0.31	0.286	0.364	0.375	0.449	0.292	0.33	0.343714	0.0574535
14	260	0.301	0.279	0.356	0.367	0.431	0.265	0.315	0.330571	0.0579306
15	280	0.296	0.265	0.349	0.357	0.413	0.263	0.302	0.320714	0.054817
16	300	0.28	0.27	0.343	0.35	0.404	0.251	0.292	0.312857	0.0544256
17	320	0.271	0.268	0.337	0.342	0.396	0.242	0.284	0.305714	0.0541686
18	340	0.264	0.267	0.329	0.339	0.382	0.236	0.278	0.299286	0.0517163
19	360	0.184	0.217	0.212	0.213	0.242	0.14	0.161	0.195571	0.0356036
20	380	0.164	0.208	0.162	0.16	0.17	0.105	0.125	0.156286	0.0331095
21	404	0.159	0.196	0.156	0.156	0.166	0.102	0.117	0.150286	0.0314044
22	432	0.151	0.192	0.152	0.15	0.16	0.102	0.112	0.145571	0.0302206
23	465	0.159	0.194	0.15	0.148	0.161	0.103	0.109	0.146286	0.0314522
24	504	0.15	0.195	0.234	0.147	0.16	0.104	0.109	0.157	0.0459057
35S::PGR5 pgr5-1#1
Nr.	time (s)	re1	re2	re3	re4	re5	re6	re7	avarage	SD
1	0	0.955	0.933	0.95	0.919	0.92	0.929	0.932	0.934	0.0138323
2	20	0.573	0.472	0.604	0.654	0.579	0.59	0.592	0.580571	0.054784
3	40	0.415	0.333	0.438	0.476	0.419	0.398	0.377	0.408	0.0454239
4	60	0.352	0.286	0.357	0.401	0.356	0.32	0.283	0.336429	0.0425944
5	80	0.314	0.258	0.316	0.345	0.316	0.28	0.248	0.296714	0.0354152
6	100	0.29	0.235	0.297	0.309	0.282	0.255	0.218	0.269429	0.0340238
7	120	0.267	0.213	0.28	0.29	0.258	0.237	0.201	0.249429	0.0336395
8	140	0.26	0.196	0.27	0.284	0.249	0.224	0.187	0.238571	0.0372015
9	160	0.25	0.196	0.263	0.278	0.242	0.218	0.171	0.231143	0.0380982
10	180	0.24	0.193	0.259	0.278	0.228	0.207	0.17	0.225	0.0377977
11	200	0.237	0.189	0.26	0.27	0.22	0.206	0.171	0.221857	0.0363384
12	220	0.24	0.188	0.252	0.269	0.22	0.218	0.185	0.224571	0.0314423
13	240	0.234	0.18	0.253	0.266	0.212	0.212	0.176	0.219	0.0342977
14	260	0.238	0.192	0.247	0.261	0.217	0.225	0.186	0.223714	0.0277231
15	280	0.237	0.192	0.251	0.26	0.214	0.226	0.187	0.223857	0.0279609
16	300	0.236	0.186	0.251	0.266	0.223	0.216	0.186	0.223429	0.030517
17	320	0.23	0.18	0.25	0.266	0.216	0.224	0.187	0.221857	0.0311257
18	340	0.235	0.188	0.251	0.267	0.23	0.224	0.187	0.226	0.0299221
19	360	0.161	0.119	0.167	0.182	0.163	0.155	0.114	0.151571	0.0253893
20	380	0.163	0.139	0.173	0.165	0.179	0.159	0.116	0.156286	0.021777
21	404	0.157	0.13	0.158	0.157	0.163	0.136	0.099	0.142857	0.0229886
22	432	0.151	0.126	0.152	0.15	0.163	0.13	0.098	0.138571	0.0221349
23	465	0.146	0.127	0.149	0.154	0.171	0.131	0.098	0.139429	0.0234013
24	504	0.144	0.127	0.243	0.151	0.176	0.125	0.098	0.152	0.0468899
35S::PGR5 pgr5-1#2
Nr.	time (s)	re1	re2	re3	re4	re5	re6	re7	avarage	SD
1	0	0.912	0.911	0.921	0.943	0.937	0.919	0.919	0.923143	0.012226
2	20	0.448	0.548	0.492	0.537	0.58	0.501	0.525	0.518714	0.0428475
3	40	0.349	0.38	0.344	0.418	0.438	0.341	0.324	0.370571	0.0430111
4	60	0.306	0.323	0.297	0.319	0.352	0.287	0.291	0.310714	0.0226768
5	80	0.281	0.284	0.288	0.281	0.293	0.243	0.249	0.274143	0.019752
6	100	0.262	0.284	0.269	0.26	0.278	0.229	0.236	0.259714	0.0204997
7	120	0.252	0.265	0.262	0.251	0.262	0.212	0.222	0.246571	0.0210702
8	140	0.246	0.26	0.257	0.239	0.248	0.201	0.207	0.236857	0.0235615
9	160	0.246	0.258	0.255	0.225	0.247	0.192	0.21	0.233286	0.0249914
10	180	0.245	0.256	0.25	0.223	0.244	0.187	0.207	0.230286	0.0255716
11	200	0.247	0.254	0.246	0.216	0.238	0.173	0.209	0.226143	0.0287717
12	220	0.247	0.253	0.245	0.206	0.24	0.182	0.212	0.226429	0.0266387
13	240	0.249	0.251	0.243	0.203	0.238	0.183	0.215	0.226	0.026096
14	260	0.25	0.251	0.241	0.202	0.232	0.176	0.218	0.224286	0.0276328
15	280	0.25	0.249	0.248	0.206	0.236	0.189	0.218	0.228	0.0241316
16	300	0.251	0.248	0.241	0.201	0.236	0.191	0.219	0.226714	0.0235564
17	320	0.253	0.248	0.241	0.197	0.231	0.192	0.217	0.225571	0.0242889
18	340	0.255	0.247	0.24	0.204	0.236	0.183	0.217	0.226	0.0257941
19	360	0.215	0.2	0.198	0.15	0.17	0.13	0.154	0.173857	0.031254
20	380	0.246	0.218	0.208	0.173	0.178	0.143	0.17	0.190857	0.034835
21	404	0.23	0.205	0.192	0.167	0.165	0.125	0.138	0.174571	0.0370714
22	432	0.243	0.198	0.185	0.169	0.162	0.125	0.138	0.174286	0.0394196
23	465	0.278	0.205	0.183	0.173	0.161	0.125	0.139	0.180571	0.0505828
24	504	0.299	0.202	0.314	0.18	0.156	0.126	0.139	0.202286	0.0756058
35S::PGR5 pgr5-1#3
Nr.	time (s)	re1	re2	re3	re4	re5	re6	re7	avarage	SD
1	0	0.906	0.915	0.91	0.939	0.94	0.896	0.924	0.918571	0.0166319
2	20	0.494	0.525	0.533	0.552	0.553	0.52	0.511	0.526857	0.0213497
3	40	0.363	0.332	0.351	0.414	0.367	0.369	0.347	0.363286	0.0258632
4	60	0.313	0.289	0.293	0.333	0.302	0.315	0.289	0.304857	0.0163954
5	80	0.287	0.271	0.271	0.3	0.278	0.28	0.258	0.277857	0.0133345
6	100	0.275	0.264	0.262	0.252	0.262	0.262	0.242	0.259857	0.0103349
7	120	0.268	0.259	0.256	0.255	0.247	0.255	0.234	0.253429	0.0105965
8	140	0.263	0.255	0.253	0.24	0.244	0.248	0.223	0.246571	0.0128434
9	160	0.261	0.254	0.251	0.229	0.237	0.243	0.23	0.243571	0.0122998
10	180	0.259	0.25	0.25	0.216	0.239	0.231	0.231	0.239429	0.0147067
11	200	0.257	0.247	0.249	0.215	0.235	0.236	0.223	0.237429	0.0148757
12	220	0.256	0.236	0.245	0.213	0.234	0.234	0.23	0.235429	0.0132396
13	240	0.245	0.241	0.234	0.208	0.228	0.235	0.222	0.230429	0.0125014
14	260	0.252	0.238	0.24	0.21	0.234	0.236	0.229	0.234143	0.0127858
15	280	0.251	0.236	0.238	0.216	0.227	0.236	0.229	0.233286	0.0108584
16	300	0.251	0.235	0.236	0.217	0.229	0.236	0.229	0.233286	0.0102748
17	320	0.249	0.233	0.235	0.211	0.224	0.237	0.221	0.23	0.0123962
18	340	0.247	0.233	0.235	0.22	0.224	0.214	0.228	0.228714	0.0108584
19	360	0.209	0.192	0.192	0.15	0.163	0.191	0.163	0.18	0.0213229
20	380	0.208	0.197	0.2	0.155	0.167	0.192	0.154	0.181857	0.0225937
21	404	0.193	0.188	0.191	0.145	0.157	0.185	0.141	0.171429	0.0228754
22	432	0.195	0.184	0.182	0.143	0.155	0.186	0.135	0.168571	0.0237547
23	465	0.184	0.181	0.185	0.139	0.156	0.187	0.135	0.166714	0.0228671
24	504	0.183	0.18	0.27	0.136	0.156	0.187	0.135	0.178143	0.0459544
35S::PGR5 pgr5-1#4
Nr.	time (s)	re1	re2	re3	re4	re5	re6	re7	avarage	SD
1	0	0.913	0.894	0.907	0.907	0.938	0.926	0.08	0.795	0.315607
2	20	0.501	0.503	0.525	0.549	0.62	0.472	0.256	0.489429	0.113265
3	40	0.371	0.331	0.339	0.435	0.423	0.308	0.319	0.360857	0.0506242
4	60	0.299	0.289	0.294	0.292	0.327	0.25	0.296	0.292429	0.0226043
5	80	0.259	0.276	0.282	0.237	0.282	0.23	0.259	0.260714	0.0210215
6	100	0.254	0.271	0.276	0.211	0.268	0.211	0.222	0.244714	0.0291188
7	120	0.247	0.268	0.269	0.203	0.244	0.194	0.181	0.229429	0.0362255
8	140	0.243	0.264	0.262	0.192	0.236	0.189	0.149	0.219286	0.0433348
9	160	0.242	0.259	0.243	0.195	0.232	0.199	0.123	0.213286	0.0462555
10	180	0.243	0.255	0.249	0.195	0.231	0.201	0.106	0.211429	0.0519354
11	200	0.252	0.25	0.246	0.196	0.235	0.196	0.095	0.21	0.0561278
12	220	0.24	0.245	0.242	0.19	0.235	0.198	0.088	0.205429	0.0563556
13	240	0.24	0.243	0.24	0.195	0.23	0.192	0.089	0.204143	0.0551345
14	260	0.239	0.239	0.232	0.189	0.229	0.208	0.087	0.203286	0.0544448
15	280	0.238	0.237	0.238	0.182	0.232	0.207	0.086	0.202857	0.055667
16	300	0.235	0.236	0.229	0.191	0.231	0.206	0.088	0.202286	0.0531467
17	320	0.235	0.235	0.236	0.186	0.23	0.204	0.089	0.202143	0.0534585
18	340	0.235	0.234	0.235	0.181	0.227	0.204	0.089	0.200714	0.0532751
19	360	0.187	0.197	0.194	0.129	0.172	0.147	0.07	0.156571	0.0457269
20	380	0.189	0.197	0.198	0.139	0.174	0.148	0.068	0.159	0.0463537
21	404	0.182	0.189	0.185	0.121	0.164	0.14	0.059	0.148571	0.0468574
22	432	0.18	0.189	0.18	0.121	0.163	0.142	0.058	0.147571	0.04622
23	465	0.178	0.189	0.184	0.122	0.162	0.128	0.038	0.143	0.0533448
24	504	0.178	0.181	0.281	0.122	0.162	0.127	0.044	0.156429	0.0722377

## Sheet: NPQ
NPQ
Col-5		2021-07-27	2021-07-27	2021-07-27	2021-07-27	2021-07-27	2022-01-11	2022-01-11
Nr.	time (s)	re1	re2	re3	re4	re5	re6	re7	avarage	SD
1	0	0.074	0.057	0.063	0.079	0.086	0.077	0.074	0.0728571	0.00982223
2	20	0.46	0.606	0.536	0.694	0.712	0.454	0.388	0.55	0.125081
3	40	0.847	0.957	1.043	0.734	1.143	0.887	0.838	0.921286	0.137812
4	60	1.072	0.944	1.166	0.987	1.3	1.075	1.101	1.09214	0.117217
5	80	1.112	0.768	1.084	0.81	1.295	1.096	1.231	1.05657	0.19863
6	100	1.014	0.597	0.956	0.648	1.174	1.046	1.288	0.960429	0.255871
7	120	0.857	0.475	0.735	0.569	1.086	0.97	1.287	0.854143	0.286881
8	140	0.704	0.397	0.587	0.54	1.057	0.918	1.235	0.776857	0.302777
9	160	0.578	0.357	0.479	0.531	1	0.82	1.215	0.711429	0.310549
10	180	0.48	0.346	0.436	0.529	0.992	0.789	1.107	0.668429	0.295666
11	200	0.418	0.344	0.381	0.514	1	0.731	1.035	0.631857	0.292489
12	220	0.383	0.347	0.369	0.499	0.945	0.711	0.97	0.603429	0.271669
13	240	0.365	0.348	0.368	0.495	0.913	0.671	0.922	0.583143	0.254389
14	260	0.361	0.349	0.37	0.493	0.889	0.661	0.879	0.571714	0.239428
15	280	0.359	0.353	0.38	0.49	0.907	0.636	0.869	0.570571	0.238549
16	300	0.36	0.356	0.387	0.491	0.837	0.594	0.809	0.547714	0.20621
17	320	0.364	0.36	0.387	0.502	0.788	0.573	0.778	0.536	0.185901
18	340	0.368	0.362	0.391	0.49	0.749	0.555	0.763	0.525429	0.172297
19	360	0.363	0.363	0.396	0.464	0.734	0.551	0.742	0.516143	0.1652
20	380	0.333	0.328	0.35	0.411	0.511	0.433	0.522	0.412571	0.081119
21	404	0.32	0.308	0.334	0.386	0.433	0.377	0.436	0.370571	0.05207
22	432	0.302	0.29	0.319	0.36	0.394	0.345	0.373	0.340429	0.0383269
23	465	0.281	0.269	0.298	0.336	0.37	0.325	0.333	0.316	0.0352231
24	504	0.263	0.244	0.243	0.325	0.356	0.303	0.326	0.294286	0.0446681
pgr5-1
Nr.	time (s)	re1	re2	re3	re4	re5	re6	re7	avarage	SD
1	0	0.09	0.064	0.013	0.014	0.077	0.102	0.008	0.0525714	0.0400244
2	20	0.312	0.215	0.236	0.235	0.329	0.261	0.153	0.248714	0.0595111
3	40	0.485	0.25	0.258	0.236	0.35	0.34	0.26	0.311286	0.0888758
4	60	0.486	0.276	0.229	0.182	0.322	0.353	0.253	0.300143	0.0996986
5	80	0.468	0.224	0.205	0.161	0.279	0.323	0.216	0.268	0.102635
6	100	0.436	0.226	0.195	0.155	0.268	0.322	0.2	0.257429	0.0956066
7	120	0.383	0.233	0.193	0.173	0.271	0.361	0.174	0.255429	0.0870706
8	140	0.369	0.247	0.192	0.181	0.287	0.359	0.172	0.258143	0.08283
9	160	0.383	0.263	0.205	0.199	0.31	0.411	0.175	0.278	0.093222
10	180	0.4	0.28	0.225	0.221	0.35	0.432	0.185	0.299	0.0960972
11	200	0.406	0.3	0.23	0.239	0.382	0.45	0.197	0.314857	0.0984419
12	220	0.43	0.314	0.242	0.255	0.399	0.483	0.21	0.333286	0.104976
13	240	0.471	0.331	0.257	0.268	0.422	0.519	0.223	0.355857	0.115476
14	260	0.489	0.347	0.26	0.273	0.44	0.572	0.234	0.373571	0.129299
15	280	0.499	0.375	0.268	0.28	0.465	0.575	0.248	0.387143	0.128483
16	300	0.536	0.367	0.271	0.287	0.471	0.603	0.258	0.399	0.138685
17	320	0.557	0.373	0.276	0.299	0.486	0.626	0.26	0.411	0.146162
18	340	0.568	0.381	0.286	0.303	0.517	0.65	0.267	0.424571	0.153102
19	360	0.558	0.373	0.242	0.276	0.533	0.666	0.253	0.414429	0.170602
20	380	0.542	0.338	0.259	0.274	0.536	0.642	0.258	0.407	0.161579
21	404	0.531	0.343	0.254	0.259	0.536	0.634	0.254	0.401571	0.161327
22	432	0.501	0.329	0.235	0.235	0.519	0.626	0.24	0.383571	0.162604
23	465	0.479	0.312	0.215	0.211	0.494	0.575	0.22	0.358	0.15462
24	504	0.474	0.296	0.169	0.191	0.466	0.541	0.202	0.334143	0.156213
35S::PGR5 pgr5-1#1
Nr.	time (s)	re1	re2	re3	re4	re5	re6	re7	avarage	SD
1	0	0.003	0.005	0.007	0.088	0.086	0.004	0.073	0.038	0.0417532
2	20	0.534	0.694	0.459	0.394	0.528	0.26	0.355	0.460571	0.14156
3	40	0.995	1.136	0.819	0.828	0.989	0.775	0.886	0.918286	0.127715
4	60	1.241	1.325	1.084	0.871	1.267	1.097	1.277	1.166	0.159132
5	80	1.376	1.401	1.224	0.987	1.491	1.263	1.429	1.31014	0.170046
6	100	1.425	1.416	1.226	1.016	1.674	1.342	1.531	1.37571	0.212166
7	120	1.456	1.401	1.176	0.96	1.807	1.349	1.542	1.38443	0.268834
8	140	1.38	1.328	1.069	0.861	1.814	1.287	1.45	1.31271	0.299722
9	160	1.293	1.17	0.945	0.775	1.767	1.155	1.351	1.208	0.316509
10	180	1.213	1.069	0.835	0.699	1.76	1.025	1.162	1.109	0.338934
11	200	1.096	0.995	0.758	0.686	1.674	0.831	0.984	1.00343	0.328991
12	220	0.968	0.942	0.735	0.679	1.512	0.641	0.81	0.898143	0.297813
13	240	0.889	0.932	0.692	0.67	1.393	0.537	0.766	0.839857	0.278317
14	260	0.801	0.852	0.668	0.663	1.199	0.437	0.668	0.755429	0.235721
15	280	0.761	0.817	0.629	0.639	1.064	0.395	0.631	0.705143	0.206668
16	300	0.736	0.81	0.606	0.603	0.908	0.385	0.605	0.664714	0.170509
17	320	0.735	0.799	0.582	0.575	0.851	0.349	0.576	0.638143	0.170865
18	340	0.699	0.744	0.555	0.559	0.753	0.334	0.552	0.599429	0.147597
19	360	0.64	0.687	0.515	0.553	0.712	0.31	0.552	0.567	0.135356
20	380	0.292	0.283	0.23	0.438	0.467	0.221	0.426	0.336714	0.103977
21	404	0.182	0.17	0.168	0.419	0.405	0.191	0.398	0.276143	0.123109
22	432	0.172	0.122	0.141	0.405	0.382	0.171	0.382	0.253571	0.128695
23	465	0.158	0.101	0.126	0.386	0.376	0.151	0.365	0.237571	0.130612
24	504	0.148	0.087	0.102	0.374	0.375	0.142	0.352	0.225714	0.134051
35S::PGR5 pgr5-1#2
Nr.	time (s)	re1	re2	re3	re4	re5	re6	re7	avarage	SD
1	0	0.05	0.016	0.06	0.017	0.01	0.014	0.014	0.0258571	0.0202355
2	20	0.728	0.489	0.566	0.537	0.478	0.418	0.349	0.509286	0.120579
3	40	1.122	0.963	1.018	0.89	0.804	0.994	0.973	0.966286	0.0999178
4	60	1.305	1.183	1.122	1.418	1.064	1.272	1.142	1.21514	0.12272
5	80	1.415	1.295	0.964	1.626	1.253	1.515	1.31	1.33971	0.212099
6	100	1.438	1.145	0.845	1.739	1.211	1.563	1.292	1.319	0.293667
7	120	1.359	1.057	0.684	1.763	1.154	1.59	1.239	1.26371	0.355029
8	140	1.203	0.877	0.551	1.802	1.085	1.542	1.165	1.175	0.411295
9	160	0.994	0.697	0.44	1.847	0.959	1.434	0.983	1.05057	0.464628
10	180	0.785	0.539	0.379	1.761	0.854	1.289	0.83	0.919571	0.467612
11	200	0.629	0.413	0.334	1.713	0.78	1.165	0.67	0.814857	0.47936
12	220	0.502	0.329	0.317	1.655	0.706	0.939	0.544	0.713143	0.468302
13	240	0.42	0.271	0.311	1.55	0.66	0.77	0.445	0.632429	0.442686
14	260	0.37	0.242	0.311	1.417	0.643	0.659	0.383	0.575	0.40417
15	280	0.337	0.224	0.295	1.261	0.605	0.537	0.343	0.514571	0.355773
16	300	0.32	0.216	0.31	1.173	0.584	0.471	0.321	0.485	0.326713
17	320	0.315	0.215	0.311	1.083	0.574	0.424	0.305	0.461	0.297122
18	340	0.302	0.212	0.311	0.976	0.542	0.409	0.292	0.434857	0.260784
19	360	0.302	0.21	0.321	0.869	0.49	0.354	0.267	0.401857	0.223527
20	380	0.244	0.159	0.281	0.307	0.251	0.247	0.201	0.241429	0.0490301
21	404	0.233	0.147	0.276	0.193	0.184	0.195	0.19	0.202571	0.0409425
22	432	0.231	0.134	0.27	0.149	0.154	0.166	0.171	0.182143	0.0494956
23	465	0.212	0.114	0.263	0.133	0.133	0.15	0.155	0.165714	0.0528889
24	504	0.207	0.098	0.219	0.128	0.121	0.135	0.127	0.147857	0.0461173
35S::PGR5 pgr5-1#3
Nr.	time (s)	re1	re2	re3	re4	re5	re6	re7	avarage	SD
1	0	0.017	0.061	0.021	0.02	0.01	0.004	0.007	0.02	0.019218
2	20	0.526	0.409	0.429	0.523	0.46	0.48	0.536	0.480429	0.0502356
3	40	0.882	0.979	0.968	0.753	0.997	0.953	0.986	0.931143	0.0871998
4	60	1.036	1.088	1.144	1.31	1.232	1.169	1.136	1.15929	0.090511
5	80	1.012	1.002	1.069	1.467	1.249	1.292	1.144	1.17643	0.169858
6	100	0.903	0.858	0.918	1.727	1.214	1.286	1.051	1.13671	0.306644
7	120	0.761	0.705	0.742	1.63	1.144	1.182	0.898	1.00886	0.334496
8	140	0.623	0.564	0.576	1.638	1.006	1.07	0.763	0.891429	0.386789
9	160	0.51	0.461	0.451	1.611	0.894	0.959	0.617	0.786143	0.417294
10	180	0.416	0.394	0.364	1.571	0.756	0.873	0.521	0.699286	0.430297
11	200	0.35	0.355	0.309	1.427	0.668	0.735	0.478	0.617429	0.39301
12	220	0.304	0.35	0.275	1.283	0.587	0.622	0.419	0.548571	0.350507
13	240	0.292	0.332	0.275	1.146	0.548	0.527	0.397	0.502429	0.303598
14	260	0.265	0.33	0.256	0.995	0.502	0.451	0.349	0.449714	0.256967
15	280	0.251	0.333	0.255	0.867	0.502	0.391	0.33	0.418429	0.215566
16	300	0.247	0.34	0.253	0.798	0.482	0.347	0.314	0.397286	0.193175
17	320	0.246	0.345	0.254	0.777	0.476	0.321	0.313	0.390286	0.186687
18	340	0.244	0.346	0.253	0.729	0.46	0.346	0.294	0.381714	0.169565
19	360	0.216	0.35	0.242	0.655	0.416	0.279	0.272	0.347143	0.151695
20	380	0.186	0.316	0.206	0.368	0.261	0.208	0.215	0.251429	0.0675866
21	404	0.174	0.308	0.204	0.25	0.21	0.181	0.195	0.217429	0.0469321
22	432	0.141	0.299	0.177	0.191	0.182	0.167	0.176	0.190429	0.0503979
23	465	0.132	0.28	0.159	0.161	0.163	0.12	0.156	0.167286	0.0523441
24	504	0.115	0.275	0.138	0.153	0.146	0.122	0.14	0.155571	0.054292
35S::PGR5 pgr5-1#4
Nr.	time (s)	re1	re2	re3	re4	re5	re6	re7	avarage	SD
1	0	0.022	0.092	0.073	0.103	0.014	0.08	0.087	0.0672857	0.0350224
2	20	0.563	0.44	0.457	0.566	0.338	0.604	0.542	0.501429	0.093616
3	40	0.945	0.881	0.802	0.78	0.824	1.164	1.034	0.918571	0.139883
4	60	1.186	0.907	0.739	1.318	1.139	1.386	1.189	1.12343	0.227261
5	80	1.262	0.761	0.551	1.545	1.291	1.381	1.145	1.13371	0.353577
6	100	1.105	0.605	0.41	1.557	1.249	1.343	1.029	1.04257	0.406859
7	120	0.935	0.471	0.335	1.414	1.248	1.268	0.854	0.932143	0.412331
8	140	0.734	0.394	0.309	1.305	1.132	1.098	0.699	0.810143	0.381621
9	160	0.566	0.347	0.324	1.107	1.009	0.886	0.575	0.687714	0.314705
10	180	0.442	0.329	0.308	0.97	0.877	0.735	0.494	0.593571	0.266605
11	200	0.343	0.327	0.316	0.853	0.748	0.634	0.444	0.523571	0.220511
12	220	0.311	0.334	0.322	0.797	0.659	0.555	0.431	0.487	0.189321
13	240	0.28	0.343	0.326	0.733	0.609	0.53	0.42	0.463	0.166939
14	260	0.258	0.351	0.346	0.736	0.569	0.467	0.416	0.449	0.160663
15	280	0.254	0.358	0.341	0.735	0.535	0.459	0.435	0.445286	0.156717
16	300	0.251	0.363	0.358	0.694	0.523	0.456	0.416	0.437286	0.141751
17	320	0.251	0.372	0.349	0.7	0.505	0.456	0.431	0.437714	0.141863
18	340	0.247	0.38	0.352	0.712	0.496	0.461	0.436	0.440571	0.14501
19	360	0.223	0.381	0.354	0.683	0.436	0.47	0.453	0.428571	0.139753
20	380	0.192	0.346	0.321	0.535	0.274	0.429	0.443	0.362857	0.115148
21	404	0.175	0.338	0.31	0.503	0.221	0.425	0.414	0.340857	0.116587
22	432	0.148	0.325	0.313	0.483	0.187	0.358	0.434	0.321143	0.121344
23	465	0.13	0.308	0.281	0.464	0.162	0.405	0.396	0.306571	0.125965
24	504	0.115	0.295	0.221	0.444	0.148	0.378	0.372	0.281857	0.124696

## Sheet: NPQmax
tNPQmax
	Col-5	pgr5-1	35S::PGR5 pgr5-1#1	35S::PGR5 pgr5-1#2	35S::PGR5 pgr5-1#3	35S::PGR5 pgr5-1#4
1	1.112	0.486	1.456	1.438	1.036	1.262
2	0.957	0.276	1.416	1.295	1.088	0.907
3	1.166	0.258	1.226	1.122	1.144	0.802
4	0.987	0.236	1.016	1.847	1.727	1.557
5	1.3	0.35	1.814	1.253	1.249	1.291
6	1.096	0.353	1.349	1.59	1.292	1.386
7	1.288	0.26	1.542	1.31	1.144	1.189
average	1.12943	0.317	1.40271	1.40786	1.24	1.19914
SD	0.133551	0.0874814	0.250078	0.243221	0.232058	0.264115
sig_group	a	b	a	a	a	a

## Sheet: 1-qL
1-ql
Col-5
Nr.	time (s)	re1	1-qL	re2	1-qL	re3	1-qL	re4	1-qL	re5	1-qL	re6	1-qL	re7	1-qL	avarage	SD
1	0	0.016	0.984	0.032	0.968	0.018	0.982	0	1	0	1	0	1	0	1	0.990571	0.0127914
2	20	0.15	0.85	0.246	0.754	0.23	0.77	0.23	0.77	0.166	0.834	0.054	0.946	0.04	0.96	0.840571	0.0846224
3	40	0.24	0.76	0.379	0.621	0.34	0.66	0.219	0.781	0.325	0.675	0.124	0.876	0.096	0.904	0.753857	0.108716
4	60	0.302	0.698	0.455	0.545	0.408	0.592	0.474	0.526	0.419	0.581	0.183	0.817	0.147	0.853	0.658857	0.132526
5	80	0.37	0.63	0.526	0.474	0.471	0.529	0.543	0.457	0.503	0.497	0.237	0.763	0.199	0.801	0.593	0.141128
6	100	0.44	0.56	0.578	0.422	0.54	0.46	0.585	0.415	0.546	0.454	0.286	0.714	0.246	0.754	0.539857	0.141313
7	120	0.508	0.492	0.613	0.387	0.579	0.421	0.608	0.392	0.584	0.416	0.325	0.675	0.292	0.708	0.498714	0.136425
8	140	0.559	0.441	0.633	0.367	0.611	0.389	0.621	0.379	0.618	0.382	0.368	0.632	0.335	0.665	0.465	0.127887
9	160	0.593	0.407	0.647	0.353	0.634	0.366	0.627	0.373	0.628	0.372	0.37	0.63	0.39	0.61	0.444429	0.121181
10	180	0.621	0.379	0.654	0.346	0.654	0.346	0.639	0.361	0.639	0.361	0.403	0.597	0.397	0.603	0.427571	0.11833
11	200	0.637	0.363	0.662	0.338	0.655	0.345	0.645	0.355	0.658	0.342	0.394	0.606	0.419	0.581	0.418571	0.120007
12	220	0.646	0.354	0.667	0.333	0.66	0.34	0.644	0.356	0.661	0.339	0.421	0.579	0.438	0.562	0.409	0.11074
13	240	0.653	0.347	0.671	0.329	0.665	0.335	0.647	0.353	0.667	0.333	0.406	0.594	0.451	0.549	0.405714	0.114296
14	260	0.656	0.344	0.674	0.326	0.669	0.331	0.649	0.351	0.672	0.328	0.432	0.568	0.462	0.538	0.398	0.106613
15	280	0.661	0.339	0.677	0.323	0.673	0.327	0.651	0.349	0.695	0.305	0.432	0.568	0.491	0.509	0.388571	0.104718
16	300	0.663	0.337	0.677	0.323	0.675	0.325	0.653	0.347	0.69	0.31	0.414	0.586	0.479	0.521	0.392714	0.112025
17	320	0.663	0.337	0.679	0.321	0.676	0.324	0.656	0.344	0.682	0.318	0.413	0.587	0.485	0.515	0.392286	0.110773
18	340	0.662	0.338	0.68	0.32	0.677	0.323	0.653	0.347	0.686	0.314	0.415	0.585	0.486	0.514	0.391571	0.110379
19	360	0.733	0.267	0.734	0.266	0.734	0.266	0.73	0.27	0.808	0.192	0.668	0.332	0.778	0.222	0.259286	0.0437215
20	380	0.746	0.254	0.747	0.253	0.734	0.266	0.753	0.247	0.827	0.173	0.72	0.28	0.789	0.211	0.240571	0.0365552
21	404	0.751	0.249	0.754	0.246	0.753	0.247	0.77	0.23	0.853	0.147	0.837	0.163	0.884	0.116	0.199714	0.0560646
22	432	0.765	0.235	0.769	0.231	0.762	0.238	0.781	0.219	0.86	0.14	0.888	0.112	0.955	0.045	0.174286	0.0760827
23	465	0.764	0.236	0.774	0.226	0.76	0.24	0.789	0.211	0.864	0.136	0.884	0.116	0.969	0.031	0.170857	0.0790157
24	504	0.776	0.224	0.767	0.233	0.636	0.364	0.797	0.203	0.876	0.124	0.936	0.064	1	0	0.173143	0.120963
pgr5-1
Nr.	time (s)	re1	1-qL	re2	1-qL	re3	1-qL	re4	1-qL	re5	1-qL	re6	1-qL	re7	1-qL	avarage	SD
1	0	0	0.978	0.028	0.972	0.051	0.949	0.052	0.948	0	1	0	1	0.01	0.99	0.976714	0.0218991
2	20	0.14	0.801	0.196	0.804	0.159	0.841	0.137	0.863	0.073	0.927	0.028	0.972	0.046	0.954	0.880286	0.0706817
3	40	0.179	0.695	0.265	0.735	0.242	0.758	0.305	0.695	0.137	0.863	0.037	0.963	0.063	0.937	0.806571	0.113316
4	60	0.234	0.625	0.335	0.665	0.292	0.708	0.229	0.771	0.173	0.827	0.051	0.949	0.077	0.923	0.781143	0.124983
5	80	0.275	0.563	0.388	0.612	0.338	0.662	0.267	0.733	0.21	0.79	0.058	0.942	0.09	0.91	0.744571	0.144858
6	100	0.317	0.512	0.449	0.551	0.389	0.611	0.304	0.696	0.243	0.757	0.072	0.928	0.108	0.892	0.706714	0.161897
7	120	0.35	0.478	0.502	0.498	0.429	0.571	0.342	0.658	0.273	0.727	0.09	0.91	0.12	0.88	0.674571	0.173779
8	140	0.391	0.451	0.541	0.459	0.46	0.54	0.374	0.626	0.297	0.703	0.107	0.893	0.138	0.862	0.647714	0.180519
9	160	0.441	0.436	0.57	0.43	0.482	0.518	0.406	0.594	0.312	0.688	0.136	0.864	0.157	0.843	0.624714	0.180171
10	180	0.482	0.428	0.591	0.409	0.499	0.501	0.443	0.557	0.324	0.676	0.163	0.837	0.178	0.822	0.604286	0.177396
11	200	0.512	0.414	0.601	0.399	0.509	0.491	0.477	0.523	0.333	0.667	0.183	0.817	0.196	0.804	0.587857	0.175579
12	220	0.529	0.402	0.613	0.387	0.523	0.477	0.506	0.494	0.346	0.654	0.21	0.79	0.213	0.787	0.570143	0.17257
13	240	0.544	0.395	0.619	0.381	0.542	0.458	0.524	0.476	0.361	0.639	0.233	0.767	0.227	0.773	0.555571	0.168843
14	260	0.552	0.384	0.625	0.375	0.551	0.449	0.533	0.467	0.379	0.621	0.269	0.731	0.245	0.755	0.540286	0.160436
15	280	0.556	0.391	0.635	0.365	0.557	0.443	0.543	0.457	0.395	0.605	0.272	0.728	0.26	0.74	0.532714	0.157227
16	300	0.57	0.389	0.631	0.369	0.564	0.436	0.549	0.451	0.406	0.594	0.291	0.709	0.272	0.728	0.525143	0.150585
17	320	0.579	0.39	0.632	0.368	0.57	0.43	0.556	0.444	0.412	0.588	0.306	0.694	0.285	0.715	0.518429	0.145366
18	340	0.586	0.39	0.632	0.368	0.577	0.423	0.559	0.441	0.421	0.579	0.316	0.684	0.294	0.706	0.513	0.141589
19	360	0.714	0.296	0.702	0.298	0.736	0.264	0.728	0.272	0.628	0.372	0.671	0.329	0.623	0.377	0.315429	0.0454381
20	380	0.747	0.26	0.722	0.278	0.795	0.205	0.797	0.203	0.739	0.261	0.97	0.03	0.848	0.152	0.198429	0.0862416
21	404	0.756	0.259	0.736	0.264	0.805	0.195	0.803	0.197	0.745	0.255	1	0	0.923	0.077	0.178143	0.101997
22	432	0.774	0.249	0.744	0.256	0.813	0.187	0.815	0.185	0.756	0.244	1	0	0.973	0.027	0.164	0.107023
23	465	0.765	0.244	0.746	0.254	0.821	0.179	0.821	0.179	0.76	0.24	1	0	1	0	0.156571	0.111154
24	504	0.779	0.239	0.747	0.253	0.729	0.271	0.825	0.175	0.765	0.235	0.986	0.014	1	0	0.169571	0.11499
35S::PGR5 pgr5-1#1
Nr.	time (s)	re1	1-qL	re2	1-qL	re3	1-qL	re4	1-qL	re5	1-qL	re6	1-qL	re7	1-qL	avarage	SD
1	0	0.041	0.959	0.063	0.937	0.044	0.956	0	1	0	1	0.009	0.991	0	1	0.977571	0.026286
2	20	0.121	0.879	0.201	0.799	0.119	0.881	0.088	0.912	0.115	0.885	0.055	0.945	0.038	0.962	0.894714	0.0533001
3	40	0.172	0.828	0.288	0.712	0.203	0.797	0.129	0.871	0.166	0.834	0.093	0.907	0.087	0.913	0.837429	0.0696966
4	60	0.212	0.788	0.335	0.665	0.255	0.745	0.251	0.749	0.192	0.808	0.13	0.87	0.141	0.859	0.783429	0.0713182
5	80	0.254	0.746	0.38	0.62	0.298	0.702	0.314	0.686	0.214	0.786	0.165	0.835	0.181	0.819	0.742	0.0776209
6	100	0.298	0.702	0.433	0.567	0.34	0.66	0.377	0.623	0.247	0.753	0.2	0.8	0.232	0.768	0.696143	0.0842129
7	120	0.345	0.655	0.489	0.511	0.391	0.609	0.431	0.569	0.275	0.725	0.236	0.764	0.275	0.725	0.651143	0.092938
8	140	0.382	0.618	0.545	0.455	0.442	0.558	0.471	0.529	0.3	0.7	0.274	0.726	0.326	0.674	0.608571	0.0991562
9	160	0.426	0.574	0.575	0.425	0.489	0.511	0.506	0.494	0.329	0.671	0.308	0.692	0.394	0.606	0.567571	0.0971577
10	180	0.469	0.531	0.601	0.399	0.524	0.476	0.528	0.472	0.371	0.629	0.356	0.644	0.421	0.579	0.532857	0.0899841
11	200	0.504	0.496	0.622	0.378	0.543	0.457	0.545	0.455	0.411	0.589	0.383	0.617	0.435	0.565	0.508143	0.0857757
12	220	0.528	0.472	0.635	0.365	0.563	0.437	0.549	0.451	0.448	0.552	0.373	0.627	0.407	0.593	0.499571	0.0938613
13	240	0.557	0.443	0.653	0.347	0.572	0.428	0.556	0.444	0.493	0.507	0.401	0.599	0.441	0.559	0.475286	0.0856674
14	260	0.57	0.43	0.645	0.355	0.588	0.412	0.566	0.434	0.522	0.478	0.379	0.621	0.419	0.581	0.473	0.0954009
15	280	0.582	0.418	0.651	0.349	0.591	0.409	0.574	0.426	0.559	0.441	0.383	0.617	0.421	0.579	0.462714	0.097435
16	300	0.591	0.409	0.664	0.336	0.598	0.402	0.574	0.426	0.574	0.426	0.409	0.591	0.427	0.573	0.451857	0.0940911
17	320	0.602	0.398	0.676	0.324	0.604	0.396	0.581	0.419	0.6	0.4	0.394	0.606	0.428	0.572	0.445	0.103281
18	340	0.601	0.399	0.673	0.327	0.61	0.39	0.583	0.417	0.597	0.403	0.396	0.604	0.429	0.571	0.444429	0.10228
19	360	0.736	0.264	0.8	0.2	0.746	0.254	0.717	0.283	0.721	0.279	0.648	0.352	0.815	0.185	0.259571	0.0557221
20	380	0.789	0.211	0.821	0.179	0.787	0.213	0.763	0.237	0.738	0.262	0.64	0.36	0.813	0.187	0.235571	0.0617194
21	404	0.815	0.185	0.848	0.152	0.815	0.185	0.777	0.223	0.771	0.229	0.78	0.22	0.986	0.014	0.172571	0.0751151
22	432	0.823	0.177	0.863	0.137	0.827	0.173	0.789	0.211	0.775	0.225	0.821	0.179	1	0	0.157429	0.0749752
23	465	0.831	0.169	0.864	0.136	0.832	0.168	0.786	0.214	0.765	0.235	0.818	0.182	1	0	0.157714	0.0767131
24	504	0.834	0.166	0.869	0.131	0.732	0.268	0.793	0.207	0.758	0.242	0.87	0.13	1	0	0.163429	0.0893418
35S::PGR5 pgr5-1#2
Nr.	time (s)	re1	1-qL	re2	1-qL	re3	1-qL	re4	1-qL	re5	1-qL	re6	1-qL	re7	1-qL	avarage	SD
1	0	0.043	0.957	0.074	0.926	0.024	0.976	0.041	0.959	0.054	0.946	0.011	0.989	0.012	0.988	0.963	0.0230217
2	20	0.226	0.774	0.183	0.817	0.23	0.77	0.175	0.825	0.143	0.857	0.085	0.915	0.092	0.908	0.838	0.0584808
3	40	0.26	0.74	0.255	0.745	0.307	0.693	0.209	0.791	0.21	0.79	0.138	0.862	0.184	0.816	0.776714	0.0556169
4	60	0.294	0.706	0.295	0.705	0.369	0.631	0.229	0.771	0.274	0.726	0.177	0.823	0.214	0.786	0.735429	0.0636104
5	80	0.322	0.678	0.348	0.652	0.434	0.566	0.261	0.739	0.341	0.659	0.235	0.765	0.28	0.72	0.682714	0.0664322
6	100	0.362	0.638	0.391	0.609	0.504	0.496	0.287	0.713	0.386	0.614	0.265	0.735	0.32	0.68	0.640714	0.0799244
7	120	0.405	0.595	0.454	0.546	0.558	0.442	0.307	0.693	0.436	0.564	0.311	0.689	0.373	0.627	0.593714	0.0877719
8	140	0.459	0.541	0.512	0.488	0.602	0.398	0.329	0.671	0.482	0.518	0.356	0.644	0.442	0.558	0.545429	0.0925992
9	160	0.51	0.49	0.562	0.438	0.633	0.367	0.36	0.64	0.516	0.484	0.408	0.592	0.46	0.54	0.507286	0.0923593
10	180	0.562	0.438	0.606	0.394	0.655	0.345	0.384	0.616	0.548	0.452	0.45	0.55	0.494	0.506	0.471571	0.0928652
11	200	0.598	0.402	0.641	0.359	0.672	0.328	0.413	0.587	0.577	0.423	0.529	0.471	0.514	0.486	0.436571	0.0870265
12	220	0.629	0.371	0.663	0.337	0.678	0.322	0.453	0.547	0.59	0.41	0.521	0.479	0.524	0.476	0.420286	0.0834061
13	240	0.647	0.353	0.681	0.319	0.681	0.319	0.483	0.517	0.605	0.395	0.543	0.457	0.528	0.472	0.404571	0.0788794
14	260	0.657	0.343	0.688	0.312	0.684	0.316	0.513	0.487	0.619	0.381	0.587	0.413	0.53	0.47	0.388857	0.0709212
15	280	0.666	0.334	0.696	0.304	0.679	0.321	0.534	0.466	0.622	0.378	0.55	0.45	0.535	0.465	0.388286	0.0712009
16	300	0.669	0.331	0.698	0.302	0.684	0.316	0.562	0.438	0.627	0.373	0.552	0.448	0.537	0.463	0.381571	0.0676877
17	320	0.667	0.333	0.699	0.301	0.684	0.316	0.59	0.41	0.636	0.364	0.554	0.446	0.544	0.456	0.375143	0.0628077
18	340	0.668	0.332	0.701	0.299	0.685	0.315	0.597	0.403	0.636	0.364	0.594	0.406	0.547	0.453	0.367429	0.055937
19	360	0.721	0.279	0.758	0.242	0.739	0.261	0.735	0.265	0.746	0.254	0.931	0.069	0.866	0.134	0.214857	0.0804558
20	380	0.694	0.306	0.748	0.252	0.734	0.266	0.774	0.226	0.778	0.222	0.839	0.161	0.775	0.225	0.236857	0.0448941
21	404	0.717	0.283	0.765	0.235	0.755	0.245	0.808	0.192	0.804	0.196	1	0	1	0	0.164429	0.116449
22	432	0.701	0.299	0.776	0.224	0.765	0.235	0.806	0.194	0.813	0.187	1	0	1	0	0.162714	0.116958
23	465	0.664	0.336	0.771	0.229	0.769	0.231	0.804	0.196	0.817	0.183	1	0	1	0	0.167857	0.124747
24	504	0.639	0.361	0.778	0.222	0.618	0.382	0.797	0.203	0.825	0.175	1	0	1	0	0.191857	0.152588
35S::PGR5 pgr5-1#3
Nr.	time (s)	re1	1-qL	re2	1-qL	re3	1-qL	re4	1-qL	re5	1-qL	re6	1-qL	re7	1-qL	avarage	SD
1	0	0.078	0.922	0.029	0.971	0.071	0.929	0.042	0.958	0.05	0.95	0.027	0.973	0.012	0.988	0.955857	0.0240238
2	20	0.246	0.754	0.26	0.74	0.239	0.761	0.159	0.841	0.193	0.807	0.105	0.895	0.068	0.932	0.818571	0.0741639
3	40	0.316	0.684	0.342	0.658	0.309	0.691	0.275	0.725	0.267	0.733	0.179	0.821	0.144	0.856	0.738286	0.0736336
4	60	0.363	0.637	0.396	0.604	0.372	0.628	0.23	0.77	0.327	0.673	0.239	0.761	0.213	0.787	0.694286	0.0764411
5	80	0.422	0.578	0.457	0.543	0.439	0.561	0.261	0.739	0.376	0.624	0.304	0.696	0.277	0.723	0.637714	0.0811782
6	100	0.476	0.524	0.51	0.49	0.498	0.502	0.313	0.687	0.421	0.579	0.362	0.638	0.334	0.666	0.583714	0.0810693
7	120	0.527	0.473	0.559	0.441	0.555	0.445	0.33	0.67	0.47	0.53	0.411	0.589	0.381	0.619	0.538143	0.0903077
8	140	0.574	0.426	0.601	0.399	0.601	0.399	0.367	0.633	0.51	0.49	0.465	0.535	0.435	0.565	0.492429	0.0901071
9	160	0.606	0.394	0.629	0.371	0.635	0.365	0.402	0.598	0.551	0.449	0.512	0.488	0.436	0.564	0.461286	0.0931445
10	180	0.633	0.367	0.651	0.349	0.659	0.341	0.443	0.557	0.579	0.421	0.583	0.417	0.449	0.551	0.429	0.0907965
11	200	0.653	0.347	0.665	0.335	0.675	0.325	0.478	0.522	0.609	0.391	0.594	0.406	0.481	0.519	0.406429	0.0831983
12	220	0.667	0.333	0.682	0.318	0.687	0.313	0.513	0.487	0.629	0.371	0.627	0.373	0.47	0.53	0.389286	0.0856518
13	240	0.683	0.317	0.679	0.321	0.701	0.299	0.555	0.445	0.647	0.353	0.644	0.356	0.496	0.504	0.370714	0.0756234
14	260	0.681	0.319	0.684	0.316	0.698	0.302	0.582	0.418	0.649	0.351	0.659	0.341	0.484	0.516	0.366143	0.0762221
15	280	0.686	0.314	0.685	0.315	0.701	0.299	0.597	0.403	0.659	0.341	0.675	0.325	0.487	0.513	0.358571	0.0760392
16	300	0.687	0.313	0.686	0.314	0.704	0.296	0.609	0.391	0.66	0.34	0.683	0.317	0.49	0.51	0.354429	0.0751817
17	320	0.69	0.31	0.686	0.314	0.705	0.295	0.625	0.375	0.669	0.331	0.688	0.312	0.514	0.486	0.346143	0.0667618
18	340	0.693	0.307	0.687	0.313	0.705	0.295	0.62	0.38	0.673	0.327	0.787	0.213	0.496	0.504	0.334143	0.0898117
19	360	0.746	0.254	0.741	0.259	0.762	0.238	0.751	0.249	0.769	0.231	0.936	0.064	0.776	0.224	0.217	0.0686197
20	380	0.753	0.247	0.741	0.259	0.759	0.241	0.788	0.212	0.789	0.211	0.944	0.056	0.847	0.153	0.197	0.0713185
21	404	0.773	0.227	0.753	0.247	0.771	0.229	0.819	0.181	0.81	0.19	1	0	0.947	0.053	0.161	0.0959184
22	432	0.777	0.223	0.761	0.239	0.786	0.214	0.83	0.17	0.821	0.179	1	0	1	0	0.146429	0.102873
23	465	0.791	0.209	0.768	0.232	0.785	0.215	0.838	0.162	0.828	0.172	1	0	1	0	0.141429	0.099619
24	504	0.798	0.202	0.77	0.23	0.693	0.307	0.848	0.152	0.835	0.165	1	0	1	0	0.150857	0.114729
35S::PGR5 pgr5-1#4
Nr.	time (s)	re1	1-qL	re2	1-qL	re3	1-qL	re4	1-qL	re5	1-qL	re6	1-qL	re7	1-qL	avarage	SD
1	0	0.067	0.933	0.024	0.976	0.027	0.973	0	1	0.049	0.951	0	1	0	1	0.976143	0.0264917
2	20	0.217	0.783	0.275	0.725	0.235	0.765	0.139	0.861	0.17	0.83	0.065	0.935	0.101	0.899	0.828286	0.0754823
3	40	0.279	0.721	0.378	0.622	0.389	0.611	0.226	0.774	0.229	0.771	0.138	0.862	0.214	0.786	0.735286	0.0911843
4	60	0.347	0.653	0.449	0.551	0.488	0.512	0.323	0.677	0.3	0.7	0.205	0.795	0.324	0.676	0.652	0.0946538
5	80	0.414	0.586	0.513	0.487	0.562	0.438	0.397	0.603	0.354	0.646	0.25	0.75	0.404	0.596	0.586571	0.102134
6	100	0.464	0.536	0.565	0.435	0.611	0.389	0.46	0.54	0.396	0.604	0.303	0.697	0.463	0.537	0.534	0.101935
7	120	0.522	0.478	0.606	0.394	0.641	0.359	0.509	0.491	0.452	0.548	0.367	0.633	0.505	0.495	0.485429	0.091482
8	140	0.578	0.422	0.632	0.368	0.658	0.342	0.558	0.442	0.496	0.504	0.404	0.596	0.53	0.47	0.449143	0.0855013
9	160	0.621	0.379	0.651	0.349	0.678	0.322	0.59	0.41	0.533	0.467	0.399	0.601	0.546	0.454	0.426	0.0933631
10	180	0.649	0.351	0.661	0.339	0.675	0.325	0.617	0.383	0.567	0.433	0.413	0.587	0.558	0.442	0.408571	0.090686
11	200	0.661	0.339	0.669	0.331	0.677	0.323	0.637	0.363	0.589	0.411	0.44	0.56	0.572	0.428	0.393571	0.0836617
12	220	0.685	0.315	0.673	0.327	0.68	0.32	0.658	0.342	0.611	0.389	0.442	0.558	0.614	0.386	0.376714	0.0854434
13	240	0.693	0.307	0.674	0.326	0.682	0.318	0.662	0.338	0.63	0.37	0.469	0.531	0.589	0.411	0.371571	0.0787588
14	260	0.7	0.3	0.677	0.323	0.688	0.312	0.672	0.328	0.641	0.359	0.423	0.577	0.599	0.401	0.371429	0.0967417
15	280	0.701	0.299	0.678	0.322	0.682	0.318	0.685	0.315	0.644	0.356	0.427	0.573	0.641	0.359	0.363143	0.095106
16	300	0.705	0.295	0.679	0.321	0.689	0.311	0.676	0.324	0.648	0.352	0.433	0.567	0.589	0.411	0.368714	0.0952413
17	320	0.705	0.295	0.678	0.322	0.682	0.318	0.684	0.316	0.653	0.347	0.436	0.564	0.608	0.392	0.364857	0.0931064
18	340	0.707	0.293	0.678	0.322	0.682	0.318	0.69	0.31	0.661	0.339	0.437	0.563	0.613	0.387	0.361714	0.0935908
19	360	0.772	0.228	0.728	0.272	0.737	0.263	0.783	0.217	0.754	0.246	0.674	0.326	0.882	0.118	0.238571	0.0639371
20	380	0.775	0.225	0.735	0.265	0.738	0.262	0.787	0.213	0.779	0.221	0.675	0.325	0.902	0.098	0.229857	0.0696334
21	404	0.786	0.214	0.748	0.252	0.757	0.243	0.824	0.176	0.8	0.2	0.727	0.273	0.99	0.01	0.195429	0.088136
22	432	0.793	0.207	0.75	0.25	0.763	0.237	0.825	0.175	0.807	0.193	0.721	0.279	1	0	0.191571	0.091593
23	465	0.802	0.198	0.753	0.247	0.765	0.235	0.831	0.169	0.815	0.185	0.815	0.185	1	0	0.174143	0.0818218
24	504	0.805	0.195	0.766	0.234	0.657	0.343	0.831	0.169	0.822	0.178	0.823	0.177	1	0	0.185143	0.101701

## Sheet: Y(I)
Y(I)
Col-5		2021-07-27	2021-07-27	2021-07-27	2021-07-27	2021-07-27	2022-01-11	2022-01-11
Nr.	time (s)	re1	re2	re3	re4	re5	re6	re7	avarage	SD
1	0	0.069	0.143	0.117	0.199	0.226	0.162	0.194	0.158571	0.0539162
2	20	0.191	0.289	0.301	0.393	0.306	0.38	0.305	0.309286	0.0664698
3	40	0.353	0.714	0.602	0	0.552	0.581	0.432	0.462	0.235085
4	60	0.529	0.815	0.673	0.793	0.595	0.622	0.591	0.659714	0.107605
5	80	0.561	0.792	0.721	0.885	0.632	0.693	0.62	0.700571	0.110696
6	100	0.622	0.795	0.759	0.915	0.695	0.748	0.644	0.739714	0.0993642
7	120	0.689	0.789	0.749	0.926	0.778	0.777	0.692	0.771429	0.0794583
8	140	0.728	0.816	0.773	0.945	0.812	0.842	0.742	0.808286	0.073013
9	160	0.737	0.775	0.805	0.972	0.819	0.855	0.776	0.819857	0.0768167
10	180	0.705	0.827	0.76	0.964	0.848	0.893	0.811	0.829714	0.0847972
11	200	0.739	0.838	0.807	0.962	0.847	0.884	0.843	0.845714	0.068244
12	220	0.747	0.842	0.81	0.973	0.838	0.882	0.841	0.847571	0.0690528
13	240	0.75	0.858	0.826	0.963	0.869	0.887	0.88	0.861857	0.0646205
14	260	0.783	0.863	0.824	0.956	0.824	0.893	0.866	0.858429	0.0560561
15	280	0.811	0.88	0.815	0.96	0.876	0.906	0.89	0.876857	0.0518151
16	300	0.797	0.877	0.824	0.974	0.885	0.91	0.907	0.882	0.0584466
17	320	0.81	0.87	0.867	0.96	0.87	0.906	0.93	0.887571	0.0490641
18	340	0.804	0.844	0.858	0.974	0.912	0.913	0.905	0.887143	0.0559358
19	360	0.832	0.909	0.886	1	1	0.945	0.935	0.929571	0.0605939
20	380	0.76	0.834	0.821	0.96	0.912	0.905	0.896	0.869714	0.0677759
21	404	0.759	0.85	0.821	0.985	0.948	0.898	0.916	0.882429	0.0777279
22	432	0.809	0.845	0.839	0.975	0.95	0.932	0.916	0.895143	0.0635962
23	465	0.811	0.868	0.798	0.986	0.986	0.92	0.909	0.896857	0.0758868
24	504	0.793	0.856	0.845	1	0.947	0.924	0.922	0.898143	0.0703027
pgr5-1
Nr.	time (s)	re1	re2	re3	re4	re5	re6	re7	avarage	SD
1	0	0.232	0.131	0.051	0.053	0.199	0.245	0.031	0.134571	0.0914838
2	20	0.306	0.17	0.081	0.086	0.225	0.26	0.114	0.177429	0.0888329
3	40	0.278	0.153	0.089	0.094	0.225	0.251	0.101	0.170143	0.0802463
4	60	0.279	0.187	0.085	0.073	0.232	0.254	0.103	0.173286	0.0857491
5	80	0.328	0.233	0.134	0.073	0.251	0.268	0.135	0.203143	0.0906815
6	100	0.329	0.354	0.145	0.097	0.252	0.286	0.135	0.228286	0.102238
7	120	0.336	0.46	0.196	0.098	0.26	0.329	0.195	0.267714	0.118803
8	140	0.378	0.566	0.256	0.131	0.313	0.355	0.198	0.313857	0.14118
9	160	0.438	0.626	0.312	0.193	0.33	0.406	0.268	0.367571	0.140304
10	180	0.485	0.716	0.361	0.248	0.349	0.429	0.318	0.415143	0.152898
11	200	0.556	0.749	0.408	0.319	0.362	0.481	0.345	0.46	0.151982
12	220	0.606	0.775	0.444	0.38	0.386	0.544	0.392	0.503857	0.147698
13	240	0.637	0.769	0.44	0.415	0.401	0.574	0.406	0.520286	0.143287
14	260	0.639	0.802	0.487	0.415	0.424	0.587	0.42	0.539143	0.145453
15	280	0.673	0.79	0.51	0.423	0.456	0.612	0.45	0.559143	0.136963
16	300	0.685	0.824	0.506	0.446	0.463	0.644	0.484	0.578857	0.142001
17	320	0.696	0.8	0.492	0.429	0.457	0.634	0.492	0.571429	0.140045
18	340	0.726	0.81	0.501	0.443	0.463	0.665	0.513	0.588714	0.143816
19	360	0.858	0.899	0.855	0.826	0.834	0.834	0.739	0.835	0.0488603
20	380	0.855	0.833	0.766	0.754	0.79	0.839	0.694	0.790143	0.0571006
21	404	0.827	0.816	0.77	0.762	0.796	0.833	0.708	0.787429	0.0443315
22	432	0.834	0.836	0.796	0.775	0.799	0.845	0.721	0.800857	0.0435026
23	465	0.827	0.853	0.813	0.769	0.799	0.881	0.721	0.809	0.0530786
24	504	0.816	0.849	0.798	0.775	0.789	0.835	0.703	0.795	0.0480729
35S::PGR5 pgr5-1#1
Nr.	time (s)	re1	re2	re3	re4	re5	re6	re7	avarage	SD
1	0	0.033	0.048	0.059	0.185	0.234	0.047	0.203	0.115571	0.0873458
2	20	0.162	0.216	0.09	0.268	0.443	0.262	0.399	0.262857	0.124673
3	40	0.287	0.355	0.221	0	0.482	0.388	0.565	0.328286	0.18481
4	60	0.335	0.372	0.347	0.498	0.401	0.44	0.535	0.418286	0.0762752
5	80	0.339	0.436	0.382	0.513	0.402	0.479	0.543	0.442	0.0735482
6	100	0.38	0.493	0.45	0.569	0.441	0.512	0.611	0.493714	0.0789297
7	120	0.41	0.514	0.501	0.633	0.445	0.569	0.68	0.536	0.0975534
8	140	0.449	0.564	0.528	0.669	0.462	0.61	0.69	0.567429	0.094745
9	160	0.514	0.588	0.591	0.72	0.501	0.614	0.759	0.612429	0.0967968
10	180	0.541	0.621	0.633	0.76	0.533	0.658	0.82	0.652286	0.106245
11	200	0.6	0.672	0.667	0.783	0.582	0.667	0.827	0.685429	0.0898311
12	220	0.644	0.666	0.697	0.793	0.639	0.692	0.849	0.711429	0.079605
13	240	0.646	0.677	0.703	0.792	0.674	0.712	0.884	0.726857	0.0832114
14	260	0.697	0.68	0.708	0.792	0.754	0.735	0.891	0.751	0.0722865
15	280	0.685	0.685	0.7	0.804	0.808	0.749	0.902	0.761857	0.0809844
16	300	0.692	0.721	0.746	0.821	0.829	0.746	0.916	0.781571	0.0775647
17	320	0.685	0.715	0.758	0.836	0.86	0.744	0.931	0.789857	0.0882108
18	340	0.718	0.731	0.761	0.844	0.891	0.744	0.917	0.800857	0.0816934
19	360	0.831	0.809	0.812	0.961	1	0.786	0.997	0.885143	0.0960615
20	380	0.766	0.77	0.746	0.884	0.971	0.751	0.999	0.841	0.109167
21	404	0.802	0.738	0.769	0.896	0.983	0.736	0.973	0.842429	0.10719
22	432	0.821	0.757	0.779	0.899	1	0.723	0.979	0.851143	0.109691
23	465	0.816	0.802	0.777	0.927	1	0.756	0.963	0.863	0.0980136
24	504	0.768	0.771	0.773	0.918	1	0.748	0.99	0.852571	0.112528
35S::PGR5 pgr5-1#2
Nr.	time (s)	re1	re2	re3	re4	re5	re6	re7	avarage	SD
1	0	0.115	0.061	0.093	0.076	0.076	0.061	0.029	0.073	0.0270986
2	20	0.415	0.152	0.375	0.26	0.136	0.337	0.325	0.285714	0.10787
3	40	0.485	0.347	0.6	0	0.246	0.404	0.473	0.365	0.19601
4	60	0.528	0.505	0.651	0.301	0.363	0.42	0.487	0.465	0.115451
5	80	0.562	0.572	0.711	0.351	0.448	0.44	0.527	0.515857	0.116206
6	100	0.644	0.618	0.779	0.354	0.492	0.484	0.577	0.564	0.136256
7	120	0.664	0.66	0.811	0.367	0.556	0.5	0.625	0.597571	0.140846
8	140	0.696	0.694	0.866	0.407	0.586	0.532	0.657	0.634	0.144933
9	160	0.737	0.699	0.875	0.422	0.613	0.591	0.673	0.658571	0.139907
10	180	0.793	0.706	0.87	0.457	0.669	0.612	0.716	0.689	0.132129
11	200	0.837	0.752	0.916	0.493	0.691	0.63	0.716	0.719286	0.137605
12	220	0.854	0.746	0.912	0.504	0.699	0.672	0.74	0.732429	0.131793
13	240	0.87	0.761	0.907	0.546	0.743	0.704	0.781	0.758857	0.117872
14	260	0.885	0.795	0.94	0.596	0.757	0.735	0.779	0.783857	0.110421
15	280	0.927	0.806	0.965	0.628	0.746	0.741	0.8	0.801857	0.114998
16	300	0.895	0.799	0.929	0.661	0.761	0.767	0.821	0.804714	0.089334
17	320	0.922	0.805	0.98	0.697	0.764	0.768	0.818	0.822	0.0976166
18	340	0.902	0.823	0.968	0.694	0.756	0.767	0.808	0.816857	0.0926399
19	360	1	0.787	0.965	0.871	0.869	0.763	0.816	0.867286	0.0886279
20	380	0.917	0.705	0.871	0.812	0.836	0.75	0.76	0.807286	0.0740759
21	404	0.89	0.685	0.901	0.804	0.831	0.749	0.752	0.801714	0.0789382
22	432	0.899	0.689	0.967	0.824	0.822	0.745	0.751	0.813857	0.0958757
23	465	0.899	0.714	0.902	0.809	0.811	0.746	0.756	0.805286	0.0735521
24	504	0.897	0.736	0.97	0.825	0.815	0.726	0.753	0.817429	0.0901977
35S::PGR5 pgr5-1#3
Nr.	time (s)	re1	re2	re3	re4	re5	re6	re7	avarage	SD
1	0	0.037	0.109	0.029	0.068	0.056	0.04	0.031	0.0528571	0.0284454
2	20	0.244	0.383	0.198	0.171	0.216	0.217	0.178	0.229571	0.0720853
3	40	0.504	0.686	0.515	0	0.376	0.419	0.369	0.409857	0.210972
4	60	0.603	0.757	0.649	0.37	0.444	0.53	0.553	0.558	0.128489
5	80	0.695	0.82	0.675	0.365	0.497	0.553	0.61	0.602143	0.147852
6	100	0.7	0.807	0.713	0.409	0.548	0.593	0.652	0.631714	0.129432
7	120	0.712	0.823	0.723	0.424	0.607	0.623	0.708	0.66	0.126108
8	140	0.713	0.843	0.717	0.477	0.656	0.635	0.734	0.682143	0.112339
9	160	0.732	0.859	0.706	0.542	0.677	0.661	0.768	0.706429	0.0980559
10	180	0.773	0.874	0.7	0.554	0.719	0.678	0.755	0.721857	0.0978493
11	200	0.758	0.871	0.72	0.619	0.749	0.699	0.761	0.739571	0.0760786
12	220	0.755	0.885	0.722	0.637	0.741	0.729	0.78	0.749857	0.0744142
13	240	0.787	0.938	0.741	0.677	0.776	0.724	0.762	0.772143	0.0818401
14	260	0.758	0.925	0.762	0.723	0.783	0.732	0.771	0.779143	0.0676644
15	280	0.802	0.932	0.785	0.776	0.795	0.75	0.791	0.804429	0.0587335
16	300	0.815	0.938	0.834	0.762	0.793	0.75	0.781	0.810429	0.0632689
17	320	0.807	0.962	0.815	0.767	0.803	0.77	0.79	0.816286	0.0667825
18	340	0.831	0.946	0.801	0.786	0.815	0.781	0.789	0.821286	0.0577486
19	360	0.796	0.974	0.8	0.864	0.863	0.753	0.8	0.835714	0.0726148
20	380	0.722	0.881	0.7	0.799	0.795	0.677	0.76	0.762	0.0698713
21	404	0.765	0.901	0.724	0.818	0.825	0.676	0.731	0.777143	0.0759724
22	432	0.737	0.921	0.715	0.86	0.826	0.698	0.773	0.79	0.082203
23	465	0.724	0.929	0.708	0.826	0.82	0.686	0.769	0.780286	0.0848464
24	504	0.761	0.925	0.715	0.816	0.837	0.699	0.755	0.786857	0.0785418
35S::PGR5 pgr5-1#4
Nr.	time (s)	re1	re2	re3	re4	re5	re6	re7	avarage	SD
1	0	0.061	0.101	0.075	0.243	0.052	0.2	0.176	0.129714	0.0758237
2	20	0.16	0.401	0.241	0.319	0.153	0.448	0.371	0.299	0.11704
3	40	0.345	0.716	0.675	0	0.262	0.623	0.569	0.455714	0.262714
4	60	0.575	0.777	0.762	0.589	0.423	0.617	0.707	0.635714	0.124135
5	80	0.618	0.78	0.807	0.614	0.51	0.681	0.732	0.677429	0.104792
6	100	0.683	0.841	0.803	0.658	0.557	0.718	0.778	0.719714	0.0971935
7	120	0.699	0.834	0.817	0.676	0.604	0.805	0.792	0.746714	0.0872271
8	140	0.7	0.804	0.83	0.723	0.665	0.848	0.841	0.773	0.0752241
9	160	0.709	0.81	0.85	0.803	0.677	0.88	0.873	0.800286	0.0793173
10	180	0.7	0.841	0.857	0.835	0.702	0.916	0.892	0.820429	0.0863691
11	200	0.721	0.865	0.861	0.853	0.718	0.894	0.891	0.829	0.0763217
12	220	0.756	0.884	0.911	0.883	0.739	0.946	0.927	0.863714	0.082615
13	240	0.754	0.887	0.892	0.909	0.763	0.972	0.923	0.871429	0.0820546
14	260	0.764	0.885	0.883	0.926	0.785	0.987	0.918	0.878286	0.0790606
15	280	0.779	0.918	0.913	0.905	0.779	0.973	0.924	0.884429	0.0752858
16	300	0.799	0.924	0.883	0.92	0.792	0.992	0.943	0.893286	0.074305
17	320	0.816	0.929	0.927	0.937	0.799	0.993	0.942	0.906143	0.0711159
18	340	0.852	0.901	0.917	0.926	0.816	0.999	0.986	0.913857	0.0660541
19	360	0.801	0.949	0.941	1	0.83	1	0.989	0.93	0.082061
20	380	0.71	0.851	0.871	1	0.795	0.959	0.934	0.874286	0.100312
21	404	0.735	0.871	0.876	0.989	0.817	0.966	0.933	0.883857	0.0885747
22	432	0.731	0.881	0.915	0.998	0.817	0.972	0.975	0.898429	0.0969809
23	465	0.72	0.861	0.9	1	0.836	0.99	0.972	0.897	0.101026
24	504	0.707	0.942	0.929	1	0.826	0.957	0.969	0.904286	0.102641

## Sheet: Y(NA)
Y(NA)
Col-5		2021-07-27	2021-07-27	2021-07-27	2021-07-27	2021-07-27	2022-01-11	2022-01-11
Nr.	time (s)	re1	re2	re3	re4	re5	re6	re7	avarage	SD
1	0	0.931	0.857	0.883	0.801	0.774	0.838	0.806	0.841429	0.0539162
2	20	0.809	0.711	0.699	0.607	0.694	0.62	0.695	0.690714	0.0664698
3	40	0.647	0.179	0.35	0	0.274	0.282	0.568	0.328571	0.221608
4	60	0.397	0.079	0.168	0.08	0.07	0.108	0.309	0.173	0.129754
5	80	0.275	0.172	0.178	0.061	0.066	0.042	0.157	0.135857	0.0838479
6	100	0.23	0.196	0.183	0.078	0.048	0.071	0.121	0.132429	0.0708446
7	120	0.242	0.211	0.233	0.074	-0.005	0.077	0.115	0.135286	0.0947923
8	140	0.255	0.184	0.227	0.055	-0.006	0.061	0.107	0.126143	0.0976873
9	160	0.263	0.225	0.195	0.028	0.038	0.066	0.12	0.133571	0.0947925
10	180	0.295	0.173	0.24	0.036	0	0.047	0.11	0.128714	0.111196
11	200	0.261	0.162	0.193	0.038	0.028	0.076	0.105	0.123286	0.0858753
12	220	0.253	0.158	0.19	0.027	0.059	0.088	0.138	0.130429	0.0785172
13	240	0.25	0.142	0.174	0.037	0.041	0.098	0.105	0.121	0.0754233
14	260	0.217	0.137	0.176	0.044	0.083	0.1	0.124	0.125857	0.0579581
15	280	0.189	0.12	0.185	0.04	0.034	0.094	0.109	0.110143	0.0617776
16	300	0.203	0.123	0.176	0.026	0.038	0.09	0.093	0.107	0.0658787
17	320	0.19	0.13	0.133	0.04	0.054	0.082	0.07	0.0998571	0.0532742
18	340	0.196	0.156	0.142	0.026	0.016	0.087	0.095	0.102571	0.0668278
19	360	0.168	0.091	0.114	0	0	0.055	0.065	0.0704286	0.0605939
20	380	0.24	0.166	0.179	0.04	0.088	0.095	0.104	0.130286	0.0677759
21	404	0.241	0.15	0.179	0.015	0.052	0.102	0.084	0.117571	0.0777279
22	432	0.191	0.155	0.161	0.025	0.05	0.068	0.084	0.104857	0.0635962
23	465	0.189	0.132	0.202	0.014	0.014	0.08	0.091	0.103143	0.0758868
24	504	0.207	0.144	0.155	0	0.053	0.076	0.078	0.101857	0.0703027
pgr5-1
Nr.	time (s)	re1	re2	re3	re4	re5	re6	re7	avarage	SD
1	0	0.768	0.869	0.949	0.947	0.801	0.755	0.969	0.865429	0.0914838
2	20	0.694	0.83	0.919	0.914	0.775	0.74	0.886	0.822571	0.0888329
3	40	0.722	0.847	0.911	0.906	0.775	0.749	0.899	0.829857	0.0802463
4	60	0.721	0.813	0.915	0.926	0.768	0.746	0.897	0.826571	0.0855548
5	80	0.672	0.767	0.866	0.927	0.749	0.732	0.865	0.796857	0.0906815
6	100	0.671	0.646	0.855	0.903	0.748	0.714	0.865	0.771714	0.102238
7	120	0.664	0.54	0.804	0.902	0.74	0.671	0.805	0.732286	0.118803
8	140	0.622	0.434	0.744	0.867	0.687	0.645	0.802	0.685857	0.14075
9	160	0.562	0.374	0.688	0.803	0.67	0.594	0.732	0.631857	0.13948
10	180	0.515	0.284	0.639	0.752	0.651	0.571	0.682	0.584857	0.152898
11	200	0.444	0.251	0.592	0.665	0.638	0.519	0.655	0.537714	0.14961
12	220	0.394	0.225	0.549	0.613	0.614	0.456	0.607	0.494	0.146151
13	240	0.363	0.231	0.56	0.566	0.599	0.426	0.594	0.477	0.141124
14	260	0.361	0.198	0.513	0.57	0.576	0.413	0.58	0.458714	0.143415
15	280	0.327	0.21	0.49	0.551	0.544	0.388	0.55	0.437143	0.132949
16	300	0.315	0.176	0.492	0.552	0.537	0.356	0.516	0.420571	0.14152
17	320	0.304	0.2	0.508	0.547	0.543	0.366	0.508	0.425143	0.136218
18	340	0.274	0.19	0.499	0.551	0.537	0.335	0.485	0.410143	0.14264
19	360	0.142	0.101	0.145	0.174	0.166	0.166	0.253	0.163857	0.0462653
20	380	0.145	0.167	0.234	0.246	0.21	0.161	0.304	0.209571	0.0565416
21	404	0.173	0.184	0.23	0.238	0.204	0.167	0.29	0.212286	0.0437368
22	432	0.166	0.164	0.203	0.225	0.201	0.155	0.279	0.199	0.0434856
23	465	0.173	0.147	0.187	0.231	0.201	0.119	0.276	0.190571	0.0522553
24	504	0.184	0.151	0.202	0.225	0.211	0.165	0.297	0.205	0.0480729
35S::PGR5 pgr5-1#1
Nr.	time (s)	re1	re2	re3	re4	re5	re6	re7	avarage	SD
1	0	0.967	0.952	0.941	0.815	0.766	0.953	0.797	0.884429	0.0873458
2	20	0.828	0.696	0.894	0.732	0.511	0.668	0.582	0.701571	0.132735
3	40	0.586	0.224	0.707	0	0.311	0.367	0.276	0.353	0.234074
4	60	0.172	0.113	0.178	0.341	0.026	0.115	0.119	0.152	0.09717
5	80	0.107	0.062	0.111	0.219	0.02	0.122	0.09	0.104429	0.0614027
6	100	0.115	0.054	0.093	0.186	0.004	0.113	0.038	0.0861429	0.0600983
7	120	0.121	0.103	0.082	0.174	0.032	0.113	0.033	0.094	0.0504645
8	140	0.136	0.081	0.113	0.185	0.017	0.121	0.072	0.103571	0.0533475
9	160	0.126	0.112	0.123	0.173	0.03	0.156	0.047	0.109571	0.0530436
10	180	0.127	0.089	0.126	0.153	0.042	0.147	0.026	0.101429	0.0506124
11	200	0.096	0.066	0.129	0.135	0.028	0.172	0.065	0.0987143	0.0496981
12	220	0.107	0.091	0.118	0.142	0.02	0.169	0.07	0.102429	0.048713
13	240	0.126	0.105	0.117	0.153	0.032	0.183	0.054	0.11	0.0528015
14	260	0.109	0.084	0.133	0.159	-0.026	0.182	0.062	0.100429	0.0694619
15	280	0.117	0.102	0.151	0.167	-0.021	0.189	0.042	0.106714	0.0741546
16	300	0.134	0.08	0.112	0.164	-0.01	0.205	0.059	0.106286	0.0710932
17	320	0.138	0.089	0.102	0.15	-0.027	0.197	0.053	0.100286	0.0728188
18	340	0.12	0.086	0.108	0.14	-0.028	0.208	0.056	0.0985714	0.0732913
19	360	0.169	0.169	0.188	0.039	0	0.214	0.003	0.111714	0.0934803
20	380	0.232	0.23	0.254	0.116	0.029	0.241	0.001	0.157571	0.107872
21	404	0.198	0.262	0.231	0.104	0.017	0.261	0.027	0.157143	0.106698
22	432	0.176	0.241	0.221	0.101	0	0.26	0.021	0.145714	0.106075
23	465	0.184	0.198	0.223	0.073	0	0.241	0.037	0.136571	0.0974728
24	504	0.232	0.229	0.227	0.082	0	0.247	0.01	0.146714	0.111767
35S::PGR5 pgr5-1#2
Nr.	time (s)	re1	re2	re3	re4	re5	re6	re7	avarage	SD
1	0	0.885	0.939	0.907	0.924	0.924	0.939	0.971	0.927	0.0270986
2	20	0.493	0.848	0.608	0.671	0.838	0.497	0.563	0.645429	0.148455
3	40	0.16	0.545	0.13	0	0.675	0.133	0.149	0.256	0.250429
4	60	0.128	0.113	0.042	0.118	0.346	0.126	0.099	0.138857	0.095973
5	80	0.138	0.099	0.099	0.11	0.192	0.139	0.117	0.127714	0.0327705
6	100	0.087	0.109	0.039	0.114	0.145	0.126	0.089	0.101286	0.0341014
7	120	0.116	0.149	0.053	0.121	0.128	0.156	0.091	0.116286	0.0352407
8	140	0.132	0.126	0.015	0.112	0.134	0.156	0.105	0.111429	0.0455919
9	160	0.153	0.165	0.069	0.132	0.142	0.121	0.136	0.131143	0.0309054
10	180	0.124	0.203	0.059	0.122	0.122	0.145	0.145	0.131429	0.0427585
11	200	0.123	0.169	0.008	0.112	0.143	0.185	0.176	0.130857	0.0606669
12	220	0.109	0.198	0.018	0.15	0.138	0.183	0.181	0.139571	0.0617005
13	240	0.113	0.204	0.07	0.135	0.114	0.17	0.162	0.138286	0.0443272
14	260	0.111	0.177	0.039	0.111	0.129	0.181	0.169	0.131	0.0505437
15	280	0.073	0.178	0.015	0.111	0.131	0.185	0.164	0.122429	0.0618058
16	300	0.105	0.195	0.066	0.118	0.131	0.174	0.149	0.134	0.0433513
17	320	0.078	0.174	0	0.09	0.155	0.183	0.163	0.120429	0.067109
18	340	0.098	0.153	-0.003	0.116	0.156	0.193	0.174	0.126714	0.0657564
19	360	0	0.213	0.035	0.128	0.123	0.237	0.181	0.131	0.0884213
20	380	0.083	0.295	0.129	0.188	0.164	0.25	0.24	0.192714	0.0740759
21	404	0.11	0.315	0.084	0.196	0.169	0.246	0.247	0.195286	0.0815756
22	432	0.101	0.311	0.033	0.176	0.178	0.255	0.246	0.185714	0.095554
23	465	0.101	0.286	0.098	0.187	0.189	0.254	0.229	0.192	0.072111
24	504	0.103	0.264	0.03	0.175	0.179	0.274	0.247	0.181714	0.0901993
35S::PGR5 pgr5-1#3
Nr.	time (s)	re1	re2	re3	re4	re5	re6	re7	avarage	SD
1	0	0.963	0.891	0.971	0.932	0.944	0.96	0.969	0.947143	0.0284454
2	20	0.756	0.617	0.802	0.811	0.738	0.773	0.821	0.759714	0.0697656
3	40	0.286	0.205	0.371	0	0.349	0.484	0.56	0.322143	0.184701
4	60	0.118	0.091	0.127	0.233	0.1	0.157	0.165	0.141571	0.0486479
5	80	0.074	0.098	0.132	0.119	0.106	0.139	0.102	0.11	0.0220832
6	100	0.11	0.14	0.166	0.101	0.101	0.143	0.144	0.129286	0.0252963
7	120	0.144	0.162	0.192	0.119	0.094	0.152	0.143	0.143714	0.0311379
8	140	0.168	0.157	0.217	0.134	0.1	0.183	0.153	0.158857	0.0368937
9	160	0.178	0.141	0.257	0.085	0.11	0.172	0.161	0.157714	0.0552682
10	180	0.18	0.126	0.281	0.137	0.098	0.201	0.188	0.173	0.060349
11	200	0.213	0.129	0.272	0.084	0.103	0.216	0.203	0.174286	0.0693967
12	220	0.232	0.115	0.278	0.13	0.132	0.215	0.196	0.185429	0.0613891
13	240	0.191	0.062	0.259	0.099	0.122	0.238	0.224	0.170714	0.0762752
14	260	0.242	0.075	0.234	0.105	0.135	0.23	0.213	0.176286	0.0694351
15	280	0.195	0.068	0.215	0.099	0.121	0.235	0.207	0.162857	0.065489
16	300	0.185	0.062	0.166	0.113	0.123	0.235	0.218	0.157429	0.0616248
17	320	0.193	0.038	0.185	0.105	0.12	0.23	0.21	0.154429	0.0688061
18	340	0.153	0.054	0.199	0.123	0.121	0.219	0.209	0.154	0.0596182
19	360	0.191	0.026	0.2	0.136	0.137	0.247	0.2	0.162429	0.0715888
20	380	0.272	0.119	0.3	0.201	0.205	0.323	0.24	0.237143	0.0693336
21	404	0.23	0.099	0.276	0.182	0.175	0.324	0.269	0.222143	0.0758627
22	432	0.263	0.079	0.281	0.14	0.174	0.302	0.225	0.209143	0.0815382
23	465	0.276	0.071	0.292	0.174	0.18	0.314	0.231	0.219714	0.0848464
24	504	0.239	0.075	0.285	0.184	0.163	0.301	0.245	0.213143	0.0785418
35S::PGR5 pgr5-1#4
Nr.	time (s)	re1	re2	re3	re4	re5	re6	re7	avarage	SD
1	0	0.939	0.899	0.925	0.757	0.948	0.8	0.824	0.870286	0.0758237
2	20	0.84	0.599	0.759	0.681	0.847	0.552	0.629	0.701	0.11704
3	40	0.597	0.196	0.283	0	0.667	0.254	0.338	0.333571	0.230822
4	60	0.158	0.127	0.153	0.368	0.316	0.12	0.082	0.189143	0.108383
5	80	0.132	0.165	0.091	0.209	0.147	0.077	0.066	0.126714	0.0518161
6	100	0.09	0.14	0.128	0.105	0.125	0.117	0.051	0.108	0.0299333
7	120	0.203	0.147	0.146	0.123	0.108	0.097	0.079	0.129	0.0410081
8	140	0.205	0.196	0.131	0.125	0.101	0.099	0.062	0.131286	0.0523154
9	160	0.212	0.19	0.132	0.07	0.115	0.1	0.065	0.126286	0.0565412
10	180	0.271	0.159	0.141	0.077	0.119	0.084	0.073	0.132	0.0696539
11	200	0.243	0.135	0.139	0.094	0.149	0.106	0.072	0.134	0.0553173
12	220	0.244	0.116	0.089	0.077	0.137	0.054	0.059	0.110857	0.0658064
13	240	0.213	0.113	0.108	0.074	0.134	0.028	0.052	0.103143	0.0609
14	260	0.219	0.115	0.117	0.074	0.146	0.013	-0.114	0.0814286	0.106785
15	280	0.221	0.082	0.087	0.093	0.153	0.027	0.071	0.104857	0.0632414
16	300	0.201	0.076	0.117	0.07	0.14	0.008	0.042	0.0934286	0.064668
17	320	0.184	0.071	0.073	0.063	0.145	0.007	0.019	0.0802857	0.0639133
18	340	0.148	0.099	0.083	0.074	0.135	0.001	-0.006	0.0762857	0.0599937
19	360	0.199	0.051	0.059	0	0.17	0	0.011	0.07	0.082061
20	380	0.29	0.149	0.129	0	0.205	0.041	0.066	0.125714	0.100312
21	404	0.265	0.129	0.124	0.011	0.183	0.034	0.067	0.116143	0.0885747
22	432	0.269	0.119	0.085	0.002	0.183	0.028	0.025	0.101571	0.0969809
23	465	0.28	0.139	0.1	0	0.164	0.01	0.028	0.103	0.101026
24	504	0.293	0.058	0.071	0	0.174	0.043	0.031	0.0957143	0.102641

## Sheet: Y(ND)
Y(ND)
Col-5		2021-07-27	2021-07-27	2021-07-27	2021-07-27	2021-07-27	2022-01-11	2022-01-11
Nr.	time (s)	re1	re2	re3	re4	re5	re6	re7	avarage	SD
1	0	0	0	0	0	0	0	0	0	0
2	20	0	0	0	0	0	0	0	0	0
3	40	0	0.107	0.049	0	0.174	0.137	0	0.0667143	0.0727317
4	60	0.074	0.105	0.159	0.127	0.335	0.27	0.1	0.167143	0.0978765
5	80	0.163	0.037	0.101	0.054	0.302	0.264	0.224	0.163571	0.103956
6	100	0.147	0.009	0.057	0.008	0.257	0.181	0.235	0.127714	0.103972
7	120	0.068	0	0.017	0	0.228	0.146	0.193	0.0931429	0.0955099
8	140	0.017	0	0	0	0.194	0.097	0.151	0.0655714	0.0816881
9	160	0	0	0	0	0.142	0.079	0.103	0.0462857	0.060577
10	180	0	0	0	0	0.152	0.06	0.079	0.0415714	0.0589459
11	200	0	0	0	0	0.125	0.04	0.053	0.0311429	0.0469838
12	220	0	0	0	0	0.103	0.03	0.021	0.022	0.0377757
13	240	0	0	0	0	0.09	0.015	0.015	0.0171429	0.0328959
14	260	0	0	0	0	0.093	0.007	0.01	0.0157143	0.0343255
15	280	0	0	0	0	0.091	0	0.001	0.0131429	0.0343338
16	300	0	0	0	0	0.077	0	0	0.011	0.0291033
17	320	0	0	0	0	0.076	0.012	0	0.0125714	0.0283246
18	340	0	0	0	0	0.072	0	0	0.0102857	0.0272134
19	360	0	0	0	0	0	0	0	0	0
20	380	0	0	0	0	0	0	0	0	0
21	404	0	0	0	0	0	0	0	0	0
22	432	0	0	0	0	0	0	0	0	0
23	465	0	0	0	0	0	0	0	0	0
24	504	0	0	0	0	0	0	0	0	0
pgr5-1
Nr.	time (s)	re1	re2	re3	re4	re5	re6	re7	avarage	SD
1	0	0	0	0	0	0	0	0	0	0
2	20	0	0	0	0	0	0	0	0	0
3	40	0	0	0	0	0	0	0	0	0
4	60	0	0	0	0.001	0	0	0	0.000142857	0.000377964
5	80	0	0	0	0	0	0	0	0	0
6	100	0	0	0	0	0	0	0	0	0
7	120	0	0	0	0	0	0	0	0	0
8	140	0	0	0	0.002	0	0	0	0.000285714	0.000755929
9	160	0	0	0	0.005	0	0	0	0.000714286	0.00188982
10	180	0	0	0	0	0	0	0	0	0
11	200	0	0	0	0.016	0	0	0	0.00228571	0.00604743
12	220	0	0	0.007	0.007	0	0	0	0.002	0.00341565
13	240	0	0	0	0.019	0	0	0	0.00271429	0.00718132
14	260	0	0	0	0.014	0	0	0	0.002	0.0052915
15	280	0	0	0	0.027	0	0	0	0.00385714	0.010205
16	300	0	0	0.002	0.001	0	0	0	0.000428571	0.000786796
17	320	0	0	0	0.024	0	0	0	0.00342857	0.00907115
18	340	0	0	0	0.005	0	0	0.002	0.001	0.00191485
19	360	0	0	0	0	0	0	0.007	0.001	0.00264575
20	380	0	0	0	0	0	0	0.002	0.000285714	0.000755929
21	404	0	0	0	0	0	0	0.003	0.000428571	0.00113389
22	432	0	0	0.002	0	0	0	0	0.000285714	0.000755929
23	465	0	0	0	0	0	0	0.003	0.000428571	0.00113389
24	504	0	0	0	0	0	0	0	0	0
35S::PGR5 pgr5-1#1
Nr.	time (s)	re1	re2	re3	re4	re5	re6	re7	avarage	SD
1	0	0	0	0	0	0	0	0	0	0
2	20	0.01	0.089	0.016	0	0.045	0.07	0.019	0.0355714	0.0334308
3	40	0.128	0.421	0.071	0	0.207	0.246	0.158	0.175857	0.135717
4	60	0.492	0.515	0.475	0.161	0.573	0.445	0.346	0.429571	0.137346
5	80	0.554	0.502	0.507	0.268	0.578	0.398	0.367	0.453429	0.112389
6	100	0.505	0.453	0.456	0.245	0.555	0.375	0.351	0.42	0.10428
7	120	0.469	0.383	0.417	0.193	0.523	0.319	0.287	0.370143	0.112847
8	140	0.415	0.354	0.359	0.146	0.521	0.269	0.239	0.329	0.123135
9	160	0.359	0.3	0.287	0.107	0.469	0.23	0.194	0.278	0.117053
10	180	0.332	0.29	0.241	0.088	0.425	0.194	0.154	0.246286	0.113673
11	200	0.304	0.262	0.204	0.082	0.39	0.161	0.108	0.215857	0.110246
12	220	0.249	0.243	0.185	0.065	0.341	0.139	0.081	0.186143	0.099263
13	240	0.228	0.218	0.18	0.054	0.294	0.105	0.063	0.163143	0.0912367
14	260	0.195	0.237	0.159	0.049	0.272	0.083	0.047	0.148857	0.091149
15	280	0.198	0.213	0.149	0.029	0.213	0.061	0.056	0.131286	0.0808181
16	300	0.175	0.2	0.142	0.015	0.181	0.049	0.025	0.112429	0.0799163
17	320	0.177	0.197	0.14	0.015	0.167	0.059	0.016	0.110143	0.0781759
18	340	0.162	0.183	0.131	0.016	0.137	0.048	0.028	0.100714	0.0683172
19	360	0	0.022	0	0	0	0	0	0.00314286	0.00831522
20	380	0.002	0	0	0	0	0.007	0	0.00128571	0.00262769
21	404	0	0	0	0	0	0.003	0	0.000428571	0.00113389
22	432	0.002	0.002	0	0	0	0.018	0	0.00314286	0.00661888
23	465	0	0	0	0	0	0.003	0	0.000428571	0.00113389
24	504	0	0	0	0	0	0.005	0	0.000714286	0.00188982
35S::PGR5 pgr5-1#2
Nr.	time (s)	re1	re2	re3	re4	re5	re6	re7	avarage	SD
1	0	0	0	0	0	0	0	0	0	0
2	20	0.093	0	0.017	0.069	0.026	0.166	0.112	0.069	0.0593689
3	40	0.354	0.108	0.27	0	0.079	0.463	0.378	0.236	0.174882
4	60	0.343	0.383	0.307	0.581	0.291	0.454	0.414	0.396143	0.099864
5	80	0.3	0.329	0.19	0.539	0.36	0.422	0.356	0.356571	0.107455
6	100	0.268	0.273	0.182	0.532	0.363	0.39	0.334	0.334571	0.111325
7	120	0.22	0.19	0.136	0.512	0.316	0.345	0.283	0.286	0.123517
8	140	0.172	0.18	0.12	0.481	0.279	0.313	0.238	0.254714	0.119752
9	160	0.11	0.137	0.055	0.446	0.245	0.288	0.191	0.210286	0.130843
10	180	0.084	0.091	0.07	0.422	0.209	0.243	0.139	0.179714	0.12536
11	200	0.039	0.078	0.075	0.394	0.166	0.185	0.108	0.149286	0.119657
12	220	0.036	0.057	0.07	0.347	0.163	0.145	0.079	0.128143	0.10704
13	240	0.016	0.036	0.023	0.32	0.143	0.126	0.057	0.103	0.107852
14	260	0.004	0.029	0.021	0.292	0.114	0.084	0.052	0.0851429	0.0988036
15	280	0	0.016	0.02	0.261	0.122	0.075	0.036	0.0757143	0.0917001
16	300	0	0.006	0.005	0.221	0.108	0.059	0.03	0.0612857	0.0802656
17	320	0	0.021	0.021	0.213	0.081	0.049	0.019	0.0577143	0.0733228
18	340	0	0.024	0.035	0.191	0.087	0.041	0.018	0.0565714	0.0651328
19	360	0	0	0	0.001	0.008	0	0.003	0.00171429	0.00298408
20	380	0	0	0	0	0	0	0	0	0
21	404	0	0	0.015	0	0	0.005	0	0.00285714	0.00566947
22	432	0	0	0	0	0	0	0.003	0.000428571	0.00113389
23	465	0	0	0	0.003	0	0	0.015	0.00257143	0.00559336
24	504	0	0	0	0	0.005	0	0	0.000714286	0.00188982
35S::PGR5 pgr5-1#3
Nr.	time (s)	re1	re2	re3	re4	re5	re6	re7	avarage	SD
1	0	0	0	0	0	0	0	0	0	0
2	20	0	0	0	0.019	0.046	0.01	0.001	0.0108571	0.0170922
3	40	0.211	0.109	0.114	0	0.275	0.097	0.071	0.125286	0.0909189
4	60	0.279	0.152	0.224	0.397	0.456	0.313	0.282	0.300429	0.101946
5	80	0.231	0.083	0.193	0.516	0.397	0.308	0.287	0.287857	0.140573
6	100	0.19	0.053	0.121	0.489	0.351	0.264	0.204	0.238857	0.145954
7	120	0.144	0.015	0.085	0.457	0.299	0.225	0.149	0.196286	0.14695
8	140	0.119	0	0.066	0.388	0.245	0.182	0.114	0.159143	0.12775
9	160	0.091	0	0.036	0.373	0.213	0.167	0.071	0.135857	0.127675
10	180	0.047	0	0.019	0.309	0.183	0.121	0.057	0.105143	0.109579
11	200	0.03	0	0.008	0.297	0.148	0.085	0.035	0.0861429	0.106131
12	220	0.013	0	0	0.233	0.127	0.056	0.025	0.0648571	0.086509
13	240	0.023	0	0	0.224	0.102	0.039	0.014	0.0574286	0.0813836
14	260	0	0	0.004	0.172	0.082	0.038	0.017	0.0447143	0.0633264
15	280	0.003	0	0	0.125	0.083	0.015	0.001	0.0324286	0.0506421
16	300	0	0	0	0.124	0.085	0.015	0.001	0.0321429	0.0509818
17	320	0	0	0	0.128	0.078	0	0	0.0294286	0.0522904
18	340	0.016	0	0	0.092	0.063	0	0.002	0.0247143	0.0374554
19	360	0.013	0	0	0	0	0	0	0.00185714	0.00491354
20	380	0.006	0	0	0	0	0	0	0.000857143	0.00226779
21	404	0.005	0	0	0	0	0	0	0.000714286	0.00188982
22	432	0	0	0.003	0	0	0	0.002	0.000714286	0.00125357
23	465	0	0	0	0	0	0	0	0	0
24	504	0	0	0	0	0	0	0	0	0
35S::PGR5 pgr5-1#4
Nr.	time (s)	re1	re2	re3	re4	re5	re6	re7	avarage	SD
1	0	0	0	0	0	0	0	0	0	0
2	20	0	0	0	0	0	0	0	0	0
3	40	0.058	0.088	0.042	0	0.071	0.123	0.093	0.0678571	0.0397049
4	60	0.267	0.096	0.085	0.043	0.262	0.264	0.211	0.175429	0.0974797
5	80	0.25	0.054	0.102	0.178	0.343	0.241	0.202	0.195714	0.096531
6	100	0.228	0.019	0.069	0.237	0.318	0.165	0.171	0.172429	0.102261
7	120	0.098	0.019	0.037	0.201	0.288	0.098	0.129	0.124286	0.0938043
8	140	0.095	0	0.039	0.152	0.234	0.053	0.097	0.0957143	0.0779908
9	160	0.079	0	0.018	0.127	0.207	0.02	0.063	0.0734286	0.0732231
10	180	0.03	0	0.002	0.087	0.178	0	0.035	0.0474286	0.0653653
11	200	0.036	0	0	0.053	0.133	0	0.037	0.037	0.0475745
12	220	0	0	0	0.04	0.124	0	0.014	0.0254286	0.0459088
13	240	0.033	0	0	0.017	0.103	0	0.025	0.0254286	0.0367099
14	260	0.017	0	0	0	0.069	0	0.196	0.0402857	0.0731499
15	280	0	0	0	0.002	0.067	0	0.006	0.0107143	0.024918
16	300	0	0	0	0.01	0.067	0	0.015	0.0131429	0.0245114
17	320	0	0	0	0	0.056	0	0.039	0.0135714	0.0236915
18	340	0	0	0	0	0.049	0	0.02	0.00985714	0.018801
19	360	0	0	0	0	0	0	0	0	0
20	380	0	0	0	0	0	0	0	0	0
21	404	0	0	0	0	0	0	0	0	0
22	432	0	0	0	0	0	0	0	0	0
23	465	0	0	0	0	0	0	0	0	0
24	504	0	0	0	0	0	0	0	0	0
