# Supplementary material for: Commonalities and specialties in photosynthetic functions of PROTON GRADIENT REGULATION5 variants in Arabidopsis
Source: Plant Physiol. 2022 Aug 10;190(3):1866–82. doi: 10.1093/plphys/kiac362 (PMC9614465; doi:10.1093/plphys/kiac362)
Supplement: kiac362_Supplementary_Data [file kiac362_supplementary_data.zip › Supplemental Table S7.xlsx]

## Sheet: Col-5
Supplemental Table S7. P700ox raw data for pgr5-1 complemented lines.
Col-5	2021-11-20																2022-01-11
time/s	P700/V_rep1	P700/V nor	P700/V_rep2	P700/V nor	P700/V_rep3	P700/V nor	P700/V_rep4	P700/V nor	P700/V_rep5	P700/V nor	P700/V_rep6	P700/V nor	P700/V_rep7	P700/V nor	P700/V_rep8	P700/V nor	P700/V_rep9	P700/V nor	P700/V_rep10	P700/V nor	P700/V_rep11	P700/V nor	P700/V_rep12	P700/V nor
7	0.1973	0	0.2283	0.00157499	0.3099	0.00432975	0.3049	0.00290477	0.2152	0.00119158	0.2401	0.00274828	0.2691	0.0117412	0.8357	0.0092212	1.2925	0.000947792	0.4929	0.00374597	0.631	0.0174195	1.1661	0.00498593
7.003	0.1982	0.00105325	0.2448	0.0215653	0.3327	0.0438171	0.303	0.000505178	0.2186	0.0056931	0.2379	0	0.2681	0.0104921	0.8412	0.0122764	1.3011	0.0077403	0.5085	0.017336	0.6208	0.0106637	1.1681	0.00659429
7.006	0.2028	0.00643651	0.2389	0.0144173	0.3498	0.0734326	0.3068	0.00530437	0.2184	0.00542831	0.2863	0.0604622	0.2653	0.00699475	0.8304	0.00627708	1.3007	0.00742437	0.4957	0.00618521	0.6267	0.0145715	1.1774	0.0140732
7.009	0.2048	0.00877706	0.2297	0.00327114	0.3093	0.00329061	0.3046	0.00252589	0.2216	0.00966503	0.2465	0.0107433	0.2652	0.00686985	0.8364	0.00961004	1.293	0.00134271	0.494	0.00470424	0.6278	0.0153	1.1707	0.00868516
7.012	0.2004	0.00362785	0.2319	0.00593652	0.3142	0.0117769	0.3026	0	0.2593	0.059579	0.2438	0.00737039	0.2664	0.00836872	0.8321	0.00722142	1.2947	0.00268541	0.4943	0.00496559	0.623	0.0121208	1.1728	0.0103739
7.015	0.2034	0.00713868	0.227	0	0.3141	0.0116037	0.317	0.0181864	0.235	0.0274063	0.244	0.00762024	0.2653	0.00699475	0.8191	0	1.3512	0.0473106	0.5014	0.0111508	0.6228	0.0119883	1.1599	0
7.018	0.2037	0.00748976	0.2289	0.00230191	0.3131	0.00987184	0.3138	0.014145	0.2231	0.011651	0.245	0.00886946	0.27	0.0128654	0.8222	0.00172203	1.3189	0.0217992	0.501	0.0108023	0.6109	0.0041065	1.1739	0.0112585
7.021	0.2032	0.00690462	0.2324	0.00654228	0.3149	0.0129893	0.309	0.00808285	0.2143	0	0.2451	0.00899438	0.2728	0.0163627	0.8305	0.00633263	1.2943	0.00236948	0.5034	0.0128931	0.6123	0.00503378	1.1708	0.00876558
7.024	0.2568	0.0696314	0.2333	0.00763266	0.3186	0.0193973	0.3106	0.0101036	0.2145	0.000264795	0.2483	0.0129919	0.2597	0	0.8764	0.0318298	1.2954	0.00323829	0.5005	0.0103668	0.6054	0.000463638	1.1674	0.00603136
7.027	0.2119	0.017086	0.2338	0.00823843	0.319	0.0200901	0.3034	0.00101036	0.2202	0.00781147	0.2518	0.0173641	0.2938	0.0425931	0.9383	0.0662149	1.2924	0.00086881	0.492	0.00296193	0.6064	0.00112598	1.1761	0.0130277
7.03	0.2073	0.0117028	0.2375	0.0127211	0.3147	0.0126429	0.3062	0.0045466	0.2233	0.0119158	0.2556	0.0221112	0.2736	0.017362	0.8421	0.0127764	1.2913	0	0.4951	0.00566251	0.6082	0.00231819	1.2453	0.0686771
7.033	0.2087	0.0133411	0.2341	0.00860189	0.3133	0.0102182	0.3039	0.00164183	0.2216	0.00966503	0.2493	0.0142411	0.2684	0.0108668	0.8421	0.0127764	1.2989	0.00600269	0.491	0.00209077	0.6047	0	1.1762	0.0131082
7.036	0.2096	0.0143944	0.2324	0.00654228	0.3184	0.0190509	0.304	0.00176812	0.2155	0.00158877	0.2545	0.020737	0.2696	0.0123657	0.8469	0.0154427	1.2943	0.00236948	0.4957	0.00618521	0.6079	0.00211949	1.1736	0.0110173
7.039	0.2115	0.0166179	0.2352	0.00993458	0.3182	0.0187045	0.3054	0.00353625	0.2178	0.00463392	0.2544	0.0206121	0.2722	0.0156133	0.8324	0.00738807	1.2917	0.000315931	0.5398	0.0446032	0.6089	0.00278183	1.1757	0.0127061
7.042	0.2092	0.0139263	0.239	0.0145384	0.3163	0.0154139	0.3089	0.00795655	0.2208	0.00860585	0.2535	0.0194878	0.2739	0.0177367	0.8375	0.0102211	1.3123	0.0165864	0.5917	0.0898162	0.7416	0.0906743	1.1774	0.0140732
7.045	0.2074	0.0118198	0.2353	0.0100557	0.3197	0.0213024	0.3113	0.0109876	0.2269	0.0166821	0.2505	0.0157402	0.2732	0.0168624	0.8407	0.0119987	1.2963	0.00394914	0.5215	0.028661	0.6424	0.0249702	1.1643	0.0035384
7.048	0.2089	0.0135752	0.2336	0.00799612	0.3158	0.014548	0.3077	0.00644102	0.2206	0.00834106	0.2534	0.0193629	0.274	0.0178616	0.8342	0.00838796	1.2972	0.00465998	0.5034	0.0128931	0.636	0.0207312	1.1678	0.00635304
7.051	0.2113	0.0163839	0.2344	0.00896535	0.3215	0.0244198	0.3055	0.00366254	0.2235	0.0121806	0.2538	0.0198626	0.2738	0.0176118	0.8413	0.012332	1.3034	0.00955691	0.5078	0.0167262	0.6271	0.0148364	1.1774	0.0140732
7.054	0.2123	0.0175541	0.2354	0.0101769	0.32	0.021822	0.3063	0.0046729	0.2241	0.012975	0.2532	0.0191131	0.2749	0.0189858	0.8477	0.0158871	1.2994	0.0063976	0.5104	0.0189912	0.6255	0.0137767	1.1857	0.0207479
7.057	0.2105	0.0154476	0.2324	0.00654228	0.3156	0.0142016	0.3069	0.00543066	0.2279	0.0180061	0.2533	0.019238	0.2764	0.0208594	0.8622	0.0239418	1.3025	0.00884606	0.5118	0.0202108	0.6259	0.0140416	1.1832	0.0187374
7.06	0.2083	0.012873	0.2339	0.00835958	0.3156	0.0142016	0.309	0.00808285	0.2241	0.012975	0.2586	0.0258588	0.2753	0.0194854	0.8548	0.0198311	1.3084	0.013506	0.5148	0.0228243	0.6291	0.0161611	1.1758	0.0127865
7.063	0.2078	0.0122879	0.2343	0.0088442	0.3204	0.0225147	0.3086	0.00757767	0.2235	0.0121806	0.2597	0.027233	0.2779	0.022733	0.8723	0.0295523	1.3114	0.0158755	0.5033	0.012806	0.631	0.0174195	1.1701	0.00820265
7.066	0.2094	0.0141603	0.2358	0.0106615	0.317	0.0166263	0.3076	0.00631473	0.2281	0.0182709	0.2579	0.0249844	0.2736	0.017362	0.8739	0.0304411	1.3153	0.0189558	0.5119	0.0202979	0.6354	0.0203338	1.1721	0.00981102
7.069	0.2131	0.0184903	0.2407	0.016598	0.3176	0.0176654	0.3082	0.00707249	0.2244	0.0133722	0.2597	0.027233	0.2757	0.019985	0.8806	0.0341629	1.3057	0.0113735	0.5213	0.0284868	0.6335	0.0190754	1.1609	0.000804182
7.072	0.2183	0.0245758	0.2361	0.011025	0.319	0.0200901	0.3083	0.00719879	0.2236	0.012313	0.2579	0.0249844	0.2763	0.0207344	0.873	0.0299411	1.3036	0.00971487	0.5098	0.0184685	0.6391	0.0227845	1.1692	0.00747889
7.075	0.216	0.0218841	0.2401	0.0158711	0.321	0.0235539	0.3053	0.00340995	0.2239	0.0127102	0.2584	0.025609	0.2749	0.0189858	0.8801	0.0338851	1.3141	0.0180081	0.5175	0.0251764	0.6295	0.016426	1.176	0.0129473
7.078	0.2178	0.0239906	0.24	0.0157499	0.3165	0.0157603	0.309	0.00808285	0.2321	0.0235668	0.2591	0.0264834	0.269	0.0116163	0.874	0.0304966	1.3145	0.018324	0.5174	0.0250893	0.6261	0.0141741	1.1916	0.0254926
7.081	0.2151	0.0208309	0.2382	0.0135692	0.3112	0.00658123	0.3078	0.00656731	0.2285	0.0188005	0.257	0.0238601	0.273	0.0166125	0.8749	0.0309966	1.3151	0.0187979	0.5144	0.0224758	0.636	0.0207312	1.1924	0.0261359
7.084	0.217	0.0230544	0.238	0.0133269	0.3136	0.0107378	0.3083	0.00719879	0.2306	0.0215808	0.2586	0.0258588	0.2765	0.0209843	0.8672	0.0267193	1.3179	0.0210094	0.5071	0.0161164	0.6371	0.0214598	1.1792	0.0155207
7.087	0.2172	0.0232885	0.2379	0.0132057	0.3172	0.0169726	0.3085	0.00745138	0.2286	0.0189329	0.2573	0.0242349	0.2779	0.022733	0.8585	0.0218865	1.3087	0.013743	0.4995	0.0094956	0.6318	0.0179494	1.1728	0.0103739
7.09	0.2175	0.0236396	0.2339	0.00835958	0.3177	0.0178386	0.3096	0.00884062	0.2279	0.0180061	0.2559	0.0224859	0.2745	0.0184861	0.8604	0.0229419	1.3094	0.0142959	0.5025	0.0121091	0.63	0.0167572	1.1672	0.00587053
7.093	0.216	0.0218841	0.2369	0.0119942	0.3184	0.0190509	0.3125	0.0125032	0.2243	0.0132398	0.2598	0.0273579	0.2756	0.0198601	0.872	0.0293856	1.3117	0.0161125	0.5027	0.0122833	0.6347	0.0198702	1.1798	0.0160032
7.096	0.2189	0.0252779	0.2388	0.0142961	0.3173	0.0171458	0.3149	0.0155342	0.2286	0.0189329	0.2629	0.0312305	0.2772	0.0218586	0.8662	0.0261638	1.3104	0.0150857	0.5158	0.0236954	0.6485	0.0290105	1.1733	0.010776
7.099	0.221	0.0277355	0.2359	0.0107827	0.3146	0.0124697	0.3124	0.0123769	0.2298	0.0205216	0.2607	0.0284822	0.2768	0.021359	0.868	0.0271636	1.3047	0.0105837	0.5201	0.0274414	0.6402	0.023513	1.1686	0.00699638
7.102	0.2206	0.0272674	0.2374	0.0126	0.3143	0.0119501	0.3121	0.011998	0.2273	0.0172117	0.2581	0.0252342	0.2783	0.0232326	0.8586	0.021942	1.3111	0.0156386	0.5162	0.0240439	0.6401	0.0234468	1.1687	0.0070768
7.105	0.2185	0.0248098	0.2407	0.016598	0.3138	0.0110842	0.3159	0.0167972	0.227	0.0168145	0.2571	0.023985	0.2774	0.0221084	0.8552	0.0200533	1.3135	0.0175342	0.5155	0.0234341	0.647	0.028017	1.1792	0.0155207
7.108	0.2214	0.0282036	0.2439	0.0204749	0.3132	0.010045	0.3162	0.0171761	0.225	0.0141666	0.2582	0.0253592	0.2735	0.0172371	0.861	0.0232752	1.3114	0.0158755	0.5184	0.0259604	0.6452	0.0268247	1.1769	0.0136711
7.111	0.2178	0.0239906	0.2415	0.0175672	0.3111	0.00640804	0.3119	0.0117454	0.2241	0.012975	0.2578	0.0248595	0.2754	0.0196103	0.8647	0.0253305	1.3163	0.0197457	0.5019	0.0115864	0.6458	0.0272221	1.163	0.00249296
7.114	0.2161	0.0220012	0.2409	0.0168403	0.3084	0.0017319	0.3152	0.0159131	0.2248	0.0139018	0.2559	0.0224859	0.2738	0.0176118	0.8706	0.0286079	1.3146	0.018403	0.5071	0.0161164	0.651	0.0306663	1.1674	0.00603136
7.117	0.2187	0.0250439	0.242	0.018173	0.3082	0.00138552	0.3176	0.0189442	0.2286	0.0189329	0.2561	0.0227358	0.2696	0.0123657	0.8616	0.0236085	1.3347	0.0342785	0.515	0.0229985	0.6437	0.0258312	1.1654	0.004423
7.12	0.2179	0.0241077	0.2406	0.0164769	0.3074	0	0.3186	0.0202071	0.2311	0.0222428	0.2544	0.0206121	0.2723	0.0157382	0.8752	0.0311632	1.3252	0.0267751	0.5143	0.0223887	0.6402	0.023513	1.173	0.0105348
7.123	0.2196	0.0260971	0.2418	0.0179307	0.3093	0.00329061	0.318	0.0194494	0.2294	0.0199921	0.2574	0.0243598	0.27	0.0128654	0.8766	0.0319409	1.3361	0.0353843	0.5019	0.0115864	0.6481	0.0287455	1.1804	0.0164857
7.126	0.2167	0.0227033	0.2429	0.0192634	0.3147	0.0126429	0.3161	0.0170498	0.2264	0.0160201	0.2584	0.025609	0.2739	0.0177367	0.8862	0.0372736	1.3301	0.0306453	0.5019	0.0115864	0.6464	0.0276196	1.1781	0.0146361
7.129	0.2128	0.0181393	0.244	0.0205961	0.3156	0.0142016	0.3208	0.0229856	0.2277	0.0177413	0.2595	0.0269831	0.2755	0.0197352	0.884	0.0360515	1.3272	0.0283548	0.5126	0.0209077	0.6504	0.0302689	1.1802	0.0163249
7.132	0.2163	0.0222352	0.2449	0.0216865	0.3164	0.0155871	0.3168	0.0179338	0.229	0.0194625	0.2541	0.0202374	0.2775	0.0222333	0.8712	0.0289412	1.3222	0.0244057	0.5155	0.0234341	0.6478	0.0285468	1.1798	0.0160032
7.135	0.2191	0.025512	0.2496	0.0273807	0.3184	0.0190509	0.3148	0.0154079	0.2233	0.0119158	0.2528	0.0186134	0.2749	0.0189858	0.8789	0.0332185	1.3308	0.0311982	0.505	0.014287	0.6507	0.0304676	1.1862	0.02115
7.138	0.219	0.025395	0.2456	0.0225345	0.3138	0.0110842	0.3149	0.0155342	0.2244	0.0133722	0.2518	0.0173641	0.2742	0.0181114	0.8859	0.037107	1.3298	0.0304083	0.5149	0.0229114	0.6467	0.0278183	1.1893	0.0236429
7.141	0.2189	0.0252779	0.2435	0.0199903	0.318	0.0183582	0.3167	0.0178075	0.2245	0.0135046	0.2547	0.0209869	0.2765	0.0209843	0.8803	0.0339962	1.3248	0.0264592	0.5073	0.0162906	0.6531	0.0320572	1.1815	0.0173703
7.144	0.2189	0.0252779	0.2427	0.0190211	0.3172	0.0169726	0.3147	0.0152816	0.2254	0.0146961	0.2477	0.0122423	0.2754	0.0196103	0.8869	0.0376625	1.338	0.0368849	0.5054	0.0146354	0.6548	0.0331832	1.1749	0.0120627
7.147	0.2193	0.0257461	0.2456	0.0225345	0.3133	0.0102182	0.3136	0.0138924	0.2275	0.0174765	0.2565	0.0232355	0.2748	0.0188609	0.8807	0.0342184	1.334	0.0337256	0.5004	0.0102796	0.6532	0.0321235	1.1881	0.0226779
7.15	0.22	0.0265652	0.2432	0.0196268	0.3136	0.0107378	0.312	0.0118717	0.2268	0.0165497	0.2547	0.0209869	0.275	0.0191107	0.8806	0.0341629	1.334	0.0337256	0.4886	0	0.664	0.0392767	1.1962	0.0291918
7.153	0.2164	0.0223523	0.2431	0.0195057	0.3163	0.0154139	0.3175	0.0188179	0.2283	0.0185357	0.2545	0.020737	0.2768	0.021359	0.8831	0.0355516	1.346	0.0432035	0.5008	0.0106281	0.6596	0.0363624	1.1904	0.0245275
7.156	0.2158	0.0216501	0.2389	0.0144173	0.319	0.0200901	0.3166	0.0176812	0.2269	0.0166821	0.2552	0.0216115	0.2814	0.0271047	0.8739	0.0304411	1.3311	0.0314351	0.5058	0.0149839	0.6573	0.0348391	1.1872	0.0219542
7.159	0.2198	0.0263312	0.236	0.0109038	0.3201	0.0219952	0.3157	0.0165446	0.2237	0.0124454	0.2542	0.0203623	0.2801	0.0254809	0.8769	0.0321075	1.3219	0.0241687	0.5046	0.0139385	0.6576	0.0350378	1.1825	0.0181745
7.162	0.2221	0.0290228	0.2373	0.0124788	0.3173	0.0171458	0.3151	0.0157868	0.2315	0.0227724	0.2492	0.0141162	0.2761	0.0204846	0.8798	0.0337185	1.336	0.0353053	0.5044	0.0137643	0.6589	0.0358988	1.1916	0.0254926
7.165	0.2256	0.0331188	0.2377	0.0129634	0.3152	0.0135088	0.3122	0.0121243	0.229	0.0194625	0.2554	0.0218613	0.2758	0.0201099	0.881	0.0343851	1.3447	0.0421768	0.5068	0.015855	0.6535	0.0323222	1.1772	0.0139123
7.168	0.2239	0.0311293	0.2424	0.0186576	0.3153	0.013682	0.3165	0.0175549	0.2281	0.0182709	0.2557	0.0222361	0.2774	0.0221084	0.8729	0.0298856	1.3277	0.0287497	0.5116	0.0200366	0.6623	0.0381507	1.1662	0.00506634
7.171	0.2219	0.0287888	0.242	0.018173	0.3163	0.0154139	0.3211	0.0233645	0.2283	0.0185357	0.2562	0.0228607	0.2777	0.0224831	0.8754	0.0312743	1.3281	0.0290656	0.5084	0.0172489	0.6637	0.039078	1.1789	0.0152795
7.174	0.2198	0.0263312	0.2386	0.0140538	0.3156	0.0142016	0.3187	0.0203334	0.2327	0.0243612	0.2557	0.0222361	0.2745	0.0184861	0.8806	0.0341629	1.3305	0.0309612	0.5178	0.0254378	0.6557	0.0337793	1.1744	0.0116606
7.177	0.2179	0.0241077	0.2408	0.0167192	0.3177	0.0178386	0.3213	0.0236171	0.2257	0.0150933	0.2574	0.0243598	0.2731	0.0167374	0.8702	0.0283857	1.3131	0.0172182	0.511	0.0195139	0.6566	0.0343754	1.1845	0.0197829
7.18	0.2195	0.0259801	0.2419	0.0180519	0.3203	0.0223415	0.3193	0.0210912	0.2252	0.0144314	0.2597	0.027233	0.275	0.0191107	0.8721	0.0294412	1.334	0.0337256	0.5233	0.0302291	0.6467	0.0278183	1.1852	0.0203458
7.183	0.2161	0.0220012	0.242	0.018173	0.3188	0.0197437	0.322	0.0245011	0.2269	0.0166821	0.254	0.0201124	0.2747	0.0187359	0.8686	0.0274969	1.3225	0.0246426	0.5244	0.0311874	0.6435	0.0256988	1.1852	0.0203458
7.186	0.2188	0.0251609	0.2399	0.0156288	0.3171	0.0167994	0.3195	0.0213438	0.2224	0.0107242	0.2588	0.0261087	0.2746	0.018611	0.8683	0.0273303	1.3275	0.0285917	0.5166	0.0243924	0.6571	0.0347066	1.1884	0.0229192
7.189	0.219	0.025395	0.2432	0.0196268	0.3223	0.0258053	0.3239	0.0269007	0.2212	0.00913544	0.2605	0.0282324	0.2729	0.0164876	0.8643	0.0251083	1.3294	0.0300924	0.5231	0.0300549	0.6512	0.0307988	1.1912	0.0251709
7.192	0.2219	0.0287888	0.243	0.0193845	0.3246	0.0297887	0.327	0.0308159	0.2247	0.0137694	0.2579	0.0249844	0.2733	0.0169873	0.8628	0.0242751	1.3202	0.022826	0.5161	0.0239568	0.6408	0.0239105	1.1798	0.0160032
7.195	0.2198	0.0263312	0.2424	0.0186576	0.3237	0.02823	0.3221	0.0246274	0.2247	0.0137694	0.2569	0.0237352	0.2716	0.0148639	0.8662	0.0261638	1.3246	0.0263012	0.5156	0.0235212	0.6435	0.0256988	1.1793	0.0156011
7.198	0.22	0.0265652	0.24	0.0157499	0.3209	0.0233807	0.3218	0.0242485	0.2289	0.0193301	0.2561	0.0227358	0.274	0.0178616	0.8607	0.0231085	1.3286	0.0294605	0.5212	0.0283997	0.644	0.0260299	1.1883	0.0228388
7.201	0.2176	0.0237566	0.243	0.0193845	0.3181	0.0185313	0.3223	0.02488	0.226	0.0154905	0.2564	0.0231106	0.2745	0.0184861	0.8683	0.0273303	1.3318	0.031988	0.5302	0.0362401	0.6337	0.0192078	1.1961	0.0291114
7.204	0.2245	0.0318315	0.2457	0.0226557	0.315	0.0131625	0.3212	0.0234908	0.223	0.0115186	0.2526	0.0183635	0.2767	0.0212341	0.8671	0.0266637	1.3276	0.0286707	0.5332	0.0388536	0.6376	0.021791	1.1826	0.0182549
7.207	0.2196	0.0260971	0.2396	0.0152653	0.3168	0.0162799	0.318	0.0194494	0.2261	0.0156229	0.2559	0.0224859	0.2768	0.021359	0.8697	0.028108	1.3347	0.0342785	0.5304	0.0364143	0.6506	0.0304014	1.1769	0.0136711
7.21	0.2215	0.0283207	0.2432	0.0196268	0.3176	0.0176654	0.315	0.0156605	0.2368	0.0297895	0.258	0.0251093	0.2722	0.0156133	0.8773	0.0323297	1.3369	0.0360161	0.5138	0.0219531	0.6489	0.0292754	1.1767	0.0135103
7.213	0.2214	0.0282036	0.2401	0.0158711	0.3218	0.0249394	0.3157	0.0165446	0.2351	0.0275387	0.2577	0.0247345	0.2742	0.0181114	0.8769	0.0321075	1.3358	0.0351473	0.5208	0.0280512	0.6458	0.0272221	1.1743	0.0115802
7.216	0.223	0.0300761	0.2385	0.0139326	0.3176	0.0176654	0.3187	0.0203334	0.2282	0.0184033	0.2509	0.0162399	0.2732	0.0168624	0.8809	0.0343295	1.3387	0.0374378	0.5226	0.0296193	0.6445	0.0263611	1.1755	0.0125452
7.219	0.2252	0.0326507	0.2333	0.00763266	0.3135	0.0105646	0.318	0.0194494	0.2243	0.0132398	0.2504	0.0156152	0.2721	0.0154884	0.8872	0.0378291	1.3424	0.0403602	0.528	0.0343235	0.6559	0.0339118	1.1816	0.0174507
7.222	0.2228	0.029842	0.2433	0.019748	0.3158	0.014548	0.3162	0.0171761	0.2295	0.0201245	0.2517	0.0172392	0.2735	0.0172371	0.8804	0.0340518	1.3388	0.0375168	0.529	0.0351947	0.6532	0.0321235	1.1862	0.02115
7.225	0.2238	0.0310123	0.2415	0.0175672	0.3159	0.0147212	0.3161	0.0170498	0.2307	0.0217132	0.2549	0.0212367	0.2778	0.022608	0.876	0.0316076	1.3377	0.036648	0.5272	0.0336266	0.6404	0.0236455	1.1727	0.0102935
7.228	0.2228	0.029842	0.2397	0.0153865	0.3219	0.0251126	0.3155	0.016292	0.231	0.0221104	0.2589	0.0262336	0.2741	0.0179865	0.8726	0.0297189	1.329	0.0297765	0.5179	0.0255249	0.6357	0.0205325	1.1704	0.00844391
7.231	0.2192	0.025629	0.2398	0.0155076	0.3161	0.0150675	0.3105	0.00997727	0.2301	0.0209188	0.2537	0.0197377	0.2715	0.0147389	0.8683	0.0273303	1.3369	0.0360161	0.5266	0.0331039	0.6483	0.028878	1.1818	0.0176116
7.234	0.2197	0.0262142	0.24	0.0157499	0.3137	0.010911	0.311	0.0106087	0.2302	0.0210512	0.255	0.0213616	0.2721	0.0154884	0.8794	0.0334963	1.339	0.0376747	0.5226	0.0296193	0.6482	0.0288118	1.1901	0.0242863
7.237	0.2195	0.0259801	0.2418	0.0179307	0.3149	0.0129893	0.3132	0.0133872	0.2291	0.0195949	0.2612	0.0291068	0.2729	0.0164876	0.873	0.0299411	1.3415	0.0396493	0.5255	0.0321457	0.6475	0.0283481	1.1962	0.0291918
7.24	0.2223	0.0292569	0.2395	0.0151442	0.3155	0.0140284	0.3155	0.016292	0.2252	0.0144314	0.2575	0.0244847	0.271	0.0141144	0.858	0.0216087	1.3423	0.0402812	0.5268	0.0332782	0.6565	0.0343092	1.189	0.0234017
7.243	0.2165	0.0224693	0.239	0.0145384	0.316	0.0148944	0.3152	0.0159131	0.2299	0.020654	0.2564	0.0231106	0.2714	0.014614	0.8706	0.0286079	1.3446	0.0420978	0.5239	0.0307518	0.6598	0.0364949	1.1831	0.018657
7.246	0.2193	0.0257461	0.237	0.0121153	0.3126	0.00900589	0.317	0.0181864	0.2286	0.0189329	0.2585	0.0257339	0.2732	0.0168624	0.8832	0.0356072	1.3377	0.036648	0.5356	0.0409443	0.6671	0.04133	1.1862	0.02115
7.249	0.2235	0.0306612	0.242	0.018173	0.3194	0.0207828	0.3117	0.0114928	0.2308	0.0218456	0.2599	0.0274828	0.2774	0.0221084	0.8816	0.0347184	1.3367	0.0358581	0.5196	0.0270058	0.6586	0.0357001	1.1792	0.0155207
7.252	0.2193	0.0257461	0.2409	0.0168403	0.3183	0.0188777	0.318	0.0194494	0.2281	0.0182709	0.2618	0.0298563	0.2727	0.0162378	0.8829	0.0354405	1.3428	0.0406761	0.5263	0.0328426	0.6672	0.0413962	1.186	0.0209891
7.255	0.2136	0.0190755	0.2404	0.0162346	0.3226	0.0263249	0.3163	0.0173023	0.2284	0.0186681	0.2601	0.0277327	0.2751	0.0192356	0.8887	0.0386624	1.3339	0.0336466	0.5171	0.0248279	0.6607	0.037091	1.1777	0.0143144
7.258	0.2143	0.0198947	0.2388	0.0142961	0.3213	0.0240734	0.3146	0.0151553	0.235	0.0274063	0.265	0.0338538	0.274	0.0178616	0.8826	0.0352739	1.3266	0.0278809	0.5343	0.0398118	0.6513	0.030865	1.1836	0.0190591
7.261	0.2161	0.0220012	0.238	0.0133269	0.3184	0.0190509	0.3165	0.0175549	0.2329	0.024626	0.2634	0.0318551	0.2754	0.0196103	0.894	0.0416065	1.3271	0.0282758	0.5227	0.0297064	0.6507	0.0304676	1.1772	0.0139123
7.264	0.2124	0.0176712	0.2395	0.0151442	0.3171	0.0167994	0.3159	0.0167972	0.2263	0.0158877	0.2638	0.0323548	0.2697	0.0124906	0.8883	0.0384402	1.3302	0.0307243	0.5336	0.039202	0.6567	0.0344416	1.1803	0.0164053
7.267	0.2175	0.0236396	0.24	0.0157499	0.3185	0.0192241	0.3184	0.0199545	0.2265	0.0161525	0.2602	0.0278576	0.2709	0.0139895	0.8965	0.0429952	1.3343	0.0339626	0.5154	0.023347	0.6599	0.0365611	1.1661	0.00498593
7.27	0.2178	0.0239906	0.2424	0.0186576	0.3169	0.0164531	0.3147	0.0152816	0.2305	0.0214484	0.2588	0.0261087	0.2745	0.0184861	0.8997	0.0447728	1.3298	0.0304083	0.5224	0.0294451	0.6661	0.0406676	1.1648	0.00394049
7.273	0.2229	0.029959	0.2432	0.0196268	0.3185	0.0192241	0.313	0.0131346	0.2278	0.0178737	0.2598	0.0273579	0.2722	0.0156133	0.8874	0.0379402	1.3453	0.0426507	0.5125	0.0208206	0.6734	0.0455027	1.1727	0.0102935
7.276	0.2189	0.0252779	0.2429	0.0192634	0.3186	0.0193973	0.3151	0.0157868	0.2292	0.0197273	0.2574	0.0243598	0.2744	0.0183612	0.8835	0.0357738	1.33	0.0305663	0.5213	0.0284868	0.6549	0.0332494	1.1779	0.0144753
7.279	0.2156	0.021416	0.245	0.0218076	0.3163	0.0154139	0.3132	0.0133872	0.231	0.0221104	0.2584	0.025609	0.2754	0.0196103	0.896	0.0427175	1.339	0.0376747	0.5359	0.0412057	0.6658	0.0404689	1.181	0.0169682
7.282	0.2183	0.0245758	0.247	0.0242307	0.3193	0.0206096	0.3188	0.0204597	0.2291	0.0195949	0.2534	0.0193629	0.2714	0.014614	0.8937	0.0414398	1.3351	0.0345944	0.536	0.0412928	0.6588	0.0358326	1.1802	0.0163249
7.285	0.2218	0.0286717	0.2387	0.0141749	0.32	0.021822	0.3203	0.0223541	0.2304	0.021316	0.2554	0.0218613	0.2704	0.013365	0.8884	0.0384957	1.3236	0.0255114	0.5289	0.0351076	0.6542	0.0327858	1.1818	0.0176116
7.288	0.2228	0.029842	0.2403	0.0161134	0.3202	0.0221683	0.3161	0.0170498	0.2313	0.0225076	0.255	0.0213616	0.2702	0.0131152	0.8789	0.0332185	1.3319	0.032067	0.5284	0.034672	0.6571	0.0347066	1.181	0.0169682
7.291	0.2262	0.0338209	0.2394	0.015023	0.3212	0.0239002	0.3195	0.0213438	0.2279	0.0180061	0.251	0.0163648	0.2757	0.019985	0.8763	0.0317742	1.3299	0.0304873	0.5051	0.0143741	0.6582	0.0354352	1.1707	0.00868516
7.294	0.2278	0.0356934	0.2384	0.0138115	0.3225	0.0261517	0.3169	0.0180601	0.2283	0.0185357	0.2583	0.0254841	0.2778	0.022608	0.8769	0.0321075	1.338	0.0368849	0.5165	0.0243053	0.6599	0.0365611	1.1809	0.0168878
7.297	0.2291	0.0372147	0.2404	0.0162346	0.3202	0.0221683	0.3179	0.0193231	0.229	0.0194625	0.2561	0.0227358	0.2747	0.0187359	0.8891	0.0388846	1.3342	0.0338836	0.5289	0.0351076	0.6612	0.0374222	1.1995	0.0318456
7.3	0.2241	0.0313634	0.2444	0.0210807	0.3223	0.0258053	0.3175	0.0188179	0.223	0.0115186	0.2559	0.0224859	0.2769	0.0214839	0.8952	0.0422731	1.3353	0.0347524	0.5157	0.0236083	0.6578	0.0351702	1.193	0.0266184
7.303	0.2278	0.0356934	0.2432	0.0196268	0.3228	0.0266713	0.317	0.0181864	0.2272	0.0170793	0.2601	0.0277327	0.2795	0.0247315	0.8844	0.0362737	1.3316	0.03183	0.5257	0.0323199	0.6649	0.0398728	1.1899	0.0241255
7.306	0.2242	0.0314804	0.2443	0.0209595	0.319	0.0200901	0.3219	0.0243748	0.2306	0.0215808	0.2592	0.0266084	0.2823	0.0282288	0.8949	0.0421064	1.3447	0.0421768	0.5304	0.0364143	0.6648	0.0398066	1.1978	0.0304785
7.309	0.2207	0.0273844	0.2477	0.0250787	0.3219	0.0251126	0.3232	0.0260167	0.2331	0.0248908	0.2588	0.0261087	0.2761	0.0204846	0.8983	0.0439951	1.3339	0.0336466	0.526	0.0325812	0.6517	0.03113	1.1955	0.0286289
7.312	0.2223	0.0292569	0.2438	0.0203538	0.3218	0.0249394	0.32	0.0219752	0.2321	0.0235668	0.2596	0.0271081	0.2718	0.0151137	0.8863	0.0373292	1.3293	0.0300134	0.5255	0.0321457	0.6528	0.0318585	1.1913	0.0252513
7.315	0.2244	0.0317145	0.2413	0.0173249	0.316	0.0148944	0.3236	0.0265218	0.2285	0.0188005	0.2592	0.0266084	0.2747	0.0187359	0.9014	0.0457171	1.3263	0.0276439	0.5273	0.0337137	0.66	0.0366274	1.1761	0.0130277
7.318	0.2207	0.0273844	0.2451	0.0219288	0.3164	0.0155871	0.3223	0.02488	0.2312	0.0223752	0.2607	0.0284822	0.2763	0.0207344	0.8934	0.0412732	1.331	0.0313561	0.5174	0.0250893	0.671	0.0439131	1.1792	0.0155207
7.321	0.2219	0.0287888	0.2444	0.0210807	0.3172	0.0169726	0.3146	0.0151553	0.2299	0.020654	0.2545	0.020737	0.273	0.0166125	0.9003	0.0451061	1.3347	0.0342785	0.5137	0.021866	0.6658	0.0404689	1.1851	0.0202654
7.324	0.2229	0.029959	0.2371	0.0122365	0.3164	0.0155871	0.3154	0.0161657	0.2245	0.0135046	0.2542	0.0203623	0.2757	0.019985	0.902	0.0460504	1.3392	0.0378327	0.5233	0.0302291	0.662	0.037952	1.1775	0.0141536
7.327	0.2244	0.0317145	0.244	0.0205961	0.3188	0.0197437	0.3157	0.0165446	0.2252	0.0144314	0.2621	0.0302311	0.2795	0.0247315	0.8908	0.0398289	1.3466	0.0436774	0.5179	0.0255249	0.6553	0.0335144	1.1875	0.0221954
7.33	0.2217	0.0285547	0.2446	0.021323	0.3176	0.0176654	0.3144	0.0149028	0.2291	0.0195949	0.2579	0.0249844	0.2795	0.0247315	0.9003	0.0451061	1.3439	0.0415449	0.5233	0.0302291	0.6541	0.0327196	1.185	0.020185
7.333	0.2256	0.0331188	0.2451	0.0219288	0.3182	0.0187045	0.3149	0.0155342	0.2242	0.0131074	0.2597	0.027233	0.2781	0.0229828	0.8989	0.0443284	1.3487	0.0453361	0.536	0.0412928	0.6643	0.0394754	1.1763	0.0131886
7.336	0.2256	0.0331188	0.2403	0.0161134	0.3186	0.0193973	0.3232	0.0260167	0.2304	0.021316	0.2533	0.019238	0.2791	0.0242318	0.8829	0.0354405	1.3489	0.045494	0.5386	0.0435578	0.6488	0.0292092	1.1804	0.0164857
7.339	0.2233	0.0304272	0.2437	0.0202326	0.3223	0.0258053	0.3224	0.0250063	0.2262	0.0157553	0.2553	0.0217364	0.2805	0.0259805	0.9003	0.0451061	1.3337	0.0334887	0.5326	0.0383309	0.653	0.031991	1.1773	0.0139928
7.342	0.2223	0.0292569	0.2431	0.0195057	0.3224	0.0259785	0.3206	0.022733	0.233	0.0247584	0.2551	0.0214866	0.2784	0.0233575	0.9016	0.0458282	1.341	0.0392544	0.5278	0.0341493	0.653	0.031991	1.1883	0.0228388
7.345	0.2224	0.0293739	0.2421	0.0182942	0.3218	0.0249394	0.3221	0.0246274	0.2279	0.0180061	0.2587	0.0259838	0.2804	0.0258556	0.9149	0.0532163	1.3477	0.0445462	0.5345	0.0399861	0.664	0.0392767	1.176	0.0129473
7.348	0.2253	0.0327677	0.2424	0.0186576	0.3218	0.0249394	0.3235	0.0263956	0.2313	0.0225076	0.2573	0.0242349	0.2753	0.0194854	0.909	0.0499389	1.3421	0.0401232	0.5395	0.0443418	0.664	0.0392767	1.191	0.0250101
7.351	0.2262	0.0338209	0.2459	0.022898	0.3245	0.0296155	0.3221	0.0246274	0.2293	0.0198597	0.2568	0.0236102	0.2731	0.0167374	0.9068	0.0487168	1.3301	0.0306453	0.5385	0.0434707	0.6781	0.0486157	1.1701	0.00820265
7.354	0.2265	0.034172	0.2445	0.0212018	0.3234	0.0277104	0.3175	0.0188179	0.2257	0.0150933	0.2555	0.0219863	0.276	0.0203597	0.8863	0.0373292	1.3429	0.0407551	0.5289	0.0351076	0.6711	0.0439793	1.1602	0.000241255
7.357	0.2237	0.0308953	0.2437	0.0202326	0.3225	0.0261517	0.3177	0.0190705	0.2263	0.0158877	0.2563	0.0229856	0.274	0.0178616	0.8936	0.0413843	1.3518	0.0477845	0.5373	0.0424253	0.6649	0.0398728	1.1693	0.00755931
7.36	0.2253	0.0327677	0.2405	0.0163557	0.3288	0.0370627	0.3152	0.0159131	0.2292	0.0197273	0.2569	0.0237352	0.2738	0.0176118	0.8954	0.0423842	1.3435	0.041229	0.5385	0.0434707	0.6542	0.0327858	1.1872	0.0219542
7.363	0.2239	0.0311293	0.2367	0.0117519	0.3304	0.0398337	0.3171	0.0183127	0.2305	0.0214484	0.262	0.0301062	0.2762	0.0206095	0.8924	0.0407177	1.3458	0.0430456	0.5356	0.0409443	0.6564	0.0342429	1.1904	0.0245275
7.366	0.221	0.0277355	0.2429	0.0192634	0.3279	0.035504	0.3133	0.0135135	0.2331	0.0248908	0.2607	0.0284822	0.2753	0.0194854	0.9121	0.0516609	1.3446	0.0420978	0.5293	0.0354561	0.6623	0.0381507	1.2015	0.033454
7.369	0.2276	0.0354593	0.2453	0.0221711	0.3243	0.0292691	0.3111	0.010735	0.233	0.0247584	0.2599	0.0274828	0.2749	0.0189858	0.9048	0.0476058	1.3351	0.0345944	0.5325	0.0382437	0.6519	0.0312624	1.192	0.0258142
7.372	0.2249	0.0322996	0.2446	0.021323	0.3235	0.0278836	0.3137	0.0140187	0.2315	0.0227724	0.257	0.0238601	0.2766	0.0211092	0.9179	0.0548828	1.3365	0.0357002	0.5256	0.0322328	0.6514	0.0309312	1.1933	0.0268597
7.375	0.2207	0.0273844	0.2387	0.0141749	0.323	0.0270177	0.3172	0.018439	0.2309	0.021978	0.2572	0.0241099	0.2739	0.0177367	0.9088	0.0498278	1.3381	0.0369639	0.5248	0.0315358	0.6567	0.0344416	1.181	0.0169682
7.378	0.2248	0.0321826	0.2437	0.0202326	0.3249	0.0303083	0.3157	0.0165446	0.2348	0.0271415	0.2572	0.0241099	0.2737	0.0174869	0.9078	0.0492723	1.338	0.0368849	0.538	0.0430351	0.6616	0.0376871	1.1843	0.019622
7.381	0.2241	0.0313634	0.2451	0.0219288	0.3301	0.0393142	0.3214	0.0237434	0.2404	0.0345558	0.2589	0.0262336	0.2793	0.0244816	0.9045	0.0474392	1.3455	0.0428086	0.5345	0.0399861	0.6626	0.0383495	1.1947	0.0279855
7.384	0.2225	0.0294909	0.2444	0.0210807	0.3275	0.0348112	0.3228	0.0255115	0.2385	0.0320402	0.255	0.0213616	0.2764	0.0208594	0.9128	0.0520498	1.3378	0.036727	0.54	0.0447774	0.6753	0.0467612	1.2016	0.0335344
7.387	0.2248	0.0321826	0.2471	0.0243518	0.3184	0.0190509	0.3237	0.0266481	0.2337	0.0256852	0.2575	0.0244847	0.2728	0.0163627	0.9157	0.0536607	1.3394	0.0379907	0.5463	0.0502657	0.674	0.0459001	1.1936	0.0271009
7.39	0.2251	0.0325336	0.2459	0.022898	0.3213	0.0240734	0.3221	0.0246274	0.2325	0.0240964	0.2547	0.0209869	0.2755	0.0197352	0.9137	0.0525497	1.3435	0.041229	0.5414	0.045997	0.6596	0.0363624	1.1816	0.0174507
7.393	0.2211	0.0278525	0.2458	0.0227768	0.3237	0.02823	0.3205	0.0226067	0.2293	0.0198597	0.2611	0.0289819	0.2743	0.0182363	0.9109	0.0509943	1.3424	0.0403602	0.5394	0.0442547	0.6693	0.0427871	1.1771	0.0138319
7.396	0.2208	0.0275015	0.2457	0.0226557	0.3214	0.0242466	0.3193	0.0210912	0.2287	0.0190653	0.2565	0.0232355	0.277	0.0216088	0.9165	0.0541051	1.3524	0.0482584	0.5338	0.0393763	0.6681	0.0419923	1.1797	0.0159228
7.399	0.2228	0.029842	0.2466	0.0237461	0.321	0.0235539	0.3232	0.0260167	0.2333	0.0251556	0.256	0.0226109	0.2767	0.0212341	0.9115	0.0513276	1.3528	0.0485744	0.5336	0.039202	0.6678	0.0417936	1.1898	0.024045
7.402	0.2226	0.029608	0.2472	0.024473	0.3183	0.0188777	0.3212	0.0234908	0.235	0.0274063	0.263	0.0313554	0.2753	0.0194854	0.9117	0.0514387	1.3398	0.0383066	0.5309	0.0368499	0.653	0.031991	1.1898	0.024045
7.405	0.2245	0.0318315	0.2474	0.0247153	0.3182	0.0187045	0.3214	0.0237434	0.2346	0.0268767	0.2633	0.0317302	0.2763	0.0207344	0.9208	0.0564937	1.3531	0.0488113	0.5406	0.0453001	0.6599	0.0365611	1.1862	0.02115
7.408	0.2239	0.0311293	0.2464	0.0235038	0.3214	0.0242466	0.3218	0.0242485	0.236	0.0287303	0.2603	0.0279825	0.2779	0.022733	0.9179	0.0548828	1.3569	0.0518127	0.5337	0.0392891	0.6734	0.0455027	1.1962	0.0291918
7.411	0.2244	0.0317145	0.243	0.0193845	0.3251	0.0306547	0.3219	0.0243748	0.2361	0.0288627	0.2621	0.0302311	0.2788	0.0238571	0.9225	0.0574381	1.3534	0.0490483	0.5227	0.0297064	0.6639	0.0392105	1.2056	0.0367511
7.414	0.2231	0.0301931	0.2462	0.0232614	0.3241	0.0289228	0.3206	0.022733	0.2359	0.0285979	0.261	0.028857	0.2781	0.0229828	0.9137	0.0525497	1.3711	0.0630282	0.5263	0.0328426	0.6578	0.0351702	1.196	0.029031
7.417	0.2282	0.0361615	0.2464	0.0235038	0.3248	0.0301351	0.3218	0.0242485	0.2398	0.0337614	0.2602	0.0278576	0.2794	0.0246065	0.9154	0.0534941	1.3628	0.0564726	0.524	0.0308389	0.6631	0.0386806	1.1877	0.0223563
7.42	0.2247	0.0320655	0.2456	0.0225345	0.3219	0.0251126	0.3245	0.0276585	0.2349	0.0272739	0.2579	0.0249844	0.2799	0.0252311	0.9268	0.0598267	1.3586	0.0531554	0.5239	0.0307518	0.6657	0.0404027	1.1818	0.0176116
7.423	0.2232	0.0303101	0.2431	0.0195057	0.3212	0.0239002	0.3227	0.0253852	0.2388	0.0324374	0.2623	0.0304809	0.2808	0.0263552	0.9188	0.0553827	1.3705	0.0625543	0.5289	0.0351076	0.6727	0.0450391	1.1799	0.0160836
7.426	0.2235	0.0306612	0.2502	0.0281076	0.3236	0.0280568	0.3221	0.0246274	0.2402	0.034291	0.2626	0.0308557	0.2817	0.0274794	0.9226	0.0574936	1.3622	0.0559987	0.5318	0.0376339	0.6812	0.050669	1.1886	0.02308
7.429	0.223	0.0300761	0.2459	0.022898	0.3211	0.0237271	0.3253	0.0286689	0.2378	0.0311135	0.2596	0.0271081	0.2848	0.0313515	0.9109	0.0509943	1.3524	0.0482584	0.5318	0.0376339	0.6693	0.0427871	1.1855	0.0205871
7.432	0.2257	0.0332358	0.2425	0.0187788	0.3225	0.0261517	0.3214	0.0237434	0.2372	0.0303191	0.2638	0.0323548	0.2809	0.0264801	0.9285	0.060771	1.3675	0.0601848	0.5401	0.0448645	0.6592	0.0360975	1.1997	0.0320064
7.435	0.2283	0.0362785	0.2498	0.027623	0.3231	0.0271909	0.3209	0.0231119	0.2389	0.0325698	0.2564	0.0231106	0.2811	0.02673	0.9411	0.0677702	1.3748	0.0659506	0.5362	0.041467	0.6684	0.042191	1.1937	0.0271813
7.438	0.2272	0.0349912	0.2501	0.0279864	0.3249	0.0303083	0.3225	0.0251326	0.2391	0.0328346	0.2591	0.0264834	0.2744	0.0183612	0.9353	0.0645484	1.3603	0.0544981	0.5357	0.0410314	0.6743	0.0460988	1.1921	0.0258947
7.441	0.2323	0.0409596	0.2483	0.0258057	0.3207	0.0230343	0.3238	0.0267744	0.2357	0.0283331	0.2617	0.0297314	0.2718	0.0151137	0.9223	0.057327	1.3671	0.0598689	0.5522	0.0554055	0.6718	0.044443	1.2028	0.0344994
7.444	0.2353	0.0444705	0.2485	0.026048	0.3194	0.0207828	0.3237	0.0266481	0.2399	0.0338938	0.2608	0.0286071	0.2771	0.0217337	0.9278	0.0603822	1.3724	0.064055	0.5529	0.0560153	0.6855	0.053517	1.1966	0.0295135
7.447	0.2302	0.038502	0.2454	0.0222922	0.3187	0.0195705	0.3235	0.0263956	0.2392	0.032967	0.2629	0.0312305	0.278	0.0228579	0.9219	0.0571048	1.3729	0.0644499	0.5559	0.0586288	0.6746	0.0462975	1.1891	0.0234821
7.45	0.2257	0.0332358	0.2437	0.0202326	0.323	0.0270177	0.325	0.02829	0.2347	0.0270091	0.2632	0.0316052	0.2763	0.0207344	0.9374	0.0657149	1.3683	0.0608167	0.5541	0.0570607	0.6801	0.0499404	1.1898	0.024045
7.453	0.2235	0.0306612	0.2492	0.0268961	0.3234	0.0277104	0.3249	0.0281637	0.2368	0.0297895	0.2646	0.0333542	0.2794	0.0246065	0.9428	0.0687146	1.3572	0.0520496	0.5524	0.0555798	0.6903	0.0566963	1.2056	0.0367511
7.456	0.2259	0.0334699	0.2525	0.0308941	0.3268	0.0335989	0.3207	0.0228593	0.2357	0.0283331	0.2681	0.0377264	0.281	0.026605	0.9348	0.0642706	1.3671	0.0598689	0.5509	0.054273	0.6895	0.0561664	1.2101	0.0403699
7.459	0.2302	0.038502	0.2501	0.0279864	0.3264	0.0329061	0.3222	0.0247537	0.2352	0.0276711	0.2671	0.0364772	0.2794	0.0246065	0.9278	0.0603822	1.3706	0.0626333	0.5549	0.0577576	0.6805	0.0502053	1.2024	0.0341777
7.462	0.2273	0.0351083	0.2492	0.0268961	0.3262	0.0325598	0.3231	0.0258904	0.2363	0.0291275	0.2663	0.0354778	0.2782	0.0231077	0.9302	0.0617154	1.3637	0.0571835	0.5345	0.0399861	0.6745	0.0462313	1.1997	0.0320064
7.465	0.2305	0.0388531	0.2482	0.0256845	0.3271	0.0341185	0.3225	0.0251326	0.2358	0.0284655	0.2659	0.0349781	0.2802	0.0256058	0.9359	0.0648817	1.3713	0.0631862	0.5302	0.0362401	0.6824	0.0514638	1.2089	0.0394049
7.468	0.2312	0.0396723	0.2464	0.0235038	0.3305	0.0400069	0.324	0.027027	0.2299	0.020654	0.2651	0.0339788	0.2757	0.019985	0.9377	0.0658816	1.3704	0.0624753	0.5474	0.051224	0.6786	0.0489469	1.1967	0.0295939
7.471	0.2294	0.0375658	0.2473	0.0245941	0.3329	0.0441635	0.3233	0.026143	0.2311	0.0222428	0.2691	0.0389756	0.2815	0.0272296	0.9395	0.0668815	1.3776	0.0681621	0.5351	0.0405088	0.6771	0.0479534	1.1953	0.028468
7.474	0.2253	0.0327677	0.2486	0.0261691	0.3299	0.0389678	0.3246	0.0277848	0.2368	0.0297895	0.2675	0.0369769	0.28	0.025356	0.9385	0.066326	1.3712	0.0631072	0.5255	0.0321457	0.6824	0.0514638	1.2006	0.0327302
7.477	0.2297	0.0379169	0.2488	0.0264114	0.3295	0.038275	0.3232	0.0260167	0.2391	0.0328346	0.2687	0.038476	0.2797	0.0249813	0.9337	0.0636596	1.3832	0.0725851	0.5332	0.0388536	0.6678	0.0417936	1.225	0.0523522
7.48	0.2293	0.0374488	0.2481	0.0255634	0.3288	0.0370627	0.3231	0.0258904	0.2407	0.034953	0.2693	0.0392255	0.2797	0.0249813	0.9439	0.0693256	1.3764	0.0672143	0.5257	0.0323199	0.6704	0.0435157	1.2203	0.0485726
7.483	0.2292	0.0373318	0.2473	0.0245941	0.3245	0.0296155	0.3202	0.0222278	0.2366	0.0295247	0.2688	0.0386009	0.2827	0.0287285	0.9195	0.0557716	1.3713	0.0631862	0.5292	0.0353689	0.6829	0.0517949	1.2151	0.0443908
7.486	0.2316	0.0401404	0.2509	0.0289557	0.327	0.0339453	0.322	0.0245011	0.2347	0.0270091	0.2681	0.0377264	0.2827	0.0287285	0.9173	0.0545495	1.3613	0.0552879	0.5224	0.0294451	0.6823	0.0513975	1.2167	0.0456775
7.489	0.2322	0.0408426	0.2474	0.0247153	0.3269	0.0337721	0.3193	0.0210912	0.2379	0.0312459	0.2665	0.0357277	0.2796	0.0248564	0.9228	0.0576047	1.3593	0.0537082	0.532	0.0378082	0.677	0.0478871	1.2259	0.053076
7.492	0.2298	0.0380339	0.2509	0.0289557	0.3305	0.0400069	0.3169	0.0180601	0.236	0.0287303	0.2719	0.0424735	0.2788	0.0238571	0.9316	0.0624931	1.3662	0.059158	0.5344	0.0398989	0.6684	0.042191	1.2318	0.0578207
7.495	0.2328	0.0415448	0.2522	0.0305307	0.3226	0.0263249	0.3233	0.026143	0.2377	0.0309811	0.2718	0.0423485	0.2805	0.0259805	0.9439	0.0693256	1.375	0.0661085	0.536	0.0412928	0.6745	0.0462313	1.2173	0.04616
7.498	0.2321	0.0407256	0.2506	0.0285922	0.3252	0.0308278	0.3244	0.0275322	0.2356	0.0282007	0.2698	0.0398501	0.2789	0.023982	0.9473	0.0712143	1.3754	0.0664245	0.5498	0.0533147	0.6712	0.0440456	1.2118	0.041737
7.501	0.2345	0.0435342	0.2515	0.0296826	0.3249	0.0303083	0.3209	0.0231119	0.239	0.0327022	0.2663	0.0354778	0.2846	0.0311017	0.941	0.0677147	1.3718	0.0635811	0.5425	0.0469553	0.6816	0.0509339	1.2109	0.0410133
7.504	0.2348	0.0438853	0.2544	0.033196	0.3245	0.0296155	0.3249	0.0281637	0.2386	0.0321726	0.266	0.0351031	0.2773	0.0219835	0.9445	0.0696589	1.386	0.0747966	0.5289	0.0351076	0.6774	0.0481521	1.2163	0.0453559
7.507	0.2291	0.0372147	0.2528	0.0312576	0.3236	0.0280568	0.3294	0.0338469	0.2392	0.032967	0.2697	0.0397252	0.2766	0.0211092	0.9494	0.0723808	1.3785	0.0688729	0.536	0.0412928	0.6702	0.0433832	1.2006	0.0327302
7.51	0.235	0.0441194	0.2556	0.0346499	0.3293	0.0379286	0.3284	0.032584	0.2414	0.0358798	0.2701	0.0402249	0.2811	0.02673	0.9428	0.0687146	1.3692	0.0615275	0.5339	0.0394634	0.6811	0.0506027	1.1984	0.030961
7.513	0.2309	0.0393212	0.2576	0.0370729	0.3307	0.0403533	0.3288	0.0330892	0.2366	0.0295247	0.2664	0.0356027	0.2808	0.0263552	0.9436	0.069159	1.3671	0.0598689	0.5285	0.0347591	0.6817	0.0510001	1.2098	0.0401287
7.516	0.2324	0.0410767	0.2597	0.0396172	0.3309	0.0406997	0.3268	0.0305633	0.2363	0.0291275	0.2665	0.0357277	0.2798	0.0251062	0.9385	0.066326	1.3634	0.0569465	0.5313	0.0371984	0.6704	0.0435157	1.2208	0.0489747
7.519	0.2298	0.0380339	0.2626	0.0431306	0.328	0.0356772	0.3258	0.0293003	0.2395	0.0333642	0.2694	0.0393504	0.2787	0.0237322	0.9491	0.0722142	1.3766	0.0673722	0.5368	0.0419897	0.6783	0.0487482	1.223	0.0507439
7.522	0.2301	0.038385	0.2551	0.0340441	0.329	0.0374091	0.3263	0.0299318	0.2428	0.0377334	0.267	0.0363523	0.2808	0.0263552	0.938	0.0660482	1.3777	0.0682411	0.5355	0.0408572	0.6848	0.0530534	1.2249	0.0522718
7.525	0.2331	0.0418958	0.2528	0.0312576	0.3216	0.024593	0.3273	0.0311947	0.2374	0.0305839	0.2679	0.0374766	0.2838	0.0301024	0.9462	0.0706033	1.375	0.0661085	0.5449	0.0490461	0.6804	0.0501391	1.222	0.0499397
7.528	0.2347	0.0437683	0.2522	0.0305307	0.3236	0.0280568	0.3246	0.0277848	0.2409	0.0352178	0.2721	0.0427233	0.2845	0.0309768	0.9352	0.0644928	1.365	0.0582103	0.5414	0.045997	0.6806	0.0502716	1.2179	0.0466425
7.531	0.2373	0.046811	0.2533	0.0318633	0.3257	0.0316938	0.3303	0.0349836	0.2419	0.0365418	0.2693	0.0392255	0.2823	0.0282288	0.9444	0.0696034	1.3703	0.0623963	0.5378	0.0428609	0.6845	0.0528547	1.2224	0.0502614
7.534	0.2384	0.0480983	0.2563	0.0354979	0.3284	0.0363699	0.3298	0.0343521	0.2409	0.0352178	0.2702	0.0403498	0.2804	0.0258556	0.9454	0.0701589	1.3703	0.0623963	0.5292	0.0353689	0.6783	0.0487482	1.2173	0.04616
7.537	0.2382	0.0478642	0.2559	0.0350133	0.3306	0.0401801	0.3295	0.0339732	0.237	0.0300543	0.2703	0.0404747	0.2813	0.0269798	0.9352	0.0644928	1.3605	0.054656	0.5322	0.0379824	0.67	0.0432508	1.2062	0.0372336
7.54	0.2371	0.0465769	0.2527	0.0311364	0.3307	0.0403533	0.3309	0.0357413	0.2367	0.0296571	0.2716	0.0420987	0.2809	0.0264801	0.9528	0.0742695	1.3713	0.0631862	0.536	0.0412928	0.6625	0.0382832	1.2178	0.0465621
7.543	0.2407	0.0507899	0.2533	0.0318633	0.3316	0.041912	0.3349	0.0407931	0.2385	0.0320402	0.2707	0.0409744	0.2848	0.0313515	0.9558	0.075936	1.3683	0.0608167	0.5415	0.0460842	0.668	0.0419261	1.2253	0.0525935
7.546	0.241	0.051141	0.2509	0.0289557	0.3297	0.0386214	0.3289	0.0332155	0.2396	0.0334966	0.2771	0.0489694	0.2885	0.035973	0.9499	0.0726586	1.3751	0.0661875	0.5353	0.040683	0.669	0.0425884	1.2292	0.0557298
7.549	0.24	0.0499707	0.2502	0.0281076	0.3289	0.0372359	0.3287	0.0329629	0.2399	0.0338938	0.275	0.046346	0.2933	0.0419685	0.9382	0.0661593	1.3578	0.0525235	0.5438	0.0480878	0.6667	0.041065	1.2379	0.0627262
7.552	0.2375	0.0470451	0.2504	0.0283499	0.3336	0.0453758	0.3261	0.0296792	0.2416	0.0361446	0.2704	0.0405996	0.2879	0.0352236	0.9473	0.0712143	1.3705	0.0625543	0.5484	0.0520951	0.6564	0.0342429	1.2249	0.0522718
7.555	0.2429	0.0533645	0.2541	0.0328326	0.3327	0.0438171	0.3298	0.0343521	0.2396	0.0334966	0.2716	0.0420987	0.2881	0.0354734	0.9371	0.0655483	1.3636	0.0571045	0.5349	0.0403345	0.6657	0.0404027	1.2263	0.0533977
7.558	0.244	0.0546518	0.256	0.0351345	0.3289	0.0372359	0.3302	0.0348573	0.2439	0.0391897	0.2738	0.044847	0.2846	0.0311017	0.9451	0.0699922	1.3603	0.0544981	0.5494	0.0529663	0.6617	0.0377533	1.2107	0.0408524
7.561	0.2386	0.0483324	0.2569	0.0362249	0.3301	0.0393142	0.3313	0.0362465	0.2461	0.0421025	0.2732	0.0440974	0.2841	0.0304771	0.9528	0.0742695	1.3574	0.0522076	0.5501	0.0535761	0.6759	0.0471586	1.2218	0.0497789
7.564	0.2381	0.0477472	0.2551	0.0340441	0.3346	0.0471077	0.335	0.0409194	0.2407	0.034953	0.2739	0.0449719	0.285	0.0316013	0.9478	0.0714921	1.3684	0.0608957	0.5425	0.0469553	0.6735	0.0455689	1.2241	0.0516285
7.567	0.2373	0.046811	0.2571	0.0364672	0.3345	0.0469345	0.3357	0.0418035	0.2409	0.0352178	0.2718	0.0423485	0.2889	0.0364726	0.9515	0.0735474	1.3692	0.0615275	0.5412	0.0458228	0.664	0.0392767	1.2291	0.0556494
7.57	0.2409	0.051024	0.2593	0.0391325	0.3337	0.045549	0.3332	0.0386461	0.243	0.0379981	0.2731	0.0439725	0.2929	0.0414689	0.9484	0.0718254	1.3715	0.0633441	0.5483	0.052008	0.6708	0.0437806	1.2231	0.0508243
7.573	0.2404	0.0504389	0.2583	0.037921	0.3325	0.0434707	0.3304	0.0351099	0.2437	0.0389249	0.2729	0.0437227	0.2926	0.0410942	0.9404	0.0673814	1.3791	0.0693468	0.5516	0.0548828	0.663	0.0386144	1.2212	0.0492963
7.576	0.2433	0.0538327	0.2584	0.0380422	0.3311	0.0410461	0.3349	0.0407931	0.2382	0.0316431	0.2689	0.0387258	0.2895	0.0372221	0.9577	0.0769914	1.3686	0.0610536	0.5331	0.0387664	0.6676	0.0416611	1.2185	0.0471251
7.579	0.2394	0.0492686	0.2578	0.0373152	0.3327	0.0438171	0.3323	0.0375095	0.2415	0.0360122	0.2749	0.0462211	0.2861	0.0329753	0.9598	0.078158	1.3678	0.0604218	0.529	0.0351947	0.6653	0.0401378	1.2141	0.0435867
7.582	0.239	0.0488005	0.2604	0.0404652	0.3393	0.0552477	0.3305	0.0352362	0.2397	0.033629	0.2758	0.0473454	0.2896	0.037347	0.9395	0.0668815	1.3651	0.0582892	0.5425	0.0469553	0.6769	0.0478209	1.2112	0.0412545
7.585	0.2416	0.0518432	0.2574	0.0368306	0.333	0.0443367	0.3332	0.0386461	0.2435	0.0386601	0.2762	0.0478451	0.293	0.0415938	0.946	0.0704922	1.3584	0.0529974	0.5551	0.0579319	0.6872	0.054643	1.2056	0.0367511
7.588	0.2382	0.0478642	0.2571	0.0364672	0.3327	0.0438171	0.3303	0.0349836	0.2413	0.0357474	0.2708	0.0410993	0.2853	0.031976	0.9383	0.0662149	1.37	0.0621594	0.5525	0.0556669	0.6859	0.053782	1.2309	0.0570969
7.591	0.2451	0.0559391	0.2561	0.0352556	0.3361	0.0497056	0.33	0.0346047	0.2462	0.0422349	0.2729	0.0437227	0.2873	0.0344741	0.9602	0.0783802	1.384	0.073217	0.5301	0.036153	0.6864	0.0541131	1.2324	0.0583032
7.594	0.2445	0.055237	0.2614	0.0416768	0.3366	0.0505715	0.3327	0.0380147	0.2453	0.0410433	0.276	0.0475953	0.2852	0.0318511	0.9619	0.0793245	1.3832	0.0725851	0.5333	0.0389407	0.6851	0.0532521	1.2142	0.0436671
7.597	0.2472	0.0583967	0.2595	0.0393748	0.3399	0.0562868	0.3333	0.0387724	0.24	0.0340262	0.2709	0.0412242	0.288	0.0353485	0.9555	0.0757694	1.3818	0.0714793	0.5495	0.0530534	0.7019	0.0643794	1.2072	0.0380378
7.6	0.2452	0.0560562	0.2607	0.0408287	0.3334	0.0450294	0.3349	0.0407931	0.2428	0.0377334	0.2752	0.0465959	0.2938	0.0425931	0.9509	0.0732141	1.374	0.0653187	0.5374	0.0425124	0.7072	0.0678898	1.236	0.0611982
7.603	0.246	0.0569924	0.2604	0.0404652	0.3332	0.0446831	0.3335	0.039025	0.2423	0.0370714	0.2764	0.0480949	0.291	0.0390957	0.9534	0.0746028	1.3719	0.0636601	0.539	0.0439063	0.7058	0.0669625	1.2297	0.0561319
7.606	0.2446	0.055354	0.2588	0.0385268	0.3346	0.0471077	0.3355	0.0415509	0.2479	0.0444856	0.276	0.0475953	0.2883	0.0357232	0.9519	0.0737696	1.3841	0.0732959	0.5447	0.0488719	0.6981	0.0618625	1.2174	0.0462405
7.609	0.2421	0.0524283	0.2593	0.0391325	0.3311	0.0410461	0.3359	0.0420561	0.2473	0.0436912	0.2731	0.0439725	0.2876	0.0348489	0.9487	0.071992	1.3912	0.0789037	0.5459	0.0499172	0.6963	0.0606703	1.227	0.0539606
7.612	0.2446	0.055354	0.2581	0.0376787	0.3335	0.0452026	0.3354	0.0414246	0.2396	0.0334966	0.2776	0.049594	0.285	0.0316013	0.9687	0.0831019	1.3907	0.0785088	0.5535	0.056538	0.6992	0.0625911	1.2298	0.0562123
7.615	0.246	0.0569924	0.2575	0.0369518	0.3394	0.0554209	0.3349	0.0407931	0.242	0.0366742	0.2771	0.0489694	0.2899	0.0377217	0.9687	0.0831019	1.387	0.0755864	0.5374	0.0425124	0.7145	0.0727249	1.2361	0.0612786
7.618	0.2428	0.0532475	0.2563	0.0354979	0.3376	0.0523034	0.329	0.0333418	0.2496	0.0467364	0.2784	0.0505934	0.292	0.0403447	0.9622	0.0794912	1.3928	0.0801674	0.528	0.0343235	0.7018	0.0643132	1.2383	0.0630478
7.621	0.2415	0.0517262	0.259	0.0387691	0.3339	0.0458954	0.3363	0.0425613	0.2461	0.0421025	0.276	0.0475953	0.2939	0.042718	0.9571	0.0766581	1.3922	0.0796935	0.5327	0.038418	0.689	0.0558352	1.2384	0.0631283
7.624	0.2448	0.0555881	0.2546	0.0334383	0.3316	0.041912	0.3362	0.042435	0.2373	0.0304515	0.2778	0.0498438	0.2927	0.0412191	0.9613	0.0789912	1.3842	0.0733749	0.5216	0.0287481	0.7057	0.0668963	1.2192	0.047688
7.627	0.2435	0.0540667	0.2571	0.0364672	0.3334	0.0450294	0.3345	0.040288	0.2429	0.0378657	0.2816	0.0545909	0.2917	0.03997	0.9664	0.0818242	1.3832	0.0725851	0.5263	0.0328426	0.7112	0.0705391	1.2208	0.0489747
7.63	0.2408	0.050907	0.2592	0.0390114	0.3363	0.050052	0.3368	0.0431927	0.2417	0.036277	0.2729	0.0437227	0.2949	0.043967	0.9727	0.0853239	1.386	0.0747966	0.5324	0.0381566	0.7106	0.0701417	1.2302	0.056534
7.633	0.2462	0.0572264	0.2597	0.0396172	0.3343	0.0465882	0.3315	0.0364991	0.2403	0.0344234	0.2742	0.0453467	0.2979	0.0477142	0.9719	0.0848795	1.3883	0.0766132	0.5308	0.0367628	0.7176	0.0747781	1.2255	0.0527543
7.636	0.2472	0.0583967	0.2594	0.0392537	0.3333	0.0448563	0.3317	0.0367517	0.2479	0.0444856	0.274	0.0450968	0.2938	0.0425931	0.9798	0.0892679	1.3979	0.0841956	0.54	0.0447774	0.7012	0.0639158	1.2259	0.053076
7.639	0.2522	0.0642481	0.2619	0.0422825	0.3385	0.0538621	0.3361	0.0423087	0.2459	0.0418377	0.2776	0.049594	0.2942	0.0430927	0.977	0.0877125	1.4069	0.091304	0.55	0.053489	0.6998	0.0629885	1.2197	0.0480901
7.642	0.2493	0.0608543	0.2661	0.047371	0.3365	0.0503983	0.3415	0.0491286	0.2464	0.0424997	0.28	0.0525921	0.2938	0.0425931	0.9654	0.0812687	1.3979	0.0841956	0.5454	0.0494817	0.7011	0.0638495	1.2185	0.0471251
7.645	0.251	0.0628438	0.2646	0.0455537	0.3341	0.0462418	0.3384	0.0452134	0.2481	0.0447504	0.2819	0.0549656	0.2929	0.0414689	0.9798	0.0892679	1.3948	0.0817471	0.5478	0.0515724	0.6936	0.058882	1.2163	0.0453559
7.648	0.2463	0.0573435	0.2636	0.0443421	0.338	0.0529962	0.3393	0.0463501	0.2434	0.0385277	0.2784	0.0505934	0.2931	0.0417187	0.9814	0.0901566	1.3965	0.0830898	0.5496	0.0531405	0.7029	0.0650417	1.2307	0.0569361
7.651	0.2519	0.063897	0.2592	0.0390114	0.3399	0.0562868	0.3348	0.0406668	0.2426	0.0374686	0.2764	0.0480949	0.2901	0.0379715	0.9856	0.0924897	1.4033	0.0884606	0.5435	0.0478265	0.7019	0.0643794	1.2309	0.0570969
7.654	0.2479	0.0592159	0.257	0.036346	0.3465	0.0677174	0.3397	0.0468553	0.2408	0.0350854	0.278	0.0500937	0.291	0.0390957	0.978	0.088268	1.3868	0.0754285	0.5362	0.041467	0.7013	0.063982	1.2294	0.0558906
7.657	0.2466	0.0576946	0.2561	0.0352556	0.3374	0.051957	0.3365	0.0428138	0.2423	0.0370714	0.2774	0.0493442	0.2895	0.0372221	0.9796	0.0891568	1.3954	0.082221	0.5492	0.0527921	0.6901	0.0565638	1.2241	0.0516285
7.66	0.2474	0.0586308	0.2586	0.0382845	0.3297	0.0386214	0.3378	0.0444557	0.2459	0.0418377	0.2753	0.0467208	0.2931	0.0417187	0.9867	0.0931008	1.3973	0.0837217	0.5433	0.0476522	0.6893	0.0560339	1.2297	0.0561319
7.663	0.2508	0.0626097	0.2599	0.0398595	0.3294	0.0381018	0.3347	0.0405405	0.2436	0.0387925	0.2746	0.0458463	0.2913	0.0394704	0.9767	0.0875458	1.3873	0.0758234	0.5459	0.0499172	0.6768	0.0477547	1.2266	0.0536389
7.666	0.2479	0.0592159	0.2636	0.0443421	0.3327	0.0438171	0.33	0.0346047	0.2482	0.0448828	0.2738	0.044847	0.2936	0.0423432	0.985	0.0921564	1.3939	0.0810363	0.5495	0.0530534	0.6859	0.053782	1.2343	0.0598311
7.669	0.2459	0.0568754	0.2625	0.0430094	0.331	0.0408729	0.3323	0.0375095	0.2504	0.0477956	0.2786	0.0508432	0.2929	0.0414689	0.986	0.0927119	1.3934	0.0806413	0.5561	0.058803	0.69	0.0564975	1.2483	0.0710897
7.672	0.2488	0.0602692	0.2672	0.0487037	0.3349	0.0476273	0.3407	0.0481182	0.2504	0.0477956	0.2817	0.0547158	0.2891	0.0367225	0.9918	0.0959338	1.3828	0.0722692	0.5607	0.0628103	0.6975	0.0614651	1.2401	0.0644954
7.675	0.2489	0.0603862	0.2595	0.0393748	0.338	0.0529962	0.3431	0.0511493	0.2454	0.0411757	0.2829	0.0562149	0.2945	0.0434674	0.978	0.088268	1.3948	0.0817471	0.5555	0.0582803	0.6875	0.0548417	1.245	0.0684359
7.678	0.2462	0.0572264	0.2584	0.0380422	0.3366	0.0505715	0.344	0.0522859	0.2478	0.0443532	0.2826	0.0558401	0.2943	0.0432176	0.9813	0.0901011	1.4089	0.0928837	0.5589	0.0612423	0.6919	0.057756	1.2418	0.0658625
7.681	0.2499	0.0615565	0.2599	0.0398595	0.34	0.05646	0.3415	0.0491286	0.2463	0.0423673	0.2835	0.0569644	0.2957	0.0449663	0.9733	0.0856571	1.4015	0.0870389	0.5585	0.0608938	0.6801	0.0499404	1.2412	0.06538
7.684	0.2532	0.0654184	0.2634	0.0440998	0.3405	0.0573259	0.3421	0.0498863	0.244	0.0393221	0.2784	0.0505934	0.2906	0.0385961	0.9731	0.0855461	1.3927	0.0800885	0.5603	0.0624619	0.6906	0.056895	1.2491	0.071733
7.687	0.2495	0.0610884	0.2619	0.0422825	0.3358	0.049186	0.3385	0.0453397	0.247	0.0432941	0.2829	0.0562149	0.2861	0.0329753	0.9596	0.0780469	1.3971	0.0835637	0.5609	0.0629846	0.6924	0.0580872	1.2413	0.0654604
7.69	0.2486	0.0600351	0.2648	0.045796	0.3368	0.0509179	0.3416	0.0492549	0.2425	0.0373362	0.2841	0.0577139	0.2906	0.0385961	0.9687	0.0831019	1.4115	0.0949372	0.551	0.0543601	0.6936	0.058882	1.2479	0.070768
7.693	0.2465	0.0575775	0.2651	0.0461594	0.3409	0.0580187	0.3379	0.044582	0.2383	0.0317755	0.281	0.0538413	0.2938	0.0425931	0.975	0.0866015	1.4141	0.0969908	0.5642	0.0658594	0.6934	0.0587495	1.238	0.0628066
7.696	0.2502	0.0619075	0.2661	0.047371	0.337	0.0512643	0.3378	0.0444557	0.2407	0.034953	0.2787	0.0509681	0.2958	0.0450912	0.985	0.0921564	1.4114	0.0948582	0.5649	0.0664692	0.6901	0.0565638	1.2374	0.0623241
7.699	0.248	0.0593329	0.2659	0.0471287	0.3369	0.0510911	0.3324	0.0376358	0.2441	0.0394545	0.2782	0.0503435	0.2979	0.0477142	0.9901	0.0949894	1.4062	0.0907511	0.5577	0.0601969	0.6934	0.0587495	1.2317	0.0577402
7.702	0.2444	0.05512	0.2667	0.0480979	0.3416	0.059231	0.3371	0.0435716	0.2445	0.0399841	0.2778	0.0498438	0.293	0.0415938	0.9891	0.094434	1.4182	0.100229	0.5623	0.0642042	0.6966	0.060869	1.2383	0.0630478
7.705	0.2462	0.0572264	0.2661	0.047371	0.3407	0.0576723	0.3402	0.0474867	0.2428	0.0377334	0.2774	0.0493442	0.2928	0.041344	0.9873	0.0934341	1.3935	0.0807203	0.5684	0.0695183	0.6939	0.0590807	1.2506	0.0729393
7.708	0.2465	0.0575775	0.266	0.0472498	0.342	0.0599238	0.3448	0.0532963	0.242	0.0366742	0.2772	0.0490943	0.2873	0.0344741	0.9956	0.0980447	1.4026	0.0879077	0.5614	0.0634202	0.7082	0.0685521	1.245	0.0684359
7.711	0.2535	0.0657695	0.2674	0.048946	0.3401	0.0566332	0.3399	0.0471079	0.244	0.0393221	0.2788	0.0510931	0.2957	0.0449663	0.9818	0.0903788	1.4076	0.0918569	0.5578	0.060284	0.7053	0.0666313	1.2327	0.0585444
7.714	0.2586	0.0717379	0.266	0.0472498	0.342	0.0599238	0.3467	0.0556959	0.246	0.0419701	0.2783	0.0504685	0.2951	0.0442168	0.9704	0.0840462	1.4136	0.0965958	0.5682	0.069344	0.7005	0.0634521	1.2348	0.0602332
7.717	0.2585	0.0716208	0.2647	0.0456748	0.339	0.0547281	0.3448	0.0532963	0.2429	0.0378657	0.2763	0.04797	0.2967	0.0462153	0.9873	0.0934341	1.4204	0.101967	0.5659	0.0673404	0.7023	0.0646443	1.2359	0.0611178
7.72	0.2556	0.068227	0.2669	0.0483402	0.3434	0.0623485	0.3483	0.0577166	0.2408	0.0350854	0.2771	0.0489694	0.2961	0.0454659	0.9904	0.0951561	1.4238	0.104652	0.5637	0.0654238	0.7072	0.0678898	1.2267	0.0537193
7.723	0.2494	0.0609713	0.2672	0.0487037	0.3449	0.0649463	0.3407	0.0481182	0.242	0.0366742	0.2797	0.0522174	0.296	0.045341	0.9716	0.0847128	1.4314	0.110655	0.5566	0.0592386	0.7018	0.0643132	1.236	0.0611982
7.726	0.2507	0.0624927	0.2615	0.0417979	0.3425	0.0607897	0.3416	0.0492549	0.248	0.044618	0.2775	0.0494691	0.3005	0.0509618	0.9959	0.0982113	1.4222	0.103388	0.5584	0.0608067	0.6983	0.061995	1.2371	0.0620828
7.729	0.2525	0.0645992	0.2575	0.0369518	0.3368	0.0509179	0.3425	0.0503915	0.2478	0.0443532	0.2786	0.0508432	0.2906	0.0385961	0.9842	0.091712	1.414	0.0969118	0.5635	0.0652496	0.7091	0.0691482	1.2307	0.0569361
7.732	0.257	0.0698654	0.2629	0.0434941	0.3397	0.0559404	0.3445	0.0529174	0.2428	0.0377334	0.2766	0.0483448	0.2919	0.0402198	0.9916	0.0958227	1.4173	0.0995182	0.5668	0.0681244	0.7092	0.0692145	1.2304	0.0566948
7.735	0.2609	0.0744295	0.2666	0.0479767	0.339	0.0547281	0.3447	0.05317	0.246	0.0419701	0.2838	0.0573392	0.2897	0.0374719	0.9934	0.0968226	1.4233	0.104257	0.5742	0.074571	0.7053	0.0666313	1.2347	0.0601528
7.738	0.2649	0.0791106	0.2706	0.0528229	0.3396	0.0557672	0.3434	0.0515282	0.2426	0.0374686	0.2818	0.0548407	0.2892	0.0368474	0.9983	0.0995445	1.435	0.113498	0.5755	0.0757035	0.7104	0.0700093	1.2167	0.0456775
7.741	0.2614	0.0750146	0.2708	0.0530652	0.3404	0.0571528	0.3427	0.0506441	0.245	0.0406461	0.2804	0.0530918	0.2917	0.03997	0.987	0.0932674	1.424	0.10481	0.5777	0.07762	0.7001	0.0631872	1.2195	0.0479292
7.744	0.2561	0.0688122	0.2658	0.0470075	0.3448	0.0647731	0.3404	0.0477393	0.2462	0.0422349	0.2815	0.054466	0.2949	0.043967	0.9829	0.0909899	1.4263	0.106627	0.578	0.0778813	0.7033	0.0653067	1.2272	0.0541214
7.747	0.257	0.0698654	0.2659	0.0471287	0.3375	0.0521302	0.3412	0.0487497	0.2455	0.0413081	0.2827	0.055965	0.2983	0.0482138	0.9829	0.0909899	1.4273	0.107416	0.5772	0.0771844	0.6982	0.0619287	1.2257	0.0529152
7.75	0.2562	0.0689292	0.2644	0.0453114	0.3406	0.0574991	0.3407	0.0481182	0.242	0.0366742	0.2821	0.0552155	0.2975	0.0472146	0.9878	0.0937118	1.4229	0.103941	0.5826	0.0818887	0.7118	0.0709365	1.2298	0.0562123
7.753	0.2562	0.0689292	0.2636	0.0443421	0.343	0.0616557	0.3438	0.0520333	0.2465	0.0426321	0.2813	0.0542161	0.2975	0.0472146	0.9907	0.0953227	1.4244	0.105126	0.5853	0.0842408	0.713	0.0717314	1.2362	0.0613591
7.756	0.2539	0.0662376	0.2624	0.0428883	0.3447	0.0645999	0.3451	0.0536752	0.2454	0.0411757	0.2833	0.0567146	0.2956	0.0448414	0.9955	0.0979891	1.4317	0.110892	0.5899	0.0882481	0.708	0.0684197	1.2297	0.0561319
7.759	0.2537	0.0660035	0.2615	0.0417979	0.343	0.0616557	0.3444	0.0527911	0.2437	0.0389249	0.2825	0.0557152	0.2977	0.0474644	0.998	0.0993778	1.4291	0.108838	0.594	0.0918198	0.6981	0.0618625	1.2273	0.0542018
7.762	0.2513	0.0631949	0.266	0.0472498	0.3439	0.0632144	0.3432	0.0512756	0.249	0.045942	0.2814	0.054341	0.2944	0.0433425	1.0085	0.105211	1.4234	0.104336	0.5872	0.085896	0.693	0.0584846	1.2197	0.0480901
7.765	0.2535	0.0657695	0.2678	0.0494306	0.342	0.0599238	0.3441	0.0524122	0.2497	0.0468688	0.2806	0.0533417	0.2935	0.0422183	1.0038	0.1026	1.4328	0.111761	0.5829	0.08215	0.701	0.0637833	1.2245	0.0519501
7.768	0.2532	0.0654184	0.2659	0.0471287	0.3457	0.0663318	0.3443	0.0526648	0.248	0.044618	0.2784	0.0505934	0.294	0.0428429	0.9993	0.1001	1.4281	0.108048	0.5932	0.0911229	0.6922	0.0579547	1.235	0.060394
7.771	0.2548	0.0672908	0.2701	0.0522171	0.3409	0.0580187	0.3428	0.0507704	0.2523	0.0503111	0.2818	0.0548407	0.291	0.0390957	1.0125	0.107433	1.4265	0.106785	0.5841	0.0831954	0.7132	0.0718638	1.2418	0.0658625
7.774	0.2558	0.0684611	0.2654	0.0465229	0.3415	0.0590578	0.3426	0.0505178	0.2509	0.0484576	0.2838	0.0573392	0.2964	0.0458406	1.0036	0.102489	1.4382	0.116026	0.5776	0.0775329	0.7183	0.0752418	1.2438	0.0674708
7.777	0.2547	0.0671738	0.2656	0.0467652	0.3412	0.0585383	0.3445	0.0529174	0.2513	0.0489872	0.2857	0.0597127	0.2955	0.0447165	1.0017	0.101433	1.4309	0.11026	0.5897	0.0880739	0.7086	0.0688171	1.2409	0.0651387
7.78	0.2517	0.063663	0.2636	0.0443421	0.3452	0.0654659	0.3415	0.0491286	0.2471	0.0434265	0.2865	0.0607121	0.2971	0.046715	1.002	0.1016	1.4305	0.109944	0.58	0.0796237	0.701	0.0637833	1.2247	0.052111
7.783	0.254	0.0663546	0.2654	0.0465229	0.3424	0.0606166	0.3399	0.0471079	0.2494	0.0464716	0.2829	0.0562149	0.2928	0.041344	1.003	0.102155	1.4227	0.103783	0.5888	0.0872898	0.7027	0.0649093	1.2319	0.0579011
7.786	0.2572	0.0700995	0.2632	0.0438575	0.3453	0.0656391	0.3442	0.0525385	0.2494	0.0464716	0.2829	0.0562149	0.2941	0.0429678	1.0041	0.102766	1.4212	0.102599	0.5721	0.0727415	0.6993	0.0626573	1.2274	0.0542823
7.789	0.256	0.0686951	0.266	0.0472498	0.3528	0.0786283	0.3391	0.0460975	0.2481	0.0447504	0.284	0.057589	0.2961	0.0454659	1.0109	0.106544	1.4357	0.114051	0.5754	0.0756163	0.6936	0.058882	1.2351	0.0604745
7.792	0.2574	0.0703335	0.2653	0.0464017	0.3463	0.067371	0.3464	0.055317	0.2496	0.0467364	0.2853	0.059213	0.2977	0.0474644	1.0209	0.112099	1.43	0.109549	0.5831	0.0823242	0.7076	0.0681547	1.2373	0.0622437
7.795	0.254	0.0663546	0.2669	0.0483402	0.3466	0.0678905	0.3468	0.0558222	0.2473	0.0436912	0.2871	0.0614616	0.3022	0.0530852	1.0097	0.105877	1.4373	0.115315	0.5858	0.0846764	0.7142	0.0725262	1.2383	0.0630478
7.798	0.258	0.0710357	0.2668	0.048219	0.3448	0.0647731	0.3463	0.0551907	0.247	0.0432941	0.2853	0.059213	0.3024	0.053335	1.0106	0.106377	1.4326	0.111603	0.5785	0.0783169	0.7027	0.0649093	1.2301	0.0564536
7.801	0.2612	0.0747806	0.2667	0.0480979	0.3457	0.0663318	0.3469	0.0559485	0.254	0.0525619	0.2844	0.0580887	0.2993	0.0494629	1.0204	0.111821	1.4241	0.104889	0.5792	0.0789267	0.6919	0.057756	1.2441	0.0677121
7.804	0.2604	0.0738444	0.2671	0.0485825	0.3481	0.0704884	0.3485	0.0579692	0.254	0.0525619	0.285	0.0588382	0.3019	0.0527105	1.015	0.108821	1.4327	0.111682	0.5791	0.0788396	0.7007	0.0635846	1.2507	0.0730197
7.807	0.2533	0.0655354	0.2667	0.0480979	0.3387	0.0542085	0.3496	0.0593584	0.2508	0.0483252	0.2846	0.0583385	0.3016	0.0523357	1.011	0.106599	1.4427	0.11958	0.5756	0.0757906	0.695	0.0598092	1.2527	0.0746281
7.81	0.2538	0.0661205	0.2678	0.0494306	0.3457	0.0663318	0.3524	0.0628947	0.252	0.0499139	0.2842	0.0578389	0.2987	0.0487135	1.027	0.115487	1.4299	0.10947	0.5892	0.0876383	0.6931	0.0585508	1.2472	0.0702051
7.813	0.2552	0.0677589	0.2697	0.0517325	0.3455	0.0659855	0.3501	0.0599899	0.2524	0.0504435	0.288	0.0625859	0.3002	0.0505871	1.0254	0.114598	1.4368	0.11492	0.5824	0.0817144	0.7019	0.0643794	1.2558	0.077121
7.816	0.2525	0.0645992	0.27	0.052096	0.3453	0.0656391	0.3527	0.0632736	0.2492	0.0462068	0.2877	0.0622111	0.2958	0.0450912	1.0266	0.115265	1.4427	0.11958	0.5838	0.0829341	0.7023	0.0646443	1.2626	0.0825895
7.819	0.2519	0.063897	0.2706	0.0528229	0.3431	0.0618289	0.3502	0.0601162	0.2525	0.0505759	0.283	0.0563398	0.3003	0.050712	1.019	0.111043	1.4488	0.124398	0.5877	0.0863316	0.696	0.0604716	1.2509	0.0731805
7.822	0.2544	0.0668227	0.2655	0.0466441	0.3444	0.0640804	0.3478	0.0570851	0.2575	0.0571958	0.283	0.0563398	0.2981	0.047964	1.0372	0.121153	1.4434	0.120133	0.5823	0.0816273	0.71	0.0697443	1.2502	0.0726176
7.825	0.256	0.0686951	0.266	0.0472498	0.3475	0.0694493	0.3476	0.0568325	0.2563	0.055607	0.2894	0.0643348	0.3014	0.0520859	1.0534	0.130152	1.4429	0.119738	0.56	0.0622005	0.7122	0.0712015	1.2502	0.0726176
7.828	0.2582	0.0712697	0.2693	0.0512479	0.3468	0.0682369	0.3466	0.0555696	0.2537	0.0521647	0.2863	0.0604622	0.3012	0.0518361	1.0285	0.11632	1.4438	0.120449	0.5715	0.0722188	0.7166	0.0741158	1.2537	0.0754322
7.831	0.2568	0.0696314	0.2669	0.0483402	0.3501	0.0739522	0.3476	0.0568325	0.2498	0.0470012	0.2851	0.0589631	0.3049	0.0564577	1.0389	0.122098	1.4433	0.120054	0.5629	0.0647269	0.7074	0.0680223	1.2579	0.0788098
7.834	0.2534	0.0656524	0.2672	0.0487037	0.3484	0.071008	0.3509	0.0610003	0.2469	0.0431617	0.2839	0.0574641	0.3066	0.0585811	1.0337	0.119209	1.4461	0.122265	0.5823	0.0816273	0.7025	0.0647768	1.2567	0.0778448
7.837	0.2527	0.0648332	0.2671	0.0485825	0.3466	0.0678905	0.348	0.0573377	0.2456	0.0414405	0.2883	0.0629606	0.3093	0.0619535	1.0312	0.11782	1.4368	0.11492	0.5717	0.0723931	0.7041	0.0658365	1.2517	0.0738239
7.84	0.2549	0.0674078	0.2638	0.0445844	0.3537	0.080187	0.3496	0.0593584	0.2435	0.0386601	0.296	0.0725796	0.2992	0.049338	1.0415	0.123542	1.437	0.115078	0.5768	0.076836	0.7169	0.0743145	1.2452	0.0685967
7.843	0.2555	0.06811	0.2697	0.0517325	0.3462	0.0671978	0.3483	0.0577166	0.25	0.047266	0.2922	0.0678326	0.3016	0.0523357	1.0568	0.132041	1.4391	0.116736	0.5889	0.0873769	0.7111	0.0704729	1.2546	0.076156
7.846	0.255	0.0675249	0.2676	0.0491883	0.3507	0.0749913	0.3484	0.0578429	0.2522	0.0501787	0.2963	0.0729544	0.3041	0.0554584	1.0338	0.119265	1.46	0.133244	0.5758	0.0759648	0.7057	0.0668963	1.2414	0.0655408
7.849	0.2566	0.0693973	0.269	0.0508844	0.3499	0.0736058	0.3473	0.0564536	0.249	0.045942	0.294	0.0700812	0.3027	0.0537097	1.0424	0.124042	1.45	0.125346	0.5832	0.0824114	0.7034	0.0653729	1.2507	0.0730197
7.852	0.2563	0.0690462	0.2683	0.0500363	0.3497	0.0732594	0.3512	0.0613791	0.2523	0.0503111	0.2912	0.0665834	0.3061	0.0579565	1.0463	0.126208	1.4552	0.129453	0.58	0.0796237	0.7048	0.0663002	1.2546	0.076156
7.855	0.2581	0.0711527	0.2659	0.0471287	0.3511	0.0756841	0.3495	0.0592321	0.2516	0.0493844	0.291	0.0663335	0.3066	0.0585811	1.0353	0.120098	1.4529	0.127636	0.5891	0.0875512	0.7077	0.068221	1.2554	0.0767994
7.858	0.2584	0.0715038	0.2702	0.0523383	0.352	0.0772428	0.3509	0.0610003	0.2538	0.0522971	0.2913	0.0667083	0.3081	0.0604547	1.0349	0.119876	1.4493	0.124793	0.5835	0.0826727	0.7189	0.0756392	1.2484	0.0711701
7.861	0.2595	0.0727911	0.2676	0.0491883	0.3501	0.0739522	0.3537	0.0645365	0.247	0.0432941	0.2881	0.0627108	0.3066	0.0585811	1.0392	0.122264	1.4509	0.126056	0.5829	0.08215	0.7133	0.0719301	1.2433	0.0670688
7.864	0.2581	0.0711527	0.2641	0.0449479	0.3496	0.0730862	0.3538	0.0646628	0.2499	0.0471336	0.2889	0.0637102	0.3064	0.0583313	1.0258	0.114821	1.4469	0.122897	0.5744	0.0747452	0.7101	0.0698106	1.2519	0.0739847
7.867	0.26	0.0733762	0.2652	0.0462806	0.3513	0.0760305	0.3524	0.0628947	0.2514	0.0491196	0.2935	0.0694566	0.3077	0.059955	1.0338	0.119265	1.4469	0.122897	0.5737	0.0741354	0.7076	0.0681547	1.2613	0.081544
7.87	0.2598	0.0731422	0.2626	0.0431306	0.3479	0.070142	0.3477	0.0569588	0.2549	0.0537535	0.2885	0.0632105	0.3036	0.0548339	1.0403	0.122875	1.452	0.126925	0.5784	0.0782298	0.7098	0.0696119	1.2593	0.0799357
7.873	0.2596	0.0729081	0.2621	0.0425248	0.3524	0.0779356	0.353	0.0636524	0.2511	0.0487224	0.2927	0.0684572	0.3061	0.0579565	1.0421	0.123875	1.4497	0.125109	0.5794	0.079101	0.7148	0.0729236	1.2707	0.0891033
7.876	0.2658	0.0801638	0.2623	0.0427671	0.353	0.0789747	0.3508	0.060874	0.2547	0.0534887	0.2987	0.0759525	0.3078	0.0600799	1.0593	0.13343	1.4506	0.125819	0.5814	0.0808433	0.713	0.0717314	1.2694	0.0880579
7.879	0.2665	0.080983	0.2642	0.0450691	0.3544	0.0813994	0.3503	0.0602425	0.2571	0.0566662	0.291	0.0663335	0.3053	0.0569573	1.0513	0.128986	1.4422	0.119185	0.5886	0.0871156	0.7141	0.0724599	1.2561	0.0773623
7.882	0.2644	0.0785255	0.2663	0.0476133	0.3521	0.077416	0.3501	0.0599899	0.2567	0.0561366	0.2827	0.055965	0.3044	0.0558331	1.0555	0.131319	1.4394	0.116973	0.5776	0.0775329	0.7065	0.0674261	1.2611	0.0813832
7.885	0.2653	0.0795787	0.2673	0.0488248	0.349	0.0720471	0.3475	0.0567062	0.2556	0.0546803	0.2851	0.0589631	0.3117	0.0649513	1.0595	0.133541	1.4698	0.140984	0.5859	0.0847635	0.7148	0.0729236	1.2571	0.0781665
7.888	0.2658	0.0801638	0.2683	0.0500363	0.3524	0.0779356	0.349	0.0586007	0.248	0.044618	0.2865	0.0607121	0.3101	0.0629528	1.0574	0.132374	1.4703	0.141379	0.5866	0.0853733	0.7142	0.0725262	1.2583	0.0791315
7.891	0.2642	0.0782914	0.2705	0.0527017	0.3537	0.080187	0.3492	0.0588532	0.2497	0.0468688	0.2868	0.0610868	0.3076	0.0598301	1.048	0.127153	1.4622	0.134981	0.5874	0.0860702	0.717	0.0743807	1.256	0.0772819
7.894	0.2659	0.0802809	0.2702	0.0523383	0.3485	0.0711812	0.3481	0.057464	0.2519	0.0497815	0.2873	0.0617114	0.3083	0.0607045	1.054	0.130486	1.4629	0.135534	0.5791	0.0788396	0.7116	0.0708041	1.2649	0.0844391
7.897	0.2633	0.0772382	0.2696	0.0516113	0.35	0.073779	0.3512	0.0613791	0.2527	0.0508407	0.2903	0.0654591	0.3058	0.0575818	1.0583	0.132874	1.4531	0.127794	0.5795	0.0791881	0.72	0.0763677	1.2536	0.0753518
7.9	0.2655	0.0798128	0.271	0.0533075	0.3517	0.0767232	0.3499	0.0597373	0.2503	0.0476632	0.2876	0.0620862	0.3097	0.0624532	1.0595	0.133541	1.4603	0.133481	0.5902	0.0885095	0.7159	0.0736521	1.248	0.0708484
7.903	0.2648	0.0789936	0.268	0.0496729	0.3526	0.078282	0.3507	0.0607477	0.2512	0.0488548	0.287	0.0613367	0.3095	0.0622033	1.0559	0.131541	1.4627	0.135376	0.5902	0.0885095	0.7205	0.0766989	1.2574	0.0784077
7.906	0.2655	0.0798128	0.2658	0.0470075	0.3541	0.0808798	0.3514	0.0616317	0.2502	0.0475308	0.2915	0.0669582	0.3105	0.0634524	1.0486	0.127486	1.4644	0.136719	0.6007	0.0976566	0.7269	0.0809379	1.2614	0.0816244
7.909	0.2658	0.0801638	0.2689	0.0507633	0.353	0.0789747	0.352	0.0623895	0.248	0.044618	0.2902	0.0653342	0.309	0.0615788	1.0472	0.126708	1.4581	0.131743	0.5774	0.0773587	0.7236	0.0787522	1.2464	0.0695617
7.912	0.2615	0.0751317	0.2722	0.0547613	0.3551	0.0826117	0.3535	0.0642839	0.2496	0.0467364	0.2924	0.0680824	0.3136	0.0673245	1.0538	0.130374	1.4719	0.142643	0.5704	0.0712606	0.7218	0.0775599	1.259	0.0796944
7.915	0.2618	0.0754827	0.2716	0.0540344	0.3527	0.0784551	0.3525	0.063021	0.249	0.045942	0.2902	0.0653342	0.3127	0.0662003	1.0454	0.125708	1.4656	0.137667	0.5883	0.0868543	0.7133	0.0719301	1.2764	0.0936872
7.918	0.2637	0.0777063	0.2749	0.0580325	0.3541	0.0808798	0.3526	0.0631473	0.2503	0.0476632	0.292	0.0675828	0.3088	0.061329	1.0392	0.122264	1.4429	0.119738	0.5849	0.0838923	0.7211	0.0770963	1.2719	0.0900684
7.921	0.266	0.0803979	0.2704	0.0525806	0.3573	0.0864219	0.3551	0.0663046	0.256	0.0552099	0.287	0.0613367	0.3065	0.0584562	1.0498	0.128152	1.4472	0.123134	0.5927	0.0906873	0.7247	0.0794807	1.2714	0.0896663
7.924	0.2652	0.0794617	0.2705	0.0527017	0.3535	0.0798407	0.3528	0.0633998	0.2528	0.0509731	0.2868	0.0610868	0.3052	0.0568324	1.0306	0.117487	1.4427	0.11958	0.5966	0.0940849	0.7224	0.0779573	1.2788	0.0956172
7.927	0.2678	0.0825044	0.2758	0.0591228	0.3502	0.0741254	0.3501	0.0599899	0.2519	0.0497815	0.2901	0.0652092	0.3094	0.0620784	1.0501	0.128319	1.4456	0.12187	0.6012	0.0980922	0.7292	0.0824613	1.2714	0.0896663
7.93	0.2699	0.084962	0.2715	0.0539133	0.3564	0.0848632	0.3519	0.0622632	0.2531	0.0513703	0.2884	0.0630856	0.3114	0.0645766	1.0534	0.130152	1.4556	0.129769	0.6007	0.0976566	0.7411	0.0903431	1.2754	0.092883
7.933	0.2666	0.0811001	0.268	0.0496729	0.356	0.0841704	0.3583	0.070346	0.2503	0.0476632	0.2904	0.065584	0.314	0.0678241	1.0446	0.125264	1.4498	0.125188	0.603	0.0996602	0.7338	0.085508	1.2749	0.0924809
7.936	0.2649	0.0791106	0.27	0.052096	0.3513	0.0760305	0.3553	0.0665572	0.2557	0.0548127	0.2925	0.0682074	0.309	0.0615788	1.0492	0.127819	1.4578	0.131506	0.615	0.110114	0.7326	0.0847132	1.2834	0.0993164
7.939	0.2659	0.0802809	0.2744	0.0574267	0.3516	0.0765501	0.3529	0.0635261	0.253	0.0512379	0.2928	0.0685821	0.3141	0.067949	1.0495	0.127986	1.4638	0.136245	0.6027	0.0993989	0.7365	0.0872963	1.284	0.099799
7.942	0.2686	0.0834406	0.2763	0.0597286	0.3509	0.0753377	0.3561	0.0675676	0.2554	0.0544155	0.2897	0.0647096	0.3149	0.0689483	1.0655	0.136874	1.4684	0.139878	0.6077	0.103755	0.7368	0.087495	1.2932	0.107197
7.945	0.2688	0.0836747	0.2724	0.0550036	0.3487	0.0715275	0.3565	0.0680727	0.2535	0.0518999	0.2916	0.0670831	0.3135	0.0671996	1.0503	0.12843	1.4626	0.135297	0.5953	0.0929523	0.7358	0.0868327	1.2766	0.093848
7.948	0.2698	0.0848449	0.27	0.052096	0.353	0.0789747	0.3573	0.0690831	0.2512	0.0488548	0.294	0.0700812	0.3084	0.0608294	1.0526	0.129708	1.475	0.145091	0.5961	0.0936493	0.7358	0.0868327	1.2724	0.0904704
7.951	0.2711	0.0863663	0.2712	0.0535498	0.3519	0.0770696	0.3552	0.0664309	0.2507	0.0481928	0.2916	0.0670831	0.3098	0.0625781	1.07	0.139373	1.4663	0.13822	0.5894	0.0878125	0.7416	0.0906743	1.2689	0.0876558
7.954	0.2687	0.0835576	0.2698	0.0518536	0.3558	0.083824	0.3545	0.0655469	0.2536	0.0520323	0.292	0.0675828	0.3136	0.0673245	1.0655	0.136874	1.4633	0.13585	0.6009	0.0978308	0.7424	0.0912041	1.2652	0.0846803
7.957	0.2703	0.0854301	0.269	0.0508844	0.3484	0.071008	0.3573	0.0690831	0.2514	0.0491196	0.2916	0.0670831	0.3145	0.0684487	1.0602	0.13393	1.4787	0.148014	0.5874	0.0860702	0.744	0.0922639	1.2618	0.0819461
7.96	0.2701	0.085196	0.2715	0.0539133	0.3481	0.0704884	0.3532	0.063905	0.2513	0.0489872	0.2859	0.0599625	0.3073	0.0594554	1.0655	0.136874	1.4819	0.150541	0.5938	0.0916456	0.7301	0.0830574	1.2631	0.0829916
7.963	0.2718	0.0871855	0.2737	0.0565786	0.3483	0.0708348	0.3552	0.0664309	0.2514	0.0491196	0.2813	0.0542161	0.3114	0.0645766	1.0609	0.134318	1.4781	0.14754	0.5838	0.0829341	0.7211	0.0770963	1.2709	0.0892642
7.966	0.2682	0.0829725	0.2749	0.0580325	0.3557	0.0836508	0.3524	0.0628947	0.2538	0.0522971	0.293	0.068832	0.3087	0.0612041	1.0608	0.134263	1.4836	0.151884	0.5902	0.0885095	0.727	0.0810041	1.275	0.0925613
7.969	0.2635	0.0774722	0.2781	0.0619094	0.3515	0.0763769	0.358	0.0699672	0.2512	0.0488548	0.2926	0.0683323	0.311	0.0640769	1.0596	0.133596	1.4734	0.143828	0.5954	0.0930395	0.7418	0.0908067	1.2782	0.0951347
7.972	0.2659	0.0802809	0.2738	0.0566998	0.3561	0.0843436	0.3582	0.0702198	0.2509	0.0484576	0.2881	0.0627108	0.313	0.0665751	1.0586	0.133041	1.4703	0.141379	0.6058	0.102099	0.733	0.0849781	1.2781	0.0950543
7.975	0.2637	0.0777063	0.2754	0.0586382	0.3531	0.0791479	0.3565	0.0680727	0.2548	0.0536211	0.2942	0.070331	0.313	0.0665751	1.067	0.137707	1.4566	0.130558	0.6005	0.0974824	0.7306	0.0833885	1.2758	0.0932047
7.978	0.2624	0.0761849	0.2746	0.057669	0.3511	0.0756841	0.3579	0.0698409	0.2518	0.0496491	0.2924	0.0680824	0.3113	0.0644517	1.0769	0.143206	1.4766	0.146355	0.612	0.107501	0.7226	0.0780898	1.2752	0.0927222
7.981	0.263	0.0768871	0.27	0.052096	0.3545	0.0815726	0.3594	0.0717353	0.2516	0.0493844	0.2935	0.0694566	0.3109	0.063952	1.0618	0.134818	1.4848	0.152832	0.5996	0.0966983	0.7285	0.0819976	1.2799	0.0965018
7.984	0.2679	0.0826214	0.2713	0.0536709	0.3559	0.0839972	0.3608	0.0735034	0.2447	0.0402489	0.2952	0.0715803	0.314	0.0678241	1.0621	0.134985	1.4793	0.148487	0.607	0.103145	0.7368	0.087495	1.2777	0.0947326
7.987	0.2692	0.0841428	0.2759	0.059244	0.3544	0.0813994	0.3592	0.0714827	0.2493	0.0463392	0.2914	0.0668332	0.3145	0.0684487	1.0815	0.145762	1.4758	0.145723	0.6027	0.0993989	0.7415	0.090608	1.2779	0.0948934
7.99	0.271	0.0862493	0.2776	0.0613036	0.3562	0.0845168	0.3538	0.0646628	0.2438	0.0390573	0.2917	0.067208	0.3137	0.0674494	1.08	0.144928	1.4781	0.14754	0.6014	0.0982664	0.7368	0.087495	1.2734	0.0912746
7.993	0.2708	0.0860152	0.2815	0.0660286	0.3637	0.0975061	0.3558	0.0671887	0.2513	0.0489872	0.2928	0.0685821	0.3127	0.0662003	1.0828	0.146484	1.4885	0.155754	0.6114	0.106978	0.7412	0.0904093	1.2647	0.0842782
7.996	0.2716	0.0869514	0.2798	0.063969	0.3543	0.0812262	0.3536	0.0644102	0.2505	0.047928	0.295	0.0713304	0.3085	0.0609543	1.0657	0.136985	1.4967	0.16223	0.598	0.0953045	0.7435	0.0919327	1.2678	0.0867712
7.999	0.2749	0.0908133	0.2786	0.0625151	0.354	0.0807066	0.3562	0.0676939	0.2509	0.0484576	0.2912	0.0665834	0.3058	0.0575818	1.0826	0.146373	1.5014	0.165943	0.6041	0.100619	0.7348	0.0861704	1.2721	0.0902292
8.002	0.2735	0.089175	0.2795	0.0636055	0.3566	0.0852096	0.3549	0.066052	0.2534	0.0517675	0.2887	0.0634603	0.3055	0.0572071	1.0868	0.148706	1.486	0.153779	0.5961	0.0936493	0.74	0.0896145	1.2615	0.0817049
8.005	0.2736	0.089292	0.2808	0.0651805	0.3615	0.0936959	0.3515	0.061758	0.2537	0.0521647	0.2905	0.0657089	0.3066	0.0585811	1.0962	0.153927	1.4761	0.14596	0.5993	0.096437	0.7433	0.0918002	1.2712	0.0895054
8.008	0.2727	0.0882387	0.2766	0.0600921	0.3583	0.0881538	0.3561	0.0675676	0.2507	0.0481928	0.2914	0.0668332	0.3064	0.0583313	1.0929	0.152094	1.4708	0.141774	0.6084	0.104364	0.7353	0.0865015	1.2668	0.085967
8.011	0.2707	0.0858982	0.2761	0.0594863	0.3531	0.0791479	0.357	0.0687042	0.2541	0.0526943	0.2911	0.0664585	0.3132	0.0668249	1.0846	0.147484	1.4761	0.14596	0.6119	0.107414	0.7393	0.0891509	1.2728	0.0907921
8.014	0.2726	0.0881217	0.2826	0.0673613	0.3548	0.0820921	0.3587	0.0708512	0.2541	0.0526943	0.2898	0.0648345	0.3137	0.0674494	1.0894	0.15015	1.4779	0.147382	0.6009	0.0978308	0.7395	0.0892833	1.2719	0.0900684
8.017	0.2702	0.085313	0.2816	0.0661497	0.3569	0.0857291	0.3562	0.0676939	0.2594	0.0597114	0.2882	0.0628357	0.3172	0.0718211	1.0983	0.155094	1.4781	0.14754	0.5811	0.0805819	0.7416	0.0906743	1.2776	0.0946522
8.02	0.2693	0.0842598	0.2792	0.0632421	0.3555	0.0833045	0.36	0.0724931	0.2557	0.0548127	0.2902	0.0653342	0.3186	0.0735698	1.0815	0.145762	1.4755	0.145486	0.5894	0.0878125	0.7477	0.0947145	1.2724	0.0904704
8.023	0.2724	0.0878877	0.2794	0.0634844	0.3533	0.0794943	0.355	0.0661783	0.2566	0.0560042	0.2908	0.0660837	0.3199	0.0751936	1.1011	0.156649	1.482	0.15062	0.6009	0.0978308	0.7398	0.0894821	1.275	0.0925613
8.026	0.2767	0.0929198	0.2794	0.0634844	0.3567	0.0853828	0.3562	0.0676939	0.2591	0.0593142	0.2934	0.0693317	0.3147	0.0686985	1.0871	0.148872	1.4748	0.144933	0.5943	0.0920812	0.7345	0.0859717	1.2652	0.0846803
8.029	0.2734	0.0890579	0.2808	0.0651805	0.3656	0.100797	0.3545	0.0655469	0.2551	0.0540183	0.2941	0.0702061	0.3173	0.071946	1.0879	0.149317	1.486	0.153779	0.6037	0.10027	0.7436	0.0919989	1.2754	0.092883
8.032	0.2764	0.0925688	0.2832	0.0680882	0.3593	0.0898857	0.3538	0.0646628	0.2534	0.0517675	0.2904	0.065584	0.3179	0.0726955	1.0966	0.15415	1.4909	0.157649	0.6029	0.0995731	0.7432	0.091734	1.2806	0.0970647
8.035	0.274	0.0897601	0.2848	0.0700267	0.3595	0.0902321	0.355	0.0661783	0.2596	0.0599762	0.2902	0.0653342	0.3182	0.0730702	1.0913	0.151205	1.5026	0.16689	0.5925	0.0905131	0.7418	0.0908067	1.2894	0.104142
8.038	0.2737	0.089409	0.2818	0.0663921	0.358	0.0876342	0.3577	0.0695883	0.2604	0.0610354	0.2927	0.0684572	0.3204	0.0758181	1.0845	0.147428	1.5021	0.166496	0.6034	0.100009	0.7477	0.0947145	1.2937	0.1076
8.041	0.2787	0.0952604	0.2806	0.0649382	0.3607	0.0923104	0.3565	0.0680727	0.2589	0.0590494	0.299	0.0763273	0.3197	0.0749438	1.0941	0.152761	1.5113	0.173762	0.606	0.102274	0.7547	0.0993509	1.2795	0.0961801
8.044	0.2791	0.0957285	0.2818	0.0663921	0.3562	0.0845168	0.3583	0.070346	0.2623	0.0635509	0.2979	0.0749532	0.318	0.0728204	1.0937	0.152539	1.5079	0.171077	0.6113	0.106891	0.7477	0.0947145	1.2723	0.09039
8.047	0.28	0.0967817	0.2801	0.0643324	0.3555	0.0833045	0.3595	0.0718616	0.2598	0.060241	0.2938	0.0698314	0.3215	0.0771921	1.0944	0.152927	1.5079	0.171077	0.6091	0.104974	0.7469	0.0941847	1.2768	0.0940088
8.05	0.2774	0.093739	0.2822	0.0668767	0.3574	0.0865951	0.357	0.0687042	0.2585	0.0585198	0.2972	0.0740787	0.3207	0.0761929	1.0866	0.148595	1.5097	0.172498	0.6101	0.105845	0.7339	0.0855742	1.2684	0.0872537
8.053	0.2756	0.0916325	0.2871	0.0728132	0.359	0.0893661	0.3536	0.0644102	0.2579	0.0577254	0.3004	0.0780762	0.3219	0.0776917	1.099	0.155483	1.4989	0.163968	0.6089	0.1048	0.7473	0.0944496	1.269	0.0877362
8.056	0.2726	0.0881217	0.2842	0.0692997	0.363	0.0962937	0.356	0.0674413	0.2596	0.0599762	0.2979	0.0749532	0.3253	0.0819385	1.0916	0.151372	1.499	0.164047	0.6158	0.110811	0.7475	0.0945821	1.2767	0.0939284
8.059	0.2754	0.0913985	0.2819	0.0665132	0.3647	0.099238	0.3591	0.0713564	0.2625	0.0638157	0.2999	0.0774516	0.3231	0.0791906	1.0932	0.152261	1.5127	0.174868	0.6121	0.107588	0.7401	0.0896808	1.2832	0.0991556
8.062	0.2751	0.0910474	0.28	0.0642113	0.362	0.0945618	0.3559	0.067315	0.2638	0.0655369	0.2946	0.0708307	0.3188	0.0738196	1.1048	0.158705	1.512	0.174315	0.6205	0.114905	0.7448	0.0927937	1.2744	0.0920788
8.065	0.2795	0.0961966	0.2823	0.0669978	0.3611	0.0930031	0.3597	0.0721142	0.2601	0.0606382	0.2936	0.0695815	0.3169	0.0714464	1.1045	0.158538	1.4999	0.164758	0.6136	0.108895	0.755	0.0995496	1.2715	0.0897467
8.068	0.2791	0.0957285	0.2864	0.0719651	0.368	0.104953	0.3625	0.0756504	0.2596	0.0599762	0.2956	0.07208	0.3192	0.0743193	1.1086	0.160815	1.4925	0.158913	0.6054	0.101751	0.757	0.100874	1.2843	0.10004
8.071	0.2743	0.0901112	0.2845	0.0696632	0.3674	0.103914	0.3636	0.0770397	0.2572	0.0567986	0.2934	0.0693317	0.3211	0.0766925	1.1264	0.170703	1.5008	0.165469	0.6134	0.10872	0.7493	0.0957743	1.29	0.104624
8.074	0.2752	0.0911644	0.2843	0.0694209	0.3616	0.0938691	0.3613	0.0741349	0.2574	0.0570634	0.2967	0.0734541	0.3239	0.0801899	1.1191	0.166648	1.5051	0.168865	0.6081	0.104103	0.7539	0.098821	1.279	0.095778
8.077	0.2785	0.0950263	0.2812	0.0656651	0.3581	0.0878074	0.3653	0.0791867	0.2598	0.060241	0.2922	0.0678326	0.3238	0.080065	1.123	0.168815	1.4993	0.164284	0.6125	0.107936	0.7545	0.0992184	1.291	0.105428
8.08	0.2761	0.0922177	0.2765	0.0599709	0.3576	0.0869415	0.3659	0.0799444	0.2559	0.0550775	0.2908	0.0660837	0.322	0.0778166	1.107	0.159927	1.499	0.164047	0.6172	0.112031	0.7502	0.0963704	1.2799	0.0965018
8.083	0.2755	0.0915155	0.2824	0.067119	0.3643	0.0985452	0.3671	0.08146	0.259	0.0591818	0.2942	0.070331	0.3209	0.0764427	1.1142	0.163926	1.4996	0.164521	0.604	0.100531	0.7563	0.100411	1.2725	0.0905509
8.086	0.2805	0.0973669	0.2812	0.0656651	0.3622	0.0949082	0.3623	0.0753978	0.26	0.0605058	0.2939	0.0699563	0.3228	0.0788159	1.1076	0.16026	1.5104	0.173051	0.6032	0.0998345	0.7504	0.0965028	1.2824	0.0985123
8.089	0.2771	0.0933879	0.2833	0.0682094	0.3622	0.0949082	0.3617	0.0746401	0.2543	0.0529591	0.2986	0.0758276	0.3206	0.0760679	1.1171	0.165537	1.5086	0.171629	0.5985	0.09574	0.7539	0.098821	1.2982	0.111218
8.092	0.2775	0.0938561	0.2825	0.0672401	0.365	0.0997575	0.361	0.073756	0.2552	0.0541507	0.2935	0.0694566	0.3236	0.0798151	1.1154	0.164593	1.5003	0.165074	0.6103	0.10602	0.7524	0.0978275	1.2955	0.109047
8.095	0.2822	0.0993563	0.2836	0.0685728	0.3665	0.102355	0.3603	0.0728719	0.2585	0.0585198	0.2931	0.0689569	0.318	0.0728204	1.1305	0.172981	1.4997	0.1646	0.6166	0.111508	0.7534	0.0984899	1.2837	0.0995577
8.098	0.2795	0.0961966	0.2817	0.0662709	0.3628	0.0959474	0.3643	0.0779237	0.2629	0.0643453	0.2991	0.0764522	0.3205	0.075943	1.1237	0.169203	1.5186	0.179528	0.619	0.113599	0.751	0.0969003	1.2855	0.101005
8.101	0.2794	0.0960796	0.2812	0.0656651	0.3607	0.0923104	0.3618	0.0747664	0.2613	0.0622269	0.2974	0.0743285	0.3196	0.0748189	1.12	0.167148	1.5078	0.170998	0.6201	0.114557	0.7423	0.0911379	1.2797	0.096341
8.104	0.2799	0.0966647	0.281	0.0654228	0.3609	0.0926567	0.3626	0.0757767	0.2629	0.0643453	0.2946	0.0708307	0.3227	0.078691	1.1308	0.173147	1.5113	0.173762	0.6108	0.106455	0.7452	0.0930587	1.2701	0.0886208
8.107	0.2825	0.0997074	0.2837	0.068694	0.3627	0.0957742	0.3626	0.0757767	0.2642	0.0660665	0.301	0.0788257	0.3207	0.0761929	1.1234	0.169037	1.5149	0.176605	0.6065	0.102709	0.7576	0.101272	1.2799	0.0965018
8.11	0.2792	0.0958455	0.2891	0.0752362	0.3628	0.0959474	0.3658	0.0798181	0.2653	0.0675228	0.3006	0.078326	0.3214	0.0770672	1.1338	0.174814	1.501	0.165627	0.6217	0.115951	0.7576	0.101272	1.2948	0.108484
8.113	0.2776	0.0939731	0.2895	0.0757209	0.3629	0.0961205	0.3671	0.08146	0.2606	0.0613001	0.3015	0.0794503	0.3263	0.0831876	1.1331	0.174425	1.5045	0.168391	0.622	0.116212	0.7627	0.10465	1.2813	0.0976277
8.116	0.2797	0.0964307	0.2862	0.0717228	0.3607	0.0923104	0.3674	0.0818388	0.2624	0.0636833	0.2987	0.0759525	0.326	0.0828129	1.1332	0.174481	1.4962	0.161836	0.6244	0.118303	0.753	0.0982249	1.2725	0.0905509
8.119	0.2789	0.0954944	0.2873	0.0730555	0.3646	0.0990648	0.3675	0.0819651	0.2656	0.06792	0.3016	0.0795753	0.3257	0.0824382	1.1216	0.168037	1.5108	0.173367	0.6238	0.11778	0.7516	0.0972977	1.283	0.0989948
8.122	0.2767	0.0929198	0.289	0.0751151	0.3672	0.103568	0.3612	0.0740086	0.2684	0.0716272	0.3019	0.07995	0.3254	0.0820635	1.1154	0.164593	1.5221	0.182292	0.6171	0.111944	0.755	0.0995496	1.2937	0.1076
8.125	0.2785	0.0950263	0.2866	0.0722074	0.3638	0.0976793	0.3596	0.0719879	0.2671	0.069906	0.3045	0.083198	0.3247	0.0811891	1.1258	0.17037	1.5293	0.187979	0.61	0.105758	0.7459	0.0935223	1.2958	0.109288
8.128	0.2801	0.0968988	0.2862	0.0717228	0.3656	0.100797	0.3632	0.0765345	0.2689	0.0722892	0.3003	0.0779513	0.3195	0.074694	1.1246	0.169703	1.511	0.173525	0.6256	0.119348	0.7486	0.0953106	1.2919	0.106152
8.131	0.2783	0.0947923	0.2882	0.0741459	0.3655	0.100623	0.3584	0.0704723	0.268	0.0710976	0.3006	0.078326	0.32	0.0753185	1.1246	0.169703	1.5167	0.178027	0.6283	0.1217	0.7627	0.10465	1.2893	0.104061
8.134	0.2801	0.0968988	0.2831	0.067967	0.3609	0.0926567	0.3586	0.0707249	0.2653	0.0675228	0.3016	0.0795753	0.3211	0.0766925	1.1259	0.170426	1.4974	0.162783	0.6185	0.113163	0.7604	0.103126	1.3002	0.112827
8.137	0.2814	0.0984201	0.2845	0.0696632	0.3612	0.0931763	0.3656	0.0795655	0.261	0.0618297	0.3032	0.081574	0.3237	0.07994	1.1282	0.171703	1.4985	0.163652	0.6253	0.119087	0.7542	0.0990197	1.293	0.107037
8.14	0.2796	0.0963136	0.2889	0.0749939	0.3675	0.104087	0.3625	0.0756504	0.2652	0.0673904	0.3011	0.0789507	0.322	0.0778166	1.1248	0.169814	1.5051	0.168865	0.616	0.110985	0.7459	0.0935223	1.302	0.114274
8.143	0.2815	0.0985372	0.2912	0.0777805	0.3622	0.0949082	0.3627	0.075903	0.2634	0.0650073	0.301	0.0788257	0.3222	0.0780665	1.1259	0.170426	1.5232	0.183161	0.6234	0.117432	0.7392	0.0890846	1.2923	0.106474
8.146	0.2817	0.0987712	0.291	0.0775382	0.3628	0.0959474	0.3647	0.0784289	0.2634	0.0650073	0.2947	0.0709557	0.3248	0.081314	1.1286	0.171925	1.5202	0.180791	0.625	0.118826	0.747	0.0942509	1.2844	0.100121
8.149	0.2874	0.105442	0.2895	0.0757209	0.3639	0.0978524	0.3609	0.0736297	0.2664	0.0689792	0.2982	0.0753279	0.3239	0.0801899	1.1314	0.173481	1.5202	0.180791	0.6311	0.12414	0.7589	0.102133	1.2876	0.102694
8.152	0.2817	0.0987712	0.2907	0.0771747	0.3644	0.0987184	0.3654	0.079313	0.2679	0.0709652	0.3001	0.0777014	0.3222	0.0780665	1.1314	0.173481	1.5137	0.175658	0.6305	0.123617	0.7534	0.0984899	1.2934	0.107358
8.155	0.2816	0.0986542	0.2899	0.0762055	0.3595	0.0902321	0.3639	0.0774185	0.2671	0.069906	0.3001	0.0777014	0.318	0.0728204	1.1211	0.167759	1.5312	0.18948	0.6208	0.115167	0.7439	0.0921976	1.2963	0.10969
8.158	0.2818	0.0988882	0.289	0.0751151	0.3627	0.0957742	0.3651	0.0789341	0.2694	0.0729511	0.2985	0.0757027	0.3205	0.075943	1.1256	0.170259	1.5315	0.189716	0.6136	0.108895	0.757	0.100874	1.3002	0.112827
8.161	0.2828	0.100059	0.2884	0.0743882	0.3624	0.0952546	0.3629	0.0761556	0.2664	0.0689792	0.3016	0.0795753	0.324	0.0803148	1.1283	0.171759	1.5296	0.188216	0.6202	0.114644	0.7606	0.103259	1.2947	0.108404
8.164	0.283	0.100293	0.2859	0.0713593	0.3648	0.0994112	0.3637	0.077166	0.2654	0.0676552	0.3014	0.0793254	0.3208	0.0763178	1.1385	0.177425	1.529	0.187742	0.614	0.109243	0.7471	0.0943171	1.299	0.111862
8.167	0.2876	0.105676	0.2875	0.0732978	0.3631	0.0964669	0.3672	0.0815863	0.2651	0.067258	0.3016	0.0795753	0.3196	0.0748189	1.1339	0.174869	1.5328	0.190743	0.6326	0.125446	0.7491	0.0956418	1.2997	0.112425
8.17	0.2857	0.103452	0.2888	0.0748728	0.3609	0.0926567	0.363	0.0762819	0.2653	0.0675228	0.2986	0.0758276	0.3183	0.0731951	1.1445	0.180758	1.5248	0.184425	0.6381	0.130238	0.7586	0.101934	1.309	0.119903
8.173	0.2812	0.0981861	0.2946	0.0818997	0.3622	0.0949082	0.3668	0.0810811	0.2659	0.0683172	0.301	0.0788257	0.3209	0.0764427	1.1418	0.179258	1.5125	0.17471	0.6367	0.129018	0.7647	0.105974	1.3181	0.127222
8.176	0.28	0.0967817	0.2904	0.0768112	0.3609	0.0926567	0.3668	0.0810811	0.2662	0.0687144	0.3012	0.0790756	0.3222	0.0780665	1.1462	0.181702	1.5257	0.185135	0.6265	0.120132	0.7688	0.10869	1.3101	0.120788
8.179	0.2818	0.0988882	0.2853	0.0706324	0.3682	0.1053	0.3643	0.0779237	0.2673	0.0701708	0.2999	0.0774516	0.319	0.0740694	1.1416	0.179147	1.5215	0.181818	0.6294	0.122659	0.7746	0.112531	1.3104	0.121029
8.182	0.2824	0.0995904	0.2862	0.0717228	0.3625	0.0954278	0.3646	0.0783026	0.2673	0.0701708	0.303	0.0813242	0.3228	0.0788159	1.141	0.178813	1.5139	0.175815	0.6281	0.121526	0.7802	0.116241	1.2981	0.111138
8.185	0.2852	0.102867	0.2869	0.0725709	0.3644	0.0987184	0.3652	0.0790604	0.2706	0.0745399	0.3039	0.0824485	0.324	0.0803148	1.1373	0.176758	1.5313	0.189558	0.6287	0.122049	0.7699	0.109418	1.3134	0.123442
8.188	0.2827	0.0999415	0.2839	0.0689363	0.3727	0.113093	0.3656	0.0795655	0.2678	0.0708328	0.3028	0.0810743	0.3221	0.0779415	1.1359	0.17598	1.5304	0.188848	0.6364	0.128757	0.7717	0.110611	1.3087	0.119662
8.191	0.2815	0.0985372	0.2846	0.0697843	0.3682	0.1053	0.3626	0.0757767	0.2642	0.0660665	0.3001	0.0777014	0.3238	0.080065	1.1532	0.18559	1.5303	0.188769	0.6357	0.128147	0.7764	0.113724	1.3093	0.120145
8.194	0.2869	0.104857	0.2918	0.0785074	0.3636	0.0973329	0.3633	0.0766608	0.2637	0.0654045	0.2993	0.0767021	0.3253	0.0819385	1.1474	0.182369	1.5437	0.199352	0.63	0.123181	0.7612	0.103656	1.3117	0.122075
8.197	0.2836	0.100995	0.2898	0.0760843	0.3658	0.101143	0.3647	0.0784289	0.2628	0.0642129	0.3029	0.0811993	0.3255	0.0821884	1.1453	0.181202	1.5389	0.195561	0.636	0.128408	0.7674	0.107763	1.3243	0.132207
8.2	0.285	0.102633	0.2917	0.0783862	0.3675	0.104087	0.364	0.0775448	0.266	0.0684496	0.3036	0.0820737	0.3267	0.0836872	1.1501	0.183868	1.5485	0.203144	0.6332	0.125969	0.7696	0.10922	1.3251	0.132851
8.203	0.2797	0.0964307	0.2887	0.0747516	0.371	0.110149	0.3651	0.0789341	0.2628	0.0642129	0.3035	0.0819488	0.3238	0.080065	1.1421	0.179425	1.5377	0.194613	0.6259	0.11961	0.7661	0.106902	1.3223	0.130599
8.206	0.2831	0.10041	0.2914	0.0780228	0.3706	0.109456	0.3682	0.0828492	0.2641	0.0659341	0.3033	0.0816989	0.3241	0.0804397	1.1365	0.176314	1.5469	0.20188	0.6378	0.129976	0.7662	0.106968	1.3167	0.126096
8.209	0.2807	0.0976009	0.2921	0.0788709	0.3689	0.106512	0.365	0.0788078	0.2666	0.069244	0.2988	0.0760775	0.3264	0.0833125	1.1456	0.181369	1.5498	0.20417	0.6346	0.127189	0.7757	0.11326	1.3082	0.11926
8.212	0.2822	0.0993563	0.2916	0.0782651	0.3689	0.106512	0.3631	0.0764082	0.265	0.0671256	0.3018	0.0798251	0.3266	0.0835623	1.1602	0.189479	1.5415	0.197615	0.6338	0.126492	0.762	0.104186	1.3094	0.120225
8.215	0.2862	0.104037	0.2874	0.0731766	0.3708	0.109803	0.3646	0.0783026	0.2678	0.0708328	0.2996	0.0770768	0.3304	0.0883088	1.16	0.189368	1.5489	0.203459	0.6365	0.128844	0.7616	0.103921	1.2936	0.107519
8.218	0.2819	0.0990053	0.2926	0.0794766	0.3724	0.112574	0.3659	0.0799444	0.2688	0.0721568	0.2978	0.0748282	0.3253	0.0819385	1.1467	0.18198	1.5522	0.206066	0.6267	0.120307	0.7773	0.11432	1.309	0.119903
8.221	0.2869	0.104857	0.2944	0.0816574	0.3727	0.113093	0.3702	0.0853751	0.2681	0.07123	0.3037	0.0821986	0.3245	0.0809393	1.1482	0.182813	1.5454	0.200695	0.6269	0.120481	0.7794	0.115711	1.3108	0.121351
8.224	0.2888	0.10708	0.2935	0.080567	0.3733	0.114132	0.3677	0.0822177	0.2689	0.0722892	0.3021	0.0801999	0.3248	0.081314	1.1485	0.18298	1.5465	0.201564	0.6244	0.118303	0.7703	0.109683	1.2938	0.10768
8.227	0.2918	0.110591	0.2859	0.0713593	0.3711	0.110322	0.3707	0.0860066	0.2694	0.0729511	0.3037	0.0821986	0.3231	0.0791906	1.1581	0.188312	1.5516	0.205592	0.6228	0.116909	0.7652	0.106305	1.3028	0.114918
8.23	0.2891	0.107431	0.2878	0.0736613	0.3693	0.107205	0.3703	0.0855014	0.2706	0.0745399	0.3043	0.0829482	0.3266	0.0835623	1.1556	0.186924	1.5565	0.209462	0.6324	0.125272	0.7684	0.108425	1.3088	0.119743
8.233	0.2885	0.106729	0.2927	0.0795978	0.3688	0.106339	0.3747	0.0910583	0.2652	0.0673904	0.304	0.0825734	0.3258	0.0825631	1.1585	0.188535	1.5589	0.211358	0.6341	0.126753	0.7647	0.105974	1.3186	0.127624
8.236	0.2875	0.105559	0.2943	0.0815362	0.367	0.103221	0.3705	0.085754	0.2681	0.07123	0.3047	0.0834478	0.322	0.0778166	1.156	0.187146	1.5461	0.201248	0.6566	0.146354	0.7671	0.107564	1.3214	0.129875
8.239	0.2808	0.097718	0.2955	0.0829901	0.3666	0.102529	0.3726	0.0884062	0.2681	0.07123	0.3035	0.0819488	0.3277	0.0849363	1.1618	0.190368	1.5497	0.204091	0.6542	0.144263	0.7721	0.110876	1.3173	0.126578
8.242	0.2841	0.10158	0.293	0.0799612	0.3692	0.107032	0.367	0.0813337	0.2696	0.0732159	0.2983	0.0754528	0.328	0.085311	1.1738	0.197034	1.5435	0.199194	0.6364	0.128757	0.7674	0.107763	1.3259	0.133494
8.245	0.2855	0.103218	0.2961	0.083717	0.3716	0.111188	0.3648	0.0785552	0.273	0.0777175	0.2978	0.0748282	0.3272	0.0843118	1.1726	0.196367	1.5521	0.205987	0.6479	0.138775	0.7761	0.113525	1.3353	0.141053
8.248	0.2872	0.105208	0.295	0.0823843	0.3723	0.1124	0.3664	0.0805759	0.2752	0.0806302	0.2978	0.0748282	0.3299	0.0876842	1.167	0.193256	1.5574	0.210173	0.6413	0.133026	0.7786	0.115181	1.3272	0.13454
8.251	0.2846	0.102165	0.2918	0.0785074	0.3747	0.116557	0.3693	0.0842384	0.2722	0.0766583	0.2998	0.0773267	0.3289	0.0864352	1.1781	0.199422	1.5608	0.212858	0.6203	0.114731	0.7857	0.119883	1.3283	0.135424
8.254	0.2835	0.100878	0.2966	0.0843228	0.3728	0.113266	0.374	0.0901743	0.2727	0.0773203	0.303	0.0813242	0.3281	0.0854359	1.1646	0.191923	1.5617	0.213569	0.6377	0.129889	0.7775	0.114452	1.3241	0.132047
8.257	0.2882	0.106378	0.2969	0.0846862	0.3765	0.119674	0.3701	0.0852488	0.2728	0.0774527	0.3066	0.0858214	0.3243	0.0806895	1.1581	0.188312	1.5513	0.205355	0.6358	0.128234	0.7805	0.116439	1.3245	0.132368
8.26	0.2835	0.100878	0.2949	0.0822631	0.3679	0.10478	0.3701	0.0852488	0.2729	0.0775851	0.3027	0.0809494	0.3218	0.0775668	1.1766	0.198589	1.5632	0.214754	0.6265	0.120132	0.7732	0.111604	1.3295	0.136389
8.263	0.2879	0.106027	0.2912	0.0777805	0.3711	0.110322	0.3697	0.0847436	0.2748	0.0801006	0.3019	0.07995	0.3292	0.0868099	1.1711	0.195534	1.5803	0.22826	0.6398	0.131719	0.7684	0.108425	1.3361	0.141697
8.266	0.2902	0.108719	0.2942	0.0814151	0.3679	0.10478	0.3664	0.0805759	0.2776	0.0838078	0.3015	0.0794503	0.3316	0.0898076	1.1744	0.197367	1.5813	0.22905	0.6459	0.137033	0.7559	0.100146	1.3198	0.128589
8.269	0.2896	0.108016	0.291	0.0775382	0.3712	0.110495	0.3708	0.0861329	0.2733	0.0781147	0.3014	0.0793254	0.335	0.0940545	1.163	0.191034	1.5677	0.218308	0.6423	0.133897	0.7622	0.104318	1.3212	0.129715
8.272	0.2873	0.105325	0.2944	0.0816574	0.3723	0.1124	0.3688	0.083607	0.2737	0.0786442	0.302	0.080075	0.3329	0.0914314	1.1787	0.199756	1.5753	0.224311	0.6388	0.130848	0.7662	0.106968	1.3258	0.133414
8.275	0.2903	0.108836	0.2895	0.0757209	0.3738	0.114998	0.3668	0.0810811	0.2741	0.0791738	0.3075	0.0869457	0.3327	0.0911816	1.1711	0.195534	1.5745	0.223679	0.6412	0.132938	0.769	0.108822	1.3306	0.137274
8.278	0.2916	0.110357	0.2938	0.0809305	0.3744	0.116037	0.3649	0.0786815	0.2745	0.0797034	0.3073	0.0866958	0.3324	0.0908069	1.1721	0.196089	1.5732	0.222652	0.6242	0.118129	0.7799	0.116042	1.3355	0.141214
8.281	0.29	0.108484	0.2998	0.0881997	0.3736	0.114652	0.3654	0.079313	0.2731	0.0778499	0.3064	0.0855715	0.3299	0.0876842	1.1874	0.204588	1.5831	0.230472	0.63	0.123181	0.769	0.108822	1.3237	0.131725
8.284	0.2938	0.112932	0.2952	0.0826266	0.3731	0.113786	0.3666	0.0808285	0.2728	0.0774527	0.3057	0.0846971	0.3274	0.0845616	1.1877	0.204755	1.5594	0.211753	0.6319	0.124837	0.7704	0.10975	1.3223	0.130599
8.287	0.2955	0.114921	0.2963	0.0839593	0.37	0.108417	0.3675	0.0819651	0.2728	0.0774527	0.3044	0.0830731	0.3288	0.0863103	1.1918	0.207033	1.566	0.216965	0.6312	0.124227	0.7834	0.11836	1.3296	0.13647
8.29	0.2942	0.1134	0.2914	0.0780228	0.3645	0.0988916	0.3681	0.0827229	0.2699	0.0736131	0.3	0.0775765	0.3299	0.0876842	1.1822	0.2017	1.5602	0.212384	0.6366	0.128931	0.7796	0.115843	1.3141	0.124005
8.293	0.2962	0.11574	0.2902	0.0765689	0.3701	0.10859	0.3649	0.0786815	0.2744	0.079571	0.3028	0.0810743	0.3306	0.0885586	1.1803	0.200644	1.5648	0.216018	0.6446	0.1359	0.778	0.114783	1.3116	0.121994
8.296	0.2905	0.10907	0.2975	0.0854131	0.3782	0.122619	0.3667	0.0809548	0.273	0.0777175	0.3064	0.0855715	0.3307	0.0886835	1.1859	0.203755	1.5714	0.221231	0.6464	0.137468	0.7827	0.117896	1.3132	0.123281
8.299	0.2913	0.110006	0.2982	0.0862612	0.3778	0.121926	0.3681	0.0827229	0.2764	0.082219	0.3047	0.0834478	0.3323	0.090682	1.2013	0.21231	1.5736	0.222968	0.6411	0.132851	0.7752	0.112929	1.3131	0.123201
8.302	0.2956	0.115038	0.2918	0.0785074	0.3769	0.120367	0.3719	0.0875221	0.2776	0.0838078	0.3027	0.0809494	0.334	0.0928054	1.1887	0.205311	1.5721	0.221783	0.6504	0.140953	0.7803	0.116307	1.3305	0.137193
8.305	0.2936	0.112697	0.2968	0.0845651	0.378	0.122272	0.369	0.0838596	0.2714	0.0755991	0.3024	0.0805746	0.3327	0.0911816	1.1736	0.196923	1.5684	0.218861	0.6429	0.134419	0.7893	0.122268	1.3311	0.137676
8.308	0.2929	0.111878	0.2981	0.0861401	0.3753	0.117596	0.371	0.0863855	0.2698	0.0734807	0.3018	0.0798251	0.3287	0.0861854	1.1781	0.199422	1.5638	0.215228	0.6428	0.134332	0.7911	0.12346	1.3301	0.136872
8.311	0.2995	0.119602	0.2946	0.0818997	0.376	0.118808	0.374	0.0901743	0.2741	0.0791738	0.3034	0.0818239	0.331	0.0890582	1.1744	0.197367	1.5657	0.216729	0.6307	0.123791	0.787	0.120744	1.3265	0.133977
8.314	0.2938	0.112932	0.3001	0.0885631	0.3778	0.121926	0.3753	0.0918161	0.2783	0.0847345	0.3074	0.0868207	0.3276	0.0848114	1.1828	0.202033	1.5807	0.228576	0.6441	0.135465	0.7896	0.122467	1.3166	0.126015
8.317	0.2966	0.116208	0.2959	0.0834747	0.3744	0.116037	0.3679	0.0824703	0.2777	0.0839402	0.3058	0.084822	0.3276	0.0848114	1.1979	0.210421	1.5784	0.226759	0.6532	0.143392	0.7885	0.121738	1.3032	0.115239
8.32	0.2986	0.118549	0.2992	0.0874727	0.3746	0.116384	0.369	0.0838596	0.2767	0.0826162	0.3027	0.0809494	0.333	0.0915563	1.2015	0.212421	1.5788	0.227075	0.6407	0.132503	0.7882	0.121539	1.303	0.115078
8.323	0.3012	0.121592	0.293	0.0799612	0.3744	0.116037	0.3741	0.0903006	0.2766	0.0824838	0.305	0.0838226	0.3348	0.0938046	1.2041	0.213865	1.582	0.229603	0.6411	0.132851	0.7941	0.125447	1.2937	0.1076
8.326	0.2999	0.12007	0.293	0.0799612	0.3825	0.130066	0.3707	0.0860066	0.2777	0.0839402	0.3039	0.0824485	0.3357	0.0949288	1.2112	0.217809	1.5794	0.227549	0.6375	0.129715	0.7922	0.124189	1.3098	0.120547
8.329	0.2968	0.116442	0.295	0.0823843	0.3815	0.128334	0.373	0.0889113	0.2731	0.0778499	0.3054	0.0843223	0.3311	0.0891831	1.1987	0.210865	1.5849	0.231893	0.6402	0.132067	0.7979	0.127964	1.3192	0.128106
8.332	0.2947	0.113985	0.295	0.0823843	0.3806	0.126775	0.3752	0.0916898	0.2745	0.0797034	0.3111	0.0914428	0.3338	0.0925556	1.2083	0.216198	1.5814	0.229129	0.6361	0.128496	0.7953	0.126242	1.3266	0.134057
8.335	0.2924	0.111293	0.2975	0.0854131	0.3764	0.119501	0.3745	0.0908058	0.273	0.0777175	0.3112	0.0915678	0.3362	0.0955533	1.2061	0.214976	1.5797	0.227786	0.6463	0.137381	0.797	0.127368	1.3199	0.128669
8.338	0.2951	0.114453	0.296	0.0835958	0.3768	0.120194	0.3732	0.0891639	0.2719	0.0762611	0.3115	0.0919425	0.3367	0.0961779	1.2096	0.21692	1.5871	0.233631	0.6463	0.137381	0.7969	0.127302	1.3237	0.131725
8.341	0.294	0.113166	0.2936	0.0806882	0.38	0.125736	0.376	0.0927002	0.2733	0.0781147	0.3085	0.0881949	0.3309	0.0889333	1.2074	0.215698	1.5776	0.226127	0.639	0.131022	0.7949	0.125977	1.3292	0.136148
8.344	0.2939	0.113049	0.2957	0.0832324	0.3788	0.123658	0.3714	0.0868906	0.2771	0.0831458	0.3127	0.0934416	0.3304	0.0883088	1.2089	0.216531	1.5778	0.226285	0.6465	0.137556	0.8031	0.131408	1.3316	0.138078
8.347	0.2934	0.112463	0.2958	0.0833535	0.3766	0.119848	0.3741	0.0903006	0.277	0.0830134	0.3124	0.0930668	0.3302	0.088059	1.2	0.211588	1.5855	0.232367	0.6531	0.143305	0.7947	0.125844	1.3311	0.137676
8.35	0.2972	0.11691	0.2974	0.085292	0.3736	0.114652	0.3748	0.0911846	0.2719	0.0762611	0.3064	0.0855715	0.3317	0.0899326	1.2053	0.214532	1.5865	0.233157	0.6494	0.140082	0.7816	0.117168	1.34	0.144833
8.353	0.293	0.111995	0.2967	0.0844439	0.3696	0.107724	0.3725	0.0882799	0.2725	0.0770555	0.3048	0.0835728	0.3329	0.0914314	1.2169	0.220975	1.5921	0.23758	0.6557	0.14557	0.7885	0.121738	1.3446	0.148532
8.356	0.2935	0.11258	0.2954	0.0828689	0.3753	0.117596	0.3726	0.0884062	0.2764	0.082219	0.3098	0.0898189	0.3338	0.0925556	1.213	0.218809	1.5805	0.228418	0.6582	0.147748	0.7976	0.127765	1.3394	0.144351
8.359	0.3003	0.120538	0.295	0.0823843	0.3748	0.11673	0.371	0.0863855	0.2749	0.080233	0.3139	0.0949407	0.3382	0.0980515	1.2121	0.218309	1.5868	0.233394	0.6539	0.144002	0.7894	0.122334	1.3234	0.131484
8.362	0.2989	0.1189	0.2968	0.0845651	0.3776	0.121579	0.3708	0.0861329	0.2737	0.0786442	0.3113	0.0916927	0.339	0.0990507	1.2052	0.214476	1.5914	0.237027	0.6505	0.14104	0.785	0.11942	1.3374	0.142742
8.365	0.2953	0.114687	0.2924	0.0792343	0.3777	0.121753	0.3739	0.090048	0.2768	0.0827486	0.3073	0.0866958	0.3372	0.0968024	1.2163	0.220642	1.5896	0.235605	0.6481	0.138949	0.7968	0.127235	1.3511	0.15376
8.368	0.2983	0.118198	0.2922	0.078992	0.3786	0.123311	0.3703	0.0855014	0.2741	0.0791738	0.3087	0.0884447	0.3386	0.0985511	1.2158	0.220364	1.5931	0.23837	0.6485	0.139298	0.7984	0.128295	1.3266	0.134057
8.371	0.3017	0.122177	0.2959	0.0834747	0.38	0.125736	0.3742	0.0904269	0.2745	0.0797034	0.3092	0.0890693	0.3404	0.100799	1.2084	0.216254	1.6001	0.243899	0.6663	0.154804	0.7897	0.122533	1.3405	0.145235
8.374	0.2967	0.116325	0.2963	0.0839593	0.3822	0.129546	0.3736	0.0896691	0.2777	0.0839402	0.3131	0.0939413	0.3386	0.0985511	1.2074	0.215698	1.5897	0.235684	0.6523	0.142608	0.796	0.126706	1.3477	0.151025
8.377	0.2973	0.117028	0.2976	0.0855343	0.3829	0.130759	0.3776	0.0947209	0.2765	0.0823514	0.3138	0.0948157	0.3402	0.10055	1.2253	0.225642	1.6038	0.246821	0.6529	0.143131	0.7978	0.127898	1.3269	0.134298
8.38	0.3	0.120187	0.2985	0.0866247	0.38	0.125736	0.3785	0.0958575	0.273	0.0777175	0.3146	0.0958151	0.3383	0.0981764	1.2306	0.228586	1.6006	0.244293	0.6566	0.146354	0.79	0.122731	1.3178	0.12698
8.383	0.2989	0.1189	0.3027	0.0917131	0.3755	0.117943	0.3768	0.0937105	0.276	0.0816894	0.3162	0.0978139	0.3378	0.0975518	1.2235	0.224642	1.5854	0.232288	0.6735	0.161077	0.7897	0.122533	1.33	0.136791
8.386	0.2969	0.116559	0.3012	0.0898958	0.3746	0.116384	0.3793	0.0968679	0.2789	0.0855289	0.3132	0.0940662	0.3338	0.0925556	1.2287	0.22753	1.5959	0.240581	0.6666	0.155066	0.7849	0.119354	1.3418	0.146281
8.389	0.2976	0.117379	0.3035	0.0926823	0.3782	0.122619	0.3784	0.0957312	0.2779	0.084205	0.3089	0.0886946	0.3333	0.0919311	1.2247	0.225308	1.5966	0.241134	0.6598	0.149142	0.791	0.123394	1.3266	0.134057
8.392	0.2951	0.114453	0.3038	0.0930458	0.3809	0.127295	0.3772	0.0942157	0.2764	0.082219	0.3149	0.0961899	0.3392	0.0993005	1.2126	0.218587	1.6047	0.247532	0.6581	0.147661	0.7961	0.126772	1.3413	0.145879
8.395	0.2924	0.111293	0.299	0.0872304	0.3771	0.120714	0.3794	0.0969942	0.2757	0.0812922	0.3116	0.0920675	0.3369	0.0964277	1.2318	0.229252	1.6134	0.254403	0.6499	0.140517	0.7902	0.122864	1.3429	0.147165
8.398	0.3008	0.121123	0.2981	0.0861401	0.376	0.118808	0.3774	0.0944683	0.2777	0.0839402	0.3114	0.0918176	0.3389	0.0989258	1.2161	0.220531	1.6135	0.254482	0.6587	0.148184	0.8093	0.135515	1.3419	0.146361
8.401	0.3018	0.122294	0.2991	0.0873516	0.3743	0.115864	0.3809	0.0988886	0.2787	0.0852641	0.3167	0.0984385	0.3398	0.10005	1.2261	0.226086	1.6088	0.25077	0.6747	0.162122	0.8076	0.134389	1.339	0.144029
8.404	0.3012	0.121592	0.3005	0.0890477	0.3805	0.126602	0.3784	0.0957312	0.2781	0.0844697	0.3162	0.0978139	0.3381	0.0979266	1.2364	0.231808	1.6089	0.250849	0.6729	0.160554	0.8129	0.137899	1.346	0.149658
8.407	0.3	0.120187	0.3025	0.0914708	0.3806	0.126775	0.3759	0.0925739	0.2763	0.0820866	0.3192	0.101562	0.3379	0.0976767	1.2306	0.228586	1.6234	0.262302	0.6723	0.160031	0.8069	0.133925	1.3401	0.144914
8.41	0.3026	0.12323	0.3037	0.0929246	0.3789	0.123831	0.3786	0.0959838	0.2758	0.0814246	0.3104	0.0905684	0.342	0.102798	1.2314	0.22903	1.6197	0.259379	0.6727	0.16038	0.7945	0.125712	1.3418	0.146281
8.413	0.3012	0.121592	0.3048	0.0942573	0.3765	0.119674	0.3787	0.0961101	0.2727	0.0773203	0.3107	0.0909432	0.341	0.101549	1.2339	0.230419	1.6247	0.263328	0.683	0.169353	0.8039	0.131938	1.3339	0.139928
8.416	0.3005	0.120772	0.3008	0.0894112	0.3766	0.119848	0.3778	0.0949735	0.2729	0.0775851	0.3153	0.0966896	0.3415	0.102173	1.238	0.232696	1.6149	0.255588	0.6722	0.159944	0.8107	0.136442	1.3323	0.138641
8.419	0.3007	0.121006	0.2991	0.0873516	0.3794	0.124697	0.3795	0.0971205	0.2759	0.081557	0.3138	0.0948157	0.3465	0.108419	1.2428	0.235363	1.6253	0.263802	0.6807	0.167349	0.8195	0.14227	1.3361	0.141697
8.422	0.3032	0.123932	0.3033	0.09244	0.3791	0.124177	0.383	0.101541	0.276	0.0816894	0.3139	0.0949407	0.3457	0.107419	1.2426	0.235252	1.6175	0.257642	0.6728	0.160467	0.8227	0.14439	1.3366	0.142099
8.425	0.3051	0.126156	0.3054	0.0949843	0.3765	0.119674	0.3804	0.0982571	0.2779	0.084205	0.3084	0.08807	0.3428	0.103797	1.2475	0.237974	1.6175	0.257642	0.6837	0.169963	0.8168	0.140482	1.3392	0.14419
8.428	0.3036	0.1244	0.3018	0.0906227	0.377	0.12054	0.3812	0.0992675	0.2791	0.0857937	0.3151	0.0964397	0.347	0.109043	1.2533	0.241195	1.6247	0.263328	0.6834	0.169701	0.8139	0.138561	1.3404	0.145155
8.431	0.3025	0.123113	0.3013	0.090017	0.3787	0.123485	0.3804	0.0982571	0.2802	0.0872501	0.318	0.100062	0.3406	0.101049	1.2324	0.229586	1.6209	0.260327	0.6676	0.155937	0.8103	0.136177	1.3377	0.142984
8.434	0.2999	0.12007	0.3009	0.0895323	0.3809	0.127295	0.3819	0.100152	0.2793	0.0860585	0.3172	0.0990631	0.341	0.101549	1.2348	0.230919	1.6331	0.269963	0.652	0.142347	0.8079	0.134587	1.3245	0.132368
8.437	0.3071	0.128496	0.3027	0.0917131	0.3785	0.123138	0.3787	0.0961101	0.2777	0.0839402	0.3207	0.103435	0.3454	0.107045	1.2425	0.235196	1.624	0.262775	0.6576	0.147225	0.807	0.133991	1.3359	0.141536
8.44	0.308	0.129549	0.3024	0.0913496	0.3847	0.133876	0.3773	0.094342	0.2784	0.0848669	0.3197	0.102186	0.344	0.105296	1.2392	0.233363	1.6279	0.265856	0.6688	0.156982	0.8041	0.13207	1.3343	0.140249
8.443	0.3034	0.124166	0.3029	0.0919554	0.384	0.132664	0.3787	0.0961101	0.2758	0.0814246	0.3182	0.100312	0.3376	0.097302	1.257	0.243251	1.6276	0.265619	0.6611	0.150274	0.809	0.135316	1.3272	0.13454
8.446	0.3032	0.123932	0.3034	0.0925612	0.3827	0.130412	0.3835	0.102172	0.2786	0.0851317	0.3187	0.100937	0.3366	0.096053	1.254	0.241584	1.6282	0.266093	0.6788	0.165694	0.818	0.141277	1.3235	0.131564
8.449	0.3039	0.124751	0.3034	0.0925612	0.3827	0.130412	0.3805	0.0983834	0.2806	0.0877797	0.3195	0.101936	0.3375	0.0971771	1.2428	0.235363	1.6265	0.26475	0.6665	0.154979	0.8144	0.138893	1.3369	0.14234
8.452	0.3059	0.127092	0.3012	0.0898958	0.3823	0.129719	0.3777	0.0948472	0.2777	0.0839402	0.3152	0.0965646	0.3343	0.0931801	1.2549	0.242084	1.6277	0.265698	0.6722	0.159944	0.8109	0.136574	1.3334	0.139526
8.455	0.3061	0.127326	0.3006	0.0891689	0.3835	0.131798	0.3798	0.0974994	0.2786	0.0851317	0.3175	0.0994379	0.3373	0.0969273	1.2527	0.240862	1.6234	0.262302	0.6718	0.159596	0.8131	0.138032	1.3516	0.154162
8.458	0.3032	0.123932	0.3021	0.0909862	0.3804	0.126429	0.3845	0.103435	0.2785	0.0849993	0.3163	0.0979388	0.3396	0.0998001	1.2585	0.244084	1.6241	0.262854	0.6606	0.149839	0.8164	0.140217	1.3551	0.156976
8.461	0.3064	0.127677	0.3032	0.0923189	0.3828	0.130585	0.3852	0.104319	0.2813	0.0887065	0.3175	0.0994379	0.342	0.102798	1.2551	0.242195	1.6176	0.257721	0.6711	0.158986	0.8184	0.141542	1.3377	0.142984
8.464	0.3055	0.126624	0.3052	0.0947419	0.3852	0.134742	0.3839	0.102677	0.2799	0.0868529	0.3171	0.0989382	0.3425	0.103422	1.254	0.241584	1.6253	0.263802	0.6624	0.151407	0.8182	0.141409	1.3366	0.142099
8.467	0.3033	0.124049	0.3041	0.0934093	0.3849	0.134222	0.3843	0.103183	0.2785	0.0849993	0.3186	0.100812	0.34	0.1003	1.2675	0.249083	1.629	0.266725	0.661	0.150187	0.8174	0.14088	1.3383	0.143466
8.47	0.3079	0.129432	0.3048	0.0942573	0.38	0.125736	0.3815	0.0996464	0.2802	0.0872501	0.317	0.0988132	0.3403	0.100674	1.2644	0.247361	1.6316	0.268778	0.6648	0.153498	0.8101	0.136045	1.3251	0.132851
8.473	0.3063	0.12756	0.302	0.090865	0.3831	0.131105	0.3854	0.104572	0.2768	0.0827486	0.3178	0.0998126	0.3419	0.102673	1.266	0.24825	1.6385	0.274228	0.6782	0.165171	0.8114	0.136906	1.3406	0.145316
8.476	0.3067	0.128028	0.3019	0.0907439	0.3836	0.131971	0.3823	0.100657	0.2801	0.0871177	0.3186	0.100812	0.3402	0.10055	1.2532	0.24114	1.6353	0.2717	0.6629	0.151842	0.8104	0.136243	1.343	0.147246
8.479	0.3025	0.123113	0.3038	0.0930458	0.3828	0.130585	0.3876	0.10735	0.2812	0.0885741	0.3239	0.107433	0.3465	0.108419	1.274	0.252694	1.6297	0.267277	0.6734	0.16099	0.809	0.135316	1.3388	0.143868
8.482	0.3027	0.123347	0.3028	0.0918343	0.3806	0.126775	0.3849	0.10394	0.2771	0.0831458	0.3203	0.102936	0.3416	0.102298	1.2763	0.253972	1.6347	0.271227	0.6772	0.1643	0.7991	0.128759	1.3348	0.140651
8.485	0.3074	0.128847	0.2985	0.0866247	0.3789	0.123831	0.3843	0.103183	0.278	0.0843373	0.3225	0.105684	0.3427	0.103672	1.2604	0.245139	1.6506	0.283785	0.6864	0.172315	0.8148	0.139158	1.3457	0.149417
8.488	0.3048	0.125805	0.3011	0.0897747	0.3831	0.131105	0.3836	0.102299	0.2827	0.09056	0.3274	0.111805	0.3437	0.104921	1.27	0.250472	1.6466	0.280626	0.6978	0.182246	0.8167	0.140416	1.3495	0.152473
8.491	0.3072	0.128613	0.3029	0.0919554	0.3838	0.132317	0.377	0.0939631	0.2845	0.0929432	0.3211	0.103935	0.3394	0.0995503	1.2853	0.258971	1.6463	0.280389	0.6884	0.174057	0.8116	0.137038	1.3525	0.154885
8.494	0.3086	0.130252	0.306	0.0957112	0.3815	0.128334	0.378	0.0952261	0.286	0.0949292	0.3187	0.100937	0.3381	0.0979266	1.2703	0.250639	1.6492	0.282679	0.6845	0.170659	0.8176	0.141012	1.344	0.14805
8.497	0.3072	0.128613	0.305	0.0944996	0.3825	0.130066	0.3847	0.103688	0.2832	0.091222	0.321	0.10381	0.3373	0.0969273	1.2797	0.25586	1.6536	0.286154	0.691	0.176322	0.8181	0.141343	1.3558	0.157539
8.5	0.3054	0.126507	0.3043	0.0936516	0.3798	0.12539	0.3838	0.102551	0.2825	0.0902952	0.3224	0.105559	0.3424	0.103298	1.2702	0.250583	1.6476	0.281415	0.6981	0.182507	0.8169	0.140548	1.3418	0.146281
8.503	0.3036	0.1244	0.3006	0.0891689	0.376	0.118808	0.3856	0.104824	0.2826	0.0904276	0.3217	0.104685	0.3416	0.102298	1.2777	0.254749	1.6505	0.283706	0.6919	0.177106	0.8155	0.139621	1.3424	0.146763
8.506	0.3067	0.128028	0.3044	0.0937727	0.3793	0.124524	0.3805	0.0983834	0.2842	0.092546	0.3214	0.10431	0.3408	0.101299	1.3007	0.267526	1.6467	0.280705	0.6901	0.175538	0.8203	0.1428	1.3506	0.153357
8.509	0.3027	0.123347	0.304	0.0932881	0.3752	0.117423	0.3821	0.100404	0.2845	0.0929432	0.3209	0.103685	0.3408	0.101299	1.2884	0.260693	1.6399	0.275334	0.6677	0.156024	0.8181	0.141343	1.3539	0.156011
8.512	0.305	0.126039	0.3031	0.0921977	0.3786	0.123311	0.383	0.101541	0.2805	0.0876473	0.3209	0.103685	0.3445	0.105921	1.2847	0.258638	1.6402	0.275571	0.667	0.155414	0.821	0.143264	1.3592	0.160273
8.515	0.3053	0.12639	0.3043	0.0936516	0.3814	0.128161	0.3819	0.100152	0.2823	0.0900305	0.3232	0.106558	0.3457	0.107419	1.2928	0.263137	1.6319	0.269015	0.667	0.155414	0.8246	0.145648	1.3628	0.163168
8.518	0.3049	0.125922	0.301	0.0896535	0.3838	0.132317	0.3828	0.101288	0.2828	0.0906924	0.3243	0.107933	0.3455	0.10717	1.3081	0.271636	1.6252	0.263723	0.6724	0.160118	0.8197	0.142403	1.3522	0.154644
8.521	0.308	0.129549	0.3016	0.0903804	0.3847	0.133876	0.386	0.10533	0.2831	0.0910896	0.3231	0.106433	0.3453	0.10692	1.2893	0.261193	1.6323	0.269331	0.6794	0.166217	0.8256	0.146311	1.346	0.149658
8.524	0.303	0.123698	0.3053	0.0948631	0.3853	0.134915	0.3845	0.103435	0.2826	0.0904276	0.3259	0.109931	0.347	0.109043	1.2994	0.266804	1.6361	0.272332	0.6799	0.166652	0.8378	0.154391	1.3552	0.157057
8.527	0.3007	0.121006	0.3082	0.0983765	0.3854	0.135088	0.3837	0.102425	0.2852	0.09387	0.3229	0.106184	0.3415	0.102173	1.3038	0.269248	1.6457	0.279915	0.6719	0.159683	0.8334	0.151477	1.3499	0.152795
8.53	0.3017	0.122177	0.3073	0.0972862	0.3824	0.129893	0.3828	0.101288	0.2884	0.0981067	0.3212	0.10406	0.3422	0.103048	1.3047	0.269748	1.6616	0.292473	0.6684	0.156634	0.8343	0.152073	1.3493	0.152312
8.533	0.3039	0.124751	0.3022	0.0911073	0.3854	0.135088	0.3886	0.108613	0.2901	0.100357	0.3195	0.101936	0.3411	0.101674	1.3013	0.267859	1.6487	0.282284	0.6821	0.168569	0.8336	0.151609	1.3489	0.15199
8.536	0.3042	0.125102	0.3075	0.0975285	0.3842	0.13301	0.3862	0.105582	0.289	0.0989011	0.3219	0.104934	0.3424	0.103298	1.2884	0.260693	1.6514	0.284417	0.6782	0.165171	0.8336	0.151609	1.3568	0.158343
8.539	0.3064	0.127677	0.3041	0.0934093	0.3824	0.129893	0.386	0.10533	0.2824	0.0901628	0.3199	0.102436	0.3436	0.104796	1.2958	0.264804	1.6554	0.287576	0.6807	0.167349	0.8238	0.145119	1.3564	0.158022
8.542	0.3034	0.124166	0.304	0.0932881	0.3839	0.13249	0.3884	0.108361	0.2891	0.0990335	0.3196	0.102061	0.3457	0.107419	1.2973	0.265637	1.6545	0.286865	0.6772	0.1643	0.8422	0.157306	1.3556	0.157378
8.545	0.3041	0.124985	0.3034	0.0925612	0.3834	0.131625	0.3867	0.106214	0.2896	0.0996955	0.3248	0.108557	0.345	0.106545	1.2976	0.265804	1.6578	0.289472	0.6758	0.16308	0.8408	0.156378	1.3612	0.161882
8.548	0.3083	0.129901	0.3043	0.0936516	0.3859	0.135954	0.3867	0.106214	0.2841	0.0924136	0.3232	0.106558	0.3479	0.110167	1.2994	0.266804	1.656	0.28805	0.6878	0.173534	0.8522	0.163929	1.3654	0.165259
8.551	0.3071	0.128496	0.306	0.0957112	0.386	0.136127	0.3867	0.106214	0.283	0.0909572	0.3179	0.0999375	0.3489	0.111416	1.2897	0.261415	1.6635	0.293974	0.6937	0.178674	0.853	0.164459	1.3669	0.166466
8.554	0.3121	0.134348	0.3102	0.1008	0.3865	0.136993	0.3832	0.101793	0.2864	0.0954588	0.3203	0.102936	0.3526	0.116038	1.2914	0.26236	1.6671	0.296817	0.6855	0.171531	0.8439	0.158432	1.3644	0.164455
8.557	0.312	0.134231	0.3115	0.102375	0.3884	0.140284	0.3835	0.102172	0.2839	0.0921488	0.3193	0.101686	0.3454	0.107045	1.2936	0.263582	1.6641	0.294448	0.6894	0.174928	0.8521	0.163863	1.3548	0.156735
8.56	0.3109	0.132943	0.3093	0.0997092	0.3843	0.133183	0.3854	0.104572	0.2873	0.0966503	0.3202	0.102811	0.3458	0.107544	1.3069	0.27097	1.6652	0.295316	0.6895	0.175015	0.8492	0.161942	1.3493	0.152312
8.563	0.3109	0.132943	0.3059	0.09559	0.388	0.139591	0.3878	0.107603	0.2862	0.095194	0.3212	0.10406	0.3484	0.110792	1.2986	0.266359	1.6636	0.294053	0.6876	0.17336	0.8468	0.160352	1.3706	0.169441
8.566	0.3062	0.127443	0.3086	0.0988612	0.3792	0.124351	0.3908	0.111392	0.2838	0.0920164	0.3229	0.106184	0.3468	0.108793	1.2986	0.266359	1.676	0.303846	0.7089	0.191916	0.8443	0.158697	1.3752	0.17314
8.569	0.3111	0.133177	0.3109	0.101648	0.3841	0.132837	0.3927	0.113791	0.2851	0.0937376	0.3204	0.103061	0.3489	0.111416	1.3075	0.271303	1.6614	0.292315	0.6936	0.178587	0.852	0.163797	1.3662	0.165903
8.572	0.3104	0.132358	0.3098	0.100315	0.3869	0.137686	0.3973	0.119601	0.286	0.0949292	0.3179	0.0999375	0.3472	0.109293	1.3084	0.271803	1.6692	0.298476	0.6968	0.181375	0.8407	0.156312	1.3539	0.156011
8.575	0.3115	0.133645	0.3087	0.0989823	0.3884	0.140284	0.392	0.112907	0.2872	0.0965179	0.3234	0.106808	0.3505	0.113415	1.3159	0.275969	1.6684	0.297844	0.711	0.193745	0.8465	0.160154	1.3623	0.162766
8.578	0.3102	0.132124	0.3076	0.0976496	0.387	0.137859	0.3907	0.111265	0.2857	0.094532	0.3194	0.101811	0.3544	0.118286	1.3173	0.276747	1.6671	0.296817	0.7136	0.19601	0.8513	0.163333	1.3758	0.173623
8.581	0.3107	0.132709	0.3077	0.0977708	0.3861	0.136301	0.3858	0.105077	0.2844	0.0928108	0.3209	0.103685	0.3514	0.114539	1.3195	0.277969	1.6778	0.305268	0.7124	0.194965	0.8466	0.16022	1.3683	0.167591
8.584	0.3142	0.136805	0.3129	0.104071	0.3881	0.139764	0.3892	0.109371	0.2863	0.0953264	0.3218	0.104809	0.35	0.11279	1.314	0.274914	1.6805	0.307401	0.7148	0.197055	0.8433	0.158034	1.3549	0.156815
8.587	0.3178	0.141018	0.3151	0.106736	0.3788	0.123658	0.3903	0.11076	0.2846	0.0930756	0.3192	0.101562	0.3448	0.106295	1.3097	0.272525	1.6698	0.29895	0.7111	0.193832	0.8493	0.162008	1.3518	0.154322
8.59	0.3128	0.135167	0.3149	0.106494	0.3842	0.13301	0.3889	0.108992	0.2881	0.0977095	0.3173	0.099188	0.3474	0.109543	1.3204	0.278469	1.6778	0.305268	0.6994	0.18364	0.8489	0.161743	1.3588	0.159952
8.593	0.3136	0.136103	0.3119	0.102859	0.3893	0.141843	0.3898	0.110129	0.2853	0.0940024	0.3182	0.100312	0.3478	0.110042	1.3142	0.275025	1.6894	0.31443	0.7095	0.192438	0.8531	0.164525	1.3763	0.174025
8.596	0.3158	0.138678	0.3132	0.104434	0.3874	0.138552	0.3912	0.111897	0.288	0.0975771	0.3197	0.102186	0.3458	0.107544	1.326	0.28158	1.6765	0.304241	0.7117	0.194355	0.8579	0.167704	1.3741	0.172256
8.599	0.32	0.143593	0.3116	0.102496	0.385	0.134396	0.3902	0.110634	0.2914	0.102079	0.3209	0.103685	0.3507	0.113665	1.3127	0.274192	1.6805	0.307401	0.721	0.202457	0.8613	0.169956	1.366	0.165742
8.602	0.318	0.141252	0.3128	0.10395	0.384	0.132664	0.3918	0.112655	0.2903	0.100622	0.3234	0.106808	0.3526	0.116038	1.3072	0.271137	1.6893	0.314351	0.718	0.199843	0.8546	0.165519	1.3838	0.180056
8.605	0.3193	0.142774	0.3126	0.103707	0.3832	0.131278	0.3911	0.111771	0.29	0.100225	0.3262	0.110306	0.3496	0.112291	1.3137	0.274747	1.6937	0.317826	0.7187	0.200453	0.8486	0.161545	1.3829	0.179333
8.608	0.3168	0.139848	0.3124	0.103465	0.3892	0.14167	0.3876	0.10735	0.2912	0.101814	0.3271	0.11143	0.3506	0.11354	1.3074	0.271248	1.6884	0.31364	0.7176	0.199495	0.856	0.166446	1.3851	0.181102
8.611	0.3183	0.141603	0.3105	0.101163	0.3859	0.135954	0.3873	0.106971	0.2918	0.102608	0.3245	0.108182	0.3511	0.114164	1.3115	0.273525	1.6763	0.304083	0.7142	0.196533	0.8647	0.172208	1.3853	0.181263
8.614	0.3137	0.13622	0.3137	0.10504	0.3874	0.138552	0.3888	0.108866	0.2902	0.10049	0.3222	0.105309	0.351	0.114039	1.3265	0.281858	1.6765	0.304241	0.721	0.202457	0.8662	0.173202	1.3887	0.183997
8.617	0.3124	0.134699	0.3131	0.104313	0.3884	0.140284	0.3873	0.106971	0.2866	0.0957236	0.3256	0.109557	0.3473	0.109418	1.3362	0.287246	1.6942	0.318221	0.7257	0.206551	0.8662	0.173202	1.3838	0.180056
8.62	0.3136	0.136103	0.3107	0.101405	0.3934	0.148944	0.3914	0.11215	0.2888	0.0986363	0.3254	0.109307	0.3479	0.110167	1.3278	0.28258	1.6968	0.320275	0.7176	0.199495	0.86	0.169095	1.377	0.174588
8.623	0.3163	0.139263	0.3083	0.0984977	0.3906	0.144094	0.393	0.11417	0.2871	0.0963855	0.3249	0.108682	0.3482	0.110542	1.3325	0.285191	1.6923	0.316721	0.7105	0.19331	0.8631	0.171148	1.3869	0.182549
8.626	0.3188	0.142188	0.3128	0.10395	0.3951	0.151888	0.3939	0.115307	0.2893	0.0992983	0.3269	0.111181	0.3432	0.104297	1.3408	0.289801	1.6809	0.307717	0.7242	0.205244	0.8463	0.160021	1.3794	0.176518
8.629	0.3191	0.142539	0.3138	0.105161	0.3919	0.146346	0.3873	0.106971	0.2832	0.091222	0.3258	0.109806	0.3436	0.104796	1.3352	0.28669	1.6921	0.316563	0.725	0.205941	0.859	0.168433	1.3891	0.184318
8.632	0.3164	0.13938	0.3111	0.10189	0.391	0.144787	0.3914	0.11215	0.2817	0.0892361	0.3238	0.107308	0.3462	0.108044	1.329	0.283246	1.6992	0.32217	0.7239	0.204983	0.8703	0.175917	1.3715	0.170165
8.635	0.3224	0.146401	0.3151	0.106736	0.3881	0.139764	0.3937	0.115054	0.2848	0.0933404	0.3264	0.110556	0.349	0.111541	1.3325	0.285191	1.7029	0.325093	0.7281	0.208642	0.8689	0.17499	1.3787	0.175955
8.638	0.3217	0.145582	0.3163	0.10819	0.3887	0.140804	0.3942	0.115686	0.2858	0.0946644	0.3267	0.110931	0.351	0.114039	1.3398	0.289246	1.6913	0.315931	0.7136	0.19601	0.8696	0.175454	1.3911	0.185927
8.641	0.3217	0.145582	0.3139	0.105282	0.3901	0.143228	0.3935	0.114802	0.2892	0.0991659	0.3279	0.11243	0.3506	0.11354	1.3302	0.283913	1.6952	0.319011	0.7118	0.194442	0.8689	0.17499	1.384	0.180217
8.644	0.3244	0.148742	0.3109	0.101648	0.3875	0.138725	0.3932	0.114423	0.2877	0.0971799	0.3259	0.109931	0.3545	0.118411	1.3374	0.287912	1.6829	0.309296	0.7154	0.197578	0.8666	0.173467	1.3862	0.181986
8.647	0.3253	0.149795	0.3104	0.101042	0.3875	0.138725	0.3957	0.11758	0.2865	0.0955912	0.3224	0.105559	0.3514	0.114539	1.3429	0.290968	1.6904	0.31522	0.7257	0.206551	0.871	0.176381	1.3864	0.182147
8.65	0.3235	0.147689	0.3112	0.102011	0.3904	0.143748	0.3954	0.117201	0.2894	0.0994307	0.3237	0.107183	0.3548	0.118786	1.3454	0.292356	1.7076	0.328805	0.7336	0.213433	0.8757	0.179494	1.3834	0.179735
8.653	0.326	0.150614	0.31	0.100557	0.3918	0.146172	0.3982	0.120738	0.2931	0.104329	0.3283	0.112929	0.3435	0.104671	1.3494	0.294578	1.71	0.330701	0.725	0.205941	0.865	0.172407	1.3903	0.185283
8.656	0.3212	0.144997	0.3118	0.102738	0.3918	0.146172	0.3942	0.115686	0.2893	0.0992983	0.3298	0.114803	0.3481	0.110417	1.3582	0.299467	1.7111	0.331569	0.7216	0.202979	0.8667	0.173533	1.3909	0.185766
8.659	0.3168	0.139848	0.3135	0.104798	0.395	0.151715	0.3921	0.113034	0.2915	0.102211	0.3248	0.108557	0.3494	0.112041	1.3528	0.296467	1.7086	0.329595	0.7182	0.200017	0.8684	0.174659	1.3788	0.176035
8.662	0.3195	0.143008	0.3105	0.101163	0.3922	0.146865	0.3954	0.117201	0.293	0.104197	0.329	0.113804	0.353	0.116538	1.3521	0.296078	1.708	0.329121	0.7339	0.213695	0.8619	0.170354	1.384	0.180217
8.665	0.3195	0.143008	0.3101	0.100678	0.3957	0.152927	0.3976	0.11998	0.2916	0.102343	0.332	0.117552	0.3514	0.114539	1.3616	0.301355	1.701	0.323592	0.7205	0.202021	0.8695	0.175387	1.3765	0.174186
8.668	0.3194	0.142891	0.3109	0.101648	0.3914	0.14548	0.3932	0.114423	0.2897	0.0998279	0.3272	0.111555	0.353	0.116538	1.3519	0.295967	1.7006	0.323276	0.7224	0.203676	0.87	0.175719	1.3805	0.177402
8.671	0.3218	0.145699	0.3121	0.103102	0.3901	0.143228	0.3916	0.112402	0.2891	0.0990335	0.3279	0.11243	0.3536	0.117287	1.3539	0.297078	1.7076	0.328805	0.7203	0.201847	0.8727	0.177507	1.3829	0.179333
8.674	0.3218	0.145699	0.31	0.100557	0.3892	0.14167	0.3861	0.105456	0.2889	0.0987687	0.3282	0.112804	0.3532	0.116787	1.3543	0.2973	1.7089	0.329832	0.7265	0.207248	0.883	0.184329	1.3958	0.189706
8.677	0.3194	0.142891	0.3121	0.103102	0.3933	0.14877	0.3882	0.108108	0.2887	0.0985039	0.3284	0.113054	0.3563	0.12066	1.381	0.312132	1.7219	0.3401	0.7239	0.204983	0.8734	0.177971	1.3873	0.182871
8.68	0.3233	0.147455	0.3079	0.0980131	0.3934	0.148944	0.3919	0.112781	0.2849	0.0934728	0.3287	0.113429	0.3543	0.118161	1.3639	0.302633	1.7265	0.343733	0.7181	0.19993	0.886	0.186316	1.3866	0.182308
8.683	0.3188	0.142188	0.3107	0.101405	0.3892	0.14167	0.3893	0.109497	0.2838	0.0920164	0.3277	0.11218	0.35	0.11279	1.3679	0.304855	1.7257	0.343101	0.7203	0.201847	0.8801	0.182408	1.3804	0.177322
8.686	0.3173	0.140433	0.3089	0.0992246	0.3877	0.139072	0.3887	0.10874	0.2851	0.0937376	0.3273	0.11168	0.352	0.115289	1.3725	0.30741	1.7267	0.343891	0.7311	0.211255	0.8792	0.181812	1.3857	0.181584
8.689	0.3208	0.144529	0.3107	0.101405	0.3865	0.136993	0.3918	0.112655	0.2855	0.0942672	0.3296	0.114553	0.3556	0.119785	1.3759	0.309299	1.7281	0.344996	0.7222	0.203502	0.8691	0.175123	1.3986	0.191958
8.692	0.3222	0.146167	0.3141	0.105525	0.388	0.139591	0.3923	0.113286	0.289	0.0989011	0.3302	0.115303	0.3554	0.119535	1.3784	0.310688	1.7268	0.34397	0.7275	0.208119	0.8707	0.176182	1.3987	0.192039
8.695	0.3204	0.144061	0.3135	0.104798	0.393	0.148251	0.3924	0.113412	0.291	0.101549	0.3307	0.115928	0.3539	0.117662	1.3786	0.310799	1.732	0.348077	0.7295	0.209861	0.8802	0.182474	1.3944	0.188581
8.698	0.3223	0.146284	0.3139	0.105282	0.3925	0.147385	0.3948	0.116444	0.2914	0.102079	0.3286	0.113304	0.3526	0.116038	1.3762	0.309466	1.7376	0.3525	0.7298	0.210123	0.8857	0.186117	1.3982	0.191637
8.701	0.3271	0.151902	0.3136	0.104919	0.3971	0.155352	0.396	0.117959	0.2855	0.0942672	0.3298	0.114803	0.3458	0.107544	1.3733	0.307855	1.7361	0.351315	0.7342	0.213956	0.8883	0.187839	1.4039	0.19622
8.704	0.3269	0.151668	0.3178	0.110007	0.3891	0.141496	0.3993	0.122127	0.2852	0.09387	0.3304	0.115553	0.3455	0.10717	1.3795	0.311299	1.7324	0.348393	0.7422	0.220925	0.8733	0.177904	1.4155	0.205549
8.707	0.3247	0.149093	0.3172	0.10928	0.3878	0.139245	0.3944	0.115938	0.2897	0.0998279	0.3278	0.112305	0.3527	0.116163	1.3968	0.320909	1.7421	0.356054	0.745	0.223364	0.8788	0.181547	1.4039	0.19622
8.71	0.3295	0.15471	0.3179	0.110128	0.3898	0.142709	0.3955	0.117328	0.2893	0.0992983	0.3251	0.108932	0.3543	0.118161	1.4029	0.324297	1.7357	0.350999	0.7409	0.219793	0.8727	0.177507	1.4118	0.202573
8.713	0.3267	0.151434	0.3146	0.10613	0.3906	0.144094	0.3955	0.117328	0.2885	0.0982391	0.3261	0.110181	0.358	0.122783	1.4072	0.326686	1.7342	0.349814	0.7439	0.222406	0.8843	0.18519	1.4155	0.205549
8.716	0.3305	0.155881	0.3138	0.105161	0.3911	0.14496	0.3966	0.118717	0.2862	0.095194	0.3256	0.109557	0.354	0.117787	1.3906	0.317465	1.7291	0.345786	0.7394	0.218486	0.8832	0.184462	1.4256	0.213671
8.719	0.3319	0.157519	0.3131	0.104313	0.3918	0.146172	0.3942	0.115686	0.2873	0.0966503	0.3314	0.116802	0.3551	0.119161	1.3944	0.319576	1.7288	0.345549	0.7353	0.214914	0.891	0.189628	1.4181	0.20764
8.722	0.3294	0.154593	0.3122	0.103223	0.3902	0.143401	0.3967	0.118843	0.2882	0.0978419	0.3381	0.125172	0.3536	0.117287	1.3995	0.322409	1.7291	0.345786	0.7414	0.220228	0.8984	0.194529	1.415	0.205147
8.725	0.3226	0.146635	0.3139	0.105282	0.3931	0.148424	0.3966	0.118717	0.2867	0.095856	0.3377	0.124672	0.3498	0.112541	1.3826	0.313021	1.7294	0.346023	0.737	0.216395	0.8948	0.192145	1.4104	0.201448
8.728	0.3233	0.147455	0.3145	0.106009	0.3907	0.144267	0.399	0.121748	0.2918	0.102608	0.3391	0.126421	0.352	0.115289	1.3909	0.317631	1.7415	0.35558	0.7329	0.212823	0.8976	0.193999	1.412	0.202734
8.731	0.3268	0.151551	0.3156	0.107342	0.3895	0.142189	0.3976	0.11998	0.2947	0.106448	0.3372	0.124047	0.3529	0.116413	1.3891	0.316631	1.7333	0.349104	0.7579	0.234602	0.8802	0.182474	1.4177	0.207318
8.734	0.33	0.155295	0.3187	0.111098	0.3897	0.142536	0.4011	0.1244	0.2949	0.106713	0.3322	0.117801	0.3519	0.115164	1.3977	0.321409	1.7462	0.359292	0.7509	0.228504	0.8796	0.182077	1.4034	0.195818
8.737	0.3285	0.15354	0.3175	0.109644	0.3893	0.141843	0.4051	0.129452	0.2921	0.103005	0.33	0.115053	0.3573	0.121909	1.4079	0.327075	1.7399	0.354316	0.7487	0.226588	0.8803	0.182541	1.3999	0.193004
8.74	0.3305	0.155881	0.3124	0.103465	0.3926	0.147558	0.4021	0.125663	0.2917	0.102476	0.3232	0.106558	0.3595	0.124657	1.4146	0.330797	1.7523	0.36411	0.7569	0.233731	0.8806	0.182739	1.4028	0.195336
8.743	0.3273	0.152136	0.3131	0.104313	0.3986	0.157949	0.4021	0.125663	0.2921	0.103005	0.3288	0.113554	0.36	0.125281	1.4103	0.328408	1.7367	0.351789	0.747	0.225107	0.8903	0.189164	1.408	0.199517
8.746	0.3288	0.153891	0.3147	0.106252	0.3979	0.156737	0.3995	0.122379	0.2967	0.109096	0.3328	0.118551	0.3575	0.122158	1.4162	0.331685	1.743	0.356765	0.7579	0.234602	0.893	0.190952	1.4091	0.200402
8.749	0.3293	0.154476	0.3149	0.106494	0.3983	0.15743	0.3995	0.122379	0.2945	0.106183	0.333	0.118801	0.3543	0.118161	1.3935	0.319076	1.7498	0.362136	0.7489	0.226762	0.9007	0.196052	1.4005	0.193486
8.752	0.3338	0.159743	0.3129	0.104071	0.3958	0.1531	0.4007	0.123895	0.2925	0.103535	0.3329	0.118676	0.3588	0.123782	1.4004	0.322909	1.7575	0.368217	0.7474	0.225455	0.8979	0.194198	1.3979	0.191395
8.755	0.3292	0.154359	0.3137	0.10504	0.393	0.148251	0.3999	0.122885	0.2942	0.105786	0.3351	0.121424	0.3556	0.119785	1.4174	0.332352	1.7491	0.361583	0.7574	0.234167	0.8974	0.193867	1.3998	0.192923
8.758	0.3332	0.15904	0.3176	0.109765	0.395	0.151715	0.4013	0.124653	0.2918	0.102608	0.3291	0.113929	0.3569	0.121409	1.4134	0.33013	1.747	0.359924	0.7528	0.230159	0.9037	0.198039	1.4054	0.197427
8.761	0.3241	0.148391	0.3192	0.111703	0.3971	0.155352	0.4008	0.124021	0.2935	0.104859	0.3336	0.11955	0.3521	0.115413	1.411	0.328797	1.7505	0.362689	0.7593	0.235822	0.9012	0.196384	1.4015	0.19429
8.764	0.3231	0.147221	0.3159	0.107705	0.3972	0.155525	0.4042	0.128315	0.2985	0.111479	0.3328	0.118551	0.3591	0.124157	1.415	0.331019	1.7549	0.366164	0.7706	0.245666	0.8979	0.194198	1.4238	0.212224
8.767	0.3239	0.148157	0.3152	0.106857	0.3952	0.152061	0.4008	0.124021	0.2971	0.109625	0.3338	0.1198	0.3562	0.120535	1.4168	0.332019	1.7573	0.368059	0.772	0.246886	0.8932	0.191085	1.4192	0.208524
8.77	0.3278	0.152721	0.3176	0.109765	0.3995	0.159508	0.4015	0.124905	0.2983	0.111214	0.3323	0.117926	0.357	0.121534	1.4147	0.330852	1.7397	0.354158	0.7577	0.234428	0.8976	0.193999	1.4176	0.207238
8.773	0.3294	0.154593	0.318	0.11025	0.3965	0.154312	0.4058	0.130336	0.2924	0.103403	0.3336	0.11955	0.3593	0.124407	1.4186	0.333019	1.7468	0.359766	0.7649	0.2407	0.888	0.187641	1.4024	0.195014
8.776	0.3309	0.156349	0.314	0.105403	0.3947	0.151195	0.4069	0.131725	0.2923	0.10327	0.3338	0.1198	0.3564	0.120784	1.4115	0.329075	1.7536	0.365137	0.767	0.24253	0.8926	0.190688	1.411	0.20193
8.779	0.3331	0.158923	0.3161	0.107948	0.3969	0.155005	0.4103	0.136019	0.2955	0.107507	0.3329	0.118676	0.3593	0.124407	1.4175	0.332408	1.7522	0.364031	0.7523	0.229724	0.8878	0.187508	1.4105	0.201528
8.782	0.3323	0.157987	0.3151	0.106736	0.397	0.155178	0.4056	0.130083	0.2943	0.105918	0.3386	0.125796	0.3618	0.127529	1.4115	0.329075	1.7659	0.374852	0.7629	0.238958	0.8961	0.193006	1.4099	0.201045
8.785	0.326	0.150614	0.3219	0.114975	0.3914	0.14548	0.3991	0.121874	0.2935	0.104859	0.3384	0.125547	0.3583	0.123158	1.4177	0.332519	1.7761	0.382908	0.7557	0.232686	0.9092	0.201682	1.4089	0.200241
8.788	0.3315	0.157051	0.3192	0.111703	0.3902	0.143401	0.4	0.123011	0.2954	0.107375	0.3366	0.123298	0.3562	0.120535	1.4209	0.334296	1.782	0.387568	0.7552	0.23225	0.9013	0.19645	1.4077	0.199276
8.791	0.3346	0.160679	0.3159	0.107705	0.3948	0.151368	0.4015	0.124905	0.2976	0.110287	0.3348	0.121049	0.3527	0.116163	1.4387	0.344184	1.7829	0.388279	0.7582	0.234864	0.9042	0.198371	1.4175	0.207157
8.794	0.3335	0.159391	0.3115	0.102375	0.3979	0.156737	0.4063	0.130967	0.2959	0.108037	0.3319	0.117427	0.3555	0.11966	1.4489	0.34985	1.7779	0.38433	0.7503	0.227982	0.906	0.199563	1.411	0.20193
8.797	0.3345	0.160562	0.3189	0.11134	0.3996	0.159681	0.4016	0.125032	0.2973	0.10989	0.3326	0.118301	0.351	0.114039	1.4605	0.356294	1.77	0.37809	0.7606	0.236954	0.9101	0.202278	1.4086	0.2
8.8	0.334	0.159977	0.3204	0.113157	0.3986	0.157949	0.3979	0.120359	0.2947	0.106448	0.3331	0.118926	0.3542	0.118036	1.4409	0.345406	1.7575	0.368217	0.757	0.233818	0.9092	0.201682	1.4065	0.198311
8.803	0.3274	0.152253	0.3184	0.110734	0.4006	0.161413	0.4	0.123011	0.2958	0.107904	0.3328	0.118551	0.358	0.122783	1.4454	0.347906	1.7653	0.374378	0.7577	0.234428	0.9038	0.198106	1.4094	0.200643
8.806	0.3287	0.153774	0.3203	0.113036	0.4032	0.165916	0.3974	0.119727	0.2942	0.105786	0.338	0.125047	0.3609	0.126405	1.4433	0.346739	1.7769	0.38354	0.7538	0.231031	0.9101	0.202278	1.4297	0.216968
8.809	0.3337	0.159626	0.3206	0.1134	0.4054	0.169726	0.3958	0.117706	0.2948	0.10658	0.3405	0.12817	0.3538	0.117537	1.4439	0.347073	1.7857	0.39049	0.7627	0.238784	0.9059	0.199497	1.4236	0.212063
8.812	0.3324	0.158104	0.3216	0.114611	0.4027	0.16505	0.3986	0.121243	0.297	0.109493	0.3421	0.130169	0.3572	0.121784	1.4278	0.338129	1.7855	0.390333	0.7663	0.24192	0.9082	0.20102	1.422	0.210776
8.815	0.338	0.164658	0.3248	0.118488	0.4022	0.164184	0.4058	0.130336	0.2992	0.112406	0.3443	0.132917	0.3576	0.122283	1.4469	0.348739	1.7823	0.387805	0.7765	0.250806	0.905	0.198901	1.4344	0.220748
8.818	0.3354	0.161615	0.3215	0.11449	0.4022	0.164184	0.4015	0.124905	0.2974	0.110023	0.3411	0.128919	0.3568	0.121284	1.4396	0.344684	1.7822	0.387726	0.7687	0.244011	0.9121	0.203603	1.4299	0.217129
8.821	0.3321	0.157753	0.3165	0.108432	0.4049	0.16886	0.4043	0.128442	0.2977	0.11042	0.3399	0.12742	0.3594	0.124532	1.446	0.348239	1.7814	0.387094	0.7688	0.244098	0.9154	0.205789	1.4339	0.220346
8.824	0.3332	0.15904	0.3162	0.108069	0.4078	0.173883	0.4055	0.129957	0.2947	0.106448	0.3362	0.122798	0.3596	0.124781	1.4568	0.354238	1.7798	0.385831	0.7645	0.240352	0.9265	0.213141	1.4218	0.210615
8.827	0.3312	0.1567	0.3158	0.107584	0.4066	0.171805	0.4059	0.130462	0.2983	0.111214	0.3313	0.116677	0.3578	0.122533	1.4501	0.350517	1.77	0.37809	0.7825	0.256033	0.9152	0.205656	1.4191	0.208444
8.83	0.3329	0.158689	0.3167	0.108675	0.4058	0.170419	0.4136	0.140187	0.2964	0.108699	0.3355	0.121924	0.358	0.122783	1.4708	0.362015	1.7725	0.380065	0.774	0.248628	0.9106	0.20261	1.4224	0.211098
8.833	0.3344	0.160445	0.3226	0.115823	0.4023	0.164357	0.4123	0.138545	0.2991	0.112273	0.3379	0.124922	0.3565	0.120909	1.478	0.366015	1.7811	0.386857	0.7784	0.252461	0.9154	0.205789	1.4384	0.223965
8.836	0.3326	0.158338	0.3282	0.122607	0.3996	0.159681	0.4111	0.13703	0.3	0.113465	0.3394	0.126796	0.3548	0.118786	1.4596	0.355794	1.7906	0.394361	0.7846	0.257862	0.919	0.208173	1.4305	0.217612
8.839	0.3365	0.162902	0.3292	0.123819	0.4054	0.169726	0.4121	0.138292	0.3016	0.115583	0.3392	0.126546	0.359	0.124032	1.4692	0.361127	1.7849	0.389859	0.7792	0.253158	0.9207	0.209299	1.4305	0.217612
8.842	0.3375	0.164073	0.3279	0.122244	0.4002	0.16072	0.4123	0.138545	0.3014	0.115318	0.3402	0.127795	0.3663	0.13315	1.4815	0.367959	1.7878	0.392149	0.7674	0.242878	0.9171	0.206915	1.4392	0.224608
8.845	0.3372	0.163721	0.3218	0.114853	0.3942	0.150329	0.4115	0.137535	0.3	0.113465	0.3381	0.125172	0.367	0.134024	1.4652	0.358905	1.7853	0.390175	0.7704	0.245492	0.9324	0.217049	1.4459	0.229996
8.848	0.3362	0.162551	0.3225	0.115701	0.3975	0.156044	0.4136	0.140187	0.3048	0.11982	0.3397	0.127171	0.3576	0.122283	1.4766	0.365237	1.794	0.397046	0.7838	0.257165	0.9401	0.222149	1.4586	0.240209
8.851	0.3393	0.166179	0.3251	0.118851	0.3972	0.155525	0.4137	0.140313	0.3019	0.11598	0.3378	0.124797	0.3628	0.128778	1.4846	0.369681	1.7975	0.39981	0.7894	0.262044	0.92	0.208836	1.4428	0.227503
8.854	0.3402	0.167232	0.3286	0.123092	0.3976	0.156218	0.4109	0.136777	0.299	0.112141	0.3402	0.127795	0.3658	0.132526	1.4671	0.35996	1.7909	0.394598	0.7752	0.249673	0.9255	0.212478	1.4411	0.226136
8.857	0.3407	0.167817	0.32	0.112673	0.3981	0.157083	0.4035	0.127431	0.2961	0.108301	0.3373	0.124172	0.3659	0.132651	1.448	0.34935	1.7962	0.398784	0.7773	0.251503	0.9307	0.215923	1.4492	0.23265
8.86	0.3406	0.1677	0.3186	0.110976	0.4003	0.160894	0.4021	0.125663	0.2996	0.112935	0.3358	0.122299	0.3684	0.135773	1.4606	0.356349	1.7886	0.392781	0.7786	0.252635	0.9372	0.220228	1.4555	0.237716
8.863	0.3407	0.167817	0.3204	0.113157	0.4	0.160374	0.403	0.1268	0.2985	0.111479	0.3354	0.121799	0.3647	0.131152	1.4568	0.354238	1.7987	0.400758	0.7812	0.2549	0.953	0.230693	1.4449	0.229192
8.866	0.3419	0.169222	0.3225	0.115701	0.4047	0.168514	0.404	0.128063	0.2968	0.109228	0.3419	0.129919	0.3641	0.130402	1.4578	0.354794	1.7873	0.391754	0.7846	0.257862	0.9388	0.221288	1.4422	0.227021
8.869	0.3386	0.16536	0.322	0.115096	0.4065	0.171631	0.4	0.123011	0.2993	0.112538	0.3382	0.125297	0.367	0.134024	1.4629	0.357627	1.7898	0.393729	0.7818	0.255423	0.9411	0.222811	1.4462	0.230237
8.872	0.3407	0.167817	0.3249	0.118609	0.4033	0.166089	0.4017	0.125158	0.2978	0.110552	0.3343	0.120425	0.3616	0.12728	1.4671	0.35996	1.8011	0.402654	0.7844	0.257688	0.9341	0.218175	1.4402	0.225412
8.875	0.3412	0.168403	0.3306	0.125515	0.4018	0.163492	0.4072	0.132104	0.2953	0.107242	0.3356	0.122049	0.3627	0.128654	1.4876	0.371348	1.8066	0.406998	0.7822	0.255771	0.9383	0.220956	1.451	0.234097
8.878	0.3403	0.167349	0.335	0.130846	0.405	0.169034	0.4061	0.130715	0.2961	0.108301	0.3415	0.129419	0.3594	0.124532	1.4818	0.368126	1.8099	0.409604	0.7835	0.256904	0.9301	0.215525	1.4369	0.222758
8.881	0.3376	0.16419	0.3338	0.129392	0.4065	0.171631	0.4081	0.133241	0.2956	0.107639	0.3377	0.124672	0.3592	0.124282	1.4763	0.365071	1.7988	0.400837	0.789	0.261695	0.9194	0.208438	1.4291	0.216486
8.884	0.3388	0.165594	0.3275	0.121759	0.4108	0.179079	0.4045	0.128694	0.2948	0.10658	0.3397	0.127171	0.362	0.127779	1.4775	0.365737	1.7978	0.400047	0.7945	0.266487	0.9317	0.216585	1.439	0.224447
8.887	0.3359	0.1622	0.3272	0.121396	0.4035	0.166436	0.4039	0.127936	0.2904	0.100755	0.3473	0.136665	0.3601	0.125406	1.4868	0.370903	1.8034	0.40447	0.7953	0.267184	0.9368	0.219963	1.4365	0.222437
8.89	0.3411	0.168286	0.3288	0.123334	0.409	0.175961	0.4083	0.133493	0.2941	0.105653	0.3436	0.132042	0.3636	0.129778	1.4857	0.370292	1.7988	0.400837	0.8017	0.272759	0.9336	0.217843	1.4391	0.224528
8.893	0.3413	0.16852	0.3279	0.122244	0.4089	0.175788	0.4103	0.136019	0.2966	0.108963	0.3434	0.131793	0.3687	0.136148	1.4854	0.370126	1.8079	0.408025	0.8073	0.277637	0.9154	0.205789	1.442	0.22686
8.896	0.3456	0.173552	0.3263	0.120305	0.4158	0.187738	0.4117	0.137787	0.3013	0.115186	0.3422	0.130294	0.3681	0.135398	1.4985	0.377403	1.8167	0.414975	0.8102	0.280164	0.9297	0.21526	1.4531	0.235786
8.899	0.3409	0.168051	0.3281	0.122486	0.4078	0.173883	0.4068	0.131599	0.3032	0.117702	0.3428	0.131043	0.364	0.130277	1.4834	0.369015	1.8085	0.408499	0.7999	0.271191	0.9291	0.214863	1.4492	0.23265
8.902	0.3392	0.166062	0.3326	0.127938	0.4095	0.176827	0.4072	0.132104	0.3037	0.118364	0.3466	0.13579	0.3664	0.133275	1.4827	0.368626	1.8062	0.406682	0.8044	0.275111	0.9366	0.21983	1.4546	0.236992
8.905	0.3425	0.169924	0.33	0.124788	0.4075	0.173363	0.4038	0.12781	0.3099	0.126572	0.3451	0.133916	0.3629	0.128903	1.4999	0.37818	1.8051	0.405813	0.7969	0.268577	0.9446	0.225129	1.4511	0.234178
8.908	0.3437	0.171328	0.328	0.122365	0.4076	0.173537	0.4092	0.13463	0.3045	0.119423	0.3475	0.136914	0.363	0.129028	1.5005	0.378513	1.7998	0.401627	0.7846	0.257862	0.9382	0.22089	1.462	0.242943
8.911	0.3398	0.166764	0.3347	0.130482	0.4042	0.167648	0.4084	0.13362	0.3049	0.119952	0.3457	0.134666	0.3692	0.136772	1.4937	0.374736	1.8169	0.415133	0.8056	0.276156	0.9325	0.217115	1.4521	0.234982
8.914	0.345	0.17285	0.3321	0.127332	0.4055	0.1699	0.4056	0.130083	0.308	0.124057	0.3417	0.129669	0.3671	0.134149	1.4932	0.374458	1.823	0.419951	0.8082	0.278421	0.9414	0.22301	1.4614	0.242461
8.917	0.3494	0.177999	0.3328	0.12818	0.4075	0.173363	0.4029	0.126673	0.3031	0.117569	0.3429	0.131168	0.3658	0.132526	1.5031	0.379958	1.8196	0.417266	0.8086	0.27877	0.9479	0.227315	1.4532	0.235867
8.92	0.3482	0.176594	0.3325	0.127817	0.4043	0.167821	0.4081	0.133241	0.3002	0.11373	0.3411	0.128919	0.3677	0.134899	1.5095	0.383513	1.818	0.416002	0.8019	0.272933	0.9558	0.232547	1.4509	0.234017
8.923	0.3462	0.174254	0.3331	0.128544	0.4104	0.178386	0.4083	0.133493	0.3046	0.119555	0.3452	0.134041	0.3644	0.130777	1.4938	0.374792	1.8181	0.416081	0.8145	0.28391	0.9472	0.226851	1.4494	0.232811
8.926	0.346	0.17402	0.3319	0.12709	0.4041	0.167475	0.4026	0.126295	0.3056	0.120879	0.3457	0.134666	0.3659	0.132651	1.4977	0.376958	1.8192	0.41695	0.8181	0.287046	0.9481	0.227447	1.457	0.238922
8.929	0.3413	0.16852	0.3336	0.12915	0.403	0.16557	0.4056	0.130083	0.3054	0.120614	0.3492	0.139038	0.3651	0.131651	1.4908	0.373125	1.8286	0.424374	0.8299	0.297326	0.9538	0.231223	1.4558	0.237957
8.932	0.3436	0.171211	0.3328	0.12818	0.4075	0.173363	0.4097	0.135261	0.305	0.120085	0.3476	0.137039	0.3681	0.135398	1.494	0.374903	1.8327	0.427612	0.833	0.300026	0.9611	0.236058	1.4551	0.237394
8.935	0.3451	0.172967	0.3319	0.12709	0.4083	0.174749	0.4064	0.131094	0.3108	0.127764	0.3485	0.138164	0.3754	0.144517	1.5003	0.378402	1.8248	0.421373	0.8276	0.295322	0.9572	0.233475	1.467	0.246964
8.938	0.3415	0.168754	0.3329	0.128301	0.4054	0.169726	0.4054	0.129831	0.3067	0.122335	0.346	0.135041	0.3753	0.144392	1.499	0.37768	1.8327	0.427612	0.8269	0.294712	0.9534	0.230958	1.4662	0.246321
8.941	0.3426	0.170041	0.3294	0.124061	0.4134	0.183582	0.4032	0.127052	0.3073	0.12313	0.3457	0.134666	0.3694	0.137022	1.495	0.375458	1.8342	0.428797	0.817	0.286088	0.9611	0.236058	1.4543	0.236751
8.944	0.3472	0.175424	0.3283	0.122728	0.4135	0.183755	0.4083	0.133493	0.3067	0.122335	0.3439	0.132417	0.3697	0.137397	1.5009	0.378736	1.8352	0.429587	0.831	0.298284	0.9565	0.233011	1.4679	0.247688
8.947	0.3481	0.176477	0.3311	0.126121	0.4116	0.180464	0.4057	0.13021	0.3068	0.122468	0.3485	0.138164	0.3679	0.135149	1.4963	0.37618	1.8434	0.436064	0.8392	0.305427	0.9506	0.229103	1.4566	0.238601
8.95	0.3489	0.177414	0.332	0.127211	0.4091	0.176134	0.4119	0.13804	0.3066	0.122203	0.3487	0.138413	0.3672	0.134274	1.5211	0.389957	1.8397	0.433141	0.8403	0.306386	0.9517	0.229832	1.4637	0.24431
8.953	0.3481	0.176477	0.3374	0.133753	0.4071	0.172671	0.4088	0.134125	0.3031	0.117569	0.3493	0.139163	0.3693	0.136897	1.5154	0.38679	1.8468	0.438749	0.8352	0.301943	0.9477	0.227182	1.4697	0.249136
8.956	0.3478	0.176126	0.3357	0.131694	0.4037	0.166782	0.4076	0.132609	0.3092	0.125645	0.3489	0.138663	0.37	0.137772	1.5199	0.38929	1.8392	0.432746	0.8262	0.294102	0.9523	0.230229	1.4632	0.243908
8.959	0.3509	0.179754	0.3329	0.128301	0.4002	0.16072	0.409	0.134377	0.3106	0.127499	0.3491	0.138913	0.3687	0.136148	1.539	0.3999	1.8461	0.438196	0.8172	0.286262	0.9684	0.240893	1.4764	0.254524
8.962	0.3509	0.179754	0.3322	0.127453	0.4061	0.170939	0.4061	0.130715	0.3083	0.124454	0.3484	0.138039	0.368	0.135274	1.5253	0.39229	1.8486	0.440171	0.8257	0.293667	0.9623	0.236853	1.4782	0.255971
8.965	0.3481	0.176477	0.3351	0.130967	0.412	0.181157	0.4037	0.127684	0.3048	0.11982	0.3497	0.139663	0.3679	0.135149	1.5289	0.39429	1.8581	0.447674	0.8289	0.296454	0.9682	0.24076	1.4658	0.245999
8.968	0.3478	0.176126	0.3366	0.132784	0.4081	0.174402	0.4104	0.136145	0.3093	0.125778	0.3496	0.139538	0.371	0.139021	1.5142	0.386124	1.8515	0.442461	0.8319	0.299068	0.9648	0.238508	1.4693	0.248814
8.971	0.3494	0.177999	0.334	0.129634	0.4068	0.172151	0.4101	0.135767	0.3017	0.115716	0.3503	0.140412	0.367	0.134024	1.5082	0.382791	1.8542	0.444594	0.8199	0.288614	0.9708	0.242482	1.4734	0.252111
8.974	0.3474	0.175658	0.3327	0.128059	0.408	0.174229	0.41	0.13564	0.3066	0.122203	0.3468	0.13604	0.3677	0.134899	1.536	0.398234	1.8589	0.448306	0.832	0.299155	0.9688	0.241158	1.4795	0.257016
8.977	0.3489	0.177414	0.334	0.129634	0.4075	0.173363	0.4109	0.136777	0.3062	0.121674	0.3492	0.139038	0.3696	0.137272	1.5353	0.397845	1.8524	0.443172	0.8284	0.296019	0.9561	0.232746	1.4836	0.260314
8.98	0.3492	0.177765	0.3321	0.127332	0.4115	0.180291	0.4106	0.136398	0.31	0.126705	0.3472	0.13654	0.3664	0.133275	1.5335	0.396845	1.8631	0.451623	0.8127	0.282342	0.9607	0.235793	1.4863	0.262485
8.983	0.3469	0.175073	0.3358	0.131815	0.4117	0.180637	0.4111	0.13703	0.308	0.124057	0.3486	0.138289	0.3687	0.136148	1.5271	0.39329	1.8585	0.44799	0.8209	0.289485	0.9669	0.239899	1.487	0.263048
8.986	0.348	0.17636	0.3347	0.130482	0.41	0.177693	0.408	0.133114	0.3029	0.117304	0.3502	0.140287	0.3732	0.141769	1.5328	0.396456	1.8598	0.449017	0.8149	0.284258	0.9659	0.239237	1.4873	0.263289
8.989	0.3475	0.175775	0.3376	0.133996	0.4116	0.180464	0.4066	0.131346	0.3096	0.126175	0.3498	0.139788	0.3696	0.137272	1.5399	0.4004	1.8542	0.444594	0.8114	0.281209	0.9617	0.236455	1.4896	0.265139
8.992	0.3445	0.172264	0.3377	0.134117	0.4149	0.186179	0.41	0.13564	0.3079	0.123924	0.3485	0.138164	0.3694	0.137022	1.56	0.411565	1.8707	0.457626	0.816	0.285216	0.9642	0.238111	1.4943	0.268918
8.995	0.3486	0.177063	0.3332	0.128665	0.4112	0.179771	0.4123	0.138545	0.3037	0.118364	0.3491	0.138913	0.3675	0.134649	1.5477	0.404733	1.8618	0.450596	0.8189	0.287743	0.9547	0.231819	1.5026	0.275593
8.998	0.3488	0.177297	0.3326	0.127938	0.4099	0.17752	0.4171	0.144607	0.302	0.116113	0.3512	0.141537	0.3652	0.131776	1.5421	0.401622	1.8481	0.439776	0.8226	0.290966	0.9742	0.244734	1.4955	0.269883
9.001	0.3487	0.17718	0.3349	0.130724	0.408	0.174229	0.4103	0.136019	0.3038	0.118496	0.3482	0.137789	0.3682	0.135523	1.541	0.401011	1.8609	0.449885	0.818	0.286959	0.9855	0.252219	1.5104	0.281866
9.004	0.3526	0.181744	0.3398	0.136661	0.4152	0.186699	0.408	0.133114	0.3045	0.119423	0.3516	0.142036	0.3648	0.131277	1.5532	0.407788	1.8665	0.454309	0.8257	0.293667	0.973	0.24394	1.496	0.270285
9.007	0.3506	0.179403	0.3365	0.132663	0.4096	0.177	0.4136	0.140187	0.3035	0.118099	0.3525	0.143161	0.3665	0.1334	1.56	0.411565	1.8642	0.452492	0.8283	0.295932	0.971	0.242615	1.4861	0.262324
9.01	0.3511	0.179988	0.3386	0.135207	0.4088	0.175615	0.4147	0.141576	0.3049	0.119952	0.3516	0.142036	0.3696	0.137272	1.5615	0.412399	1.8735	0.459837	0.825	0.293057	0.9772	0.246721	1.5021	0.275191
9.013	0.3536	0.182914	0.3382	0.134723	0.4069	0.172324	0.4113	0.137282	0.3096	0.126175	0.3522	0.142786	0.3691	0.136648	1.5621	0.412732	1.8798	0.464813	0.8286	0.296193	0.9641	0.238045	1.491	0.266265
9.016	0.3518	0.180807	0.3306	0.125515	0.4076	0.173537	0.4098	0.135388	0.3133	0.131074	0.3533	0.14416	0.3732	0.141769	1.5576	0.410232	1.8874	0.470816	0.8345	0.301333	0.9802	0.248708	1.5026	0.275593
9.019	0.347	0.17519	0.3324	0.127696	0.4106	0.178732	0.4125	0.138798	0.3101	0.126837	0.3579	0.149906	0.3766	0.146015	1.563	0.413232	1.8754	0.461338	0.8303	0.297674	0.9853	0.252086	1.5045	0.277121
9.022	0.3531	0.182329	0.3367	0.132905	0.4086	0.175268	0.4116	0.137661	0.3121	0.129485	0.3522	0.142786	0.3723	0.140645	1.5496	0.405788	1.8818	0.466393	0.832	0.299155	0.979	0.247914	1.5072	0.279292
9.025	0.3517	0.18069	0.3378	0.134238	0.4093	0.176481	0.4078	0.132862	0.3123	0.12975	0.3541	0.145159	0.3707	0.138646	1.5671	0.415509	1.8757	0.461575	0.8387	0.304992	0.9849	0.251821	1.4939	0.268597
9.028	0.3566	0.186425	0.3464	0.144657	0.4106	0.178732	0.4126	0.138924	0.3089	0.125248	0.3534	0.144285	0.3682	0.135523	1.5914	0.429008	1.8701	0.457152	0.8422	0.308041	0.99	0.255199	1.493	0.267873
9.031	0.3536	0.182914	0.3406	0.13763	0.4141	0.184794	0.4177	0.145365	0.3109	0.127896	0.3519	0.142411	0.365	0.131526	1.5687	0.416398	1.8745	0.460627	0.8451	0.310567	0.9901	0.255266	1.4942	0.268838
9.034	0.3536	0.182914	0.3418	0.139084	0.4141	0.184794	0.4165	0.143849	0.3138	0.131736	0.3532	0.144035	0.3688	0.136273	1.5747	0.419731	1.8791	0.46426	0.8489	0.313878	0.9949	0.258445	1.5013	0.274548
9.037	0.3517	0.18069	0.3414	0.138599	0.4133	0.183408	0.4165	0.143849	0.3119	0.12922	0.3479	0.137414	0.3683	0.135648	1.5855	0.42573	1.8871	0.470579	0.8367	0.303249	0.9972	0.259968	1.5058	0.278166
9.04	0.3528	0.181978	0.3406	0.13763	0.4101	0.177866	0.4125	0.138798	0.3068	0.122468	0.3484	0.138039	0.3688	0.136273	1.5911	0.428841	1.89	0.472869	0.8515	0.316143	0.9888	0.254405	1.5095	0.281142
9.043	0.3528	0.181978	0.3445	0.142355	0.4083	0.174749	0.4155	0.142587	0.3077	0.123659	0.3487	0.138413	0.3731	0.141644	1.5833	0.424508	1.8882	0.471448	0.8677	0.330255	0.9933	0.257385	1.502	0.275111
9.046	0.3538	0.183148	0.3385	0.135086	0.4051	0.169207	0.4179	0.145618	0.306	0.121409	0.3508	0.141037	0.3687	0.136148	1.5646	0.414121	1.8903	0.473106	0.8549	0.319104	0.9943	0.258047	1.5104	0.281866
9.049	0.3559	0.185606	0.3423	0.13969	0.4085	0.175095	0.416	0.143218	0.3078	0.123792	0.3524	0.143036	0.3686	0.136023	1.5699	0.417065	1.8901	0.472948	0.8562	0.320237	0.9877	0.253676	1.5121	0.283233
9.052	0.3602	0.190638	0.3453	0.143324	0.4126	0.182196	0.4148	0.141702	0.313	0.130677	0.3545	0.145659	0.365	0.131526	1.5698	0.417009	1.8848	0.468762	0.8653	0.328164	0.9924	0.256789	1.4963	0.270527
9.055	0.3584	0.188531	0.3374	0.133753	0.4135	0.183755	0.4168	0.144228	0.309	0.125381	0.351	0.141287	0.37	0.137772	1.5877	0.426953	1.8849	0.468841	0.8525	0.317014	0.9901	0.255266	1.5004	0.273824
9.058	0.3581	0.18818	0.3356	0.131573	0.4121	0.18133	0.4179	0.145618	0.3098	0.12644	0.3556	0.147033	0.3717	0.139895	1.5813	0.423397	1.8915	0.474054	0.8562	0.320237	0.9977	0.260299	1.5172	0.287334
9.061	0.3651	0.196372	0.3365	0.132663	0.4192	0.193627	0.4159	0.143092	0.3062	0.121674	0.3496	0.139538	0.3768	0.146265	1.5963	0.43173	1.9045	0.484322	0.852	0.316578	1.0124	0.270036	1.5167	0.286932
9.064	0.3608	0.19134	0.339	0.135692	0.4188	0.192934	0.4188	0.146754	0.3067	0.122335	0.3477	0.137164	0.3769	0.14639	1.5868	0.426453	1.8966	0.478082	0.8708	0.332956	1.0101	0.268512	1.5198	0.289425
9.067	0.3548	0.184318	0.344	0.141749	0.4145	0.185487	0.4191	0.147133	0.3073	0.12313	0.3489	0.138663	0.3803	0.150637	1.5862	0.426119	1.8984	0.479504	0.8666	0.329297	1.0075	0.26679	1.5146	0.285243
9.07	0.3591	0.18935	0.344	0.141749	0.4156	0.187392	0.4215	0.150164	0.3112	0.128293	0.3466	0.13579	0.3768	0.146265	1.605	0.436563	1.9138	0.491667	0.8643	0.327293	0.9973	0.260034	1.5303	0.297869
9.073	0.36	0.190404	0.3447	0.142598	0.4117	0.180637	0.418	0.145744	0.3117	0.128955	0.3505	0.140662	0.3767	0.14614	1.5989	0.433174	1.9065	0.485902	0.8726	0.334524	1.0042	0.264605	1.5271	0.295296
9.076	0.3598	0.19017	0.3439	0.141628	0.4114	0.180118	0.42	0.14827	0.3111	0.128161	0.3478	0.137289	0.3766	0.146015	1.5969	0.432063	1.9015	0.481952	0.8818	0.342539	1.0042	0.264605	1.5227	0.291757
9.079	0.3596	0.189936	0.3405	0.137509	0.4142	0.184967	0.4235	0.15269	0.3092	0.125645	0.3562	0.147783	0.3731	0.141644	1.6	0.433785	1.9139	0.491746	0.8673	0.329907	1.0058	0.265664	1.5269	0.295135
9.082	0.3562	0.185957	0.3412	0.138357	0.4114	0.180118	0.4236	0.152816	0.312	0.129353	0.3494	0.139288	0.3772	0.146765	1.6086	0.438562	1.9083	0.487323	0.8737	0.335482	1.0128	0.270301	1.5248	0.293446
9.085	0.3604	0.190872	0.3446	0.142476	0.409	0.175961	0.4208	0.14928	0.3145	0.132663	0.3511	0.141412	0.3753	0.144392	1.6012	0.434452	1.9098	0.488508	0.8869	0.346981	1.0057	0.265598	1.5265	0.294813
9.088	0.3607	0.191223	0.3435	0.141144	0.409	0.175961	0.4219	0.150669	0.3114	0.128558	0.3507	0.140912	0.3722	0.14052	1.6075	0.437951	1.9294	0.503989	0.8895	0.349246	1.0045	0.264803	1.5202	0.289747
9.091	0.3561	0.18584	0.3453	0.143324	0.4121	0.18133	0.4269	0.156984	0.3139	0.131868	0.3474	0.13679	0.3737	0.142393	1.6071	0.437729	1.9326	0.506516	0.8801	0.341058	0.9939	0.257782	1.5233	0.29224
9.094	0.361	0.191574	0.3476	0.146111	0.416	0.188085	0.4257	0.155469	0.3159	0.134516	0.3537	0.14466	0.373	0.141519	1.6161	0.442729	1.9287	0.503436	0.8791	0.340186	1.011	0.269108	1.535	0.301649
9.097	0.3587	0.188882	0.3424	0.139811	0.4132	0.183235	0.4245	0.153953	0.3165	0.13531	0.36	0.15253	0.3725	0.140894	1.6112	0.440007	1.9241	0.499803	0.863	0.326161	1.0102	0.268579	1.5385	0.304463
9.1	0.3587	0.188882	0.3456	0.143688	0.4107	0.178905	0.4213	0.149912	0.3195	0.139282	0.3593	0.151655	0.3742	0.143018	1.6019	0.434841	1.9268	0.501935	0.8779	0.339141	1.0071	0.266525	1.5295	0.297226
9.103	0.359	0.189233	0.3485	0.147201	0.4126	0.182196	0.4213	0.149912	0.3156	0.134119	0.3538	0.144785	0.3753	0.144392	1.6081	0.438285	1.9408	0.512993	0.892	0.351424	1.0069	0.266393	1.5353	0.30189
9.106	0.3583	0.188414	0.346	0.144173	0.4149	0.186179	0.4218	0.150543	0.3126	0.130147	0.3514	0.141786	0.3777	0.147389	1.6332	0.452228	1.9365	0.509596	0.8743	0.336005	1.0082	0.267254	1.5398	0.305509
9.109	0.3584	0.188531	0.3496	0.148534	0.4155	0.187219	0.4217	0.150417	0.3156	0.134119	0.3538	0.144785	0.3767	0.14614	1.6258	0.448117	1.9236	0.499408	0.8772	0.338531	1.0157	0.272221	1.5404	0.305991
9.112	0.3638	0.194851	0.3542	0.154107	0.4139	0.184448	0.4233	0.152437	0.3215	0.14193	0.3569	0.148657	0.3766	0.146015	1.6188	0.444228	1.9311	0.505331	0.8797	0.340709	1.0252	0.278514	1.5509	0.314435
9.115	0.3635	0.1945	0.3454	0.143446	0.4144	0.185313	0.4245	0.153953	0.3246	0.146035	0.3581	0.150156	0.3774	0.147015	1.6223	0.446173	1.9308	0.505094	0.8726	0.334524	1.0181	0.273811	1.5369	0.303177
9.118	0.3612	0.191808	0.35	0.149019	0.4183	0.192068	0.4257	0.155469	0.3239	0.145108	0.3561	0.147658	0.3813	0.151886	1.6098	0.439229	1.9307	0.505015	0.8939	0.35308	1.0256	0.278779	1.528	0.296019
9.121	0.3616	0.192276	0.3477	0.146232	0.4122	0.181503	0.4266	0.156605	0.3181	0.137429	0.3496	0.139538	0.3768	0.146265	1.6166	0.443006	1.9232	0.499092	0.8842	0.344629	1.0215	0.276063	1.5289	0.296743
9.124	0.3685	0.200351	0.3472	0.145626	0.4104	0.178386	0.4244	0.153827	0.319	0.13862	0.3558	0.147283	0.3776	0.147265	1.6216	0.445784	1.9326	0.506516	0.8831	0.343671	1.0096	0.268181	1.5332	0.300201
9.127	0.3656	0.196957	0.3482	0.146838	0.41	0.177693	0.4247	0.154206	0.3229	0.143784	0.3558	0.147283	0.3817	0.152386	1.6286	0.449672	1.9405	0.512756	0.8938	0.352992	1.0111	0.269175	1.5286	0.296502
9.13	0.3657	0.197074	0.3462	0.144415	0.4156	0.187392	0.4245	0.153953	0.3176	0.136767	0.3563	0.147908	0.3831	0.154134	1.6386	0.455227	1.9353	0.508649	0.8831	0.343671	1.0176	0.27348	1.5266	0.294893
9.133	0.364	0.195085	0.3439	0.141628	0.4148	0.186006	0.4272	0.157363	0.3136	0.131471	0.3536	0.144535	0.3789	0.148888	1.641	0.45656	1.9246	0.500197	0.8856	0.345849	1.0374	0.286594	1.5316	0.298914
9.136	0.3611	0.191691	0.3486	0.147323	0.4155	0.187219	0.4236	0.152816	0.3197	0.139547	0.354	0.145034	0.3783	0.148139	1.6252	0.447784	1.9443	0.515757	0.8908	0.350379	1.0344	0.284607	1.526	0.294411
9.139	0.3616	0.192276	0.3458	0.14393	0.421	0.196744	0.4226	0.151553	0.3178	0.137032	0.3528	0.143535	0.3788	0.148763	1.6274	0.449006	1.9464	0.517416	0.8935	0.352731	1.04	0.288316	1.546	0.310495
9.142	0.3647	0.195904	0.3465	0.144778	0.4235	0.201074	0.4225	0.151427	0.3194	0.13915	0.3537	0.14466	0.3805	0.150887	1.6419	0.45706	1.9497	0.520022	0.9019	0.360049	1.0365	0.285998	1.5413	0.306715
9.145	0.3688	0.200702	0.3468	0.145142	0.4229	0.200035	0.4212	0.149785	0.3208	0.141004	0.3564	0.148032	0.3817	0.152386	1.6511	0.462171	1.9564	0.525314	0.8986	0.357174	1.0339	0.284276	1.5357	0.302211
9.148	0.3683	0.200117	0.3452	0.143203	0.4223	0.198995	0.4227	0.15168	0.3241	0.145373	0.3596	0.15203	0.3822	0.15301	1.649	0.461004	1.96	0.528157	0.9014	0.359613	1.0333	0.283879	1.5482	0.312264
9.151	0.3648	0.196021	0.3497	0.148655	0.4201	0.195185	0.431	0.162162	0.3294	0.15239	0.3587	0.150906	0.3805	0.150887	1.6582	0.466115	1.942	0.51394	0.8977	0.35639	1.0299	0.281627	1.5494	0.313229
9.154	0.3669	0.198479	0.3463	0.144536	0.4199	0.194839	0.4308	0.16191	0.3217	0.142195	0.3526	0.143285	0.3822	0.15301	1.6678	0.471448	1.9456	0.516784	0.8961	0.354996	1.0357	0.285468	1.5413	0.306715
9.157	0.3665	0.198011	0.351	0.15023	0.4227	0.199688	0.426	0.155847	0.3184	0.137826	0.353	0.143785	0.3799	0.150137	1.6567	0.465282	1.9365	0.509596	0.8984	0.357	1.0345	0.284673	1.5566	0.319019
9.16	0.3703	0.202458	0.3512	0.150472	0.4206	0.196051	0.4275	0.157742	0.3179	0.137164	0.3552	0.146533	0.3781	0.147889	1.6668	0.470892	1.9417	0.513703	0.9038	0.361704	1.0387	0.287455	1.5483	0.312344
9.163	0.3694	0.201404	0.3483	0.146959	0.4159	0.187911	0.4285	0.159005	0.3233	0.144314	0.3548	0.146034	0.378	0.147764	1.6622	0.468337	1.9494	0.519785	0.9044	0.362227	1.054	0.297589	1.5559	0.318456
9.166	0.3671	0.198713	0.3474	0.145869	0.4199	0.194839	0.4299	0.160773	0.3199	0.139812	0.3534	0.144285	0.3783	0.148139	1.6647	0.469726	1.9654	0.532422	0.9086	0.365886	1.0406	0.288714	1.561	0.322557
9.169	0.3718	0.204213	0.3481	0.146717	0.4219	0.198303	0.4287	0.159257	0.3205	0.140606	0.3564	0.148032	0.3806	0.151012	1.6657	0.470281	1.9623	0.529974	0.9161	0.372419	1.0362	0.285799	1.5529	0.316043
9.172	0.3666	0.198128	0.349	0.147807	0.4219	0.198303	0.4317	0.163046	0.3211	0.141401	0.3556	0.147033	0.3773	0.14689	1.6694	0.472336	1.9555	0.524603	0.9192	0.37512	1.0427	0.290105	1.5589	0.320869
9.175	0.3616	0.192276	0.3493	0.148171	0.4197	0.194493	0.4331	0.164814	0.3174	0.136502	0.3568	0.148532	0.3794	0.149513	1.6771	0.476614	1.9667	0.533449	0.8955	0.354473	1.0497	0.294741	1.5583	0.320386
9.178	0.3683	0.200117	0.3524	0.151926	0.4172	0.190163	0.4319	0.163299	0.3186	0.138091	0.3578	0.149781	0.3797	0.149888	1.6748	0.475336	1.953	0.522629	0.9067	0.36423	1.0407	0.28878	1.5648	0.325613
9.181	0.3698	0.201872	0.3526	0.152169	0.4152	0.186699	0.4266	0.156605	0.3224	0.143122	0.3554	0.146783	0.3798	0.150012	1.665	0.469892	1.9362	0.509359	0.909	0.366234	1.0365	0.285998	1.5624	0.323683
9.184	0.3737	0.206437	0.353	0.152653	0.42	0.195012	0.4282	0.158626	0.3224	0.143122	0.3544	0.145534	0.3829	0.153885	1.6736	0.474669	1.935	0.508412	0.9021	0.360223	1.0422	0.289773	1.5719	0.331323
9.187	0.3719	0.20433	0.3508	0.149988	0.4133	0.183408	0.4316	0.16292	0.3234	0.144446	0.3558	0.147283	0.3816	0.152261	1.6807	0.478613	1.9255	0.500908	0.9205	0.376252	1.0499	0.294873	1.5594	0.321271
9.19	0.3737	0.206437	0.3484	0.14708	0.4225	0.199342	0.4368	0.169487	0.3231	0.144049	0.3583	0.150406	0.3851	0.156633	1.6801	0.47828	1.9301	0.504542	0.916	0.372332	1.0568	0.299444	1.5648	0.325613
9.193	0.37	0.202106	0.3495	0.148413	0.4196	0.194319	0.4339	0.165825	0.324	0.14524	0.3584	0.150531	0.379	0.149013	1.6678	0.471448	1.94	0.512361	0.907	0.364492	1.0607	0.302027	1.5745	0.333414
9.196	0.3719	0.20433	0.3525	0.152047	0.4214	0.197437	0.4312	0.162415	0.3208	0.141004	0.3579	0.149906	0.3842	0.155508	1.6686	0.471892	1.9529	0.52255	0.9159	0.372245	1.0634	0.303815	1.5651	0.325854
9.199	0.3679	0.199649	0.3524	0.151926	0.4241	0.202113	0.4325	0.164057	0.3236	0.144711	0.3584	0.150531	0.3859	0.157632	1.6699	0.472614	1.9473	0.518127	0.9256	0.380695	1.0736	0.310571	1.5673	0.327624
9.202	0.3671	0.198713	0.3521	0.151563	0.4231	0.200381	0.4353	0.167593	0.3212	0.141533	0.3514	0.141786	0.3838	0.155009	1.6979	0.488168	1.9519	0.52176	0.9223	0.37782	1.0722	0.309644	1.5774	0.335746
9.205	0.3687	0.200585	0.3553	0.15544	0.4225	0.199342	0.4363	0.168856	0.3221	0.142725	0.3546	0.145784	0.3826	0.15351	1.6931	0.485502	1.9534	0.522944	0.9192	0.37512	1.0752	0.311631	1.5678	0.328026
9.208	0.3715	0.203862	0.3597	0.160771	0.4227	0.199688	0.4379	0.170876	0.3199	0.139812	0.3564	0.148032	0.3822	0.15301	1.6856	0.481335	1.9473	0.518127	0.9335	0.387577	1.0689	0.307458	1.5791	0.337113
9.211	0.3746	0.20749	0.3587	0.159559	0.4256	0.204711	0.4393	0.172645	0.3234	0.144446	0.3569	0.148657	0.3826	0.15351	1.692	0.484891	1.946	0.5171	0.9294	0.384006	1.0688	0.307392	1.5862	0.342823
9.214	0.3689	0.200819	0.3535	0.153259	0.4234	0.200901	0.4368	0.169487	0.3242	0.145505	0.3589	0.151156	0.3855	0.157132	1.6798	0.478114	1.9577	0.526341	0.9215	0.377123	1.074	0.310836	1.593	0.348291
9.217	0.3739	0.206671	0.3578	0.158469	0.4224	0.199169	0.4364	0.168982	0.3244	0.14577	0.3585	0.150656	0.3832	0.154259	1.6798	0.478114	1.956	0.524998	0.9287	0.383396	1.0822	0.316267	1.5978	0.352151
9.22	0.374	0.206788	0.3552	0.155319	0.4221	0.198649	0.436	0.168477	0.3238	0.144976	0.361	0.153779	0.3822	0.15301	1.6933	0.485613	1.9601	0.528236	0.9389	0.392282	1.0857	0.318585	1.5914	0.347004
9.223	0.3764	0.209596	0.3525	0.152047	0.4221	0.198649	0.4388	0.172013	0.3267	0.148815	0.3587	0.150906	0.3893	0.161879	1.6837	0.48028	1.9577	0.526341	0.9372	0.390801	1.0964	0.325672	1.5929	0.348211
9.226	0.3766	0.20983	0.3553	0.15544	0.4263	0.205923	0.4396	0.173023	0.3247	0.146167	0.3583	0.150406	0.3867	0.158631	1.6776	0.476891	1.9499	0.52018	0.9349	0.388797	1.0835	0.317128	1.5885	0.344672
9.229	0.3772	0.210532	0.3558	0.156046	0.4228	0.199861	0.4438	0.178328	0.3263	0.148285	0.362	0.155028	0.383	0.154009	1.6872	0.482224	1.9622	0.529895	0.9236	0.378953	1.0896	0.321168	1.5897	0.345637
9.232	0.3759	0.209011	0.3567	0.157136	0.4226	0.199515	0.4379	0.170876	0.3235	0.144578	0.3635	0.156902	0.3846	0.156008	1.7023	0.490612	1.9667	0.533449	0.9318	0.386096	1.0964	0.325672	1.5894	0.345396
9.235	0.3769	0.210181	0.3561	0.156409	0.4217	0.197956	0.4417	0.175676	0.3255	0.147226	0.3652	0.159026	0.3862	0.158006	1.7035	0.491279	1.9588	0.52721	0.9428	0.395679	1.0951	0.324811	1.5902	0.346039
9.238	0.3767	0.209947	0.3517	0.151078	0.4219	0.198303	0.4398	0.173276	0.3214	0.141798	0.3612	0.154029	0.3833	0.154384	1.7151	0.497722	1.9603	0.528394	0.9449	0.397508	1.0974	0.326335	1.5905	0.346281
9.241	0.3776	0.211001	0.3556	0.155803	0.4226	0.199515	0.4358	0.168224	0.3248	0.146299	0.3668	0.161024	0.3867	0.158631	1.7094	0.494556	1.9642	0.531475	0.942	0.394982	1.1023	0.32958	1.5846	0.341536
9.244	0.3752	0.208192	0.356	0.156288	0.4237	0.20142	0.44	0.173529	0.3258	0.147623	0.3694	0.164272	0.387	0.159006	1.7097	0.494723	1.973	0.538425	0.9373	0.390888	1.1078	0.333223	1.6066	0.359228
9.247	0.3758	0.208894	0.3558	0.156046	0.4251	0.203845	0.4364	0.168982	0.3242	0.145505	0.3641	0.157651	0.3879	0.16013	1.7088	0.494223	1.9724	0.537951	0.9346	0.388536	1.0949	0.324679	1.5932	0.348452
9.25	0.3793	0.21299	0.354	0.153865	0.4175	0.190682	0.4403	0.173908	0.3212	0.141533	0.3639	0.157402	0.3867	0.158631	1.7004	0.489557	1.966	0.532896	0.9337	0.387752	1.0957	0.325209	1.5987	0.352875
9.253	0.3726	0.205149	0.3543	0.154228	0.4184	0.192241	0.4378	0.17075	0.3222	0.142857	0.3627	0.155903	0.3874	0.159505	1.7149	0.497611	1.9769	0.541505	0.9414	0.394459	1.0861	0.31885	1.6	0.35392
9.256	0.3728	0.205383	0.353	0.152653	0.4226	0.199515	0.4384	0.171508	0.3272	0.149477	0.3641	0.157651	0.387	0.159006	1.7174	0.499	1.9866	0.549167	0.9496	0.401603	1.0932	0.323553	1.6029	0.356253
9.259	0.3767	0.209947	0.3584	0.159196	0.4152	0.186699	0.4377	0.170624	0.3241	0.145373	0.3631	0.156402	0.3872	0.159256	1.7171	0.498833	1.9789	0.543085	0.9523	0.403955	1.0842	0.317592	1.5949	0.349819
9.262	0.3782	0.211703	0.3573	0.157863	0.4232	0.200554	0.4421	0.176181	0.3272	0.149477	0.3641	0.157651	0.3854	0.157007	1.7207	0.500833	1.9783	0.542611	0.9578	0.408746	1.093	0.32342	1.5891	0.345155
9.265	0.3787	0.212288	0.3566	0.157015	0.427	0.207135	0.441	0.174792	0.3271	0.149345	0.3598	0.15228	0.3844	0.155758	1.7153	0.497834	1.984	0.547113	0.9608	0.41136	1.0916	0.322493	1.6091	0.361238
9.268	0.3787	0.212288	0.3597	0.160771	0.4199	0.194839	0.4388	0.172013	0.3262	0.148153	0.361	0.153779	0.3872	0.159256	1.7256	0.503555	1.9773	0.541821	0.9555	0.406743	1.1145	0.337661	1.6089	0.361078
9.271	0.385	0.219661	0.3602	0.161376	0.424	0.20194	0.4404	0.174034	0.3257	0.147491	0.3645	0.158151	0.3857	0.157382	1.7287	0.505277	1.9799	0.543875	0.9556	0.40683	1.1138	0.337197	1.6018	0.355368
9.274	0.3856	0.220363	0.3598	0.160892	0.423	0.200208	0.4391	0.172392	0.3242	0.145505	0.3641	0.157651	0.3854	0.157007	1.7214	0.501222	1.972	0.537635	0.9465	0.398902	1.1134	0.336932	1.594	0.349095
9.277	0.3839	0.218373	0.3625	0.164163	0.4149	0.186179	0.4394	0.172771	0.321	0.141268	0.3607	0.153404	0.3815	0.152136	1.7174	0.499	1.9758	0.540637	0.9501	0.402039	1.1085	0.333687	1.5995	0.353518
9.28	0.3803	0.21416	0.3615	0.162951	0.4224	0.199169	0.4392	0.172518	0.3298	0.152919	0.3626	0.155778	0.3885	0.160879	1.7279	0.504833	1.9759	0.540716	0.9561	0.407265	1.1104	0.334945	1.6005	0.354322
9.283	0.381	0.21498	0.3601	0.161255	0.4248	0.203325	0.4411	0.174918	0.3301	0.153317	0.3593	0.151655	0.3853	0.156882	1.7253	0.503389	1.9879	0.550194	0.9496	0.401603	1.1212	0.342098	1.5988	0.352955
9.286	0.3787	0.212288	0.3621	0.163678	0.422	0.198476	0.4427	0.176939	0.3283	0.150933	0.3574	0.149282	0.3853	0.156882	1.7151	0.497722	1.9836	0.546797	0.9535	0.405	1.1153	0.33819	1.5972	0.351669
9.289	0.3787	0.212288	0.3603	0.161497	0.424	0.20194	0.442	0.176055	0.3224	0.143122	0.3626	0.155778	0.3875	0.15963	1.714	0.497111	1.9981	0.55825	0.9664	0.416238	1.1285	0.346933	1.5978	0.352151
9.292	0.3851	0.219778	0.3614	0.16283	0.4246	0.202979	0.4485	0.184264	0.3253	0.146961	0.3641	0.157651	0.3873	0.15938	1.7248	0.503111	1.9982	0.558329	0.9765	0.425037	1.1419	0.355809	1.6109	0.362686
9.295	0.3876	0.222703	0.3609	0.162224	0.427	0.207135	0.4506	0.186916	0.3239	0.145108	0.3679	0.162399	0.3911	0.164127	1.7278	0.504777	1.9869	0.549404	0.9741	0.422946	1.1303	0.348126	1.6171	0.367672
9.298	0.3819	0.216033	0.3632	0.165011	0.4291	0.210772	0.4499	0.186032	0.3246	0.146035	0.3668	0.161024	0.3885	0.160879	1.7284	0.505111	1.9884	0.550588	0.9563	0.40744	1.1421	0.355941	1.6141	0.365259
9.301	0.3852	0.219895	0.3632	0.165011	0.4255	0.204538	0.4434	0.177823	0.3239	0.145108	0.3739	0.169894	0.3863	0.158131	1.7404	0.511776	1.9906	0.552326	0.9587	0.40953	1.1439	0.357133	1.627	0.375633
9.304	0.3868	0.221767	0.3677	0.170463	0.4234	0.200901	0.4449	0.179717	0.326	0.147888	0.3706	0.165771	0.3892	0.161754	1.7436	0.513554	1.9918	0.553274	0.9638	0.413973	1.1385	0.353557	1.6084	0.360676
9.307	0.3878	0.222937	0.3647	0.166828	0.4241	0.202113	0.4433	0.177696	0.3265	0.14855	0.3663	0.1604	0.3933	0.166875	1.7521	0.518276	1.9795	0.543559	0.9526	0.404216	1.1426	0.356272	1.6158	0.366626
9.31	0.3865	0.221416	0.363	0.164769	0.4278	0.208521	0.4445	0.179212	0.3241	0.145373	0.3647	0.158401	0.3858	0.157507	1.7448	0.514221	1.9893	0.551299	0.9555	0.406743	1.1507	0.361637	1.6095	0.36156
9.313	0.389	0.224342	0.3683	0.17119	0.4246	0.202979	0.4468	0.182117	0.3232	0.144181	0.3691	0.163898	0.3817	0.152386	1.7337	0.508055	1.9934	0.554538	0.965	0.415019	1.1521	0.362565	1.6182	0.368556
9.316	0.392	0.227853	0.3636	0.165496	0.4274	0.207828	0.4457	0.180727	0.3307	0.154111	0.3686	0.163273	0.3859	0.157632	1.7402	0.511665	1.9814	0.54506	0.9632	0.413451	1.1403	0.354749	1.6177	0.368154
9.319	0.3923	0.228204	0.3641	0.166101	0.4262	0.20575	0.443	0.177318	0.3289	0.151728	0.3623	0.155403	0.3873	0.15938	1.7485	0.516276	1.9873	0.54972	0.9742	0.423033	1.1344	0.350841	1.6179	0.368315
9.322	0.3885	0.223757	0.3665	0.169009	0.427	0.207135	0.4468	0.182117	0.3322	0.156097	0.3653	0.159151	0.3861	0.157882	1.7386	0.510777	1.9981	0.55825	0.9764	0.42495	1.1446	0.357597	1.6241	0.373301
9.325	0.3899	0.225395	0.3706	0.173976	0.4257	0.204884	0.449	0.184895	0.3327	0.156759	0.3666	0.160775	0.3878	0.160005	1.7491	0.516609	1.999	0.558961	0.9861	0.4334	1.1403	0.354749	1.6304	0.378368
9.328	0.3907	0.226331	0.3698	0.173007	0.4303	0.212851	0.4441	0.178707	0.3323	0.156229	0.368	0.162523	0.3921	0.165376	1.7445	0.514054	2.0004	0.560066	0.9753	0.423992	1.1388	0.353755	1.6404	0.386409
9.331	0.3914	0.22715	0.365	0.167192	0.4274	0.207828	0.4467	0.18199	0.3272	0.149477	0.3685	0.163148	0.3889	0.161379	1.7481	0.516054	1.9998	0.559592	0.9707	0.419984	1.1396	0.354285	1.6341	0.381343
9.334	0.3931	0.22914	0.3668	0.169372	0.4238	0.201593	0.4482	0.183885	0.3288	0.151595	0.3629	0.156152	0.3852	0.156757	1.759	0.522109	2.0072	0.565437	0.9848	0.432268	1.1431	0.356604	1.6435	0.388902
9.337	0.3961	0.232651	0.3648	0.166949	0.4249	0.203498	0.4462	0.181359	0.3307	0.154111	0.3698	0.164772	0.3894	0.162003	1.7547	0.51972	2.0018	0.561172	0.9896	0.436449	1.1414	0.355478	1.6408	0.386731
9.34	0.3986	0.235576	0.3656	0.167919	0.4277	0.208348	0.444	0.17858	0.3326	0.156627	0.3674	0.161774	0.3871	0.159131	1.7459	0.514832	2.0008	0.560382	0.9839	0.431484	1.1456	0.358259	1.6428	0.388339
9.343	0.3943	0.230544	0.3648	0.166949	0.4314	0.214756	0.4457	0.180727	0.3363	0.161525	0.3626	0.155778	0.39	0.162753	1.762	0.523775	2.0076	0.565753	0.9893	0.436188	1.1462	0.358657	1.6375	0.384077
9.346	0.3957	0.232183	0.3648	0.166949	0.4289	0.210426	0.4459	0.18098	0.3323	0.156229	0.3669	0.161149	0.3853	0.156882	1.7656	0.525775	2.017	0.573177	0.9898	0.436623	1.1498	0.361041	1.6322	0.379815
9.349	0.3962	0.232768	0.3669	0.169494	0.4319	0.215622	0.4465	0.181738	0.3308	0.154243	0.3732	0.169019	0.3901	0.162878	1.7633	0.524497	2.0196	0.575231	1	0.445509	1.1516	0.362233	1.6429	0.38842
9.352	0.391	0.226682	0.3671	0.169736	0.4341	0.219432	0.4443	0.178959	0.3277	0.150139	0.3744	0.170518	0.3894	0.162003	1.7552	0.519998	2.0143	0.571045	1	0.445509	1.1514	0.362101	1.647	0.391717
9.355	0.3904	0.22598	0.3656	0.167919	0.4324	0.216488	0.4467	0.18199	0.329	0.15186	0.3745	0.170643	0.3978	0.172496	1.763	0.524331	2.0022	0.561488	0.9922	0.438714	1.1515	0.362167	1.6436	0.388983
9.358	0.3918	0.227618	0.3666	0.16913	0.4311	0.214236	0.4507	0.187042	0.329	0.15186	0.3763	0.172892	0.4	0.175244	1.7679	0.527053	2.0076	0.565753	0.998	0.443767	1.1513	0.362035	1.6651	0.406273
9.361	0.3926	0.228555	0.3691	0.172159	0.431	0.214063	0.4483	0.184011	0.329	0.15186	0.3763	0.172892	0.3975	0.172121	1.7694	0.527886	2.0061	0.564568	1.0057	0.450475	1.1561	0.365214	1.6564	0.399276
9.364	0.3946	0.230895	0.3626	0.164284	0.4282	0.209214	0.45	0.186158	0.33	0.153184	0.3705	0.165646	0.3931	0.166625	1.7673	0.526719	1.9988	0.558803	1.001	0.44638	1.1525	0.36283	1.6463	0.391154
9.367	0.3903	0.225863	0.3669	0.169494	0.4314	0.214756	0.4481	0.183759	0.3316	0.155303	0.364	0.157527	0.3902	0.163003	1.7663	0.526164	2.0089	0.56678	0.9947	0.440892	1.155	0.364485	1.6488	0.393164
9.37	0.392	0.227853	0.3655	0.167797	0.4346	0.220298	0.4478	0.18338	0.3338	0.158215	0.3665	0.16065	0.3913	0.164377	1.7799	0.533718	2.0221	0.577206	0.9998	0.445335	1.1662	0.371904	1.6477	0.39228
9.373	0.3882	0.223406	0.3686	0.171553	0.4343	0.219778	0.448	0.183632	0.3308	0.154243	0.3653	0.159151	0.3935	0.167125	1.7826	0.535218	2.0129	0.569939	1.0016	0.446903	1.1689	0.373692	1.6575	0.400161
9.376	0.3926	0.228555	0.3703	0.173613	0.4309	0.21389	0.4505	0.18679	0.3308	0.154243	0.3673	0.161649	0.3864	0.158256	1.7913	0.540051	2.0121	0.569307	0.9966	0.442547	1.1701	0.374487	1.6588	0.401206
9.379	0.3985	0.235459	0.3702	0.173492	0.4313	0.214583	0.4499	0.186032	0.3349	0.159672	0.3708	0.166021	0.3867	0.158631	1.7944	0.541773	2.0115	0.568833	0.9993	0.444899	1.1701	0.374487	1.6674	0.408122
9.382	0.3944	0.230661	0.3713	0.174824	0.432	0.215795	0.4504	0.186663	0.3353	0.160201	0.3706	0.165771	0.3887	0.161129	1.7919	0.540384	2.0117	0.568991	0.9976	0.443418	1.1664	0.372036	1.6642	0.405549
9.385	0.3936	0.229725	0.3682	0.171069	0.4323	0.216315	0.4515	0.188053	0.3359	0.160996	0.3683	0.162898	0.3902	0.163003	1.8038	0.546995	2.0257	0.580049	0.9983	0.444028	1.1678	0.372963	1.6571	0.399839
9.388	0.3979	0.234757	0.3704	0.173734	0.4372	0.224801	0.4479	0.183506	0.337	0.162452	0.3719	0.167395	0.3857	0.157382	1.794	0.541551	2.0278	0.581708	1.0036	0.448645	1.1726	0.376143	1.6643	0.405629
9.391	0.4015	0.23897	0.3702	0.173492	0.4328	0.21718	0.4489	0.184769	0.3328	0.156891	0.37	0.165022	0.3896	0.162253	1.79	0.539329	2.01	0.567649	1.0117	0.455702	1.173	0.376407	1.6694	0.409731
9.394	0.4063	0.244587	0.3682	0.171069	0.4281	0.209041	0.4519	0.188558	0.3323	0.156229	0.3655	0.1594	0.3926	0.166	1.7968	0.543106	2.0169	0.573098	1.0155	0.459012	1.183	0.383031	1.6646	0.405871
9.397	0.4067	0.245056	0.3675	0.17022	0.4317	0.215275	0.4537	0.190831	0.332	0.155832	0.3683	0.162898	0.3905	0.163377	1.7996	0.544662	2.0183	0.574204	1.0198	0.462758	1.1837	0.383495	1.6663	0.407238
9.4	0.3988	0.23581	0.3696	0.172765	0.4302	0.212678	0.4502	0.186411	0.3379	0.163644	0.3728	0.16852	0.3938	0.167499	1.8057	0.54805	2.0224	0.577443	1.0162	0.459622	1.1785	0.38005	1.6752	0.414395
9.403	0.4011	0.238502	0.3715	0.175067	0.4293	0.211119	0.4508	0.187168	0.3413	0.168145	0.3741	0.170144	0.3965	0.170872	1.8023	0.546162	2.0137	0.570571	1.0146	0.458228	1.1822	0.382501	1.6852	0.422437
9.406	0.4004	0.237683	0.3738	0.177853	0.432	0.215795	0.4483	0.184011	0.3354	0.160334	0.3704	0.165522	0.3958	0.169998	1.8052	0.547772	2.0066	0.564963	1.0176	0.460842	1.1872	0.385813	1.6936	0.429192
9.409	0.4026	0.240257	0.3737	0.177732	0.4343	0.219778	0.4507	0.187042	0.3387	0.164703	0.3702	0.165272	0.3909	0.163877	1.8027	0.546384	2.0339	0.586526	1.027	0.46903	1.1865	0.385349	1.6998	0.434178
9.412	0.4047	0.242715	0.3761	0.18064	0.4308	0.213717	0.4535	0.190578	0.3387	0.164703	0.3664	0.160525	0.3925	0.165876	1.7929	0.54094	2.0303	0.583682	1.0259	0.468072	1.1819	0.382302	1.6943	0.429755
9.415	0.4022	0.239789	0.3753	0.17967	0.4305	0.213197	0.4526	0.189442	0.3392	0.165365	0.3698	0.164772	0.3932	0.16675	1.8115	0.551272	2.0354	0.58771	1.027	0.46903	1.1906	0.388065	1.688	0.424688
9.418	0.4009	0.238268	0.3755	0.179913	0.4305	0.213197	0.4531	0.190073	0.3406	0.167218	0.3758	0.172267	0.3924	0.165751	1.8064	0.548439	2.0357	0.587947	1.0286	0.470424	1.1848	0.384223	1.7012	0.435304
9.421	0.3987	0.235693	0.376	0.180519	0.4266	0.206443	0.455	0.192473	0.338	0.163776	0.3698	0.164772	0.3942	0.167999	1.8052	0.547772	2.041	0.592133	1.0411	0.481314	1.1861	0.385084	1.7	0.434339
9.424	0.4075	0.245992	0.3733	0.177247	0.4266	0.206443	0.4544	0.191715	0.339	0.1651	0.3725	0.168145	0.3935	0.167125	1.7983	0.54394	2.0505	0.599637	1.0453	0.484973	1.194	0.390317	1.6805	0.418657
9.427	0.4099	0.2488	0.3766	0.181245	0.4313	0.214583	0.4528	0.189694	0.3395	0.165762	0.3748	0.171018	0.3954	0.169498	1.8156	0.55355	2.0476	0.597346	1.0464	0.485931	1.2044	0.397205	1.6822	0.420024
9.43	0.4111	0.250205	0.3763	0.180882	0.4311	0.214236	0.4559	0.193609	0.346	0.174368	0.3747	0.170893	0.3954	0.169498	1.814	0.552661	2.0327	0.585578	1.0457	0.485321	1.2137	0.403365	1.6964	0.431444
9.433	0.4069	0.24529	0.3737	0.177732	0.4345	0.220125	0.4532	0.1902	0.3456	0.173838	0.373	0.16877	0.3974	0.171996	1.8119	0.551494	2.0311	0.584314	1.0558	0.49412	1.2078	0.399457	1.7024	0.436269
9.436	0.4072	0.245641	0.3732	0.177126	0.43	0.212331	0.4521	0.18881	0.3427	0.169999	0.3786	0.175765	0.398	0.172745	1.81	0.550439	2.0369	0.588895	1.0412	0.481401	1.1997	0.394092	1.7039	0.437475
9.439	0.4078	0.246343	0.3782	0.183184	0.4339	0.219086	0.4533	0.190326	0.3418	0.168807	0.3749	0.171143	0.394	0.167749	1.819	0.555438	2.0295	0.58305	1.0257	0.467898	1.2094	0.400517	1.7052	0.43852
9.442	0.4031	0.240843	0.3776	0.182457	0.4336	0.218566	0.4555	0.193104	0.3404	0.166954	0.3758	0.172267	0.3961	0.170372	1.8138	0.55255	2.031	0.584235	1.0505	0.489503	1.2127	0.402702	1.691	0.427101
9.445	0.4071	0.245524	0.3779	0.18282	0.438	0.226186	0.4579	0.196135	0.3402	0.166689	0.3768	0.173517	0.3992	0.174244	1.8279	0.560382	2.0372	0.589132	1.0323	0.473648	1.2159	0.404822	1.7064	0.439485
9.448	0.4047	0.242715	0.3785	0.183547	0.4361	0.222896	0.455	0.192473	0.3396	0.165894	0.3783	0.17539	0.397	0.171496	1.8238	0.558105	2.0509	0.599953	1.0342	0.475303	1.2179	0.406147	1.6951	0.430398
9.451	0.4053	0.243417	0.3789	0.184032	0.434	0.219259	0.4558	0.193483	0.3451	0.173176	0.3759	0.172392	0.3994	0.174494	1.8218	0.556994	2.0513	0.600269	1.0586	0.496559	1.211	0.401576	1.7031	0.436832
9.454	0.409	0.247747	0.3753	0.17967	0.4332	0.217873	0.4511	0.187547	0.346	0.174368	0.3787	0.17589	0.4012	0.176742	1.8251	0.558827	2.0417	0.592686	1.0511	0.490025	1.2133	0.4031	1.7085	0.441174
9.457	0.4089	0.24763	0.3811	0.186697	0.4344	0.219952	0.4521	0.18881	0.3399	0.166292	0.3743	0.170394	0.3984	0.173245	1.8189	0.555383	2.0518	0.600663	1.051	0.489938	1.215	0.404226	1.7142	0.445758
9.46	0.405	0.243066	0.3856	0.192149	0.433	0.217527	0.4558	0.193483	0.3386	0.16457	0.3698	0.164772	0.4004	0.175743	1.8147	0.55305	2.0544	0.602717	1.0552	0.493597	1.2174	0.405815	1.7176	0.448492
9.463	0.4042	0.24213	0.3838	0.189969	0.4381	0.22636	0.4584	0.196767	0.3407	0.167351	0.373	0.16877	0.3964	0.170747	1.8227	0.557494	2.0569	0.604692	1.0491	0.488283	1.2184	0.406478	1.7244	0.453961
9.466	0.4063	0.244587	0.3842	0.190453	0.4376	0.225494	0.4594	0.19803	0.3425	0.169734	0.3764	0.173017	0.3893	0.161879	1.8317	0.562493	2.0589	0.606271	1.0563	0.494555	1.2292	0.413631	1.7299	0.458384
9.469	0.4075	0.245992	0.3787	0.18379	0.4388	0.227572	0.4589	0.197398	0.342	0.169072	0.3767	0.173392	0.3969	0.171371	1.8238	0.558105	2.0589	0.606271	1.0595	0.497343	1.2212	0.408332	1.7226	0.452513
9.472	0.4094	0.248215	0.3801	0.185486	0.4391	0.228091	0.4607	0.199672	0.3436	0.17119	0.3737	0.169644	0.4	0.175244	1.8371	0.565493	2.0648	0.610931	1.0634	0.50074	1.2233	0.409723	1.7203	0.450663
9.475	0.4108	0.249854	0.3791	0.184274	0.4335	0.218393	0.457	0.194999	0.3402	0.166689	0.3718	0.16727	0.396	0.170247	1.8507	0.573047	2.0583	0.605797	1.061	0.49865	1.2242	0.410319	1.7123	0.44423
9.478	0.4128	0.252194	0.3775	0.182336	0.4348	0.220644	0.4569	0.194872	0.3365	0.16179	0.3739	0.169894	0.3962	0.170497	1.8583	0.577269	2.0722	0.616776	1.0624	0.499869	1.2068	0.398795	1.7193	0.449859
9.481	0.4152	0.255003	0.377	0.18173	0.4383	0.226706	0.4563	0.194115	0.3358	0.160863	0.377	0.173766	0.3998	0.174994	1.8608	0.578658	2.06	0.60714	1.0656	0.502657	1.2103	0.401113	1.7204	0.450744
9.484	0.4131	0.252545	0.3791	0.184274	0.4422	0.23346	0.4632	0.202829	0.3426	0.169866	0.376	0.172517	0.402	0.177742	1.8554	0.575658	2.0729	0.617329	1.0757	0.511456	1.2133	0.4031	1.7306	0.458947
9.487	0.4121	0.251375	0.3803	0.185728	0.4367	0.223935	0.4617	0.200935	0.3464	0.174897	0.3787	0.17589	0.4036	0.17974	1.8556	0.575769	2.0763	0.620014	1.0703	0.506751	1.2202	0.40767	1.723	0.452835
9.49	0.4128	0.252194	0.3825	0.188394	0.4387	0.227399	0.4656	0.20586	0.3449	0.172911	0.3793	0.17664	0.4061	0.182863	1.8501	0.572714	2.0533	0.601848	1.0792	0.514505	1.2137	0.403365	1.7281	0.456936
9.493	0.4158	0.255705	0.3854	0.191907	0.4414	0.232075	0.4614	0.200556	0.3436	0.17119	0.3794	0.176765	0.4071	0.184112	1.862	0.579325	2.063	0.60951	1.0576	0.495688	1.2213	0.408398	1.7221	0.452111
9.496	0.4157	0.255588	0.385	0.191422	0.4381	0.22636	0.4645	0.204471	0.3433	0.170793	0.3759	0.172392	0.4053	0.181864	1.8631	0.579936	2.062	0.60872	1.0673	0.504138	1.2374	0.419062	1.724	0.453639
9.499	0.4153	0.25512	0.3865	0.19324	0.4373	0.224974	0.4618	0.201061	0.3432	0.170661	0.3766	0.173267	0.4065	0.183362	1.8556	0.575769	2.0759	0.619698	1.0641	0.50135	1.2447	0.423897	1.728	0.456856
9.502	0.4153	0.25512	0.3852	0.191665	0.4395	0.228784	0.4683	0.20927	0.3461	0.1745	0.3726	0.16827	0.4093	0.18686	1.8514	0.573436	2.0733	0.617645	1.0695	0.506055	1.245	0.424096	1.7273	0.456293
9.505	0.4138	0.253365	0.3822	0.18803	0.4432	0.235192	0.4658	0.206113	0.3454	0.173573	0.3738	0.169769	0.4071	0.184112	1.8584	0.577325	2.0859	0.627597	1.0741	0.510062	1.2489	0.426679	1.7409	0.46723
9.508	0.4105	0.249503	0.3868	0.193603	0.439	0.227918	0.4618	0.201061	0.3472	0.175957	0.3732	0.169019	0.4022	0.177992	1.8636	0.580213	2.0777	0.62112	1.0668	0.503702	1.2476	0.425818	1.7406	0.466988
9.511	0.416	0.255939	0.3847	0.191059	0.4438	0.236231	0.4646	0.204597	0.348	0.177016	0.3774	0.174266	0.408	0.185236	1.8651	0.581047	2.0767	0.62033	1.0741	0.510062	1.2464	0.425023	1.7339	0.4616
9.514	0.4193	0.259801	0.3858	0.192392	0.4418	0.232768	0.4661	0.206492	0.3495	0.179002	0.3795	0.176889	0.4082	0.185486	1.8784	0.588435	2.0914	0.631941	1.087	0.5213	1.2495	0.427076	1.7247	0.454202
9.517	0.4194	0.259918	0.3849	0.191301	0.444	0.236578	0.4647	0.204723	0.3456	0.173838	0.3782	0.175265	0.4032	0.179241	1.8674	0.582324	2.0847	0.626649	1.0794	0.514679	1.255	0.430719	1.7409	0.46723
9.52	0.4208	0.261556	0.3879	0.194936	0.4426	0.234153	0.4654	0.205607	0.3455	0.173706	0.3764	0.173017	0.4065	0.183362	1.8645	0.580713	2.0828	0.625148	1.0915	0.52522	1.2488	0.426613	1.7242	0.4538
9.523	0.4208	0.261556	0.3857	0.19227	0.44	0.22965	0.4635	0.203208	0.3486	0.17781	0.3758	0.172267	0.4111	0.189108	1.8705	0.584046	2.0868	0.628307	1.0758	0.511543	1.2483	0.426282	1.7234	0.453156
9.526	0.4199	0.260503	0.3903	0.197843	0.4415	0.232248	0.4657	0.205986	0.3497	0.179267	0.3808	0.178513	0.4018	0.177492	1.864	0.580436	2.0788	0.621989	1.0871	0.521387	1.2556	0.431117	1.7354	0.462807
9.529	0.4174	0.257578	0.3904	0.197965	0.441	0.231382	0.4656	0.20586	0.3521	0.182444	0.381	0.178763	0.4053	0.181864	1.8704	0.583991	2.0765	0.620172	1.0976	0.530534	1.2611	0.43476	1.7498	0.474387
9.532	0.4164	0.256407	0.3899	0.197359	0.446	0.240042	0.4654	0.205607	0.3481	0.177148	0.3778	0.174766	0.4054	0.181989	1.8658	0.581435	2.0876	0.628939	1.1004	0.532973	1.2584	0.432971	1.7429	0.468838
9.535	0.4221	0.263078	0.3876	0.194572	0.4479	0.243332	0.467	0.207628	0.3474	0.176221	0.382	0.180012	0.4046	0.180989	1.8771	0.587712	2.0902	0.630993	1.1003	0.532886	1.263	0.436018	1.7494	0.474065
9.538	0.4206	0.261322	0.3855	0.192028	0.4467	0.241254	0.4659	0.206239	0.3466	0.175162	0.3813	0.179138	0.4021	0.177867	1.8783	0.588379	2.0874	0.628781	1.0911	0.524872	1.2658	0.437873	1.7523	0.476397
9.541	0.4232	0.264365	0.3932	0.201357	0.4476	0.242813	0.4655	0.205734	0.3478	0.176751	0.384	0.182511	0.4062	0.182988	1.8854	0.592323	2.0835	0.625701	1.0952	0.528443	1.2549	0.430653	1.7452	0.470688
9.544	0.4184	0.258748	0.3992	0.208626	0.4515	0.249567	0.4662	0.206618	0.3494	0.178869	0.3854	0.18426	0.4078	0.184986	1.8965	0.598489	2.0927	0.632967	1.0964	0.529489	1.2553	0.430918	1.7404	0.466828
9.547	0.4206	0.261322	0.3972	0.206203	0.4463	0.240561	0.4662	0.206618	0.3481	0.177148	0.3842	0.182761	0.4091	0.18661	1.8913	0.5956	2.0885	0.62965	1.1002	0.532799	1.252	0.428732	1.742	0.468114
9.55	0.4229	0.264014	0.4004	0.21008	0.4458	0.239695	0.4701	0.211543	0.3501	0.179796	0.3804	0.178014	0.4055	0.182113	1.9014	0.601211	2.091	0.631625	1.1006	0.533147	1.255	0.430719	1.7377	0.464656
9.553	0.4239	0.265184	0.3958	0.204507	0.4495	0.246103	0.4725	0.214574	0.3544	0.185489	0.3825	0.180637	0.4073	0.184362	1.9021	0.6016	2.0893	0.630282	1.1058	0.537677	1.265	0.437343	1.7533	0.477201
9.556	0.42	0.26062	0.3928	0.200872	0.4515	0.249567	0.4756	0.21849	0.3543	0.185357	0.3872	0.186508	0.4063	0.183113	1.8846	0.591879	2.0873	0.628702	1.1018	0.534193	1.2659	0.437939	1.7555	0.478971
9.559	0.4203	0.260971	0.3928	0.200872	0.4482	0.243852	0.4723	0.214322	0.3531	0.183768	0.3813	0.179138	0.403	0.178991	1.8996	0.600211	2.0856	0.62736	1.1052	0.537155	1.285	0.450589	1.7463	0.471572
9.562	0.4164	0.256407	0.3932	0.201357	0.446	0.240042	0.4701	0.211543	0.3513	0.181385	0.3828	0.181012	0.4037	0.179865	1.9116	0.606877	2.0826	0.62499	1.1133	0.544211	1.2835	0.449596	1.7503	0.474789
9.565	0.4234	0.264599	0.3977	0.206809	0.4514	0.249394	0.4678	0.208639	0.3544	0.185489	0.3832	0.181512	0.4032	0.179241	1.911	0.606544	2.092	0.632415	1.1069	0.538636	1.2777	0.445754	1.7538	0.477604
9.568	0.4246	0.266004	0.3987	0.20802	0.4529	0.251992	0.4653	0.205481	0.3515	0.18165	0.3867	0.185884	0.4067	0.183612	1.8981	0.599378	2.0914	0.631941	1.1057	0.53759	1.2801	0.447344	1.7523	0.476397
9.571	0.429	0.271153	0.395	0.203538	0.4527	0.251645	0.4682	0.209144	0.3497	0.179267	0.3811	0.178888	0.4094	0.186985	1.886	0.592656	2.0859	0.627597	1.111	0.542208	1.2723	0.442178	1.7647	0.486369
9.574	0.4245	0.265886	0.3942	0.202568	0.4511	0.248874	0.4679	0.208765	0.3509	0.180855	0.382	0.180012	0.4111	0.189108	1.8756	0.586879	2.085	0.626886	1.1135	0.544385	1.2707	0.441118	1.7674	0.48854
9.577	0.4275	0.269397	0.3943	0.20269	0.4531	0.252338	0.4666	0.207123	0.3521	0.182444	0.3812	0.179013	0.4093	0.18686	1.8897	0.594712	2.085	0.626886	1.1227	0.5524	1.2781	0.446019	1.7628	0.484841
9.58	0.431	0.273493	0.3977	0.206809	0.4565	0.258227	0.4711	0.212806	0.3501	0.179796	0.3784	0.175515	0.4112	0.189233	1.9018	0.601433	2.091	0.631625	1.1261	0.555362	1.2843	0.450126	1.7579	0.480901
9.583	0.4314	0.273961	0.4013	0.21117	0.4543	0.254416	0.4689	0.210028	0.3551	0.186416	0.3778	0.174766	0.4082	0.185486	1.9051	0.603266	2.1015	0.639918	1.109	0.540465	1.2788	0.446483	1.7514	0.475674
9.586	0.4234	0.264599	0.4016	0.211534	0.4534	0.252858	0.4746	0.217227	0.3565	0.18827	0.3806	0.178264	0.4037	0.179865	1.9093	0.605599	2.1041	0.641971	1.1286	0.55754	1.2796	0.447013	1.7587	0.481544
9.589	0.4247	0.266121	0.3996	0.209111	0.4507	0.248182	0.4765	0.219626	0.3549	0.186151	0.3794	0.176765	0.4061	0.182863	1.9227	0.613043	2.0875	0.62886	1.1102	0.541511	1.2823	0.448801	1.7667	0.487977
9.592	0.4251	0.266589	0.3939	0.202205	0.4529	0.251992	0.4786	0.222278	0.3557	0.18721	0.383	0.181262	0.41	0.187734	1.9282	0.616098	2.0929	0.633125	1.1158	0.546389	1.2964	0.45814	1.7708	0.491275
9.595	0.4263	0.267993	0.3892	0.196511	0.4499	0.246796	0.4776	0.221015	0.3566	0.188402	0.3872	0.186508	0.4071	0.184112	1.9101	0.606044	2.0997	0.638496	1.1204	0.550396	1.2912	0.454696	1.7669	0.488138
9.598	0.4224	0.263429	0.3952	0.20378	0.4462	0.240388	0.4764	0.2195	0.356	0.187608	0.385	0.18376	0.4102	0.187984	1.9145	0.608488	2.1015	0.639918	1.1231	0.552748	1.2797	0.447079	1.7718	0.492079
9.601	0.4258	0.267408	0.3964	0.205234	0.4496	0.246276	0.4778	0.221268	0.3574	0.189461	0.3825	0.180637	0.4066	0.183487	1.9169	0.609821	2.1098	0.646473	1.1294	0.558237	1.293	0.455888	1.7762	0.495617
9.604	0.4286	0.270685	0.4063	0.217228	0.4519	0.25026	0.4756	0.21849	0.355	0.186284	0.3875	0.186883	0.4054	0.181989	1.9259	0.614821	2.1114	0.647737	1.1272	0.55632	1.296	0.457875	1.762	0.484198
9.607	0.4282	0.270217	0.4036	0.213957	0.4496	0.246276	0.4751	0.217858	0.357	0.188932	0.3883	0.187883	0.4106	0.188484	1.92	0.611543	2.1103	0.646868	1.1346	0.562767	1.289	0.453239	1.7704	0.490953
9.61	0.4278	0.269748	0.3993	0.208747	0.452	0.250433	0.4753	0.218111	0.3526	0.183106	0.3867	0.185884	0.406	0.182738	1.928	0.615987	2.1175	0.652555	1.1315	0.560066	1.2943	0.456749	1.7718	0.492079
9.613	0.4296	0.271855	0.3965	0.205355	0.4488	0.244891	0.4758	0.218742	0.3508	0.180723	0.3878	0.187258	0.4041	0.180365	1.9163	0.609488	2.1331	0.664876	1.1243	0.553794	1.3012	0.461319	1.7757	0.495215
9.616	0.4354	0.278642	0.3981	0.207293	0.4496	0.246276	0.4758	0.218742	0.3549	0.186151	0.3874	0.186758	0.4034	0.17949	1.9176	0.61021	2.1245	0.658084	1.135	0.563115	1.2991	0.459928	1.7794	0.498191
9.619	0.431	0.273493	0.4006	0.210322	0.4521	0.250606	0.4793	0.223162	0.3549	0.186151	0.39	0.190006	0.4042	0.18049	1.9067	0.604155	2.1188	0.653582	1.1482	0.574615	1.2936	0.456286	1.7743	0.494089
9.622	0.4302	0.272557	0.3997	0.209232	0.4506	0.248008	0.4778	0.221268	0.3566	0.188402	0.3909	0.191131	0.4059	0.182613	1.9148	0.608655	2.1146	0.650265	1.1519	0.577838	1.3043	0.463373	1.7809	0.499397
9.625	0.4316	0.274195	0.4047	0.21529	0.4485	0.244371	0.4797	0.223668	0.3571	0.189064	0.39	0.190006	0.4054	0.181989	1.9139	0.608155	2.1157	0.651133	1.1532	0.57897	1.3035	0.462843	1.7937	0.50969
9.628	0.4287	0.270802	0.4043	0.214805	0.4548	0.255282	0.4826	0.22733	0.357	0.188932	0.388	0.187508	0.4067	0.183612	1.9095	0.60571	2.1111	0.6475	1.1456	0.57235	1.3104	0.467413	1.7832	0.501246
9.631	0.4294	0.271621	0.3997	0.209232	0.4551	0.255802	0.4816	0.226067	0.3584	0.190785	0.3925	0.193129	0.4063	0.183113	1.925	0.614321	2.1166	0.651844	1.1401	0.567558	1.3046	0.463571	1.7876	0.504785
9.634	0.4317	0.274312	0.4021	0.21214	0.4507	0.248182	0.481	0.225309	0.3582	0.19052	0.3873	0.186633	0.4045	0.180864	1.9141	0.608266	2.1239	0.65761	1.1335	0.561809	1.3187	0.47291	1.7894	0.506232
9.637	0.4318	0.274429	0.4009	0.210686	0.4485	0.244371	0.4784	0.222026	0.3526	0.183106	0.3901	0.190131	0.409	0.186485	1.9178	0.610321	2.1126	0.648685	1.142	0.569213	1.3228	0.475626	1.7927	0.508886
9.64	0.4326	0.275366	0.4029	0.213109	0.4569	0.258919	0.4822	0.226825	0.3538	0.184695	0.3917	0.19213	0.4084	0.185736	1.9326	0.618542	2.1049	0.642603	1.1415	0.568778	1.3261	0.477812	1.8066	0.520064
9.643	0.4311	0.27361	0.3998	0.209353	0.4595	0.263422	0.4793	0.223162	0.35	0.179664	0.3914	0.191755	0.4059	0.182613	1.9283	0.616154	2.1211	0.655398	1.1504	0.576531	1.3249	0.477017	1.798	0.513148
9.646	0.4332	0.276068	0.4012	0.211049	0.4555	0.256495	0.482	0.226572	0.3574	0.189461	0.3906	0.190756	0.4079	0.185111	1.9216	0.612432	2.1314	0.663534	1.154	0.579667	1.3249	0.477017	1.8026	0.516848
9.649	0.4356	0.278877	0.4013	0.21117	0.457	0.259092	0.4824	0.227078	0.3593	0.191977	0.3921	0.19263	0.4145	0.193355	1.9434	0.624542	2.1316	0.663692	1.1351	0.563202	1.3334	0.482647	1.7986	0.513631
9.652	0.4377	0.281334	0.3979	0.207051	0.4582	0.261171	0.4839	0.228972	0.3598	0.192639	0.3961	0.197626	0.4097	0.187359	1.9464	0.626208	2.1296	0.662112	1.1264	0.555623	1.3324	0.481984	1.8055	0.51918
9.655	0.4426	0.287068	0.3987	0.20802	0.4554	0.256321	0.4866	0.232382	0.359	0.19158	0.396	0.197502	0.4122	0.190482	1.9302	0.617209	2.1357	0.66693	1.1329	0.561286	1.3423	0.488542	1.8187	0.529795
9.658	0.4378	0.281451	0.4048	0.215411	0.4556	0.256668	0.4863	0.232003	0.3538	0.184695	0.3918	0.192255	0.4138	0.192481	1.9333	0.618931	2.107	0.644262	1.1417	0.568952	1.3365	0.4847	1.8161	0.527704
9.661	0.4387	0.282504	0.4076	0.218803	0.4587	0.262037	0.4814	0.225815	0.3584	0.190785	0.3901	0.190131	0.4116	0.189733	1.9381	0.621598	2.1082	0.64521	1.1489	0.575224	1.3486	0.492714	1.821	0.531645
9.664	0.4407	0.284845	0.4042	0.214684	0.4563	0.25788	0.4829	0.227709	0.3592	0.191844	0.3919	0.19238	0.4144	0.19323	1.9449	0.625375	2.1188	0.653582	1.1417	0.568952	1.3408	0.487548	1.8117	0.524166
9.667	0.4402	0.28426	0.4054	0.216138	0.4557	0.256841	0.4873	0.233266	0.3633	0.197273	0.3925	0.193129	0.413	0.191481	1.9516	0.629097	2.1323	0.664245	1.1473	0.57383	1.3375	0.485362	1.8207	0.531403
9.67	0.4418	0.286132	0.4096	0.221226	0.4563	0.25788	0.4862	0.231877	0.3632	0.19714	0.3913	0.19163	0.4136	0.192231	1.9544	0.630652	2.1448	0.674117	1.1573	0.582542	1.3475	0.491986	1.8016	0.516043
9.673	0.4398	0.283792	0.4094	0.220984	0.455	0.255629	0.482	0.226572	0.3635	0.197537	0.3907	0.190881	0.4074	0.184487	1.9507	0.628597	2.1409	0.671037	1.161	0.585765	1.3542	0.496423	1.8209	0.531564
9.676	0.4397	0.283675	0.4086	0.220015	0.4563	0.25788	0.4751	0.217858	0.3629	0.196743	0.3881	0.187633	0.4091	0.18661	1.9578	0.632541	2.144	0.673486	1.1496	0.575834	1.3494	0.493244	1.8202	0.531001
9.679	0.4444	0.289175	0.4078	0.219045	0.4615	0.266886	0.4809	0.225183	0.365	0.199523	0.3896	0.189507	0.4129	0.191356	1.9567	0.63193	2.1433	0.672933	1.166	0.590121	1.3449	0.490264	1.8258	0.535505
9.682	0.4391	0.282972	0.4089	0.220378	0.4615	0.266886	0.4808	0.225057	0.3668	0.201907	0.3871	0.186384	0.4148	0.19373	1.959	0.633207	2.1498	0.678067	1.1661	0.590208	1.356	0.497616	1.8173	0.528669
9.685	0.4423	0.286717	0.4082	0.21953	0.4604	0.264981	0.4873	0.233266	0.367	0.202171	0.3849	0.183635	0.4152	0.194229	1.9627	0.635263	2.1298	0.66227	1.1587	0.583762	1.3489	0.492913	1.8209	0.531564
9.688	0.4407	0.284845	0.4058	0.216622	0.4586	0.261864	0.4865	0.232256	0.3663	0.201245	0.3869	0.186134	0.4159	0.195104	1.9511	0.628819	2.1461	0.675144	1.1495	0.575747	1.3565	0.497947	1.8301	0.538963
9.691	0.4448	0.289643	0.4062	0.217107	0.4514	0.249394	0.4865	0.232256	0.3672	0.202436	0.3944	0.195503	0.4145	0.193355	1.9554	0.631208	2.1464	0.675381	1.1569	0.582194	1.3527	0.49543	1.8343	0.54234
9.694	0.4472	0.292452	0.4066	0.217591	0.4518	0.250087	0.4866	0.232382	0.3665	0.201509	0.3923	0.192879	0.4092	0.186735	1.9588	0.633096	2.1354	0.666693	1.158	0.583152	1.3529	0.495562	1.8236	0.533735
9.697	0.4409	0.285079	0.4068	0.217834	0.4621	0.267925	0.4867	0.232508	0.368	0.203495	0.3919	0.19238	0.4179	0.197602	1.9662	0.637207	2.1344	0.665903	1.1633	0.587769	1.3611	0.500994	1.829	0.538078
9.7	0.4426	0.287068	0.4075	0.218682	0.4637	0.270696	0.4894	0.235918	0.3646	0.198994	0.3913	0.19163	0.4133	0.191856	1.9736	0.641318	2.1304	0.662744	1.1523	0.578186	1.3546	0.496688	1.8138	0.525854
9.703	0.4437	0.288356	0.4084	0.219772	0.4558	0.257014	0.484	0.229098	0.3609	0.194095	0.3994	0.201749	0.4129	0.191356	1.972	0.640429	2.1398	0.670168	1.1497	0.575921	1.3551	0.497019	1.8279	0.537193
9.706	0.4487	0.294207	0.4104	0.222195	0.4566	0.2584	0.4888	0.23516	0.359	0.19158	0.3927	0.193379	0.4175	0.197102	1.9714	0.640096	2.1451	0.674354	1.1708	0.594303	1.3533	0.495827	1.8192	0.530197
9.709	0.4493	0.294909	0.4091	0.22062	0.4583	0.261344	0.4856	0.231119	0.3681	0.203628	0.393	0.193754	0.419	0.198976	1.9653	0.636707	2.1452	0.674433	1.1667	0.590731	1.3616	0.501325	1.8209	0.531564
9.712	0.4514	0.297367	0.4127	0.224982	0.4637	0.270696	0.487	0.232887	0.3664	0.201377	0.3969	0.198626	0.4199	0.2001	1.9616	0.634652	2.1491	0.677514	1.1638	0.588205	1.3554	0.497218	1.8228	0.533092
9.715	0.4518	0.297835	0.4137	0.226193	0.4626	0.268791	0.4874	0.233392	0.3666	0.201642	0.3949	0.196127	0.4165	0.195853	1.9601	0.633818	2.141	0.671116	1.1631	0.587595	1.3627	0.502053	1.8325	0.540893
9.718	0.4508	0.296665	0.4125	0.22474	0.4628	0.269138	0.4902	0.236929	0.3662	0.201112	0.3933	0.194129	0.4149	0.193855	1.9624	0.635096	2.1392	0.669694	1.1719	0.595261	1.3707	0.507352	1.843	0.549337
9.721	0.4498	0.295494	0.4165	0.229586	0.4598	0.263942	0.4957	0.243875	0.3654	0.200053	0.3911	0.19138	0.416	0.195229	1.9655	0.636818	2.1502	0.678382	1.168	0.591863	1.3795	0.513181	1.8574	0.560917
9.724	0.4483	0.293739	0.4147	0.227405	0.4626	0.268791	0.4945	0.242359	0.3687	0.204422	0.3894	0.189257	0.4145	0.193355	1.9755	0.642373	2.1498	0.678067	1.1673	0.591254	1.3805	0.513843	1.8519	0.556494
9.727	0.4491	0.294675	0.4121	0.224255	0.4625	0.268618	0.4904	0.237181	0.3682	0.20376	0.3956	0.197002	0.4064	0.183238	1.9747	0.641929	2.1521	0.679883	1.1756	0.598484	1.3742	0.50967	1.8414	0.54805
9.73	0.4444	0.289175	0.4132	0.225588	0.466	0.27468	0.4918	0.238949	0.3666	0.201642	0.3965	0.198126	0.4091	0.18661	1.9715	0.640151	2.1575	0.684148	1.1854	0.607022	1.3748	0.510068	1.8524	0.556896
9.733	0.4456	0.290579	0.4148	0.227526	0.4681	0.278317	0.49	0.236676	0.368	0.203495	0.3981	0.200125	0.4119	0.190107	1.9804	0.645095	2.1529	0.680515	1.1875	0.608851	1.3854	0.517088	1.8413	0.547969
9.736	0.4511	0.297016	0.4147	0.227405	0.467	0.276411	0.4897	0.236297	0.3646	0.198994	0.3986	0.20075	0.4166	0.195978	1.975	0.642095	2.159	0.685333	1.1751	0.598049	1.381	0.514174	1.8585	0.561801
9.739	0.4505	0.296314	0.418	0.231403	0.4667	0.275892	0.4911	0.238065	0.3696	0.205614	0.3918	0.192255	0.4174	0.196977	1.9643	0.636152	2.1552	0.682332	1.1803	0.602579	1.387	0.518148	1.8685	0.569843
9.742	0.4506	0.296431	0.419	0.232614	0.4697	0.281088	0.4902	0.236929	0.3685	0.204157	0.3924	0.193004	0.4159	0.195104	1.9627	0.635263	2.1586	0.685017	1.1878	0.609112	1.3746	0.509935	1.8584	0.561721
9.745	0.4546	0.301112	0.4146	0.227284	0.4714	0.284032	0.4919	0.239076	0.3686	0.20429	0.3935	0.194379	0.4174	0.196977	1.9742	0.641651	2.1516	0.679488	1.1925	0.613207	1.3792	0.512982	1.8706	0.571532
9.748	0.4539	0.300293	0.4164	0.229465	0.4708	0.282993	0.4949	0.242864	0.3686	0.20429	0.3994	0.201749	0.414	0.19273	1.9794	0.644539	2.1677	0.692204	1.1838	0.605628	1.3898	0.520003	1.8531	0.557459
9.751	0.4513	0.29725	0.4162	0.229222	0.4693	0.280395	0.4927	0.240086	0.3697	0.205746	0.3941	0.195128	0.4133	0.191856	1.9689	0.638707	2.1654	0.690388	1.1907	0.611639	1.391	0.520797	1.8639	0.566144
9.754	0.4529	0.299122	0.4144	0.227041	0.471	0.283339	0.4929	0.240338	0.3703	0.20654	0.398	0.2	0.4139	0.192606	1.98	0.644873	2.1611	0.686992	1.2007	0.62035	1.387	0.518148	1.854	0.558183
9.757	0.4532	0.299473	0.4222	0.236491	0.4718	0.284725	0.4896	0.236171	0.3714	0.207997	0.4011	0.203873	0.4153	0.194354	1.9798	0.644762	2.1731	0.696469	1.2061	0.625054	1.3938	0.522652	1.8647	0.566787
9.76	0.4551	0.301697	0.4239	0.238551	0.4698	0.281261	0.4879	0.234024	0.3757	0.21369	0.4006	0.203248	0.414	0.19273	2.0009	0.656483	2.1545	0.681779	1.2002	0.619915	1.3933	0.522321	1.8761	0.575955
9.763	0.4546	0.301112	0.422	0.236249	0.4689	0.279702	0.4963	0.244632	0.3766	0.214882	0.3983	0.200375	0.4158	0.194979	1.9905	0.650705	2.1639	0.689203	1.2045	0.623661	1.4004	0.527023	1.8628	0.565259
9.766	0.4583	0.305442	0.4211	0.235159	0.47	0.281607	0.4922	0.239454	0.3714	0.207997	0.3964	0.198001	0.4176	0.197227	1.9776	0.64354	2.1685	0.692836	1.2144	0.632285	1.411	0.534044	1.8606	0.56349
9.769	0.4572	0.304154	0.4192	0.232857	0.4757	0.291479	0.491	0.237939	0.3717	0.208394	0.3986	0.20075	0.4181	0.197852	1.9947	0.653039	2.1831	0.704368	1.2192	0.636467	1.4054	0.530335	1.8791	0.578368
9.772	0.4606	0.308133	0.4195	0.23322	0.469	0.279875	0.4917	0.238823	0.3712	0.207732	0.405	0.208745	0.4183	0.198101	1.9867	0.648595	2.1678	0.692283	1.2309	0.646659	1.3922	0.521592	1.8778	0.577322
9.775	0.4661	0.31457	0.4243	0.239036	0.4666	0.275719	0.4966	0.245011	0.3729	0.209983	0.4011	0.203873	0.4171	0.196603	1.9923	0.651705	2.1739	0.697101	1.2265	0.642826	1.4048	0.529938	1.8818	0.580539
9.778	0.4629	0.310825	0.4192	0.232857	0.4648	0.272601	0.4961	0.24438	0.3735	0.210777	0.4044	0.207995	0.4172	0.196727	1.9961	0.653816	2.1704	0.694337	1.2154	0.633156	1.4094	0.532985	1.871	0.571854
9.781	0.4603	0.307782	0.4197	0.233463	0.4685	0.279009	0.4923	0.239581	0.3721	0.208924	0.4041	0.20762	0.4196	0.199725	2.0058	0.659205	2.166	0.690862	1.2116	0.629846	1.4198	0.539873	1.8829	0.581423
9.784	0.4608	0.308367	0.4259	0.240974	0.469	0.279875	0.4977	0.246401	0.3728	0.20985	0.4001	0.202623	0.4208	0.201224	1.9938	0.652539	2.1637	0.689045	1.1996	0.619392	1.4181	0.538747	1.8845	0.58271
9.787	0.4591	0.306378	0.4269	0.242186	0.4716	0.284378	0.4965	0.244885	0.3749	0.212631	0.4007	0.203373	0.4209	0.201349	2.0086	0.66076	2.1666	0.691336	1.2143	0.632198	1.4133	0.535568	1.8859	0.583836
9.79	0.461	0.308602	0.4275	0.242913	0.4719	0.284898	0.5041	0.254483	0.3725	0.209453	0.4033	0.206621	0.4198	0.199975	2.0043	0.658371	2.1705	0.694416	1.2043	0.623486	1.403	0.528746	1.8818	0.580539
9.793	0.4582	0.305325	0.4254	0.240368	0.4728	0.286457	0.5045	0.254989	0.3758	0.213822	0.4066	0.210743	0.4213	0.201849	2.0006	0.656316	2.1715	0.695206	1.2149	0.632721	1.4192	0.539475	1.8853	0.583353
9.796	0.4631	0.311059	0.4234	0.237945	0.4752	0.290613	0.503	0.253094	0.3742	0.211704	0.4047	0.20837	0.4226	0.203472	2.0068	0.65976	2.1766	0.699234	1.2294	0.645352	1.4212	0.5408	1.8886	0.586007
9.799	0.4666	0.315155	0.425	0.239884	0.4703	0.282127	0.5063	0.257262	0.375	0.212763	0.4049	0.20862	0.421	0.201474	1.9984	0.655094	2.1707	0.694574	1.2218	0.638732	1.4261	0.544046	1.8813	0.580137
9.802	0.4674	0.316091	0.4255	0.240489	0.4672	0.276758	0.5069	0.25802	0.3743	0.211836	0.4043	0.20787	0.4205	0.200849	2.0083	0.660593	2.1645	0.689677	1.2191	0.636379	1.4193	0.539542	1.8815	0.580298
9.805	0.4657	0.314102	0.4289	0.244609	0.4714	0.284032	0.5046	0.255115	0.3759	0.213955	0.4073	0.211618	0.42	0.200225	2.0083	0.660593	2.1713	0.695048	1.2214	0.638383	1.4303	0.546827	1.8892	0.58649
9.808	0.4651	0.3134	0.4293	0.245093	0.4684	0.278836	0.5006	0.250063	0.3772	0.215676	0.4054	0.209244	0.4192	0.199226	2.0112	0.662204	2.1726	0.696075	1.2261	0.642478	1.4353	0.550139	1.8837	0.582067
9.811	0.4704	0.319602	0.4249	0.239763	0.4715	0.284205	0.5001	0.249432	0.3771	0.215543	0.4057	0.209619	0.4162	0.195478	2.0108	0.661982	2.1777	0.700103	1.2159	0.633592	1.4333	0.548814	1.8851	0.583193
9.814	0.47	0.319134	0.432	0.248364	0.4722	0.285417	0.5015	0.2512	0.3784	0.217265	0.4027	0.205871	0.4214	0.201974	2.0172	0.665537	2.1626	0.688176	1.2254	0.641868	1.4305	0.54696	1.9033	0.597829
9.817	0.4713	0.320655	0.4296	0.245457	0.4713	0.283859	0.4978	0.246527	0.3776	0.216205	0.4082	0.212742	0.422	0.202723	2.0146	0.664093	2.1721	0.69568	1.2253	0.641781	1.4218	0.541198	1.8976	0.593245
9.82	0.4723	0.321826	0.4287	0.244366	0.4762	0.292345	0.5011	0.250695	0.3816	0.221501	0.4074	0.211743	0.4219	0.202598	2.0133	0.663371	2.1672	0.691809	1.2323	0.647879	1.4353	0.550139	1.9015	0.596381
9.823	0.4736	0.323347	0.4304	0.246426	0.4743	0.289054	0.5021	0.251958	0.3806	0.220177	0.4067	0.210868	0.427	0.208968	2.0244	0.669537	2.1713	0.695048	1.2419	0.656242	1.444	0.555901	1.8979	0.593486
9.826	0.4741	0.323932	0.4353	0.252362	0.4726	0.28611	0.5019	0.251705	0.3777	0.216338	0.4068	0.210993	0.4266	0.208469	2.0188	0.666426	2.1744	0.697496	1.2477	0.661295	1.4429	0.555173	1.9026	0.597266
9.829	0.4702	0.319368	0.4321	0.248486	0.4791	0.297368	0.5033	0.253473	0.3816	0.221501	0.4074	0.211743	0.423	0.203972	2.0232	0.66887	2.1827	0.704052	1.2392	0.65389	1.4451	0.55663	1.9203	0.6115
9.832	0.4745	0.3244	0.4339	0.250666	0.4796	0.298233	0.5034	0.253599	0.3853	0.2264	0.4056	0.209494	0.4277	0.209843	2.034	0.674869	2.1702	0.694179	1.2267	0.643	1.4416	0.554312	1.893	0.589546
9.835	0.474	0.323815	0.4373	0.254786	0.4775	0.294596	0.5038	0.254105	0.3835	0.224017	0.4073	0.211618	0.4286	0.210967	2.0275	0.671259	2.1666	0.691336	1.2214	0.638383	1.4531	0.561929	1.8947	0.590913
9.838	0.472	0.321475	0.4366	0.253937	0.4782	0.295809	0.5043	0.254736	0.3838	0.224414	0.4067	0.210868	0.4289	0.211341	2.0226	0.668537	2.165	0.690072	1.227	0.643262	1.4468	0.557756	1.8907	0.587696
9.841	0.4787	0.329315	0.4333	0.249939	0.4832	0.304468	0.5025	0.252463	0.3846	0.225473	0.4036	0.206996	0.4242	0.205471	2.0241	0.66937	2.1684	0.692757	1.2271	0.643349	1.4521	0.561266	1.8929	0.589465
9.844	0.476	0.326156	0.4339	0.250666	0.4786	0.296502	0.5104	0.26244	0.3832	0.22362	0.4053	0.209119	0.4251	0.206595	2.0143	0.663926	2.1813	0.702946	1.2318	0.647443	1.4607	0.566963	1.8937	0.590109
9.847	0.4723	0.321826	0.4319	0.248243	0.4787	0.296675	0.5092	0.260924	0.3826	0.222825	0.4052	0.208994	0.4245	0.205846	2.018	0.665982	2.1874	0.707764	1.2294	0.645352	1.454	0.562525	1.9082	0.601769
9.85	0.4769	0.327209	0.4379	0.255512	0.4769	0.293557	0.5121	0.264587	0.3824	0.222561	0.4085	0.213117	0.423	0.203972	2.0213	0.667815	2.1862	0.706816	1.2421	0.656416	1.4464	0.557491	1.9159	0.607961
9.853	0.4772	0.32756	0.4382	0.255876	0.4799	0.298753	0.5119	0.264334	0.3859	0.227194	0.4108	0.21599	0.4268	0.208718	2.0173	0.665593	2.1732	0.696548	1.2474	0.661033	1.4579	0.565108	1.9194	0.610776
9.856	0.482	0.333177	0.4401	0.258178	0.479	0.297194	0.5144	0.267492	0.3888	0.231034	0.4099	0.214866	0.4301	0.21284	2.0284	0.671759	2.1778	0.700182	1.2506	0.663821	1.4534	0.562127	1.9258	0.615923
9.859	0.4842	0.335752	0.4381	0.255755	0.4803	0.299446	0.5126	0.265218	0.3901	0.232755	0.4097	0.214616	0.4233	0.204347	2.036	0.67598	2.1757	0.698523	1.2503	0.66356	1.4531	0.561929	1.9208	0.611902
9.862	0.4796	0.330369	0.4402	0.258299	0.4806	0.299965	0.5126	0.265218	0.388	0.229975	0.4069	0.211118	0.4214	0.201974	2.0413	0.678925	2.1843	0.705316	1.2438	0.657897	1.4621	0.56789	1.925	0.615279
9.865	0.477	0.327326	0.4417	0.260116	0.483	0.304122	0.5135	0.266355	0.3893	0.231696	0.4067	0.210868	0.426	0.207719	2.0395	0.677925	2.1856	0.706342	1.2412	0.655632	1.4674	0.5714	1.9301	0.619381
9.868	0.4785	0.329081	0.4401	0.258178	0.4802	0.299273	0.5126	0.265218	0.3929	0.236462	0.4035	0.206871	0.4337	0.217337	2.0416	0.679091	2.1685	0.692836	1.2496	0.66295	1.4645	0.569479	1.926	0.616084
9.871	0.4812	0.332241	0.4348	0.251757	0.4808	0.300312	0.5147	0.267871	0.3902	0.232888	0.4043	0.20787	0.4341	0.217837	2.0324	0.673981	2.1766	0.699234	1.2441	0.658158	1.4635	0.568817	1.9164	0.608363
9.874	0.4805	0.331422	0.4393	0.257209	0.4858	0.308971	0.5147	0.267871	0.3898	0.232358	0.4073	0.211618	0.43	0.212715	2.0367	0.676369	2.1907	0.71037	1.2547	0.667393	1.4596	0.566234	1.925	0.615279
9.877	0.4828	0.334114	0.4437	0.262539	0.4803	0.299446	0.511	0.263198	0.3928	0.23633	0.4087	0.213367	0.4309	0.21384	2.0286	0.67187	2.1901	0.709897	1.2583	0.670529	1.4619	0.567757	1.9289	0.618416
9.88	0.4824	0.333645	0.4428	0.261449	0.4806	0.299965	0.5103	0.262314	0.3859	0.227194	0.4076	0.211993	0.4331	0.216588	2.033	0.674314	2.1984	0.716452	1.2635	0.675059	1.4597	0.5663	1.9223	0.613108
9.883	0.4813	0.332358	0.4347	0.251636	0.4746	0.289574	0.5113	0.263577	0.386	0.227327	0.4109	0.216115	0.4324	0.215713	2.0403	0.678369	2.1901	0.709897	1.2635	0.675059	1.457	0.564512	1.93	0.6193
9.886	0.4865	0.338444	0.4402	0.258299	0.4794	0.297887	0.51	0.261935	0.389	0.231299	0.416	0.222486	0.4249	0.206345	2.0443	0.680591	2.1846	0.705552	1.265	0.676366	1.4725	0.574778	1.9318	0.620748
9.889	0.4846	0.33622	0.4417	0.260116	0.4815	0.301524	0.5116	0.263956	0.3883	0.230372	0.4157	0.222111	0.4275	0.209593	2.0346	0.675203	2.1889	0.708949	1.2694	0.680199	1.4708	0.573652	1.9436	0.630237
9.892	0.4868	0.338795	0.4369	0.254301	0.4805	0.299792	0.512	0.264461	0.3889	0.231166	0.4153	0.221611	0.4342	0.217962	2.0253	0.670037	2.1812	0.702867	1.2641	0.675581	1.4652	0.569943	1.9325	0.621311
9.895	0.4858	0.337624	0.4393	0.257209	0.4828	0.303776	0.5134	0.266229	0.3909	0.233814	0.4141	0.220112	0.4269	0.208843	2.0337	0.674703	2.1906	0.710291	1.2588	0.670964	1.4684	0.572063	1.9321	0.620989
9.898	0.4866	0.338561	0.445	0.264114	0.4828	0.303776	0.5116	0.263956	0.3886	0.230769	0.4131	0.218863	0.4267	0.208594	2.0351	0.675481	2.1966	0.71503	1.2606	0.672532	1.464	0.569148	1.9464	0.632489
9.901	0.4838	0.335284	0.4426	0.261207	0.4826	0.303429	0.5126	0.265218	0.3852	0.226268	0.415	0.221237	0.429	0.211466	2.0429	0.679813	2.1921	0.711476	1.2609	0.672794	1.4635	0.568817	1.9324	0.62123
9.904	0.4848	0.336454	0.4444	0.263387	0.4819	0.302217	0.5135	0.266355	0.3891	0.231431	0.4088	0.213492	0.4285	0.210842	2.04	0.678202	2.1984	0.716452	1.2662	0.677411	1.4727	0.574911	1.9446	0.631041
9.907	0.4851	0.336805	0.4459	0.265205	0.4827	0.303602	0.5198	0.274312	0.3887	0.230902	0.4144	0.220487	0.4312	0.214214	2.0539	0.685924	2.1947	0.71353	1.2732	0.683509	1.4769	0.577692	1.9399	0.627262
9.91	0.4841	0.335635	0.4422	0.260722	0.4877	0.312262	0.5179	0.271912	0.3889	0.231166	0.4106	0.21574	0.428	0.210217	2.0614	0.69009	2.1921	0.711476	1.2586	0.67079	1.485	0.583057	1.9227	0.61343
9.913	0.4859	0.337741	0.4408	0.259026	0.485	0.307586	0.5152	0.268502	0.3882	0.23024	0.4116	0.216989	0.431	0.213965	2.0531	0.685479	2.2024	0.719611	1.2452	0.659117	1.4829	0.581666	1.944	0.630559
9.916	0.4893	0.34172	0.4463	0.265689	0.4811	0.300831	0.5156	0.269007	0.3848	0.225738	0.4145	0.220612	0.433	0.216463	2.0468	0.68198	2.1928	0.712029	1.2519	0.664953	1.4843	0.582594	1.9448	0.631202
9.919	0.4872	0.339263	0.4449	0.263993	0.4806	0.299965	0.5193	0.27368	0.3872	0.228916	0.4127	0.218364	0.4339	0.217587	2.0558	0.686979	2.1953	0.714004	1.2664	0.677585	1.4934	0.588621	1.9435	0.630157
9.922	0.4896	0.342071	0.4417	0.260116	0.4855	0.308452	0.5203	0.274943	0.3825	0.222693	0.4153	0.221611	0.435	0.218961	2.0526	0.685202	2.2042	0.721033	1.2679	0.678892	1.4928	0.588224	1.9452	0.631524
9.925	0.4907	0.343359	0.447	0.266537	0.489	0.314513	0.5166	0.27027	0.3872	0.228916	0.4155	0.221861	0.4311	0.214089	2.0508	0.684202	2.2037	0.720638	1.2633	0.674885	1.4903	0.586568	1.9517	0.636751
9.928	0.4921	0.344997	0.4443	0.263266	0.4867	0.31053	0.5204	0.275069	0.3949	0.23911	0.4179	0.224859	0.4351	0.219086	2.0585	0.688479	2.2004	0.718032	1.2746	0.684729	1.4891	0.585773	1.9402	0.627503
9.931	0.4964	0.350029	0.4454	0.264599	0.488	0.312781	0.5242	0.279869	0.3963	0.240964	0.4176	0.224485	0.4344	0.218211	2.0588	0.688646	2.1901	0.709897	1.2599	0.671923	1.4908	0.586899	1.9361	0.624206
9.934	0.494	0.347221	0.4447	0.263751	0.4841	0.306027	0.5242	0.279869	0.3938	0.237654	0.4149	0.221112	0.4326	0.215963	2.0592	0.688868	2.1942	0.713135	1.2518	0.664866	1.4968	0.590873	1.9524	0.637314
9.937	0.4955	0.348976	0.4457	0.264962	0.4877	0.312262	0.523	0.278353	0.3933	0.236992	0.4144	0.220487	0.4347	0.218586	2.0512	0.684424	2.1866	0.707132	1.2671	0.678195	1.5014	0.59392	1.9478	0.633615
9.94	0.4965	0.350146	0.4476	0.267264	0.4936	0.32248	0.5244	0.280121	0.3888	0.231034	0.4165	0.223111	0.4371	0.221584	2.058	0.688201	2.1961	0.714635	1.2729	0.683248	1.5017	0.594118	1.9556	0.639887
9.943	0.4956	0.349093	0.4474	0.267022	0.4961	0.32681	0.5249	0.280753	0.3912	0.234212	0.4135	0.219363	0.4338	0.217462	2.0456	0.681313	2.188	0.708238	1.2697	0.68046	1.4954	0.589946	1.9517	0.636751
9.946	0.4951	0.348508	0.4507	0.27102	0.494	0.323173	0.5258	0.281889	0.3972	0.242155	0.4155	0.221861	0.4397	0.224831	2.0416	0.679091	2.2032	0.720243	1.2602	0.672184	1.5022	0.59445	1.9483	0.634017
9.949	0.4953	0.348742	0.4505	0.270778	0.4941	0.323346	0.5207	0.275448	0.3954	0.239772	0.4136	0.219488	0.438	0.222708	2.0595	0.689035	2.2069	0.723166	1.2603	0.672271	1.5063	0.597165	1.9443	0.6308
9.952	0.4989	0.352955	0.4496	0.269687	0.4952	0.325251	0.5223	0.277469	0.3925	0.235933	0.4174	0.224235	0.4389	0.223832	2.0523	0.685035	2.1927	0.71195	1.2676	0.678631	1.5004	0.593257	1.957	0.641013
9.955	0.4939	0.347104	0.4523	0.272959	0.4918	0.319363	0.5209	0.275701	0.3974	0.24242	0.4237	0.232105	0.433	0.216463	2.0611	0.689923	2.1989	0.716847	1.2655	0.676801	1.5074	0.597894	1.9543	0.638842
9.958	0.4942	0.347455	0.4493	0.269324	0.4962	0.326983	0.5233	0.278732	0.396	0.240567	0.4171	0.22386	0.4313	0.214339	2.0568	0.687535	2.2119	0.727115	1.2625	0.674188	1.5127	0.601404	1.9582	0.641978
9.961	0.4996	0.353774	0.4494	0.269445	0.4977	0.329581	0.5203	0.274943	0.3959	0.240434	0.4184	0.225484	0.4386	0.223457	2.0662	0.692756	2.2065	0.72285	1.2659	0.67715	1.5133	0.601802	1.9471	0.633052
9.964	0.498	0.351902	0.4568	0.27841	0.498	0.3301	0.5269	0.283279	0.3972	0.242155	0.4215	0.229357	0.4379	0.222583	2.0696	0.694645	2.2073	0.723482	1.2843	0.693179	1.511	0.600278	1.9503	0.635625
9.967	0.5022	0.356817	0.4536	0.274534	0.4967	0.327849	0.5273	0.283784	0.4009	0.247054	0.4192	0.226483	0.4377	0.222333	2.0684	0.693978	2.2056	0.722139	1.2853	0.69405	1.5183	0.605113	1.9623	0.645275
9.97	0.5021	0.3567	0.456	0.277441	0.4931	0.321614	0.5277	0.284289	0.3998	0.245598	0.4237	0.232105	0.4411	0.22658	2.0792	0.699978	2.2042	0.721033	1.2938	0.701455	1.522	0.607564	1.9507	0.635947
9.973	0.5017	0.356232	0.4545	0.275624	0.4952	0.325251	0.5279	0.284542	0.4011	0.247319	0.4208	0.228482	0.4387	0.223582	2.0826	0.701866	2.2062	0.722613	1.2781	0.687778	1.5224	0.607829	1.9594	0.642943
9.976	0.5002	0.354476	0.4559	0.27732	0.4949	0.324732	0.5314	0.288962	0.3972	0.242155	0.4229	0.231106	0.4395	0.224582	2.0731	0.696589	2.1977	0.715899	1.2855	0.694224	1.5285	0.611869	1.9673	0.649296
9.979	0.4989	0.352955	0.4583	0.280228	0.497	0.328369	0.5298	0.286941	0.3955	0.239905	0.4227	0.230856	0.4381	0.222833	2.0656	0.692423	2.1971	0.715425	1.2862	0.694834	1.5283	0.611737	1.9665	0.648653
9.982	0.5038	0.358689	0.4592	0.281318	0.5008	0.33495	0.5288	0.285678	0.3941	0.238051	0.42	0.227483	0.4405	0.225831	2.0835	0.702366	2.1972	0.715504	1.2872	0.695705	1.5333	0.615048	1.9834	0.662244
9.985	0.505	0.360094	0.4595	0.281682	0.4982	0.330447	0.5286	0.285426	0.3976	0.242685	0.4203	0.227858	0.4431	0.229078	2.0733	0.6967	2.2039	0.720796	1.2914	0.699364	1.5321	0.614254	1.9726	0.653559
9.988	0.5053	0.360445	0.4591	0.281197	0.4987	0.331313	0.5332	0.291235	0.3962	0.240831	0.4203	0.227858	0.4389	0.223832	2.098	0.710421	2.2065	0.72285	1.2782	0.687865	1.5426	0.621208	1.9776	0.657579
9.991	0.5074	0.362902	0.4605	0.282893	0.4998	0.333218	0.5352	0.293761	0.4011	0.247319	0.4222	0.230231	0.4408	0.226205	2.1028	0.713087	2.2036	0.720559	1.2848	0.693614	1.5508	0.626639	1.9824	0.661439
9.994	0.5094	0.365243	0.4614	0.283984	0.5023	0.337548	0.5359	0.294645	0.4007	0.246789	0.4206	0.228232	0.4406	0.225956	2.0948	0.708643	2.192	0.711397	1.294	0.701629	1.5496	0.625844	1.974	0.654684
9.997	0.5109	0.366998	0.4614	0.283984	0.4966	0.327676	0.5378	0.297045	0.3999	0.24573	0.4243	0.232854	0.4403	0.225581	2.0854	0.703422	2.1962	0.714714	1.2877	0.696141	1.5422	0.620943	1.9707	0.652031
10	0.511	0.367115	0.4628	0.28568	0.4985	0.330966	0.5361	0.294898	0.4031	0.249967	0.4237	0.232105	0.4402	0.225456	2.0952	0.708866	2.1949	0.713688	1.2828	0.691872	1.5392	0.618956	1.9808	0.660153
10.003	0.5103	0.366296	0.46	0.282287	0.5041	0.340665	0.5409	0.30096	0.4029	0.249702	0.4231	0.231355	0.4358	0.21996	2.0952	0.708866	2.2037	0.720638	1.2856	0.694311	1.5383	0.61836	1.9831	0.662002
10.006	0.5117	0.367934	0.4637	0.28677	0.503	0.33876	0.5384	0.297802	0.4057	0.253409	0.4243	0.232854	0.4395	0.224582	2.0872	0.704422	2.2119	0.727115	1.2972	0.704417	1.5447	0.622599	1.9854	0.663852
10.009	0.516	0.372967	0.4616	0.284226	0.5028	0.338414	0.5373	0.296413	0.4074	0.25566	0.4228	0.230981	0.441	0.226455	2.0881	0.704922	2.2025	0.71969	1.2836	0.692569	1.5494	0.625712	1.9772	0.657258
10.012	0.5129	0.369339	0.4656	0.289072	0.5007	0.334777	0.5353	0.293887	0.405	0.252482	0.4182	0.225234	0.4422	0.227954	2.0891	0.705477	2.2156	0.730037	1.2828	0.691872	1.5612	0.633528	1.9866	0.664817
10.015	0.5103	0.366296	0.4667	0.290405	0.5045	0.341358	0.5366	0.295529	0.4064	0.254336	0.42	0.227483	0.4431	0.229078	2.1115	0.71792	2.2168	0.730985	1.2967	0.703981	1.5506	0.626507	1.992	0.66916
10.018	0.5122	0.36852	0.4654	0.28883	0.5056	0.343263	0.5318	0.289467	0.4006	0.246657	0.4211	0.228857	0.4411	0.22658	2.1127	0.718587	2.226	0.738251	1.3149	0.719836	1.5484	0.62505	1.9866	0.664817
10.021	0.5114	0.367583	0.4614	0.283984	0.5021	0.337201	0.5338	0.291993	0.4014	0.247716	0.4267	0.235853	0.4453	0.231826	2.1121	0.718254	2.2183	0.73217	1.3075	0.71339	1.5642	0.635515	1.9878	0.665782
10.024	0.5129	0.369339	0.4625	0.285316	0.5003	0.334084	0.5385	0.297929	0.4079	0.256322	0.4258	0.234728	0.4401	0.225331	2.0988	0.710865	2.2126	0.727668	1.3123	0.717571	1.5709	0.639952	1.9908	0.668195
10.027	0.5146	0.371328	0.4683	0.292343	0.5025	0.337894	0.5395	0.299192	0.4079	0.256322	0.4243	0.232854	0.443	0.228953	2.1063	0.715032	2.2235	0.736277	1.3008	0.707553	1.5579	0.631342	1.9867	0.664897
10.03	0.5121	0.368403	0.4658	0.289314	0.5019	0.336855	0.5412	0.301339	0.4093	0.258176	0.4224	0.230481	0.4423	0.228079	2.1007	0.711921	2.2165	0.730748	1.2942	0.701803	1.5524	0.627699	1.9888	0.666586
10.033	0.514	0.370626	0.4661	0.289678	0.5013	0.335816	0.5406	0.300581	0.4095	0.25844	0.4239	0.232355	0.4468	0.2337	2.1041	0.71381	2.2256	0.737935	1.3128	0.718007	1.5619	0.633991	1.9965	0.672778
10.036	0.5224	0.380456	0.4651	0.288466	0.505	0.342224	0.5389	0.298434	0.4076	0.255925	0.4248	0.233479	0.4446	0.230952	2.1182	0.721642	2.2263	0.738488	1.3188	0.723234	1.5544	0.629024	1.9873	0.66538
10.039	0.5168	0.373903	0.4678	0.291737	0.5022	0.337374	0.5426	0.303107	0.4038	0.250894	0.4256	0.234478	0.449	0.236448	2.1168	0.720864	2.2169	0.731064	1.3172	0.72184	1.5563	0.630282	2.0042	0.678971
10.042	0.5152	0.37203	0.4742	0.299491	0.5069	0.345514	0.5413	0.301465	0.4043	0.251556	0.429	0.238726	0.4497	0.237322	2.1105	0.717365	2.2226	0.735566	1.3214	0.725499	1.569	0.638694	2.0084	0.682348
10.045	0.5205	0.378233	0.4717	0.296462	0.5096	0.350191	0.5411	0.301212	0.4032	0.250099	0.4335	0.244347	0.4487	0.236073	2.1145	0.719587	2.2236	0.736356	1.3119	0.717223	1.5733	0.641542	2.0089	0.68275
10.048	0.5236	0.381861	0.4707	0.295251	0.5095	0.350017	0.5409	0.30096	0.412	0.26175	0.4301	0.2401	0.4465	0.233325	2.0968	0.709754	2.2041	0.720954	1.3177	0.722275	1.5689	0.638628	2.0007	0.676156
10.051	0.5198	0.377414	0.4776	0.30361	0.5048	0.341877	0.5437	0.304496	0.4122	0.262015	0.4304	0.240475	0.4441	0.230327	2.1099	0.717031	2.2179	0.731854	1.3159	0.720707	1.5662	0.636839	2.0021	0.677282
10.054	0.5234	0.381627	0.472	0.296826	0.5075	0.346554	0.5414	0.301591	0.4138	0.264133	0.4288	0.238476	0.4419	0.227579	2.1145	0.719587	2.2253	0.737698	1.3186	0.723059	1.5607	0.633196	2.0014	0.676719
10.057	0.525	0.383499	0.4688	0.292949	0.5126	0.355386	0.5428	0.303359	0.415	0.265722	0.4297	0.2396	0.444	0.230202	2.1176	0.721309	2.2188	0.732565	1.3052	0.711386	1.566	0.636707	1.9882	0.666104
10.06	0.5257	0.384318	0.4721	0.296947	0.5058	0.343609	0.541	0.301086	0.413	0.263074	0.4275	0.236852	0.4446	0.230952	2.1236	0.724642	2.2304	0.741727	1.3124	0.717658	1.5703	0.639555	2.0031	0.678086
10.063	0.5271	0.385957	0.4754	0.300945	0.5066	0.344995	0.5482	0.310179	0.4108	0.260162	0.428	0.237477	0.4502	0.237947	2.1079	0.71592	2.2233	0.736119	1.3165	0.72123	1.5706	0.639754	2.0095	0.683233
10.066	0.5249	0.383382	0.4771	0.303005	0.5102	0.35123	0.5491	0.311316	0.4109	0.260294	0.4328	0.243473	0.452	0.240195	2.1162	0.720531	2.2179	0.731854	1.312	0.71731	1.5802	0.646112	2.0034	0.678327
10.069	0.5246	0.383031	0.4768	0.302641	0.5149	0.35937	0.5515	0.314347	0.4127	0.262677	0.4366	0.24822	0.449	0.236448	2.1171	0.721031	2.2311	0.742279	1.3183	0.722798	1.5843	0.648828	2.0087	0.682589
10.072	0.5227	0.380807	0.4753	0.300824	0.5125	0.355213	0.5481	0.310053	0.4167	0.267973	0.4371	0.248844	0.4511	0.239071	2.1078	0.715865	2.2303	0.741648	1.3181	0.722624	1.5941	0.655319	2.0025	0.677604
10.075	0.5252	0.383733	0.4776	0.30361	0.5101	0.351056	0.55	0.312453	0.4121	0.261883	0.43	0.239975	0.4507	0.238571	2.114	0.719309	2.2125	0.727589	1.3129	0.718094	1.5915	0.653597	1.9974	0.673502
10.078	0.5287	0.387829	0.4763	0.302035	0.5109	0.352442	0.551	0.313716	0.4123	0.262147	0.4357	0.247096	0.4457	0.232326	2.1158	0.720309	2.2233	0.736119	1.3193	0.723669	1.5932	0.654722	1.9967	0.672939
10.081	0.5268	0.385606	0.4742	0.299491	0.5099	0.35071	0.547	0.308664	0.4161	0.267179	0.4371	0.248844	0.4472	0.234199	2.1207	0.723031	2.2324	0.743306	1.3323	0.734994	1.5978	0.657769	2.0136	0.68653
10.084	0.5296	0.388882	0.4732	0.29828	0.508	0.347419	0.5515	0.314347	0.4165	0.267708	0.4365	0.248095	0.4538	0.242443	2.1318	0.729197	2.2371	0.747018	1.324	0.727764	1.5954	0.65618	2.011	0.684439
10.087	0.5284	0.387478	0.4781	0.304216	0.5102	0.35123	0.5628	0.328618	0.4173	0.268767	0.4352	0.246471	0.4468	0.2337	2.1324	0.72953	2.2263	0.738488	1.3299	0.732904	1.6003	0.659425	2.0076	0.681705
10.09	0.5285	0.387595	0.4787	0.304943	0.5084	0.348112	0.5565	0.320662	0.4203	0.272739	0.4384	0.250468	0.4475	0.234574	2.1192	0.722198	2.2282	0.739989	1.336	0.738218	1.6228	0.674328	2.0171	0.689345
10.093	0.5309	0.390404	0.4786	0.304822	0.5092	0.349498	0.5571	0.32142	0.4227	0.275917	0.4338	0.244722	0.4475	0.234574	2.1156	0.720198	2.2226	0.735566	1.3306	0.733513	1.61	0.66585	2.0105	0.684037
10.096	0.5305	0.389936	0.4802	0.30676	0.5101	0.351056	0.5588	0.323567	0.4215	0.274328	0.4339	0.244847	0.45	0.237697	2.1299	0.728141	2.2191	0.732802	1.334	0.736475	1.6007	0.65969	2.0286	0.698593
10.099	0.5327	0.39251	0.4811	0.307851	0.5132	0.356425	0.56	0.325082	0.4192	0.271283	0.434	0.244972	0.4484	0.235698	2.1387	0.73303	2.2304	0.741727	1.3298	0.732816	1.6082	0.664658	2.0063	0.680659
10.102	0.5307	0.39017	0.4823	0.309305	0.5144	0.358504	0.5604	0.325587	0.4205	0.273004	0.4333	0.244097	0.4523	0.24057	2.122	0.723753	2.2138	0.728615	1.3278	0.731074	1.606	0.6632	2.0017	0.67696
10.105	0.533	0.392861	0.4766	0.302399	0.515	0.359543	0.5614	0.32685	0.4202	0.272607	0.436	0.24747	0.4517	0.23982	2.1222	0.723864	2.2236	0.736356	1.3354	0.737695	1.5973	0.657438	2.0045	0.679212
10.108	0.5321	0.391808	0.4791	0.305428	0.5158	0.360928	0.5595	0.324451	0.4212	0.273931	0.4393	0.251593	0.4509	0.238821	2.1256	0.725753	2.2283	0.740068	1.3357	0.737956	1.6031	0.66128	2.007	0.681222
10.111	0.5312	0.390755	0.4823	0.309305	0.5115	0.353481	0.5584	0.323061	0.4208	0.273401	0.4382	0.250219	0.449	0.236448	2.1347	0.730808	2.2169	0.731064	1.3363	0.738479	1.5967	0.657041	2.0162	0.688621
10.114	0.5321	0.391808	0.4821	0.309062	0.5115	0.353481	0.5587	0.32344	0.4142	0.264663	0.4354	0.246721	0.4529	0.241319	2.1395	0.733474	2.2296	0.741095	1.3559	0.755554	1.5984	0.658167	2.0111	0.68452
10.117	0.5354	0.39567	0.4843	0.311728	0.5167	0.362487	0.5595	0.324451	0.4134	0.263604	0.4343	0.245347	0.4563	0.245566	2.123	0.724308	2.2271	0.73912	1.343	0.744316	1.6095	0.665519	2.0034	0.678327
10.12	0.5357	0.396021	0.4855	0.313181	0.5187	0.365951	0.5616	0.327103	0.4169	0.268238	0.4358	0.24722	0.4534	0.241944	2.1269	0.726475	2.2358	0.745992	1.3264	0.729855	1.6129	0.667771	2.0162	0.688621
10.123	0.5322	0.391925	0.4815	0.308335	0.5188	0.366124	0.5597	0.324703	0.4213	0.274063	0.4391	0.251343	0.4511	0.239071	2.129	0.727641	2.235	0.74536	1.3353	0.737608	1.6115	0.666843	2.0157	0.688219
10.126	0.5354	0.39567	0.4871	0.31512	0.5144	0.358504	0.5618	0.327355	0.4207	0.273269	0.4366	0.24822	0.4495	0.237072	2.1423	0.735029	2.2317	0.742753	1.3319	0.734646	1.6108	0.66638	2.0211	0.692561
10.129	0.5397	0.400702	0.4836	0.31088	0.5135	0.356945	0.5635	0.329502	0.4216	0.27446	0.4332	0.243973	0.4494	0.236947	2.1307	0.728586	2.2391	0.748598	1.3184	0.722885	1.6138	0.668367	2.0239	0.694813
10.132	0.5371	0.397659	0.4877	0.315847	0.5148	0.359196	0.5625	0.328239	0.4234	0.276844	0.4328	0.243473	0.4519	0.24007	2.1223	0.72392	2.2405	0.749704	1.3234	0.727241	1.6099	0.665784	2.0258	0.696341
10.135	0.5364	0.39684	0.4848	0.312333	0.5123	0.354867	0.5651	0.331523	0.4266	0.28108	0.4325	0.243098	0.4565	0.245816	2.1241	0.724919	2.2391	0.748598	1.3193	0.723669	1.612	0.667174	2.0168	0.689103
10.138	0.5388	0.399649	0.4818	0.308699	0.5165	0.362141	0.5646	0.330892	0.4254	0.279492	0.435	0.246221	0.4504	0.238196	2.1371	0.732141	2.2378	0.747571	1.3236	0.727415	1.6197	0.672274	2.0309	0.700442
10.141	0.5431	0.404681	0.4854	0.31306	0.5209	0.369761	0.5655	0.332028	0.4282	0.283199	0.4342	0.245222	0.45	0.237697	2.143	0.735418	2.23	0.741411	1.3261	0.729593	1.6166	0.670221	2.0293	0.699156
10.144	0.5462	0.408309	0.488	0.31621	0.5221	0.371839	0.5648	0.331144	0.4265	0.280948	0.4357	0.247096	0.4487	0.236073	2.151	0.739862	2.2358	0.745992	1.3249	0.728548	1.6218	0.673665	2.0206	0.692159
10.147	0.5467	0.408894	0.4934	0.322753	0.5216	0.370973	0.5647	0.331018	0.4254	0.279492	0.4369	0.248595	0.4525	0.240819	2.1571	0.743251	2.235	0.74536	1.3248	0.728461	1.623	0.67446	2.0318	0.701166
10.15	0.5482	0.41065	0.4951	0.324812	0.5182	0.365085	0.5689	0.336322	0.4235	0.276976	0.4363	0.247845	0.455	0.243942	2.1453	0.736696	2.2272	0.739199	1.3419	0.743357	1.619	0.671811	2.0357	0.704302
10.153	0.5456	0.407607	0.4897	0.31827	0.5217	0.371147	0.5695	0.33708	0.4203	0.272739	0.4395	0.251843	0.4481	0.235324	2.1521	0.740473	2.2362	0.746308	1.3425	0.74388	1.6107	0.666313	2.0283	0.698351
10.156	0.5448	0.406671	0.4929	0.322147	0.5231	0.373571	0.568	0.335186	0.4256	0.279756	0.4418	0.254716	0.4533	0.241819	2.143	0.735418	2.2417	0.750652	1.3407	0.742312	1.623	0.67446	2.0393	0.707197
10.159	0.5454	0.407373	0.4911	0.319966	0.5212	0.370281	0.5681	0.335312	0.4253	0.279359	0.4382	0.250219	0.4505	0.238321	2.1599	0.744806	2.2477	0.755391	1.3339	0.736388	1.6271	0.677176	2.0403	0.708002
10.162	0.5471	0.409362	0.4956	0.325418	0.5241	0.375303	0.569	0.336449	0.4274	0.28214	0.4456	0.259463	0.4518	0.239945	2.1691	0.749917	2.2257	0.738014	1.3439	0.7451	1.6337	0.681547	2.0389	0.706876
10.165	0.5482	0.41065	0.4987	0.329174	0.5231	0.373571	0.5681	0.335312	0.4282	0.283199	0.4442	0.257714	0.4537	0.242318	2.1621	0.746028	2.2294	0.740937	1.3404	0.742051	1.629	0.678434	2.0359	0.704463
10.168	0.5483	0.410767	0.5008	0.331718	0.5205	0.369068	0.5696	0.337206	0.4304	0.286111	0.4442	0.257714	0.4496	0.237197	2.1633	0.746695	2.2303	0.741648	1.3325	0.735169	1.6369	0.683667	2.0382	0.706313
10.171	0.5514	0.414394	0.4983	0.328689	0.5228	0.373052	0.5718	0.339985	0.4232	0.276579	0.4434	0.256715	0.4554	0.244442	2.1641	0.747139	2.2302	0.741569	1.3371	0.739176	1.6366	0.683468	2.0322	0.701488
10.174	0.5498	0.412522	0.4956	0.325418	0.522	0.371666	0.5731	0.341627	0.431	0.286906	0.4443	0.257839	0.4568	0.24619	2.1663	0.748361	2.2368	0.746781	1.3369	0.739002	1.6388	0.684925	2.0325	0.701729
10.177	0.5543	0.417788	0.4902	0.318876	0.5211	0.370107	0.5725	0.340869	0.4307	0.286509	0.4426	0.255715	0.4597	0.249813	2.165	0.747639	2.2426	0.751362	1.3376	0.739611	1.6388	0.684925	2.043	0.710173
10.18	0.5544	0.417905	0.4937	0.323116	0.5271	0.380499	0.5741	0.34289	0.432	0.28823	0.4449	0.258588	0.4592	0.249188	2.1644	0.747306	2.2426	0.751362	1.3457	0.746668	1.6463	0.689893	2.0356	0.704222
10.183	0.5569	0.420831	0.496	0.325903	0.5253	0.377381	0.5759	0.345163	0.4324	0.288759	0.4428	0.255965	0.4572	0.24669	2.1752	0.753305	2.2454	0.753574	1.3547	0.754508	1.6488	0.691549	2.0243	0.695135
10.186	0.5518	0.414862	0.5007	0.331597	0.5274	0.381018	0.5764	0.345794	0.4329	0.289421	0.4416	0.254466	0.4587	0.248564	2.1678	0.749195	2.2565	0.762341	1.3547	0.754508	1.6502	0.692476	2.0346	0.703418
10.189	0.5527	0.415916	0.5024	0.333656	0.5266	0.379633	0.5767	0.346173	0.4338	0.290613	0.4432	0.256465	0.4557	0.244816	2.1561	0.742695	2.25	0.757207	1.356	0.755641	1.6416	0.68678	2.0304	0.70004
10.192	0.5486	0.411118	0.5005	0.331354	0.5283	0.382577	0.5791	0.349204	0.4344	0.291407	0.4459	0.259838	0.4549	0.243817	2.1661	0.74825	2.2391	0.748598	1.3545	0.754334	1.6423	0.687243	2.044	0.710977
10.195	0.5536	0.416969	0.5046	0.336322	0.524	0.37513	0.5762	0.345542	0.4334	0.290083	0.4461	0.260087	0.4603	0.250562	2.1567	0.743029	2.2518	0.758629	1.3489	0.749456	1.647	0.690356	2.047	0.71339
10.198	0.5543	0.417788	0.5078	0.340199	0.5229	0.373225	0.5793	0.349457	0.434	0.290878	0.4463	0.260337	0.4628	0.253685	2.1564	0.742862	2.2307	0.741964	1.3595	0.75869	1.6483	0.691217	2.0535	0.718617
10.201	0.552	0.415097	0.5077	0.340078	0.5226	0.372705	0.5798	0.350088	0.4345	0.29154	0.4431	0.25634	0.4659	0.257557	2.1613	0.745584	2.2385	0.748124	1.3427	0.744054	1.6605	0.699298	2.0477	0.713953
10.204	0.5544	0.417905	0.508	0.340441	0.5305	0.386387	0.5758	0.345037	0.4328	0.289289	0.4446	0.258214	0.463	0.253935	2.1658	0.748084	2.2492	0.756575	1.3525	0.752592	1.6588	0.698172	2.0385	0.706554
10.207	0.553	0.416267	0.5061	0.338139	0.5326	0.390024	0.5792	0.349331	0.432	0.28823	0.446	0.259963	0.4631	0.254059	2.1684	0.749528	2.2624	0.767001	1.3594	0.758603	1.674	0.70824	2.0564	0.720949
10.21	0.5528	0.416033	0.508	0.340441	0.533	0.390717	0.5805	0.350972	0.4337	0.290481	0.4442	0.257714	0.4613	0.251811	2.1663	0.748361	2.2507	0.75776	1.3656	0.764004	1.66	0.698967	2.0464	0.712907
10.213	0.5586	0.42282	0.5086	0.341168	0.5342	0.392795	0.5758	0.345037	0.4324	0.288759	0.4493	0.264085	0.4566	0.245941	2.1695	0.750139	2.2501	0.757286	1.3533	0.753289	1.6449	0.688965	2.0404	0.708082
10.216	0.5634	0.428438	0.506	0.338018	0.5323	0.389505	0.5778	0.347563	0.4391	0.29763	0.4545	0.270581	0.4553	0.244317	2.1664	0.748417	2.2626	0.767159	1.3623	0.761129	1.6501	0.69241	2.0471	0.71347
10.219	0.5625	0.427384	0.5056	0.337533	0.5312	0.3876	0.5789	0.348952	0.4351	0.292334	0.4537	0.269582	0.4632	0.254184	2.1608	0.745306	2.2609	0.765816	1.3539	0.753811	1.6658	0.702808	2.0477	0.713953
10.222	0.5639	0.429023	0.5103	0.343228	0.5308	0.386907	0.5825	0.353498	0.4365	0.294188	0.4511	0.266334	0.4596	0.249688	2.1627	0.746362	2.2517	0.75855	1.3678	0.76592	1.6661	0.703007	2.0558	0.720466
10.225	0.5635	0.428555	0.5099	0.342743	0.528	0.382057	0.5817	0.352488	0.4403	0.299219	0.4475	0.261836	0.4593	0.249313	2.1734	0.752305	2.2737	0.775926	1.3683	0.766356	1.6639	0.70155	2.064	0.727061
10.228	0.5649	0.430193	0.5138	0.347468	0.5317	0.388466	0.581	0.351604	0.4464	0.307295	0.4493	0.264085	0.4624	0.253185	2.1784	0.755083	2.2626	0.767159	1.358	0.757383	1.6676	0.704001	2.0604	0.724166
10.231	0.5669	0.432534	0.5163	0.350497	0.5302	0.385868	0.5853	0.357035	0.4436	0.303588	0.4489	0.263585	0.4669	0.258806	2.1673	0.748917	2.2578	0.763368	1.3506	0.750936	1.6736	0.707975	2.06	0.723844
10.234	0.5671	0.432768	0.5128	0.346256	0.5281	0.382231	0.5876	0.359939	0.4406	0.299616	0.4478	0.262211	0.4605	0.250812	2.1653	0.747806	2.2589	0.764237	1.3651	0.763568	1.6711	0.706319	2.0654	0.728187
10.237	0.5658	0.431246	0.5185	0.353162	0.5261	0.378767	0.5839	0.355266	0.4406	0.299616	0.4485	0.263086	0.4624	0.253185	2.1784	0.755083	2.2643	0.768502	1.3606	0.759648	1.6737	0.708041	2.07	0.731886
10.24	0.571	0.437332	0.5137	0.347347	0.5333	0.391237	0.5857	0.35754	0.4405	0.299484	0.4516	0.266958	0.4654	0.256932	2.1842	0.758305	2.2588	0.764158	1.3692	0.76714	1.6764	0.709829	2.0566	0.72111
10.243	0.5686	0.434523	0.5187	0.353404	0.5292	0.384136	0.5824	0.353372	0.442	0.30147	0.4538	0.269706	0.4626	0.253435	2.1836	0.757971	2.2626	0.767159	1.3653	0.763742	1.6817	0.71334	2.0488	0.714837
10.246	0.5674	0.433119	0.5177	0.352193	0.5316	0.388292	0.5885	0.361076	0.4427	0.302396	0.4543	0.270331	0.4641	0.255309	2.1639	0.747028	2.2699	0.772925	1.3835	0.779598	1.6766	0.709962	2.0591	0.72312
10.249	0.5729	0.439555	0.5193	0.354131	0.5331	0.39089	0.5911	0.36436	0.443	0.302794	0.455	0.271205	0.4601	0.250312	2.1608	0.745306	2.2649	0.768976	1.3825	0.778726	1.6671	0.703669	2.0545	0.719421
10.252	0.5714	0.4378	0.517	0.351345	0.5365	0.396779	0.5895	0.362339	0.4431	0.302926	0.4538	0.269706	0.4565	0.245816	2.1621	0.746028	2.2725	0.774978	1.3858	0.781601	1.6789	0.711485	2.0516	0.717089
10.255	0.5702	0.436396	0.5154	0.349406	0.5337	0.391929	0.5866	0.358676	0.4414	0.300675	0.4528	0.268457	0.4597	0.249813	2.1694	0.750083	2.2676	0.771108	1.3847	0.780643	1.6883	0.717711	2.0546	0.719501
10.258	0.5676	0.433353	0.5159	0.350012	0.538	0.399377	0.5931	0.366886	0.4413	0.300543	0.4577	0.274578	0.4631	0.254059	2.1762	0.753861	2.258	0.763526	1.3764	0.773412	1.688	0.717512	2.0571	0.721512
10.261	0.5725	0.439087	0.5177	0.352193	0.5389	0.400935	0.5879	0.360318	0.4433	0.303191	0.4549	0.271081	0.468	0.26018	2.1814	0.756749	2.2642	0.768423	1.3952	0.78979	1.68	0.712214	2.0599	0.723764
10.264	0.5748	0.441779	0.5178	0.352314	0.541	0.404572	0.59	0.36297	0.4421	0.301602	0.4538	0.269706	0.4653	0.256807	2.179	0.755416	2.2711	0.773873	1.4015	0.795278	1.7044	0.728375	2.0698	0.731725
10.267	0.576	0.443183	0.5193	0.354131	0.5385	0.400242	0.594	0.368022	0.4436	0.303588	0.4595	0.276827	0.4621	0.25281	2.1719	0.751472	2.2631	0.767554	1.3815	0.777855	1.7099	0.732017	2.0683	0.730519
10.27	0.577	0.444353	0.5178	0.352314	0.5373	0.398164	0.5951	0.369411	0.4437	0.30372	0.4555	0.27183	0.4604	0.250687	2.1802	0.756083	2.2605	0.7655	1.3589	0.758167	1.7088	0.731289	2.0575	0.721834
10.273	0.5768	0.444119	0.5241	0.359947	0.5376	0.398684	0.593	0.366759	0.4434	0.303323	0.4528	0.268457	0.4658	0.257432	2.1884	0.760638	2.2607	0.765658	1.3746	0.771844	1.7122	0.733541	2.0562	0.720788
10.276	0.5734	0.44014	0.5234	0.359099	0.5412	0.404919	0.596	0.370548	0.4467	0.307692	0.4557	0.27208	0.4685	0.260804	2.1978	0.765859	2.2666	0.770318	1.3754	0.772541	1.699	0.724798	2.0585	0.722638
10.279	0.5745	0.441428	0.517	0.351345	0.5435	0.408902	0.6009	0.376737	0.4419	0.301337	0.4614	0.2792	0.4663	0.258056	2.1919	0.762582	2.2627	0.767238	1.3783	0.775068	1.6882	0.717645	2.0622	0.725613
10.282	0.5796	0.447396	0.5202	0.355222	0.5425	0.40717	0.5991	0.374463	0.4446	0.304912	0.4612	0.278951	0.4709	0.263802	2.1876	0.760193	2.2646	0.768739	1.3762	0.773238	1.6986	0.724533	2.0644	0.727382
10.285	0.5771	0.44447	0.5183	0.35292	0.5393	0.401628	0.5937	0.367643	0.4463	0.307163	0.4544	0.270456	0.472	0.265176	2.1878	0.760304	2.2765	0.778138	1.3822	0.778465	1.7031	0.727514	2.0746	0.735585
10.288	0.5788	0.44646	0.5175	0.351951	0.5443	0.410287	0.5952	0.369538	0.4453	0.305839	0.454	0.269956	0.4693	0.261804	2.1925	0.762915	2.2731	0.775452	1.3994	0.793449	1.7064	0.729699	2.0761	0.736791
10.291	0.5812	0.449269	0.5202	0.355222	0.5464	0.413924	0.5975	0.372443	0.4449	0.305309	0.4634	0.281699	0.4662	0.257932	2.1852	0.75886	2.266	0.769844	1.3846	0.780556	1.7098	0.731951	2.0817	0.741295
10.294	0.583	0.451375	0.5223	0.357766	0.5442	0.410114	0.5968	0.371558	0.4491	0.31087	0.457	0.273704	0.4672	0.259181	2.1778	0.754749	2.2634	0.767791	1.3877	0.783256	1.7118	0.733276	2.0629	0.726176
10.297	0.5872	0.45629	0.5222	0.357645	0.5402	0.403187	0.5914	0.364739	0.45	0.312061	0.4606	0.278201	0.4723	0.265551	2.1864	0.759527	2.2599	0.765026	1.3852	0.781078	1.7063	0.729633	2.0633	0.726498
10.3	0.5823	0.450556	0.5252	0.361279	0.5434	0.408729	0.5966	0.371306	0.452	0.314709	0.4578	0.274703	0.4711	0.264052	2.1895	0.761249	2.2731	0.775452	1.377	0.773935	1.7051	0.728838	2.063	0.726257
10.303	0.5856	0.454418	0.5317	0.369154	0.5455	0.412366	0.5983	0.373453	0.453	0.316033	0.4593	0.276577	0.4668	0.258681	2.1847	0.758582	2.2676	0.771108	1.3904	0.785609	1.7111	0.732812	2.0783	0.738561
10.306	0.5841	0.452662	0.5343	0.372304	0.5433	0.408556	0.6019	0.377999	0.4546	0.318152	0.4637	0.282074	0.4711	0.264052	2.1916	0.762415	2.2694	0.77253	1.3812	0.777594	1.7205	0.739038	2.0779	0.738239
10.309	0.5888	0.458163	0.5378	0.376545	0.541	0.404572	0.6035	0.38002	0.4562	0.32027	0.4635	0.281824	0.4726	0.265926	2.1961	0.764915	2.2579	0.763447	1.38	0.776548	1.7039	0.728043	2.0808	0.740571
10.312	0.5911	0.460854	0.5355	0.373758	0.5464	0.413924	0.5971	0.371937	0.4604	0.325831	0.463	0.281199	0.4741	0.267799	2.1904	0.761749	2.2674	0.77095	1.3851	0.780991	1.7085	0.73109	2.0741	0.735183
10.315	0.5876	0.456758	0.5341	0.372062	0.5486	0.417735	0.598	0.373074	0.4561	0.320138	0.4648	0.283448	0.4726	0.265926	2.1962	0.764971	2.27	0.773004	1.3862	0.78195	1.7022	0.726917	2.075	0.735907
10.318	0.587	0.456056	0.5302	0.367337	0.5449	0.411327	0.6004	0.376105	0.4589	0.323845	0.4631	0.281324	0.4696	0.262178	2.1845	0.758471	2.266	0.769844	1.3906	0.785783	1.6928	0.720691	2.0615	0.72505
10.321	0.592	0.461908	0.532	0.369518	0.545	0.4115	0.6049	0.381788	0.4594	0.324507	0.4631	0.281324	0.4695	0.262053	2.1777	0.754694	2.2624	0.767001	1.3758	0.77289	1.6969	0.723407	2.0815	0.741134
10.324	0.5926	0.46261	0.529	0.365883	0.5448	0.411153	0.5995	0.374968	0.4615	0.327287	0.4638	0.282199	0.4757	0.269798	2.1778	0.754749	2.2707	0.773557	1.3846	0.780556	1.7039	0.728043	2.0838	0.742984
10.327	0.5916	0.461439	0.5287	0.36552	0.5465	0.414098	0.5986	0.373832	0.4579	0.322521	0.4669	0.286071	0.4754	0.269423	2.1845	0.758471	2.2695	0.772609	1.3842	0.780207	1.721	0.739369	2.0874	0.745879
10.33	0.5918	0.461673	0.528	0.364672	0.5524	0.424316	0.5977	0.372695	0.4581	0.322786	0.4643	0.282823	0.4787	0.273545	2.1949	0.764248	2.2789	0.780033	1.3753	0.772454	1.72	0.738707	2.0791	0.739204
10.333	0.5907	0.460386	0.5343	0.372304	0.5485	0.417561	0.6001	0.375726	0.4621	0.328082	0.4656	0.284447	0.4762	0.270422	2.2048	0.769748	2.2766	0.778217	1.3864	0.782124	1.731	0.745993	2.0853	0.74419
10.336	0.591	0.460737	0.5315	0.368912	0.5482	0.417042	0.5991	0.374463	0.4613	0.327022	0.467	0.286196	0.4768	0.271172	2.1934	0.763415	2.2719	0.774504	1.3904	0.785609	1.7152	0.735528	2.0729	0.734218
10.339	0.5938	0.464014	0.5344	0.372425	0.5516	0.42293	0.6038	0.380399	0.4586	0.323448	0.4665	0.285572	0.4768	0.271172	2.1972	0.765526	2.2603	0.765342	1.386	0.781775	1.7223	0.74023	2.0857	0.744511
10.342	0.5947	0.465067	0.5354	0.373637	0.5484	0.417388	0.6076	0.385198	0.4605	0.325963	0.4691	0.288819	0.476	0.270172	2.2004	0.767304	2.275	0.776953	1.3864	0.782124	1.7316	0.74639	2.098	0.754403
10.345	0.5939	0.464131	0.5353	0.373516	0.5505	0.421025	0.6095	0.387598	0.4616	0.32742	0.4697	0.289569	0.4761	0.270297	2.191	0.762082	2.2695	0.772609	1.3891	0.784476	1.7314	0.746258	2.0808	0.740571
10.348	0.5971	0.467876	0.5317	0.369154	0.5454	0.412193	0.6085	0.386335	0.4668	0.334304	0.4701	0.290069	0.4788	0.27367	2.2014	0.767859	2.2847	0.784614	1.3941	0.788832	1.724	0.741356	2.0762	0.736872
10.351	0.5948	0.465184	0.5313	0.36867	0.5455	0.412366	0.6099	0.388103	0.4627	0.328876	0.4683	0.28782	0.4787	0.273545	2.2052	0.76997	2.2813	0.781929	1.3917	0.786741	1.7235	0.741025	2.0851	0.744029
10.354	0.5972	0.467993	0.5357	0.374	0.544	0.409768	0.6085	0.386335	0.4636	0.330068	0.4675	0.286821	0.4767	0.271047	2.2014	0.767859	2.2776	0.779006	1.383	0.779162	1.7195	0.738376	2.074	0.735103
10.357	0.5991	0.470217	0.5328	0.370487	0.5506	0.421198	0.6089	0.38684	0.4646	0.331392	0.4715	0.291818	0.4752	0.269173	2.202	0.768192	2.2766	0.778217	1.3835	0.779598	1.7317	0.746456	2.0758	0.73655
10.36	0.6028	0.474547	0.5378	0.376545	0.5526	0.424662	0.6078	0.385451	0.4628	0.329008	0.4697	0.289569	0.4776	0.272171	2.198	0.76597	2.2858	0.785483	1.3874	0.782995	1.7359	0.749238	2.0846	0.743627
10.363	0.6023	0.473961	0.5432	0.383087	0.5568	0.431936	0.6094	0.387472	0.4615	0.327287	0.4704	0.290443	0.4795	0.274544	2.1953	0.764471	2.2761	0.777822	1.3957	0.790226	1.733	0.747318	2.0886	0.746844
10.366	0.6039	0.475834	0.5413	0.380785	0.56	0.437478	0.6109	0.389366	0.4621	0.328082	0.4668	0.285946	0.4839	0.28004	2.2002	0.767193	2.2863	0.785878	1.3968	0.791184	1.7291	0.744734	2.0965	0.753197
10.369	0.5976	0.468461	0.5395	0.378604	0.5595	0.436612	0.6157	0.395428	0.4637	0.3302	0.4722	0.292692	0.4818	0.277417	2.1974	0.765637	2.2907	0.789353	1.396	0.790487	1.7309	0.745927	2.0818	0.741375
10.372	0.5933	0.463429	0.5399	0.379089	0.5579	0.433841	0.6143	0.39366	0.4695	0.337879	0.4748	0.29594	0.4836	0.279665	2.1921	0.762693	2.2879	0.787142	1.3916	0.786654	1.7393	0.75149	2.0964	0.753116
10.375	0.598	0.468929	0.5393	0.378362	0.5593	0.436266	0.6165	0.396438	0.4695	0.337879	0.4718	0.292192	0.4812	0.276667	2.21	0.772636	2.2946	0.792433	1.3871	0.782734	1.7345	0.748311	2.0881	0.746441
10.378	0.6	0.47127	0.5398	0.378968	0.5551	0.428992	0.614	0.393281	0.4686	0.336687	0.476	0.297439	0.4805	0.275793	2.2076	0.771303	2.2889	0.787931	1.3801	0.776636	1.7535	0.760895	2.0999	0.755931
10.381	0.6031	0.474898	0.5443	0.38442	0.5562	0.430897	0.6156	0.395302	0.4683	0.33629	0.476	0.297439	0.4772	0.271671	2.2008	0.767526	2.2942	0.792118	1.3723	0.769841	1.7518	0.75977	2.1011	0.756896
10.384	0.6085	0.481217	0.5413	0.380785	0.5599	0.437305	0.6197	0.40048	0.4668	0.334304	0.4747	0.295815	0.4817	0.277292	2.2075	0.771248	2.282	0.782482	1.3797	0.776287	1.7586	0.764273	2.0964	0.753116
10.387	0.5997	0.470919	0.5419	0.381512	0.5558	0.430204	0.6195	0.400227	0.4653	0.332318	0.4748	0.29594	0.4807	0.276043	2.2055	0.770137	2.2806	0.781376	1.3853	0.781166	1.7604	0.765466	2.0965	0.753197
10.39	0.6049	0.477004	0.5499	0.391204	0.5531	0.425528	0.6218	0.403132	0.4672	0.334834	0.4751	0.296315	0.4851	0.281539	2.198	0.76597	2.2766	0.778217	1.3947	0.789354	1.7481	0.757319	2.1017	0.757378
10.393	0.6058	0.478057	0.5468	0.387449	0.5611	0.439383	0.6178	0.39808	0.4697	0.338144	0.4792	0.301437	0.4853	0.281789	2.2005	0.767359	2.2761	0.777822	1.4117	0.804164	1.7474	0.756855	2.0998	0.75585
10.396	0.6088	0.481568	0.5471	0.387812	0.561	0.43921	0.6213	0.402501	0.469	0.337217	0.483	0.306184	0.4841	0.28029	2.1989	0.76647	2.28	0.780902	1.4081	0.801028	1.7428	0.753808	2.1046	0.75971
10.399	0.6078	0.480398	0.5504	0.39181	0.5641	0.444579	0.6223	0.403764	0.4707	0.339468	0.4861	0.310056	0.4807	0.276043	2.2004	0.767304	2.2818	0.782324	1.41	0.802683	1.7386	0.751027	2.0994	0.755529
10.402	0.6081	0.480749	0.5531	0.395081	0.56	0.437478	0.6181	0.398459	0.4754	0.34569	0.4858	0.309681	0.4831	0.279041	2.2174	0.776747	2.2802	0.78106	1.4215	0.812701	1.7541	0.761293	2.0947	0.751749
10.405	0.6086	0.481334	0.5481	0.389024	0.5642	0.444752	0.619	0.399596	0.47	0.338541	0.4806	0.303186	0.4831	0.279041	2.2214	0.778969	2.2849	0.784772	1.4026	0.796237	1.751	0.75924	2.1029	0.758343
10.408	0.6098	0.482738	0.5516	0.393264	0.5615	0.440076	0.6193	0.399975	0.4695	0.337879	0.4812	0.303935	0.4801	0.275294	2.2122	0.773858	2.2888	0.787852	1.3959	0.7904	1.7521	0.759968	2.1006	0.756494
10.411	0.6138	0.48742	0.5529	0.394839	0.5635	0.44354	0.621	0.402122	0.4737	0.34344	0.4812	0.303935	0.4803	0.275543	2.2106	0.77297	2.2899	0.788721	1.4082	0.801115	1.7556	0.762286	2.1069	0.76156
10.414	0.6112	0.484377	0.5517	0.393385	0.5663	0.448389	0.6221	0.403511	0.4794	0.350986	0.4772	0.298938	0.4817	0.277292	2.2214	0.778969	2.2715	0.774188	1.4163	0.808171	1.7489	0.757849	2.0945	0.751588
10.417	0.6058	0.478057	0.5512	0.392779	0.5668	0.449255	0.6264	0.408942	0.477	0.347809	0.4822	0.305184	0.4816	0.277167	2.2209	0.778691	2.2631	0.767554	1.4139	0.806081	1.7539	0.76116	2.0935	0.750784
10.42	0.6078	0.480398	0.5501	0.391447	0.5652	0.446484	0.6243	0.406289	0.476	0.346485	0.4864	0.310431	0.4791	0.274044	2.216	0.775969	2.2738	0.776005	1.4149	0.806952	1.7676	0.770234	2.1014	0.757137
10.423	0.6106	0.483675	0.551	0.392537	0.5642	0.444752	0.6226	0.404142	0.4733	0.34291	0.4843	0.307808	0.4835	0.27954	2.2041	0.769359	2.2753	0.77719	1.4162	0.808084	1.7532	0.760697	2.0976	0.754081
10.426	0.6127	0.486132	0.5557	0.398231	0.5619	0.440769	0.6233	0.405027	0.4745	0.344499	0.487	0.311181	0.4844	0.280665	2.2189	0.77758	2.2671	0.770713	1.4181	0.80974	1.7563	0.76275	2.1057	0.760595
10.429	0.6102	0.483207	0.553	0.39496	0.5662	0.448216	0.6277	0.410583	0.4736	0.343307	0.4814	0.304185	0.4793	0.274294	2.2384	0.788412	2.2661	0.769923	1.41	0.802683	1.7506	0.758975	2.112	0.765661
10.432	0.6145	0.488239	0.5576	0.400533	0.5663	0.448389	0.6302	0.413741	0.4711	0.339997	0.4823	0.305309	0.4811	0.276543	2.2408	0.789746	2.2652	0.769213	1.404	0.797456	1.7598	0.765068	2.1202	0.772256
10.435	0.6145	0.488239	0.5526	0.394475	0.5686	0.452373	0.6293	0.412604	0.4672	0.334834	0.4796	0.301936	0.4836	0.279665	2.2313	0.784468	2.2696	0.772688	1.3983	0.792491	1.7549	0.761823	2.1243	0.775553
10.438	0.6136	0.487185	0.556	0.398595	0.5711	0.456702	0.631	0.414751	0.4726	0.341983	0.4828	0.305934	0.4824	0.278166	2.2266	0.781858	2.2677	0.771187	1.3994	0.793449	1.7622	0.766658	2.124	0.775312
10.441	0.6125	0.485898	0.5557	0.398231	0.5684	0.452026	0.625	0.407174	0.475	0.345161	0.4848	0.308432	0.4848	0.281164	2.2285	0.782913	2.2685	0.771819	1.4046	0.797979	1.7541	0.761293	2.1253	0.776357
10.444	0.6154	0.489292	0.5559	0.398473	0.5696	0.454105	0.6281	0.411089	0.475	0.345161	0.4866	0.310681	0.4856	0.282163	2.2245	0.780691	2.2619	0.766606	1.4224	0.813485	1.752	0.759902	2.1328	0.782388
10.447	0.6161	0.490111	0.5579	0.400897	0.5678	0.450987	0.6271	0.409826	0.4779	0.349	0.4926	0.318176	0.4888	0.28616	2.231	0.784302	2.2762	0.777901	1.3969	0.791271	1.769	0.771162	2.1299	0.780056
10.45	0.6228	0.497952	0.5559	0.398473	0.5624	0.441635	0.6319	0.415888	0.4785	0.349795	0.4904	0.315428	0.4829	0.278791	2.2135	0.774581	2.2808	0.781534	1.4079	0.800854	1.7751	0.775202	2.1284	0.77885
10.453	0.6154	0.489292	0.5556	0.39811	0.5686	0.452373	0.6353	0.420182	0.481	0.353105	0.4898	0.314678	0.4853	0.281789	2.2209	0.778691	2.2852	0.785009	1.4053	0.798589	1.7794	0.77805	2.135	0.784158
10.456	0.6172	0.491398	0.5569	0.399685	0.568	0.451334	0.6318	0.415762	0.484	0.357077	0.4902	0.315178	0.4851	0.281539	2.2323	0.785024	2.2961	0.793618	1.4064	0.799547	1.7802	0.77858	2.1319	0.781665
10.459	0.6207	0.495494	0.5563	0.398958	0.5679	0.45116	0.6321	0.41614	0.484	0.357077	0.4862	0.310181	0.4839	0.28004	2.2347	0.786357	2.2873	0.786668	1.4114	0.803903	1.7767	0.776262	2.1281	0.778609
10.462	0.6225	0.497601	0.5583	0.401381	0.5697	0.454278	0.6321	0.41614	0.4793	0.350854	0.487	0.311181	0.4891	0.286535	2.2482	0.793856	2.2825	0.782877	1.4318	0.821674	1.7834	0.780699	2.1191	0.771371
10.465	0.6245	0.499941	0.5575	0.400412	0.5712	0.456876	0.6347	0.419424	0.4798	0.351516	0.4905	0.315553	0.4875	0.284537	2.2372	0.787746	2.283	0.783271	1.4226	0.81366	1.782	0.779772	2.1199	0.772014
10.468	0.6224	0.497484	0.5616	0.405379	0.5727	0.459474	0.6348	0.41955	0.4834	0.356282	0.4918	0.317177	0.4836	0.279665	2.2357	0.786913	2.2848	0.784693	1.4363	0.825595	1.7867	0.782885	2.1151	0.768154
10.471	0.6234	0.498654	0.5622	0.406106	0.5717	0.457742	0.6323	0.416393	0.4833	0.35615	0.4901	0.315053	0.4847	0.281039	2.2349	0.786468	2.2955	0.793144	1.4263	0.816883	1.7899	0.785005	2.1197	0.771854
10.474	0.6223	0.497367	0.5611	0.404773	0.5705	0.455663	0.6362	0.421319	0.4814	0.353634	0.4895	0.314304	0.4933	0.291781	2.2319	0.784802	2.3084	0.803333	1.4263	0.816883	1.7987	0.790833	2.1056	0.760515
10.477	0.6286	0.50474	0.5636	0.407802	0.5718	0.457915	0.6382	0.423844	0.4893	0.364094	0.49	0.314928	0.4912	0.289158	2.2291	0.783246	2.2923	0.790617	1.4168	0.808607	1.792	0.786396	2.1138	0.767109
10.48	0.6332	0.510123	0.5632	0.407318	0.5718	0.457915	0.6419	0.428517	0.4877	0.361975	0.4909	0.316052	0.4878	0.284911	2.2494	0.794523	2.3005	0.797093	1.4187	0.810262	1.7974	0.789972	2.1205	0.772497
10.483	0.6345	0.511644	0.5659	0.410589	0.5726	0.4593	0.6437	0.430791	0.4881	0.362505	0.491	0.316177	0.4869	0.283787	2.2396	0.789079	2.2858	0.785483	1.428	0.818364	1.7913	0.785932	2.1343	0.783595
10.486	0.6297	0.506027	0.5609	0.404531	0.5741	0.461898	0.6458	0.433443	0.4881	0.362505	0.4904	0.315428	0.4897	0.287285	2.2374	0.787857	2.2922	0.790538	1.4322	0.822023	1.7869	0.783018	2.1429	0.790511
10.489	0.6301	0.506495	0.5609	0.404531	0.5745	0.462591	0.6432	0.430159	0.4908	0.36608	0.4906	0.315678	0.4947	0.29353	2.2463	0.792801	2.2879	0.787142	1.4255	0.816186	1.7915	0.786064	2.1409	0.788902
10.492	0.6312	0.507782	0.5613	0.405016	0.574	0.461725	0.6379	0.423466	0.488	0.362373	0.4928	0.318426	0.4929	0.291282	2.2411	0.789912	2.2872	0.786589	1.4221	0.813224	1.7867	0.782885	2.1206	0.772577
10.495	0.6302	0.506612	0.5641	0.408408	0.5772	0.467267	0.6438	0.430917	0.4885	0.363035	0.4939	0.3198	0.4938	0.292406	2.2414	0.790079	2.2783	0.779559	1.4087	0.801551	1.8003	0.791893	2.1249	0.776035
10.498	0.6296	0.50591	0.5687	0.413981	0.5734	0.460686	0.646	0.433695	0.4917	0.367271	0.4954	0.321674	0.4885	0.285786	2.2384	0.788412	2.277	0.778533	1.418	0.809652	1.8129	0.800238	2.1445	0.791797
10.501	0.6349	0.512112	0.5699	0.415435	0.5732	0.460339	0.6473	0.435337	0.493	0.368992	0.4983	0.325297	0.489	0.28641	2.2469	0.793134	2.2883	0.787458	1.4212	0.81244	1.8001	0.79176	2.135	0.784158
10.504	0.6403	0.518432	0.5704	0.416041	0.575	0.463457	0.6492	0.437737	0.4886	0.363167	0.4982	0.325172	0.4941	0.29278	2.2485	0.794023	2.2825	0.782877	1.4302	0.820281	1.8005	0.792025	2.1233	0.774749
10.507	0.6335	0.510474	0.5649	0.409377	0.5745	0.462591	0.6439	0.431043	0.4944	0.370846	0.4956	0.321924	0.4976	0.297152	2.2503	0.795023	2.286	0.785641	1.4281	0.818451	1.7984	0.790635	2.1328	0.782388
10.51	0.6335	0.510474	0.5657	0.410346	0.5768	0.466574	0.6516	0.440768	0.4935	0.369654	0.4937	0.31955	0.4948	0.293655	2.2572	0.798856	2.2813	0.781929	1.4274	0.817841	1.7987	0.790833	2.1267	0.777483
10.513	0.6364	0.513868	0.5702	0.415798	0.5787	0.469865	0.651	0.44001	0.4902	0.365285	0.4958	0.322174	0.4934	0.291906	2.2473	0.793356	2.2771	0.778611	1.4227	0.813747	1.8035	0.794012	2.1229	0.774427
10.516	0.6343	0.51141	0.5728	0.418948	0.5738	0.461379	0.6503	0.439126	0.4938	0.370052	0.4996	0.326921	0.4922	0.290407	2.2467	0.793023	2.2834	0.783587	1.4211	0.812353	1.8122	0.799775	2.1262	0.777081
10.519	0.6371	0.514687	0.5739	0.420281	0.5803	0.472636	0.6487	0.437105	0.4941	0.370449	0.4991	0.326296	0.4907	0.288534	2.2418	0.790301	2.287	0.786431	1.4246	0.815402	1.8081	0.797059	2.1341	0.783434
10.522	0.6337	0.510708	0.5774	0.424521	0.5813	0.474368	0.6499	0.438621	0.4933	0.36939	0.4965	0.323048	0.4943	0.29303	2.252	0.795967	2.287	0.786431	1.4287	0.818974	1.8011	0.792423	2.1355	0.78456
10.525	0.6382	0.515974	0.5805	0.428277	0.5803	0.472636	0.6529	0.44241	0.4948	0.371376	0.4942	0.320175	0.4979	0.297527	2.2451	0.792134	2.2869	0.786352	1.4241	0.814966	1.801	0.792357	2.1258	0.776759
10.528	0.6406	0.518783	0.5753	0.421977	0.5775	0.467787	0.6535	0.443167	0.4974	0.374818	0.4981	0.325047	0.501	0.301399	2.2537	0.796911	2.279	0.780112	1.4316	0.8215	1.7943	0.787919	2.1267	0.777483
10.531	0.6408	0.519017	0.5782	0.425491	0.5813	0.474368	0.6557	0.445946	0.4978	0.375348	0.4978	0.324672	0.4973	0.296777	2.2458	0.792523	2.2885	0.787616	1.4326	0.822371	1.7943	0.787919	2.1215	0.773301
10.534	0.6401	0.518198	0.5766	0.423552	0.5828	0.476966	0.6542	0.444052	0.4984	0.376142	0.5033	0.331543	0.4937	0.292281	2.2482	0.793856	2.2937	0.791723	1.43	0.820106	1.7993	0.791231	2.1087	0.763008
10.537	0.6442	0.522996	0.5835	0.431912	0.5808	0.473502	0.6536	0.443294	0.5	0.37826	0.4999	0.327295	0.5025	0.303273	2.2439	0.791468	2.2896	0.788484	1.4349	0.824375	1.797	0.789707	2.135	0.784158
10.54	0.64	0.518081	0.585	0.433729	0.5786	0.469692	0.6587	0.449735	0.4984	0.376142	0.4993	0.326546	0.5054	0.306895	2.2519	0.795912	2.2872	0.786589	1.4415	0.830125	1.7997	0.791496	2.1355	0.78456
10.543	0.644	0.522762	0.5885	0.437969	0.5772	0.467267	0.6572	0.44784	0.4946	0.371111	0.5029	0.331043	0.5014	0.301899	2.2577	0.799133	2.2883	0.787458	1.4387	0.827685	1.7968	0.789575	2.1401	0.788259
10.546	0.646	0.525102	0.5857	0.434577	0.5789	0.470211	0.6577	0.448472	0.4996	0.377731	0.5013	0.329044	0.5046	0.305896	2.2566	0.798522	2.2989	0.79583	1.4299	0.820019	1.8158	0.802159	2.1284	0.77885
10.549	0.6444	0.52323	0.5832	0.431548	0.5845	0.47991	0.6575	0.448219	0.5022	0.381173	0.4989	0.326046	0.5023	0.303023	2.2356	0.786857	2.2967	0.794092	1.4371	0.826291	1.8132	0.800437	2.1326	0.782228
10.552	0.6458	0.524868	0.5833	0.431669	0.5851	0.480949	0.6598	0.451124	0.5031	0.382365	0.5039	0.332292	0.5042	0.305396	2.2436	0.791301	2.2984	0.795435	1.4343	0.823852	1.8051	0.795072	2.1387	0.787133
10.555	0.6475	0.526858	0.587	0.436152	0.5817	0.475061	0.659	0.450114	0.5027	0.381835	0.5018	0.329669	0.4993	0.299276	2.2437	0.791357	2.2856	0.785325	1.4557	0.842495	1.8095	0.797986	2.1326	0.782228
10.558	0.6492	0.528847	0.5843	0.432881	0.5842	0.47939	0.6578	0.448598	0.4984	0.376142	0.505	0.333666	0.5022	0.302898	2.2526	0.7963	2.2984	0.795435	1.4594	0.845718	1.8155	0.801961	2.1391	0.787455
10.561	0.6491	0.52873	0.5885	0.437969	0.5848	0.48043	0.6605	0.452008	0.4997	0.377863	0.504	0.332417	0.4967	0.296028	2.256	0.798189	2.3075	0.802622	1.4405	0.829253	1.8154	0.801894	2.1399	0.788098
10.564	0.6499	0.529666	0.5891	0.438696	0.582	0.47558	0.6613	0.453018	0.5035	0.382894	0.5054	0.334166	0.505	0.306395	2.2679	0.804799	2.2971	0.794408	1.4492	0.836832	1.8113	0.799179	2.1344	0.783675
10.567	0.6485	0.528028	0.5899	0.439666	0.5808	0.473502	0.6629	0.455039	0.5023	0.381305	0.5051	0.333791	0.5086	0.310892	2.252	0.795967	2.3017	0.798041	1.4502	0.837704	1.8115	0.799311	2.1467	0.793567
10.57	0.6478	0.527209	0.5903	0.44015	0.5863	0.483027	0.6634	0.455671	0.5005	0.378922	0.5028	0.330918	0.5054	0.306895	2.2538	0.796967	2.2923	0.790617	1.4431	0.831518	1.809	0.797655	2.135	0.784158
10.573	0.6504	0.530252	0.5889	0.438454	0.5863	0.483027	0.6606	0.452134	0.506	0.386204	0.5062	0.335166	0.5087	0.311017	2.2509	0.795356	2.2985	0.795514	1.4459	0.833958	1.812	0.799642	2.1313	0.781182
10.576	0.6589	0.540199	0.5913	0.441362	0.5827	0.476793	0.6617	0.453524	0.505	0.38488	0.5086	0.338164	0.5081	0.310267	2.2553	0.7978	2.3057	0.801201	1.4528	0.839969	1.8256	0.80865	2.1457	0.792762
10.579	0.6571	0.538092	0.5908	0.440756	0.5895	0.488569	0.6651	0.457818	0.5051	0.385013	0.5048	0.333417	0.5045	0.305771	2.2583	0.799467	2.3049	0.800569	1.4521	0.839359	1.818	0.803616	2.1504	0.796542
10.582	0.6548	0.535401	0.5899	0.439666	0.5929	0.494458	0.6692	0.462996	0.5051	0.385013	0.5094	0.339163	0.5022	0.302898	2.2578	0.799189	2.2976	0.794803	1.4511	0.838488	1.8137	0.800768	2.1316	0.781423
10.585	0.657	0.537975	0.5928	0.443179	0.5948	0.497749	0.6667	0.459838	0.5073	0.387925	0.5085	0.338039	0.5021	0.302773	2.2617	0.801355	2.2994	0.796225	1.4445	0.832738	1.8109	0.798914	2.1252	0.776277
10.588	0.6547	0.535284	0.5963	0.447419	0.5966	0.500866	0.6722	0.466785	0.5091	0.390308	0.5029	0.331043	0.5072	0.309143	2.2714	0.806744	2.3049	0.800569	1.4352	0.824636	1.8135	0.800636	2.1391	0.787455
10.591	0.6532	0.533528	0.5983	0.449843	0.5913	0.491687	0.6671	0.460344	0.5089	0.390044	0.5106	0.340662	0.5076	0.309643	2.2694	0.805633	2.2997	0.796462	1.437	0.826204	1.8233	0.807127	2.1492	0.795577
10.594	0.6492	0.528847	0.5952	0.446087	0.5906	0.490475	0.666	0.458954	0.5099	0.391368	0.5133	0.344035	0.5077	0.309768	2.2682	0.804966	2.3052	0.800806	1.4537	0.840753	1.8289	0.810836	2.1325	0.782147
10.597	0.6567	0.537624	0.601	0.453114	0.593	0.494631	0.6674	0.460722	0.5073	0.387925	0.5079	0.337289	0.5074	0.309393	2.2612	0.801078	2.2978	0.794961	1.4345	0.824026	1.8307	0.812028	2.1261	0.777
10.6	0.6622	0.544061	0.6001	0.452023	0.5899	0.489262	0.6701	0.464132	0.5072	0.387793	0.5127	0.343285	0.5052	0.306645	2.2526	0.7963	2.3036	0.799542	1.4315	0.821413	1.8321	0.812955	2.1172	0.769843
10.603	0.6587	0.539965	0.5965	0.447662	0.5912	0.491514	0.665	0.457691	0.5144	0.397326	0.5118	0.342161	0.5031	0.304022	2.2673	0.804466	2.2966	0.794013	1.4388	0.827772	1.8219	0.806199	2.1087	0.763008
10.606	0.6589	0.540199	0.5999	0.451781	0.5944	0.497056	0.6658	0.458702	0.5156	0.398914	0.51	0.339913	0.5055	0.30702	2.2713	0.806688	2.3047	0.800411	1.4458	0.833871	1.8209	0.805537	2.1188	0.77113
10.609	0.6649	0.547221	0.5995	0.451296	0.5914	0.49186	0.6714	0.465774	0.5137	0.396399	0.5138	0.34466	0.511	0.31389	2.2674	0.804522	2.2983	0.795356	1.4511	0.838488	1.8217	0.806067	2.1303	0.780378
10.612	0.6621	0.543944	0.6005	0.452508	0.5943	0.496883	0.6692	0.462996	0.5148	0.397855	0.5161	0.347533	0.5068	0.308644	2.2731	0.807688	2.2959	0.79346	1.4506	0.838052	1.8221	0.806332	2.1278	0.778368
10.615	0.6619	0.54371	0.6007	0.45275	0.5941	0.496536	0.667	0.460217	0.5194	0.403945	0.5104	0.340412	0.5062	0.307894	2.2836	0.813521	2.2925	0.790775	1.4566	0.843279	1.8204	0.805206	2.1273	0.777965
10.618	0.6603	0.541837	0.6009	0.452992	0.5939	0.49619	0.6678	0.461228	0.518	0.402092	0.5112	0.341412	0.5079	0.310017	2.2808	0.811965	2.2813	0.781929	1.4555	0.842321	1.8234	0.807193	2.1086	0.762927
10.621	0.659	0.540316	0.6037	0.456385	0.5968	0.501212	0.667	0.460217	0.5164	0.399974	0.5129	0.343535	0.5086	0.310892	2.2834	0.81341	2.2923	0.790617	1.4453	0.833435	1.8211	0.80567	2.1247	0.775875
10.624	0.6588	0.540082	0.6054	0.458444	0.5953	0.498614	0.6724	0.467037	0.518	0.402092	0.5115	0.341786	0.5131	0.316513	2.2742	0.808299	2.2964	0.793855	1.4394	0.828295	1.836	0.815538	2.1251	0.776196
10.627	0.6631	0.545114	0.6075	0.460989	0.5961	0.5	0.67	0.464006	0.5172	0.401033	0.5122	0.342661	0.511	0.31389	2.2852	0.81441	2.3085	0.803412	1.4506	0.838052	1.8307	0.812028	2.1384	0.786892
10.63	0.662	0.543827	0.6042	0.456991	0.6012	0.508833	0.6734	0.4683	0.5162	0.399709	0.5159	0.347283	0.5104	0.31314	2.2756	0.809077	2.289	0.78801	1.4491	0.836745	1.8278	0.810107	2.1372	0.785927
10.633	0.6639	0.54605	0.6081	0.461716	0.5989	0.504849	0.674	0.469058	0.5158	0.399179	0.5147	0.345784	0.5197	0.324756	2.28	0.811521	2.2957	0.793302	1.4397	0.828556	1.8369	0.816135	2.135	0.784158
10.636	0.6631	0.545114	0.607	0.460383	0.6018	0.509872	0.6768	0.472594	0.5201	0.404872	0.5163	0.347783	0.5218	0.327379	2.2865	0.815132	2.2954	0.793065	1.4465	0.83448	1.8363	0.815737	2.1291	0.779413
10.639	0.6688	0.551785	0.61	0.464017	0.6019	0.510045	0.6739	0.468932	0.5161	0.399576	0.517	0.348657	0.5188	0.323632	2.2846	0.814076	2.2997	0.796462	1.4562	0.842931	1.8411	0.818916	2.1151	0.768154
10.642	0.6685	0.551434	0.6113	0.465592	0.5975	0.502425	0.6738	0.468805	0.5205	0.405402	0.5196	0.351905	0.5144	0.318136	2.276	0.809299	2.2923	0.790617	1.4609	0.847025	1.8436	0.820572	2.122	0.773703
10.645	0.6708	0.554125	0.6128	0.46741	0.5976	0.502598	0.677	0.472847	0.5208	0.405799	0.5176	0.349407	0.5188	0.323632	2.2528	0.796412	2.2924	0.790696	1.4599	0.846154	1.8393	0.817724	2.1253	0.776357
10.648	0.6664	0.548976	0.612	0.466441	0.5985	0.504157	0.6738	0.468805	0.5271	0.41414	0.5211	0.353779	0.514	0.317637	2.2777	0.810243	2.296	0.793539	1.4708	0.855649	1.8389	0.817459	2.1284	0.77885
10.651	0.6655	0.547923	0.6084	0.462079	0.5996	0.506062	0.6822	0.479414	0.5199	0.404607	0.5172	0.348907	0.5143	0.318011	2.283	0.813187	2.2977	0.794882	1.4591	0.845457	1.8475	0.823155	2.1299	0.780056
10.654	0.671	0.554359	0.6138	0.468621	0.601	0.508486	0.6815	0.47853	0.5229	0.408579	0.5179	0.349781	0.516	0.320135	2.2931	0.818798	2.302	0.798278	1.4647	0.850335	1.8486	0.823884	2.1349	0.784077
10.657	0.6741	0.557987	0.6128	0.46741	0.6045	0.514548	0.6845	0.482319	0.5267	0.41361	0.5187	0.350781	0.5119	0.315014	2.3011	0.823242	2.2994	0.796225	1.4515	0.838836	1.8431	0.820241	2.1368	0.785605
10.66	0.6759	0.560094	0.6122	0.466683	0.6048	0.515068	0.6821	0.479288	0.525	0.41136	0.5174	0.349157	0.514	0.317637	2.2926	0.81852	2.3055	0.801043	1.458	0.844499	1.8339	0.814148	2.1302	0.780298
10.663	0.6781	0.562668	0.6143	0.469227	0.6043	0.514202	0.6791	0.475499	0.5285	0.415994	0.5199	0.35228	0.5138	0.317387	2.2782	0.810521	2.2949	0.79267	1.4522	0.839446	1.8425	0.819844	2.1407	0.788741
10.666	0.6766	0.560913	0.6164	0.471771	0.6036	0.512989	0.6836	0.481182	0.5334	0.422481	0.5246	0.358151	0.5155	0.31951	2.2944	0.81952	2.2866	0.786115	1.4557	0.842495	1.843	0.820175	2.1456	0.792682
10.669	0.6751	0.559157	0.6159	0.471165	0.6027	0.511431	0.6818	0.478909	0.5371	0.42738	0.5245	0.358026	0.5164	0.320635	2.2908	0.81752	2.2861	0.78572	1.4632	0.849029	1.8342	0.814346	2.1493	0.795657
10.672	0.6733	0.557051	0.6186	0.474437	0.5981	0.503464	0.6821	0.479288	0.5313	0.419701	0.5182	0.350156	0.5197	0.324756	2.2846	0.814076	2.2869	0.786352	1.4615	0.847548	1.8383	0.817062	2.149	0.795416
10.675	0.6772	0.561615	0.6194	0.475406	0.6035	0.512816	0.6841	0.481814	0.5315	0.419966	0.5171	0.348782	0.5262	0.332875	2.292	0.818187	2.2931	0.791249	1.457	0.843627	1.8507	0.825275	2.1498	0.79606
10.678	0.6816	0.566764	0.6177	0.473346	0.6068	0.518531	0.6826	0.479919	0.5305	0.418642	0.5204	0.352904	0.5256	0.332126	2.3046	0.825186	2.2989	0.79583	1.4632	0.849029	1.8462	0.822294	2.1419	0.789706
10.681	0.6811	0.566179	0.6144	0.469348	0.6083	0.521129	0.6841	0.481814	0.5327	0.421554	0.5212	0.353904	0.5222	0.327879	2.2965	0.820687	2.3054	0.800964	1.4569	0.84354	1.8568	0.829315	2.1387	0.787133
10.684	0.6829	0.568286	0.6114	0.465714	0.6043	0.514202	0.6873	0.485855	0.5306	0.418774	0.5228	0.355903	0.5213	0.326755	2.2988	0.821964	2.3024	0.798594	1.45	0.837529	1.8577	0.829911	2.1331	0.78263
10.687	0.6861	0.57203	0.6154	0.47056	0.607	0.518878	0.6849	0.482824	0.5271	0.41414	0.5226	0.355653	0.5255	0.332001	2.2894	0.816743	2.3096	0.804281	1.4632	0.849029	1.8544	0.827726	2.1247	0.775875
10.69	0.6825	0.567817	0.6189	0.4748	0.6044	0.514375	0.6884	0.487244	0.5251	0.411492	0.5288	0.363398	0.5222	0.327879	2.2751	0.808799	2.3025	0.798673	1.4467	0.834655	1.8467	0.822626	2.1366	0.785444
10.693	0.6832	0.568637	0.6147	0.469712	0.6035	0.512816	0.6875	0.486108	0.5277	0.414934	0.5276	0.361899	0.524	0.330127	2.2703	0.806133	2.2971	0.794408	1.4621	0.84807	1.8457	0.821963	2.1444	0.791717
10.696	0.6853	0.571094	0.6164	0.471771	0.6083	0.521129	0.6913	0.490907	0.5284	0.415861	0.529	0.363648	0.5265	0.33325	2.2848	0.814187	2.2957	0.793302	1.4682	0.853384	1.848	0.823487	2.1299	0.780056
10.699	0.6854	0.571211	0.621	0.477344	0.6113	0.526325	0.6938	0.494064	0.529	0.416656	0.524	0.357402	0.5251	0.331501	2.3016	0.82352	2.2972	0.794487	1.4614	0.847461	1.8524	0.826401	2.1469	0.793727
10.702	0.6882	0.574488	0.6211	0.477465	0.6112	0.526152	0.6913	0.490907	0.5318	0.420363	0.5298	0.364647	0.5219	0.327504	2.3046	0.825186	2.3065	0.801832	1.4657	0.851207	1.8556	0.82852	2.1545	0.799839
10.705	0.6853	0.571094	0.6161	0.471408	0.6128	0.528923	0.6946	0.495075	0.5335	0.422614	0.5313	0.366521	0.5205	0.325756	2.3076	0.826853	2.304	0.799858	1.4781	0.862009	1.8574	0.829713	2.1445	0.791797
10.708	0.6858	0.571679	0.6215	0.47795	0.6129	0.529096	0.6941	0.494443	0.5276	0.414802	0.5309	0.366021	0.5212	0.32663	2.3002	0.822742	2.2996	0.796383	1.4663	0.851729	1.8603	0.831633	2.1516	0.797507
10.711	0.6877	0.573903	0.6269	0.484492	0.6118	0.527191	0.6928	0.492801	0.5327	0.421554	0.531	0.366146	0.5245	0.330752	2.3018	0.823631	2.2948	0.792591	1.4635	0.84929	1.8515	0.825805	2.1475	0.79421
10.714	0.6918	0.578701	0.6248	0.481948	0.6096	0.523381	0.6968	0.497853	0.5293	0.417053	0.5331	0.36877	0.5246	0.330877	2.3022	0.823853	2.2948	0.792591	1.4669	0.852252	1.8485	0.823818	2.1603	0.804503
10.717	0.694	0.581276	0.627	0.484614	0.6139	0.530828	0.6931	0.49318	0.5336	0.422746	0.5306	0.365646	0.5232	0.329128	2.3027	0.824131	2.2891	0.788089	1.4487	0.836397	1.8524	0.826401	2.1621	0.805951
10.72	0.6912	0.577999	0.625	0.48219	0.6138	0.530655	0.6921	0.491917	0.5288	0.416391	0.5326	0.368145	0.5228	0.328629	2.2981	0.821575	2.3008	0.79733	1.4609	0.847025	1.8596	0.83117	2.1617	0.805629
10.723	0.6913	0.578116	0.6279	0.485704	0.6144	0.531694	0.6946	0.495075	0.5356	0.425394	0.531	0.366146	0.5271	0.334	2.288	0.815965	2.3078	0.802859	1.4732	0.85774	1.8565	0.829116	2.1636	0.807157
10.726	0.6927	0.579754	0.6258	0.48316	0.6099	0.5239	0.6976	0.498863	0.535	0.424599	0.5296	0.364397	0.5238	0.329878	2.3101	0.828241	2.3054	0.800964	1.4743	0.858698	1.8643	0.834283	2.1621	0.805951
10.729	0.693	0.580105	0.6284	0.48631	0.61	0.524073	0.6962	0.497095	0.535	0.424599	0.5315	0.366771	0.5246	0.330877	2.3077	0.826908	2.2985	0.795514	1.486	0.868891	1.8707	0.838522	2.1444	0.791717
10.732	0.6991	0.587244	0.629	0.487037	0.6141	0.531174	0.6956	0.496337	0.5346	0.42407	0.5307	0.365771	0.5272	0.334124	2.3003	0.822797	2.3172	0.810284	1.4836	0.8668	1.8809	0.845278	2.1434	0.790913
10.735	0.6959	0.583499	0.6284	0.48631	0.6214	0.543817	0.6948	0.495327	0.5383	0.428969	0.5339	0.369769	0.5274	0.334374	2.2901	0.817131	2.3129	0.806887	1.4733	0.857827	1.8685	0.837065	2.1584	0.802975
10.738	0.6974	0.585255	0.6298	0.488006	0.6154	0.533426	0.6976	0.498863	0.5376	0.428042	0.5308	0.365896	0.5277	0.334749	2.2993	0.822242	2.3101	0.804676	1.4762	0.860354	1.8683	0.836932	2.1611	0.805147
10.741	0.6969	0.584669	0.6315	0.490065	0.6141	0.531174	0.6968	0.497853	0.5401	0.431352	0.5346	0.370643	0.5274	0.334374	2.2966	0.820742	2.3157	0.809099	1.4726	0.857218	1.8696	0.837793	2.1585	0.803056
10.744	0.6957	0.583265	0.6355	0.494912	0.616	0.534465	0.6968	0.497853	0.5402	0.431484	0.5334	0.369144	0.5343	0.342993	2.2941	0.819353	2.3143	0.807993	1.4711	0.855911	1.8686	0.837131	2.1611	0.805147
10.747	0.6941	0.581393	0.6334	0.492367	0.6166	0.535504	0.7003	0.502273	0.5409	0.432411	0.5352	0.371393	0.5294	0.336872	2.2968	0.820853	2.3101	0.804676	1.4681	0.853297	1.8668	0.835939	2.1632	0.806836
10.75	0.699	0.587127	0.6302	0.48849	0.6196	0.5407	0.6998	0.501642	0.5425	0.434529	0.5389	0.376015	0.5272	0.334124	2.2991	0.822131	2.3071	0.802306	1.4674	0.852688	1.8724	0.839648	2.1636	0.807157
10.753	0.699	0.587127	0.6303	0.488612	0.6204	0.542085	0.7009	0.503031	0.5466	0.439958	0.5366	0.373142	0.5291	0.336498	2.2979	0.821464	2.3082	0.803175	1.4707	0.855562	1.8683	0.836932	2.1626	0.806353
10.756	0.6991	0.587244	0.6263	0.483765	0.6191	0.539834	0.6995	0.501263	0.5447	0.437442	0.5351	0.371268	0.5309	0.338746	2.307	0.826519	2.3236	0.815338	1.4725	0.85713	1.8625	0.83309	2.1634	0.806996
10.759	0.6933	0.580456	0.6297	0.487885	0.624	0.54832	0.7007	0.502778	0.5439	0.436383	0.5351	0.371268	0.5296	0.337122	2.3025	0.82402	2.3196	0.812179	1.4775	0.861486	1.8715	0.839052	2.173	0.814717
10.762	0.6961	0.583733	0.6323	0.491035	0.6214	0.543817	0.7032	0.505936	0.5452	0.438104	0.5398	0.377139	0.5365	0.345741	2.291	0.817631	2.3054	0.800964	1.4756	0.859831	1.863	0.833422	2.1615	0.805468
10.765	0.7007	0.589116	0.6373	0.497092	0.6189	0.539487	0.7036	0.506441	0.5495	0.443797	0.5394	0.37664	0.5353	0.344242	2.3117	0.82913	2.3002	0.796856	1.4819	0.865319	1.8655	0.835077	2.1564	0.801367
10.768	0.6991	0.587244	0.6364	0.496002	0.6232	0.546935	0.7065	0.510104	0.5495	0.443797	0.5414	0.379138	0.5341	0.342743	2.3031	0.824353	2.3019	0.798199	1.4728	0.857392	1.8708	0.838588	2.1592	0.803619
10.771	0.6968	0.584552	0.637	0.496729	0.6201	0.541566	0.7074	0.51124	0.5502	0.444724	0.5398	0.377139	0.5285	0.335748	2.3012	0.823297	2.3053	0.800885	1.4785	0.862357	1.8777	0.843158	2.1652	0.808444
10.774	0.7033	0.592159	0.6455	0.507027	0.6226	0.545895	0.7055	0.508841	0.5504	0.444989	0.5399	0.377264	0.5322	0.34037	2.3129	0.829797	2.3092	0.803965	1.4802	0.863838	1.8782	0.843489	2.1638	0.807318
10.777	0.7036	0.59251	0.6451	0.506542	0.6197	0.540873	0.7019	0.504294	0.552	0.447107	0.5419	0.379763	0.5307	0.338496	2.3111	0.828797	2.3136	0.80744	1.4832	0.866452	1.8861	0.848722	2.162	0.805871
10.78	0.6999	0.58818	0.6434	0.504483	0.627	0.553516	0.704	0.506946	0.5517	0.44671	0.5374	0.374141	0.5344	0.343118	2.3148	0.830852	2.3164	0.809652	1.4686	0.853733	1.8923	0.852828	2.1567	0.801608
10.783	0.701	0.589468	0.6417	0.502423	0.6241	0.548493	0.7072	0.510988	0.553	0.448431	0.5408	0.378389	0.5365	0.345741	2.3076	0.826853	2.3017	0.798041	1.462	0.847983	1.8867	0.849119	2.1621	0.805951
10.786	0.701	0.589468	0.6385	0.498546	0.6206	0.542432	0.7066	0.51023	0.5573	0.454124	0.5434	0.381636	0.5348	0.343617	2.2963	0.820575	2.3093	0.804044	1.4745	0.858873	1.888	0.84998	2.1609	0.804986
10.789	0.7067	0.596138	0.6395	0.499758	0.6203	0.541912	0.7125	0.517681	0.5595	0.457037	0.5408	0.378389	0.5358	0.344866	2.3059	0.825908	2.3076	0.802701	1.471	0.855824	1.8849	0.847927	2.161	0.805066
10.792	0.7031	0.591925	0.6398	0.500121	0.6257	0.551264	0.707	0.510735	0.5563	0.4528	0.5443	0.382761	0.5345	0.343243	2.3062	0.826075	2.2938	0.791802	1.4652	0.850771	1.8903	0.851504	2.1693	0.811741
10.795	0.7037	0.592627	0.6354	0.49479	0.6262	0.55213	0.7078	0.511745	0.5574	0.454257	0.5471	0.386259	0.5351	0.343992	2.2988	0.821964	2.3029	0.798989	1.4701	0.85504	1.8885	0.850311	2.1708	0.812947
10.798	0.7051	0.594266	0.6425	0.503392	0.6278	0.554901	0.7042	0.507199	0.5575	0.454389	0.5494	0.389132	0.5356	0.344617	2.3065	0.826242	2.3173	0.810363	1.4748	0.859134	1.8908	0.851835	2.1742	0.815682
10.801	0.7098	0.599766	0.6433	0.504362	0.6291	0.557153	0.7071	0.510861	0.5561	0.452535	0.5511	0.391255	0.5338	0.342368	2.3045	0.825131	2.3096	0.804281	1.4723	0.856956	1.8815	0.845675	2.1687	0.811259
10.804	0.7077	0.597308	0.6435	0.504604	0.6294	0.557672	0.7095	0.513892	0.5606	0.458493	0.5503	0.390256	0.5358	0.344866	2.3157	0.831352	2.3011	0.797567	1.4596	0.845892	1.8731	0.840111	2.1632	0.806836
10.807	0.711	0.60117	0.6453	0.506785	0.6332	0.564254	0.712	0.51705	0.5516	0.446578	0.5508	0.390881	0.5389	0.348738	2.3108	0.82863	2.2996	0.796383	1.4538	0.84084	1.8944	0.854219	2.1583	0.802895
10.81	0.7123	0.602692	0.6417	0.502423	0.6302	0.559058	0.7145	0.520207	0.5512	0.446048	0.5492	0.388882	0.5421	0.352735	2.316	0.831519	2.3025	0.798673	1.4705	0.855388	1.8925	0.852961	2.1633	0.806916
10.813	0.713	0.603511	0.6476	0.509571	0.628	0.555248	0.7175	0.523996	0.5579	0.454919	0.548	0.387383	0.5374	0.346865	2.3117	0.82913	2.314	0.807756	1.4576	0.84415	1.8996	0.857663	2.1684	0.811017
10.816	0.711	0.60117	0.6524	0.515386	0.6279	0.555074	0.7127	0.517934	0.5589	0.456243	0.5542	0.395128	0.535	0.343867	2.3162	0.83163	2.3029	0.798989	1.4741	0.858524	1.8965	0.85561	2.1666	0.80957
10.819	0.7188	0.610298	0.6494	0.511752	0.6304	0.559404	0.7136	0.51907	0.5579	0.454919	0.55	0.389881	0.5389	0.348738	2.3074	0.826741	2.3092	0.803965	1.4752	0.859483	1.8954	0.854881	2.1695	0.811902
10.822	0.7144	0.605149	0.6492	0.51151	0.6308	0.560097	0.7143	0.519955	0.5581	0.455183	0.556	0.397377	0.5425	0.353235	2.3213	0.834463	2.3053	0.800885	1.4793	0.863054	1.8915	0.852298	2.1766	0.817612
10.825	0.7182	0.609596	0.653	0.516113	0.6354	0.568064	0.7156	0.521596	0.5608	0.458758	0.5565	0.398001	0.54	0.350112	2.3233	0.835574	2.3025	0.798673	1.4917	0.873857	1.8926	0.853027	2.1691	0.81158
10.828	0.7166	0.607724	0.6528	0.515871	0.6277	0.554728	0.7118	0.516797	0.5613	0.45942	0.5509	0.391006	0.5431	0.353985	2.3253	0.836685	2.3082	0.803175	1.4784	0.86227	1.8938	0.853822	2.1658	0.808926
10.831	0.719	0.610532	0.6511	0.513811	0.6315	0.561309	0.719	0.52589	0.5647	0.463922	0.5543	0.395253	0.5429	0.353735	2.3218	0.834741	2.3005	0.797093	1.4754	0.859657	1.9018	0.85912	2.1702	0.812465
10.834	0.7169	0.608075	0.6533	0.516477	0.6279	0.555074	0.715	0.520839	0.5658	0.465378	0.5552	0.396377	0.5457	0.357232	2.3236	0.83574	2.3178	0.810757	1.4827	0.866016	1.9049	0.861174	2.1705	0.812706
10.837	0.7178	0.609128	0.6564	0.520233	0.6303	0.559231	0.7165	0.522733	0.563	0.461671	0.5565	0.398001	0.5483	0.36048	2.3347	0.841906	2.3176	0.810599	1.4854	0.868368	1.9038	0.860445	2.1707	0.812867
10.84	0.7207	0.612522	0.6581	0.522292	0.6332	0.564254	0.7186	0.525385	0.5664	0.466172	0.5512	0.39138	0.5468	0.358606	2.3347	0.841906	2.3141	0.807835	1.4792	0.862967	1.9041	0.860644	2.1737	0.815279
10.843	0.7205	0.612288	0.6589	0.523261	0.6331	0.56408	0.7173	0.523743	0.567	0.466967	0.5563	0.397751	0.5451	0.356483	2.3265	0.837351	2.3105	0.804992	1.4828	0.866103	1.8962	0.855411	2.1739	0.81544
10.846	0.7212	0.613107	0.657	0.52096	0.6315	0.561309	0.7208	0.528164	0.5716	0.473057	0.5607	0.403248	0.5435	0.354484	2.3168	0.831963	2.324	0.815654	1.4873	0.870024	1.8945	0.854285	2.1791	0.819622
10.849	0.7215	0.613458	0.6576	0.521686	0.635	0.567371	0.729	0.53852	0.5692	0.46988	0.5586	0.400625	0.5416	0.352111	2.3366	0.842962	2.3246	0.816128	1.4899	0.872289	1.895	0.854617	2.1836	0.823241
10.852	0.7224	0.614511	0.6564	0.520233	0.6318	0.561829	0.726	0.534731	0.5673	0.467364	0.5591	0.401249	0.5455	0.356982	2.3356	0.842406	2.3161	0.809415	1.4921	0.874205	1.8837	0.847132	2.1804	0.820667
10.855	0.7193	0.610884	0.6598	0.524352	0.6371	0.571008	0.7271	0.53612	0.5676	0.467761	0.5574	0.399126	0.5504	0.363103	2.3336	0.841295	2.3118	0.806018	1.4803	0.863925	1.8925	0.852961	2.174	0.815521
10.858	0.719	0.610532	0.6617	0.526654	0.6371	0.571008	0.7258	0.534478	0.5697	0.470542	0.5589	0.400999	0.5471	0.358981	2.3449	0.847572	2.3157	0.809099	1.4735	0.858002	1.8953	0.854815	2.1743	0.815762
10.861	0.7252	0.617788	0.6629	0.528108	0.6382	0.572913	0.7259	0.534605	0.5719	0.473454	0.5611	0.403748	0.5488	0.361104	2.3366	0.842962	2.3177	0.810678	1.4622	0.848158	1.8927	0.853093	2.1803	0.820587
10.864	0.7239	0.616267	0.664	0.52944	0.6387	0.573779	0.7236	0.5317	0.5741	0.476367	0.5627	0.405746	0.5479	0.35998	2.3486	0.849628	2.3088	0.803649	1.4776	0.861573	1.8941	0.85402	2.1778	0.818577
10.867	0.7252	0.617788	0.6647	0.530288	0.6407	0.577243	0.7269	0.535868	0.5754	0.478088	0.5632	0.406371	0.5515	0.364477	2.3434	0.846739	2.304	0.799858	1.4915	0.873682	1.8974	0.856206	2.1675	0.810294
10.87	0.7269	0.619778	0.6643	0.529804	0.6401	0.576204	0.7269	0.535868	0.5727	0.474513	0.5668	0.410868	0.5525	0.365726	2.3541	0.852683	2.3105	0.804992	1.4986	0.879868	1.9041	0.860644	2.1843	0.823804
10.873	0.7301	0.623523	0.6683	0.53465	0.6409	0.577589	0.7269	0.535868	0.5716	0.473057	0.5649	0.408495	0.5478	0.359855	2.3338	0.841407	2.3213	0.813522	1.495	0.876731	1.9027	0.859717	2.1757	0.816888
10.876	0.7271	0.620012	0.6725	0.539738	0.6406	0.57707	0.7302	0.540035	0.5705	0.471601	0.5653	0.408994	0.5506	0.363352	2.336	0.842629	2.3183	0.811152	1.496	0.877603	1.9044	0.860842	2.1725	0.814314
10.879	0.7274	0.620363	0.6697	0.536346	0.6451	0.584863	0.7358	0.547108	0.5727	0.474513	0.5675	0.411743	0.5502	0.362853	2.3304	0.839518	2.3175	0.81052	1.4926	0.874641	1.8972	0.856074	2.1826	0.822437
10.882	0.7259	0.618607	0.6689	0.535377	0.6414	0.578455	0.7354	0.546603	0.5739	0.476102	0.5678	0.412117	0.5526	0.365851	2.3421	0.846017	2.3137	0.807519	1.4887	0.871243	1.8929	0.853226	2.1756	0.816807
10.885	0.724	0.616384	0.6719	0.539011	0.6414	0.578455	0.7266	0.535489	0.5811	0.485635	0.561	0.403623	0.5535	0.366975	2.3345	0.841795	2.3099	0.804518	1.4948	0.876557	1.8883	0.850179	2.172	0.813912
10.888	0.7282	0.621299	0.6691	0.535619	0.6442	0.583304	0.7322	0.542561	0.5719	0.473454	0.5617	0.404497	0.553	0.36635	2.3298	0.839185	2.3308	0.821025	1.5032	0.883875	1.8954	0.854881	2.1861	0.825251
10.891	0.7274	0.620363	0.6725	0.539738	0.6461	0.586595	0.7332	0.543824	0.572	0.473587	0.563	0.406121	0.5567	0.370972	2.3289	0.838685	2.3237	0.815417	1.5056	0.885966	1.906	0.861902	2.1834	0.82308
10.894	0.7289	0.622118	0.6731	0.540465	0.6458	0.586076	0.7348	0.545845	0.5702	0.471203	0.5692	0.413866	0.5505	0.363228	2.3292	0.838851	2.322	0.814075	1.5075	0.887621	1.9026	0.85965	2.1839	0.823482
10.897	0.7323	0.626097	0.6749	0.542646	0.6403	0.57655	0.7353	0.546476	0.5733	0.475308	0.5667	0.410743	0.5548	0.368599	2.333	0.840962	2.3408	0.828923	1.5045	0.885007	1.9113	0.865413	2.1965	0.833615
10.9	0.7338	0.627853	0.6738	0.541313	0.6442	0.583304	0.7356	0.546855	0.5751	0.477691	0.571	0.416115	0.5557	0.369723	2.3159	0.831463	2.33	0.820393	1.4874	0.870111	1.9147	0.867665	2.1883	0.827021
10.903	0.7317	0.625395	0.6718	0.53889	0.6449	0.584517	0.7377	0.549507	0.5759	0.47875	0.5748	0.420862	0.5601	0.375219	2.3245	0.83624	2.3165	0.809731	1.4981	0.879432	1.9029	0.859849	2.1918	0.829835
10.906	0.7364	0.630895	0.6696	0.536225	0.6485	0.590752	0.7395	0.551781	0.5782	0.481795	0.5738	0.419613	0.5564	0.370597	2.3336	0.841295	2.3322	0.822131	1.4954	0.87708	1.906	0.861902	2.1853	0.824608
10.909	0.7358	0.630193	0.6707	0.537558	0.6495	0.592484	0.7426	0.555696	0.5802	0.484443	0.5742	0.420112	0.5549	0.368723	2.3502	0.850517	2.3205	0.81289	1.5081	0.888144	1.9135	0.86687	2.1775	0.818335
10.912	0.7356	0.629959	0.6755	0.543373	0.6463	0.586941	0.741	0.553675	0.5853	0.491196	0.5745	0.420487	0.5556	0.369598	2.3444	0.847295	2.3175	0.81052	1.5014	0.882307	1.912	0.865876	2.1895	0.827986
10.915	0.733	0.626916	0.6768	0.544948	0.6489	0.591444	0.7419	0.554812	0.5811	0.485635	0.5743	0.420237	0.5589	0.37372	2.3336	0.841295	2.3347	0.824106	1.4848	0.867846	1.9071	0.862631	2.1795	0.819944
10.918	0.7317	0.625395	0.6811	0.550157	0.6477	0.589366	0.7445	0.558095	0.5826	0.487621	0.5725	0.417989	0.5605	0.375718	2.3285	0.838462	2.3271	0.818103	1.497	0.878474	1.9103	0.86475	2.1602	0.804423
10.921	0.7341	0.628204	0.6828	0.552217	0.6477	0.589366	0.7482	0.562768	0.5829	0.488018	0.577	0.42361	0.5635	0.379465	2.3384	0.843962	2.3298	0.820235	1.5033	0.883962	1.907	0.862565	2.1722	0.814073
10.924	0.735	0.629257	0.6806	0.549552	0.6464	0.587115	0.7476	0.562011	0.5823	0.487224	0.5773	0.423985	0.5613	0.376717	2.3332	0.841073	2.3231	0.814944	1.4744	0.858786	1.9135	0.86687	2.1907	0.828951
10.927	0.7421	0.637566	0.6837	0.553307	0.6495	0.592484	0.7441	0.55759	0.5848	0.490534	0.5764	0.422861	0.5606	0.375843	2.3332	0.841073	2.3234	0.81518	1.4815	0.864971	1.9079	0.863161	2.1816	0.821632
10.93	0.7404	0.635576	0.6805	0.549431	0.6564	0.604434	0.7474	0.561758	0.5867	0.493049	0.5772	0.42386	0.5643	0.380465	2.3387	0.844128	2.3263	0.817471	1.4889	0.871417	1.9213	0.872036	2.1912	0.829353
10.933	0.7384	0.633236	0.6801	0.548946	0.6553	0.602529	0.7446	0.558222	0.5899	0.497286	0.5801	0.427483	0.559	0.373845	2.3376	0.843517	2.3352	0.8245	1.4895	0.87194	1.9206	0.871572	2.2022	0.838199
10.936	0.7387	0.633587	0.6861	0.556215	0.6489	0.591444	0.7486	0.563274	0.5871	0.493579	0.5803	0.427733	0.5595	0.374469	2.3505	0.850683	2.3454	0.832557	1.4885	0.871069	1.9243	0.874023	2.1802	0.820507
10.939	0.7422	0.637683	0.6848	0.55464	0.648	0.589886	0.7457	0.559611	0.5874	0.493976	0.5799	0.427233	0.5618	0.377342	2.3444	0.847295	2.3382	0.82687	1.4968	0.8783	1.9244	0.874089	2.1979	0.834741
10.942	0.7391	0.634055	0.6855	0.555488	0.6516	0.596121	0.7462	0.560242	0.5835	0.488812	0.5755	0.421736	0.5647	0.380964	2.3474	0.848961	2.3333	0.823	1.4914	0.873595	1.9373	0.882633	2.2042	0.839807
10.945	0.7439	0.639672	0.6885	0.559123	0.6518	0.596467	0.7495	0.56441	0.588	0.49477	0.5826	0.430606	0.5669	0.383712	2.3264	0.837296	2.3487	0.835163	1.5022	0.883004	1.9315	0.878792	2.1907	0.828951
10.948	0.744	0.639789	0.689	0.559729	0.6526	0.597852	0.748	0.562516	0.5891	0.496227	0.5802	0.427608	0.5655	0.381964	2.3307	0.839684	2.3318	0.821815	1.5112	0.890844	1.916	0.868526	2.1863	0.825412
10.951	0.7486	0.645173	0.6892	0.559971	0.6532	0.598892	0.746	0.55999	0.5855	0.49146	0.5836	0.431855	0.5654	0.381839	2.3404	0.845073	2.3481	0.834689	1.5001	0.881174	1.9138	0.867068	2.1887	0.827342
10.954	0.7489	0.645524	0.689	0.559729	0.6502	0.593696	0.745	0.558727	0.5905	0.49808	0.579	0.426109	0.5677	0.384711	2.3412	0.845517	2.3359	0.825053	1.5099	0.889712	1.9195	0.870844	2.1824	0.822276
10.957	0.7518	0.648917	0.6912	0.562394	0.6513	0.595601	0.748	0.562516	0.5879	0.494638	0.5812	0.428857	0.5643	0.380465	2.3397	0.844684	2.3228	0.814707	1.5052	0.885617	1.9182	0.869983	2.1943	0.831846
10.96	0.7493	0.645992	0.6889	0.559607	0.6501	0.593523	0.7495	0.56441	0.5862	0.492387	0.5819	0.429731	0.5687	0.385961	2.3464	0.848406	2.3396	0.827976	1.5086	0.888579	1.9142	0.867333	2.1826	0.822437
10.963	0.7493	0.645992	0.6898	0.560698	0.6517	0.596294	0.7531	0.568957	0.5953	0.504435	0.5844	0.432854	0.5666	0.383337	2.3483	0.849461	2.3377	0.826475	1.506	0.886314	1.9182	0.869983	2.1881	0.82686
10.966	0.7507	0.64763	0.6934	0.565059	0.6499	0.593176	0.7532	0.569083	0.5927	0.500993	0.5822	0.430106	0.572	0.390082	2.3304	0.839518	2.3201	0.812574	1.5081	0.888144	1.9194	0.870778	2.1891	0.827664
10.969	0.7474	0.643768	0.6916	0.562879	0.6515	0.595947	0.7536	0.569588	0.5921	0.500199	0.584	0.432355	0.5707	0.388459	2.3424	0.846184	2.3231	0.814944	1.5028	0.883526	1.9238	0.873692	2.1728	0.814556
10.972	0.7498	0.646577	0.6918	0.563121	0.6534	0.599238	0.7512	0.566557	0.5933	0.501787	0.5891	0.438726	0.5696	0.387085	2.3476	0.849072	2.3226	0.814549	1.504	0.884572	1.9213	0.872036	2.1801	0.820426
10.975	0.754	0.651492	0.6921	0.563484	0.6542	0.600623	0.7518	0.567315	0.5926	0.500861	0.5852	0.433854	0.5692	0.386585	2.3538	0.852516	2.3229	0.814786	1.5027	0.883439	1.93	0.877798	2.1873	0.826216
10.978	0.754	0.651492	0.6946	0.566513	0.6569	0.6053	0.7519	0.567441	0.5948	0.503773	0.5889	0.438476	0.5722	0.390332	2.3595	0.855683	2.3248	0.816286	1.5116	0.891193	1.9295	0.877467	2.192	0.829996
10.981	0.7533	0.650673	0.6943	0.56615	0.652	0.596813	0.7501	0.565168	0.5947	0.503641	0.5886	0.438101	0.5728	0.391082	2.3551	0.853239	2.3354	0.824658	1.5173	0.896158	1.9256	0.874884	2.1932	0.830961
10.984	0.7527	0.649971	0.6949	0.566877	0.6557	0.603221	0.7539	0.569967	0.5948	0.503773	0.5852	0.433854	0.5725	0.390707	2.3563	0.853905	2.3417	0.829634	1.5126	0.892064	1.928	0.876474	2.1838	0.823402
10.987	0.7515	0.648566	0.6936	0.565302	0.6519	0.59664	0.757	0.573882	0.5934	0.50192	0.5862	0.435103	0.5655	0.381964	2.3404	0.845073	2.3305	0.820788	1.5025	0.883265	1.9208	0.871705	2.1916	0.829674
10.99	0.7531	0.650439	0.6973	0.569784	0.6546	0.601316	0.7532	0.569083	0.5951	0.504171	0.5867	0.435728	0.5658	0.382338	2.3479	0.849239	2.3302	0.820551	1.5215	0.899817	1.9217	0.872301	2.1914	0.829513
10.993	0.7539	0.651375	0.6968	0.569179	0.6608	0.612054	0.7568	0.57363	0.597	0.506686	0.5896	0.43935	0.567	0.383837	2.3486	0.849628	2.3353	0.824579	1.5253	0.903127	1.935	0.88111	2.1978	0.83466
10.996	0.7546	0.652194	0.7011	0.574388	0.6587	0.608417	0.7587	0.576029	0.6027	0.514233	0.5904	0.44035	0.5647	0.380964	2.3441	0.847128	2.3317	0.821736	1.5157	0.894764	1.9368	0.882302	2.2031	0.838922
10.999	0.7517	0.6488	0.7018	0.575236	0.6582	0.607551	0.7608	0.578681	0.6033	0.515027	0.5906	0.4406	0.5691	0.38646	2.3584	0.855072	2.3384	0.827028	1.513	0.892412	1.9393	0.883958	2.1979	0.834741
11.002	0.7554	0.65313	0.6976	0.570148	0.6599	0.610495	0.7609	0.578808	0.6	0.510658	0.5901	0.439975	0.5712	0.389083	2.3561	0.853794	2.3405	0.828687	1.5254	0.903215	1.9382	0.88323	2.1987	0.835384
11.005	0.7547	0.652311	0.7017	0.575115	0.6612	0.612747	0.762	0.580197	0.6008	0.511717	0.5895	0.439225	0.5726	0.390832	2.3687	0.860793	2.3521	0.837849	1.522	0.900253	1.9359	0.881706	2.185	0.824367
11.008	0.7593	0.657695	0.7023	0.575842	0.6592	0.609283	0.7619	0.580071	0.5995	0.509996	0.5896	0.43935	0.5729	0.391207	2.3624	0.857294	2.3375	0.826317	1.5226	0.900775	1.947	0.889058	2.1891	0.827664
11.011	0.7629	0.661908	0.6994	0.572329	0.6614	0.613093	0.7596	0.577166	0.6038	0.515689	0.5932	0.443848	0.5721	0.390207	2.3624	0.857294	2.3323	0.82221	1.5145	0.893719	1.9441	0.887137	2.1857	0.82493
11.014	0.7626	0.661556	0.699	0.571844	0.6607	0.611881	0.7592	0.576661	0.6017	0.512909	0.5949	0.445971	0.5712	0.389083	2.3532	0.852183	2.3296	0.820077	1.5165	0.895461	1.9344	0.880713	2.2021	0.838118
11.017	0.7553	0.653013	0.702	0.575479	0.6584	0.607897	0.7637	0.582344	0.6046	0.516748	0.5943	0.445222	0.5729	0.391207	2.349	0.84985	2.3369	0.825843	1.519	0.897639	1.9301	0.877865	2.1937	0.831363
11.02	0.7576	0.655705	0.7058	0.580082	0.6589	0.608763	0.7609	0.578808	0.604	0.515954	0.595	0.446096	0.5694	0.386835	2.3415	0.845684	2.3333	0.823	1.5192	0.897813	1.9342	0.88058	2.2	0.836429
11.023	0.7622	0.661088	0.7054	0.579598	0.6646	0.618635	0.767	0.586512	0.6057	0.518205	0.5996	0.451843	0.5674	0.384337	2.3425	0.846239	2.3328	0.822605	1.5218	0.900078	1.926	0.875149	2.2018	0.837877
11.026	0.7629	0.661908	0.7081	0.582869	0.659	0.608937	0.7636	0.582218	0.6049	0.517146	0.6065	0.460462	0.5681	0.385211	2.3508	0.85085	2.3301	0.820472	1.5209	0.899294	1.925	0.874487	2.1889	0.827503
11.029	0.7597	0.658163	0.7067	0.581173	0.663	0.615864	0.7642	0.582975	0.6099	0.523765	0.6047	0.458214	0.5723	0.390457	2.3505	0.850683	2.3411	0.82916	1.5257	0.903476	1.9355	0.881441	2.1871	0.826055
11.032	0.7575	0.655588	0.708	0.582748	0.6632	0.616211	0.7667	0.586133	0.6064	0.519131	0.5981	0.449969	0.5719	0.389958	2.3649	0.858682	2.3378	0.826554	1.5128	0.892238	1.9344	0.880713	2.1861	0.825251
11.035	0.7637	0.662844	0.7073	0.5819	0.6638	0.61725	0.7691	0.589164	0.6067	0.519529	0.6013	0.453966	0.5737	0.392206	2.3584	0.855072	2.341	0.829081	1.5103	0.89006	1.9354	0.881375	2.202	0.838038
11.038	0.7622	0.661088	0.7085	0.583354	0.6642	0.617943	0.7686	0.588532	0.6085	0.521912	0.6011	0.453716	0.5727	0.390957	2.3508	0.85085	2.3543	0.839586	1.5108	0.890496	1.9432	0.886541	2.1978	0.83466
11.041	0.7644	0.663663	0.7107	0.586019	0.6682	0.62487	0.7665	0.58588	0.6105	0.52456	0.6018	0.454591	0.5704	0.388084	2.3464	0.848406	2.3574	0.842035	1.5218	0.900078	1.945	0.887733	2.2047	0.840209
11.044	0.7636	0.662727	0.7098	0.584929	0.6648	0.618982	0.7666	0.586007	0.613	0.52787	0.6034	0.45659	0.5768	0.396078	2.3447	0.847461	2.3547	0.839902	1.5318	0.90879	1.9396	0.884157	2.1995	0.836027
11.047	0.7668	0.666472	0.7091	0.58408	0.6647	0.618808	0.7669	0.586385	0.6099	0.523765	0.6049	0.458463	0.5727	0.390957	2.3564	0.853961	2.3502	0.836348	1.5366	0.912972	1.9435	0.88674	2.2057	0.841013
11.05	0.7652	0.664599	0.71	0.585171	0.6652	0.619674	0.7667	0.586133	0.6142	0.529458	0.6024	0.45534	0.5744	0.39308	2.3518	0.851405	2.3495	0.835795	1.5371	0.913407	1.9466	0.888793	2.2068	0.841898
11.053	0.7615	0.660269	0.7066	0.581052	0.6672	0.623138	0.7695	0.589669	0.6134	0.528399	0.6057	0.459463	0.5739	0.392456	2.3696	0.861293	2.3442	0.831609	1.5208	0.899207	1.9402	0.884554	2.1912	0.829353
11.056	0.772	0.672557	0.7142	0.590259	0.6708	0.629373	0.7717	0.592448	0.612	0.526546	0.6056	0.459338	0.572	0.390082	2.3544	0.85285	2.3492	0.835558	1.5226	0.900775	1.9428	0.886276	2.1919	0.829916
11.059	0.7675	0.667291	0.7106	0.585898	0.6698	0.627641	0.7669	0.586385	0.6154	0.531047	0.6073	0.461462	0.5699	0.387459	2.3607	0.856349	2.3354	0.824658	1.53	0.907222	1.9495	0.890714	2.1978	0.83466
11.062	0.766	0.665535	0.7121	0.587715	0.6655	0.620194	0.7754	0.59712	0.6092	0.522839	0.6097	0.46446	0.5708	0.388584	2.3579	0.854794	2.3418	0.829713	1.5256	0.903389	1.9587	0.896808	2.1945	0.832006
11.065	0.7715	0.671972	0.7152	0.591471	0.6672	0.623138	0.7778	0.600152	0.6132	0.528135	0.6035	0.456715	0.5736	0.392081	2.3588	0.855294	2.3377	0.826475	1.5257	0.903476	1.9461	0.888462	2.1891	0.827664
11.068	0.7685	0.668461	0.7152	0.591471	0.6676	0.623831	0.776	0.597878	0.611	0.525222	0.6026	0.45559	0.5754	0.394329	2.371	0.862071	2.3294	0.819919	1.5291	0.906438	1.9511	0.891774	2.1998	0.836269
11.071	0.7718	0.672323	0.7145	0.590623	0.6666	0.622099	0.7758	0.597626	0.6117	0.526149	0.6056	0.459338	0.5787	0.398451	2.3659	0.859238	2.3443	0.831688	1.5281	0.905567	1.953	0.893032	2.1996	0.836108
11.074	0.7722	0.672791	0.7161	0.592561	0.6642	0.617943	0.7782	0.600657	0.6105	0.52456	0.6074	0.461587	0.5768	0.396078	2.3573	0.854461	2.3311	0.821262	1.5296	0.906873	1.9524	0.892635	2.2025	0.83844
11.077	0.7751	0.676185	0.7194	0.596559	0.6634	0.616557	0.7814	0.604698	0.6093	0.522971	0.606	0.459838	0.5826	0.403323	2.3616	0.856849	2.3349	0.824263	1.5274	0.904957	1.9526	0.892767	2.1997	0.836188
11.08	0.7778	0.679345	0.7178	0.594621	0.6662	0.621406	0.78	0.60293	0.6141	0.529326	0.6077	0.461961	0.5832	0.404072	2.3723	0.862793	2.3565	0.841324	1.5249	0.902779	1.9547	0.894158	2.2015	0.837636
11.083	0.7773	0.67876	0.7216	0.599225	0.6706	0.629027	0.7807	0.603814	0.6129	0.527737	0.6106	0.465584	0.5839	0.404946	2.3573	0.854461	2.3474	0.834136	1.5278	0.905305	1.954	0.893695	2.1998	0.836269
11.086	0.778	0.679579	0.7196	0.596802	0.6698	0.627641	0.7847	0.608866	0.6191	0.535946	0.6155	0.471705	0.5826	0.403323	2.3527	0.851905	2.3504	0.836506	1.5319	0.908877	1.952	0.89237	2.2024	0.838359
11.089	0.7786	0.680281	0.7203	0.59765	0.6699	0.627814	0.7831	0.606845	0.6175	0.533828	0.6129	0.468457	0.5827	0.403447	2.367	0.859849	2.3554	0.840455	1.5284	0.905828	1.9566	0.895417	2.2071	0.842139
11.092	0.7759	0.677121	0.7217	0.599346	0.6728	0.632837	0.7791	0.601793	0.6184	0.535019	0.6121	0.467458	0.5846	0.405821	2.3714	0.862293	2.3517	0.837533	1.5278	0.905305	1.9495	0.890714	2.2089	0.843587
11.095	0.7768	0.678174	0.7244	0.602617	0.6736	0.634222	0.7797	0.602551	0.6197	0.53674	0.6141	0.469956	0.5804	0.400575	2.3635	0.857905	2.3536	0.839033	1.5278	0.905305	1.9415	0.885415	2.2067	0.841817
11.098	0.7789	0.680632	0.7234	0.601405	0.6736	0.634222	0.783	0.606719	0.6214	0.538991	0.6145	0.470456	0.5833	0.404197	2.3671	0.859904	2.3505	0.836585	1.5422	0.91785	1.9464	0.888661	2.1948	0.832248
11.101	0.7789	0.680632	0.7228	0.600678	0.6727	0.632664	0.7875	0.612402	0.6226	0.54058	0.6159	0.472205	0.5908	0.413565	2.363	0.857627	2.3427	0.830424	1.5486	0.923425	1.9509	0.891641	2.1956	0.832891
11.104	0.7805	0.682504	0.7239	0.602011	0.6736	0.634222	0.7823	0.605835	0.6242	0.542698	0.6174	0.474079	0.5866	0.408319	2.3542	0.852739	2.3439	0.831372	1.5444	0.919767	1.9447	0.887535	2.1918	0.829835
11.107	0.7816	0.683792	0.7221	0.59983	0.6781	0.642016	0.7813	0.604572	0.6251	0.54389	0.6172	0.473829	0.585	0.40632	2.3593	0.855572	2.356	0.840929	1.5286	0.906002	1.9495	0.890714	2.2094	0.843989
11.11	0.7827	0.685079	0.7231	0.601042	0.6757	0.637859	0.7805	0.603562	0.6269	0.546273	0.6157	0.471955	0.5823	0.402948	2.3507	0.850794	2.3565	0.841324	1.5443	0.919679	1.9477	0.889522	2.215	0.848492
11.113	0.7827	0.685079	0.727	0.605767	0.6741	0.635088	0.7808	0.60394	0.6248	0.543493	0.6216	0.479325	0.5877	0.409693	2.357	0.854294	2.3481	0.834689	1.5473	0.922293	1.9556	0.894754	2.2045	0.840048
11.116	0.7832	0.685664	0.7257	0.604192	0.6727	0.632664	0.7812	0.604446	0.6281	0.547862	0.6231	0.481199	0.5874	0.409318	2.3502	0.850517	2.3483	0.834847	1.5403	0.916195	1.959	0.897006	2.2074	0.84238
11.119	0.7854	0.688239	0.7285	0.607584	0.667	0.622792	0.785	0.609245	0.628	0.547729	0.6197	0.476952	0.591	0.413815	2.3521	0.851572	2.3529	0.83848	1.542	0.917676	1.9653	0.901179	2.2043	0.839887
11.122	0.7854	0.688239	0.7304	0.609886	0.6704	0.62868	0.7855	0.609876	0.6278	0.547465	0.6247	0.483198	0.5871	0.408943	2.36	0.85596	2.3375	0.826317	1.5328	0.909661	1.9605	0.898	2.2008	0.837073
11.125	0.7847	0.68742	0.7328	0.612794	0.6707	0.6292	0.7837	0.607603	0.6271	0.546538	0.6231	0.481199	0.5834	0.404322	2.3634	0.857849	2.347	0.83382	1.525	0.902866	1.9563	0.895218	2.1977	0.83458
11.128	0.7848	0.687537	0.7304	0.609886	0.67	0.627988	0.7854	0.60975	0.6317	0.552628	0.6202	0.477577	0.5907	0.41344	2.3754	0.864515	2.3536	0.839033	1.5365	0.912884	1.9541	0.893761	2.2048	0.84029
11.131	0.7824	0.684728	0.7344	0.614732	0.6798	0.64496	0.7842	0.608234	0.6356	0.557792	0.6201	0.477452	0.5868	0.408569	2.3702	0.861626	2.3525	0.838164	1.5491	0.923861	1.9582	0.896476	2.2115	0.845678
11.134	0.786	0.688941	0.7313	0.610976	0.6721	0.631625	0.7858	0.610255	0.6334	0.554879	0.6204	0.477826	0.5855	0.406945	2.3695	0.861238	2.3584	0.842824	1.5486	0.923425	1.962	0.898993	2.2179	0.850824
11.137	0.7873	0.690462	0.7336	0.613763	0.6729	0.63301	0.7871	0.611897	0.631	0.551701	0.619	0.476077	0.5854	0.40682	2.3683	0.860571	2.3616	0.845352	1.5407	0.916543	1.9603	0.897867	2.2045	0.840048
11.14	0.7855	0.688356	0.7318	0.611582	0.6746	0.635954	0.7893	0.614675	0.6321	0.553158	0.6184	0.475328	0.5849	0.406195	2.3585	0.855127	2.3598	0.84393	1.5422	0.91785	1.9684	0.903232	2.2104	0.844793
11.143	0.7884	0.69175	0.7292	0.608432	0.6783	0.642362	0.7903	0.615938	0.6343	0.55607	0.6199	0.477202	0.5867	0.408444	2.3551	0.853239	2.365	0.848037	1.5397	0.915672	1.9683	0.903166	2.2151	0.848573
11.146	0.7891	0.692569	0.7335	0.613642	0.682	0.64877	0.7911	0.616949	0.6338	0.555408	0.6236	0.481824	0.5852	0.40657	2.3542	0.852739	2.353	0.838559	1.5281	0.905567	1.9659	0.901576	2.2157	0.849055
11.149	0.7894	0.69292	0.731	0.610613	0.6772	0.640457	0.7955	0.622506	0.6375	0.560307	0.6213	0.478951	0.5842	0.405321	2.3603	0.856127	2.3434	0.830977	1.5283	0.905741	1.9712	0.905087	2.2178	0.850744
11.152	0.7914	0.69526	0.7326	0.612551	0.6791	0.643748	0.7923	0.618464	0.6369	0.559513	0.623	0.481074	0.5865	0.408194	2.3558	0.853627	2.3537	0.839112	1.5484	0.923251	1.9688	0.903497	2.2126	0.846562
11.155	0.7878	0.691047	0.7367	0.617519	0.68	0.645307	0.7946	0.621369	0.6365	0.558983	0.6235	0.481699	0.5867	0.408444	2.3609	0.85646	2.3437	0.831214	1.5196	0.898162	1.9642	0.90045	2.2094	0.843989
11.158	0.7898	0.693388	0.7386	0.619821	0.682	0.64877	0.7897	0.615181	0.6385	0.561631	0.6266	0.485572	0.5865	0.408194	2.3535	0.85235	2.3564	0.841245	1.5277	0.905218	1.9679	0.902901	2.2036	0.839324
11.161	0.7938	0.698069	0.7393	0.620669	0.6802	0.645653	0.7933	0.619727	0.6378	0.560704	0.6295	0.489194	0.5946	0.418311	2.3544	0.85285	2.3639	0.847168	1.5331	0.909922	1.9581	0.89641	2.1963	0.833454
11.164	0.7947	0.699122	0.7391	0.620426	0.684	0.652234	0.7976	0.625158	0.6362	0.558586	0.6327	0.493192	0.5929	0.416188	2.3483	0.849461	2.3511	0.837059	1.5259	0.90365	1.9466	0.888793	2.1959	0.833132
11.167	0.7917	0.695611	0.742	0.62394	0.6826	0.649809	0.7992	0.627179	0.6394	0.562823	0.634	0.494816	0.5911	0.41394	2.3542	0.852739	2.3494	0.835716	1.5289	0.906264	1.9489	0.890317	2.2063	0.841496
11.17	0.7947	0.699122	0.744	0.626363	0.6808	0.646692	0.7986	0.626421	0.6424	0.566795	0.6333	0.493941	0.5904	0.413065	2.3517	0.85135	2.3305	0.820788	1.5206	0.899033	1.9559	0.894953	2.2098	0.84431
11.173	0.7966	0.701346	0.7477	0.630846	0.6819	0.648597	0.7986	0.626421	0.6423	0.566662	0.6316	0.491818	0.5913	0.414189	2.3511	0.851017	2.34	0.828292	1.5325	0.9094	1.9623	0.899192	2.2013	0.837475
11.176	0.7931	0.69725	0.7455	0.62818	0.6857	0.655178	0.7955	0.622506	0.6392	0.562558	0.6328	0.493317	0.5924	0.415563	2.3575	0.854572	2.3551	0.840218	1.542	0.917676	1.9573	0.89588	2.2124	0.846401
11.179	0.7942	0.698537	0.7456	0.628301	0.6875	0.658296	0.798	0.625663	0.6372	0.55991	0.6324	0.492817	0.5887	0.410942	2.3604	0.856183	2.3471	0.833899	1.5377	0.91393	1.9622	0.899126	2.2141	0.847768
11.182	0.7942	0.698537	0.7472	0.63024	0.6845	0.6531	0.7953	0.622253	0.6416	0.565735	0.6339	0.494691	0.5915	0.414439	2.3638	0.858071	2.3471	0.833899	1.539	0.915062	1.9583	0.896543	2.2051	0.840531
11.185	0.7941	0.69842	0.7492	0.632663	0.6846	0.653273	0.7976	0.625158	0.6445	0.569575	0.6364	0.497814	0.5881	0.410192	2.3587	0.855238	2.3453	0.832478	1.5456	0.920812	1.9554	0.894622	2.219	0.851709
11.188	0.7966	0.701346	0.7522	0.636298	0.685	0.653966	0.7951	0.622001	0.642	0.566265	0.6364	0.497814	0.5906	0.413315	2.3613	0.856683	2.3462	0.833189	1.5502	0.924819	1.9582	0.896476	2.2073	0.8423
11.191	0.7976	0.702516	0.7527	0.636903	0.6824	0.649463	0.798	0.625663	0.6392	0.562558	0.6392	0.501312	0.5933	0.416687	2.3622	0.857183	2.3543	0.839586	1.5443	0.919679	1.972	0.905617	2.2103	0.844713
11.194	0.7956	0.700176	0.7506	0.634359	0.685	0.653966	0.797	0.6244	0.6406	0.564411	0.6402	0.502561	0.593	0.416313	2.3477	0.849128	2.3612	0.845036	1.5469	0.921944	1.9588	0.896874	2.2115	0.845678
11.197	0.7976	0.702516	0.7551	0.639811	0.6853	0.654486	0.799	0.626926	0.6416	0.565735	0.639	0.501062	0.5919	0.414939	2.3415	0.845684	2.3576	0.842193	1.5366	0.912972	1.9583	0.896543	2.2226	0.854604
11.2	0.801	0.706495	0.7546	0.639205	0.6875	0.658296	0.7992	0.627179	0.6436	0.568383	0.6397	0.501936	0.5984	0.423058	2.3409	0.845351	2.3459	0.832952	1.5439	0.919331	1.9628	0.899523	2.2238	0.855569
11.203	0.7984	0.703452	0.7562	0.641144	0.6955	0.672151	0.7955	0.622506	0.6411	0.565073	0.6415	0.504185	0.6003	0.425431	2.3556	0.853516	2.3472	0.833978	1.5339	0.910619	1.9705	0.904623	2.2151	0.848573
11.206	0.8008	0.706261	0.7518	0.635813	0.6876	0.658469	0.8027	0.631599	0.6465	0.572223	0.6398	0.502061	0.6001	0.425181	2.3668	0.859738	2.3452	0.832399	1.5337	0.910445	1.9643	0.900517	2.2135	0.847286
11.209	0.7996	0.704857	0.7553	0.640053	0.6888	0.660547	0.8007	0.629073	0.6456	0.571031	0.6406	0.503061	0.598	0.422558	2.3558	0.853627	2.3396	0.827976	1.541	0.916805	1.966	0.901643	2.2202	0.852674
11.212	0.7984	0.703452	0.7585	0.64393	0.6926	0.667129	0.797	0.6244	0.6433	0.567986	0.6438	0.507058	0.5993	0.424182	2.3643	0.858349	2.3477	0.834373	1.5291	0.906438	1.9693	0.903828	2.2218	0.853961
11.215	0.8002	0.705559	0.7572	0.642355	0.6933	0.668341	0.8009	0.629326	0.637	0.559645	0.6416	0.50431	0.5966	0.420809	2.3647	0.858571	2.3512	0.837138	1.5281	0.905567	1.9591	0.897072	2.2268	0.857982
11.218	0.8008	0.706261	0.7559	0.64078	0.6915	0.665223	0.8066	0.636524	0.6426	0.567059	0.6454	0.509057	0.5955	0.419435	2.3701	0.861571	2.3445	0.831846	1.5432	0.918721	1.9711	0.905021	2.2247	0.856293
11.221	0.8073	0.713868	0.7566	0.641628	0.6869	0.657257	0.8045	0.633872	0.6468	0.57262	0.646	0.509806	0.5972	0.421559	2.3671	0.859904	2.3475	0.834215	1.5362	0.912623	1.9608	0.898198	2.2176	0.850583
11.224	0.8086	0.715389	0.7531	0.637388	0.6907	0.663838	0.8047	0.634125	0.6445	0.569575	0.6442	0.507558	0.6004	0.425556	2.3726	0.86296	2.3568	0.841561	1.5371	0.913407	1.9556	0.894754	2.2251	0.856614
11.227	0.8043	0.710357	0.7541	0.638599	0.684	0.652234	0.8066	0.636524	0.648	0.574209	0.6434	0.506558	0.6023	0.427929	2.3834	0.868959	2.3658	0.848669	1.5406	0.916456	1.9593	0.897205	2.2311	0.861439
11.23	0.8076	0.714219	0.7568	0.641871	0.6906	0.663665	0.8079	0.638166	0.646	0.571561	0.6413	0.503935	0.596	0.42006	2.3778	0.865848	2.3543	0.839586	1.5413	0.917066	1.9594	0.897271	2.2084	0.843185
11.233	0.8071	0.713634	0.7591	0.644657	0.6906	0.663665	0.8102	0.641071	0.65	0.576857	0.6462	0.510056	0.6045	0.430677	2.3727	0.863015	2.3557	0.840692	1.5361	0.912536	1.9552	0.894489	2.194	0.831604
11.236	0.8119	0.719251	0.7608	0.646717	0.6851	0.654139	0.8109	0.641955	0.647	0.572885	0.6446	0.508057	0.6035	0.429428	2.3673	0.860016	2.358	0.842508	1.5322	0.909138	1.9644	0.900583	2.2174	0.850422
11.239	0.8096	0.716559	0.7615	0.647565	0.6905	0.663492	0.8085	0.638924	0.6464	0.572091	0.6423	0.505184	0.606	0.432551	2.3702	0.861626	2.3786	0.858779	1.5485	0.923338	1.9638	0.900185	2.223	0.854926
11.242	0.8068	0.713283	0.7618	0.647928	0.6924	0.666782	0.8068	0.636777	0.6473	0.573282	0.6516	0.516802	0.6026	0.428304	2.3766	0.865182	2.3606	0.844562	1.5507	0.925255	1.965	0.90098	2.2255	0.856936
11.245	0.8095	0.716442	0.7622	0.648413	0.6945	0.670419	0.8075	0.637661	0.6509	0.578048	0.6447	0.508182	0.6048	0.431052	2.3656	0.859071	2.3584	0.842824	1.5494	0.924122	1.969	0.90363	2.2406	0.869079
11.248	0.8106	0.71773	0.7657	0.652653	0.6933	0.668341	0.8115	0.642713	0.6472	0.57315	0.6462	0.510056	0.603	0.428803	2.3695	0.861238	2.3509	0.836901	1.5402	0.916108	1.9652	0.901113	2.2192	0.85187
11.251	0.8127	0.720187	0.765	0.651805	0.6962	0.673363	0.8079	0.638166	0.6482	0.574474	0.6494	0.514054	0.6048	0.431052	2.367	0.859849	2.3584	0.842824	1.5527	0.926997	1.9664	0.901908	2.2044	0.839968
11.254	0.8118	0.719134	0.7586	0.644051	0.7004	0.680637	0.8129	0.644481	0.6547	0.58308	0.6516	0.516802	0.6052	0.431551	2.3601	0.856016	2.3601	0.844167	1.5492	0.923948	1.9743	0.90714	2.2098	0.84431
11.257	0.8095	0.716442	0.7578	0.643082	0.7019	0.683235	0.815	0.647133	0.6502	0.577122	0.6568	0.523298	0.6077	0.434674	2.3551	0.853239	2.3671	0.849696	1.5426	0.918198	1.9695	0.903961	2.2068	0.841898
11.26	0.8149	0.722762	0.7601	0.645869	0.6961	0.67319	0.813	0.644607	0.6523	0.579902	0.6582	0.525047	0.6061	0.432675	2.3655	0.859016	2.3688	0.851039	1.5504	0.924993	1.9632	0.899788	2.2139	0.847608
11.263	0.8139	0.721592	0.7633	0.649746	0.6932	0.668168	0.8111	0.642208	0.6528	0.580564	0.6555	0.521674	0.6109	0.438671	2.3718	0.862515	2.371	0.852776	1.5506	0.925168	1.9749	0.907537	2.215	0.848492
11.266	0.813	0.720538	0.77	0.657863	0.6959	0.672844	0.8118	0.643092	0.6543	0.58255	0.6503	0.515178	0.6055	0.431926	2.3687	0.860793	2.3654	0.848353	1.5482	0.923077	1.9775	0.90926	2.2229	0.854845
11.269	0.8126	0.72007	0.7657	0.652653	0.6983	0.677	0.8147	0.646754	0.6544	0.582682	0.6516	0.516802	0.6064	0.43305	2.3601	0.856016	2.3582	0.842666	1.5474	0.92238	1.9726	0.906014	2.2285	0.859349
11.272	0.8176	0.725922	0.7632	0.649624	0.7004	0.680637	0.8138	0.645618	0.6562	0.585066	0.6568	0.523298	0.6081	0.435174	2.3662	0.859405	2.3639	0.847168	1.5383	0.914452	1.9688	0.903497	2.2374	0.866506
11.275	0.8188	0.727326	0.7676	0.654955	0.6969	0.674576	0.8142	0.646123	0.6556	0.584271	0.6597	0.526921	0.6074	0.434299	2.3755	0.864571	2.3757	0.856488	1.5472	0.922206	1.9764	0.908531	2.2194	0.852031
11.278	0.8191	0.727677	0.7678	0.655197	0.6967	0.674229	0.8119	0.643218	0.6606	0.590891	0.6593	0.526421	0.6058	0.432301	2.3769	0.865348	2.3627	0.846221	1.5479	0.922816	1.9595	0.897337	2.2173	0.850342
11.281	0.8185	0.726975	0.7656	0.652532	0.6961	0.67319	0.8179	0.650796	0.6625	0.593407	0.6605	0.52792	0.6097	0.437172	2.3883	0.871681	2.3498	0.836032	1.5332	0.91001	1.9537	0.893496	2.2262	0.857499
11.284	0.8192	0.727794	0.766	0.653017	0.6927	0.667302	0.8173	0.650038	0.6627	0.593671	0.6549	0.520924	0.6069	0.433675	2.3816	0.867959	2.3509	0.836901	1.5468	0.921857	1.9596	0.897404	2.2182	0.851066
11.287	0.822	0.731071	0.7722	0.660528	0.6965	0.673883	0.8145	0.646502	0.6616	0.592215	0.6547	0.520675	0.606	0.432551	2.3702	0.861626	2.3593	0.843535	1.5644	0.93719	1.9631	0.899722	2.2395	0.868195
11.29	0.8196	0.728262	0.7708	0.658832	0.6957	0.672497	0.8203	0.653827	0.6613	0.591818	0.6577	0.524422	0.6117	0.43967	2.3752	0.864404	2.3511	0.837059	1.5401	0.916021	1.9777	0.909392	2.2327	0.862726
11.293	0.8166	0.724751	0.7671	0.654349	0.6979	0.676308	0.8193	0.652564	0.6608	0.591156	0.656	0.522299	0.6092	0.436548	2.3816	0.867959	2.351	0.83698	1.5328	0.909661	1.9825	0.912571	2.2331	0.863048
11.296	0.8183	0.726741	0.7659	0.652896	0.7008	0.68133	0.8201	0.653574	0.6623	0.593142	0.6569	0.523423	0.609	0.436298	2.3764	0.865071	2.3463	0.833268	1.5445	0.919854	1.9814	0.911843	2.2344	0.864093
11.299	0.823	0.732241	0.7704	0.658347	0.6983	0.677	0.8173	0.650038	0.6654	0.597246	0.6601	0.52742	0.6118	0.439795	2.3748	0.864182	2.3449	0.832162	1.5433	0.918808	1.9706	0.904689	2.2332	0.863128
11.302	0.8206	0.729432	0.7706	0.65859	0.7009	0.681503	0.825	0.659763	0.6652	0.596981	0.6589	0.525921	0.6077	0.434674	2.3835	0.869015	2.3546	0.839823	1.5579	0.931527	1.9685	0.903298	2.2202	0.852674
11.305	0.816	0.724049	0.7723	0.660649	0.7046	0.687911	0.8196	0.652943	0.6632	0.594333	0.6577	0.524422	0.6101	0.437672	2.3872	0.87107	2.3396	0.827976	1.5496	0.924297	1.9804	0.91118	2.2321	0.862244
11.308	0.8165	0.724634	0.7705	0.658469	0.7077	0.69328	0.8207	0.654332	0.6635	0.594731	0.6609	0.52842	0.609	0.436298	2.3835	0.869015	2.3408	0.828923	1.5386	0.914714	1.9775	0.90926	2.2297	0.860314
11.311	0.8193	0.727911	0.7739	0.662588	0.7046	0.687911	0.824	0.6585	0.6603	0.590494	0.6567	0.523173	0.6112	0.439046	2.3717	0.86246	2.3575	0.842114	1.5512	0.92569	1.9706	0.904689	2.2109	0.845195
11.314	0.8261	0.735869	0.7749	0.663799	0.7044	0.687565	0.8266	0.661783	0.6626	0.593539	0.6614	0.529044	0.6167	0.445916	2.3868	0.870848	2.3452	0.832399	1.5482	0.923077	1.9722	0.905749	2.2155	0.848894
11.317	0.8176	0.725922	0.778	0.667555	0.7044	0.687565	0.8242	0.658752	0.6624	0.593274	0.6615	0.529169	0.6169	0.446165	2.3871	0.871014	2.3494	0.835716	1.5483	0.923164	1.9684	0.903232	2.2204	0.852835
11.32	0.8178	0.726156	0.7749	0.663799	0.7042	0.687219	0.8265	0.661657	0.6672	0.599629	0.6619	0.529669	0.6126	0.440794	2.388	0.871514	2.3612	0.845036	1.5557	0.929611	1.9747	0.907405	2.2278	0.858786
11.323	0.8186	0.727092	0.7758	0.66489	0.7017	0.682889	0.8223	0.656353	0.6685	0.60135	0.6661	0.534916	0.6161	0.445166	2.3877	0.871348	2.3517	0.837533	1.5567	0.930482	1.9765	0.908597	2.2308	0.861198
11.326	0.8207	0.729549	0.7774	0.666828	0.7043	0.687392	0.8273	0.662667	0.6672	0.599629	0.6702	0.540037	0.6198	0.449788	2.3668	0.859738	2.339	0.827502	1.5535	0.927694	1.9679	0.902901	2.2313	0.8616
11.329	0.823	0.732241	0.7865	0.677853	0.7081	0.693973	0.8282	0.663804	0.6692	0.602277	0.6684	0.537789	0.6152	0.444042	2.3696	0.861293	2.3447	0.832004	1.551	0.925516	1.9773	0.909127	2.2342	0.863932
11.332	0.8257	0.735401	0.7813	0.671553	0.7109	0.698822	0.8327	0.669487	0.6675	0.600026	0.6693	0.538913	0.6198	0.449788	2.3745	0.864015	2.3502	0.836348	1.5525	0.926823	1.9716	0.905352	2.2366	0.865862
11.335	0.8298	0.740199	0.7826	0.673128	0.7105	0.69813	0.8244	0.659005	0.6682	0.600953	0.6704	0.540287	0.6236	0.454534	2.3889	0.872014	2.3481	0.834689	1.5544	0.928478	1.983	0.912902	2.2391	0.867873
11.338	0.8252	0.734816	0.7854	0.67652	0.7072	0.692414	0.8264	0.661531	0.668	0.600688	0.6768	0.548282	0.6239	0.454909	2.4026	0.879624	2.3533	0.838796	1.5532	0.927433	1.982	0.91224	2.2278	0.858786
11.341	0.8242	0.733645	0.7846	0.675551	0.7058	0.68999	0.8281	0.663678	0.6687	0.601615	0.6716	0.541786	0.6197	0.449663	2.4006	0.878513	2.3543	0.839586	1.5532	0.927433	1.9737	0.906743	2.2317	0.861922
11.344	0.8267	0.736571	0.7835	0.674219	0.709	0.695532	0.8313	0.667719	0.6708	0.604396	0.6679	0.537164	0.6201	0.450162	2.3991	0.87768	2.3599	0.844009	1.556	0.929872	1.9747	0.907405	2.2239	0.855649
11.347	0.8293	0.739614	0.7851	0.676157	0.7119	0.700554	0.8325	0.669235	0.6655	0.597379	0.6696	0.539288	0.6278	0.45978	2.3877	0.871348	2.3605	0.844483	1.5565	0.930308	1.9753	0.907802	2.2398	0.868436
11.35	0.828	0.738092	0.7885	0.680276	0.7096	0.696571	0.833	0.669866	0.6689	0.60188	0.6751	0.546159	0.6284	0.46053	2.4086	0.882957	2.3633	0.846695	1.549	0.923774	1.9826	0.912637	2.242	0.870205
11.353	0.8269	0.736805	0.7834	0.674097	0.7104	0.697956	0.8278	0.663299	0.674	0.608632	0.6754	0.546533	0.6278	0.45978	2.4006	0.878513	2.3718	0.853408	1.5636	0.936493	1.9927	0.919327	2.2359	0.8653
11.356	0.8319	0.742657	0.7832	0.673855	0.7107	0.698476	0.8318	0.668351	0.674	0.608632	0.6708	0.540787	0.6287	0.460904	2.3967	0.876347	2.3719	0.853487	1.5598	0.933182	1.9948	0.920718	2.2309	0.861279
11.359	0.8323	0.743125	0.7826	0.673128	0.7127	0.70194	0.8324	0.669108	0.673	0.607308	0.6716	0.541786	0.6281	0.460155	2.3911	0.873236	2.3651	0.848116	1.555	0.929001	1.99	0.917539	2.2376	0.866667
11.362	0.833	0.743944	0.7795	0.669372	0.7131	0.702632	0.8359	0.673529	0.6698	0.603072	0.6747	0.545659	0.6284	0.46053	2.3898	0.872514	2.3656	0.848511	1.5521	0.926474	1.9906	0.917936	2.236	0.86538
11.365	0.8345	0.745699	0.7841	0.674945	0.71	0.697264	0.8349	0.672266	0.6778	0.613663	0.6762	0.547533	0.6293	0.461654	2.3915	0.873459	2.3603	0.844325	1.5668	0.93928	1.9989	0.923434	2.2391	0.867873
11.368	0.8326	0.743476	0.7871	0.67858	0.7121	0.700901	0.832	0.668603	0.675	0.609956	0.6765	0.547908	0.6353	0.469148	2.4012	0.878847	2.3676	0.850091	1.5596	0.933008	1.9933	0.919724	2.2319	0.862083
11.371	0.8359	0.747338	0.7845	0.67543	0.7115	0.699861	0.8358	0.673402	0.6728	0.607044	0.6766	0.548032	0.6311	0.463902	2.3932	0.874403	2.3707	0.852539	1.5503	0.924906	2	0.924162	2.2253	0.856775
11.374	0.8368	0.748391	0.7872	0.678701	0.7099	0.69709	0.837	0.674918	0.6764	0.61181	0.6759	0.547158	0.628	0.46003	2.3789	0.866459	2.3792	0.859253	1.5441	0.919505	1.9913	0.9184	2.2225	0.854524
11.377	0.8376	0.749327	0.7914	0.68379	0.7088	0.695185	0.8383	0.67656	0.6768	0.612339	0.6778	0.549532	0.6322	0.465276	2.3893	0.872236	2.3713	0.853013	1.5478	0.922728	1.9872	0.915684	2.2286	0.859429
11.38	0.8392	0.7512	0.7923	0.68488	0.715	0.705923	0.8378	0.675928	0.6768	0.612339	0.6766	0.548032	0.6283	0.460405	2.392	0.873736	2.3642	0.847405	1.5428	0.918373	1.9961	0.921579	2.2284	0.859268
11.383	0.8364	0.747923	0.792	0.684517	0.7139	0.704018	0.8385	0.676812	0.6762	0.611545	0.6804	0.55278	0.6363	0.470397	2.3905	0.872903	2.3619	0.845589	1.5433	0.918808	1.9957	0.921314	2.2313	0.8616
11.386	0.8343	0.745465	0.7906	0.68282	0.7162	0.708001	0.8371	0.675044	0.6795	0.615914	0.6851	0.558651	0.6355	0.469398	2.3844	0.869514	2.3753	0.856172	1.5645	0.937277	1.9889	0.91681	2.2302	0.860716
11.389	0.833	0.743944	0.7893	0.681245	0.7126	0.701767	0.8398	0.678454	0.6824	0.619754	0.6813	0.553904	0.6324	0.465526	2.3936	0.874625	2.383	0.862254	1.5537	0.927868	1.9904	0.917804	2.2478	0.874869
11.392	0.8378	0.749561	0.7892	0.681124	0.7114	0.699688	0.8412	0.680222	0.6819	0.619092	0.6775	0.549157	0.6301	0.462653	2.3892	0.872181	2.364	0.847247	1.5606	0.933879	1.989	0.916876	2.2445	0.872216
11.395	0.8364	0.747923	0.7894	0.681367	0.7125	0.701593	0.8447	0.684643	0.6829	0.620416	0.677	0.548532	0.6294	0.461779	2.3867	0.870792	2.3633	0.846695	1.557	0.930743	1.9955	0.921182	2.2505	0.877041
11.398	0.8341	0.745231	0.79	0.682094	0.7113	0.699515	0.8458	0.686032	0.6843	0.622269	0.6805	0.552904	0.6335	0.4669	2.3944	0.875069	2.366	0.848827	1.5468	0.921857	1.9889	0.91681	2.2317	0.861922
11.401	0.8342	0.745348	0.7928	0.685486	0.7113	0.699515	0.8456	0.685779	0.6799	0.616444	0.6844	0.557776	0.6301	0.462653	2.3935	0.874569	2.3597	0.843851	1.5442	0.919592	1.9972	0.922308	2.2331	0.863048
11.404	0.8394	0.751434	0.7986	0.692513	0.7152	0.706269	0.8467	0.687168	0.6823	0.619621	0.6849	0.558401	0.6318	0.464776	2.3918	0.873625	2.3689	0.851118	1.5433	0.918808	1.9974	0.92244	2.2378	0.866828
11.407	0.841	0.753306	0.7998	0.693967	0.7129	0.702286	0.8452	0.685274	0.6846	0.622666	0.6839	0.557152	0.6341	0.467649	2.3798	0.866959	2.3689	0.851118	1.5471	0.922119	1.9978	0.922705	2.24	0.868597
11.41	0.8384	0.750263	0.798	0.691786	0.711	0.698995	0.8442	0.684011	0.6881	0.6273	0.6881	0.562399	0.6309	0.463652	2.3924	0.873958	2.3572	0.841877	1.5388	0.914888	1.9982	0.92297	2.2361	0.86546
11.413	0.839	0.750965	0.798	0.691786	0.7137	0.703672	0.8474	0.688053	0.6842	0.622137	0.6861	0.5599	0.6337	0.46715	2.4043	0.880569	2.361	0.844878	1.5445	0.919854	1.993	0.919526	2.2338	0.863611
11.416	0.8374	0.749093	0.799	0.692997	0.7127	0.70194	0.8482	0.689063	0.6848	0.622931	0.6845	0.557901	0.6379	0.472396	2.4	0.87818	2.3689	0.851118	1.5544	0.928478	2.0011	0.924891	2.2319	0.862083
11.419	0.8375	0.74921	0.7949	0.68803	0.7158	0.707309	0.8499	0.69121	0.6863	0.624917	0.6802	0.55253	0.6406	0.475768	2.3982	0.87718	2.3695	0.851592	1.5543	0.928391	2.006	0.928136	2.2273	0.858384
11.422	0.8415	0.753891	0.7938	0.686697	0.7144	0.704884	0.8466	0.687042	0.6896	0.629286	0.6856	0.559275	0.6389	0.473645	2.4016	0.879069	2.3729	0.854277	1.5467	0.92177	2.0019	0.925421	2.2321	0.862244
11.425	0.8412	0.75354	0.7976	0.691301	0.7188	0.712504	0.842	0.681233	0.6883	0.627565	0.6929	0.568395	0.6361	0.470147	2.4092	0.883291	2.3611	0.844957	1.5456	0.920812	2.0021	0.925553	2.2327	0.862726
11.428	0.8473	0.760679	0.8	0.694209	0.7126	0.701767	0.848	0.68881	0.6871	0.625976	0.6952	0.571268	0.6401	0.475144	2.4032	0.879958	2.3686	0.850881	1.5444	0.919767	1.9899	0.917473	2.2347	0.864335
11.431	0.8466	0.75986	0.7989	0.692876	0.719	0.712851	0.8476	0.688305	0.6909	0.631008	0.6975	0.574141	0.6414	0.476767	2.41	0.883735	2.3721	0.853645	1.5525	0.926823	1.999	0.9235	2.243	0.871009
11.434	0.8454	0.758455	0.7992	0.69324	0.7221	0.71822	0.85	0.691336	0.6935	0.63445	0.6935	0.569144	0.6417	0.477142	2.4112	0.884402	2.368	0.850407	1.5509	0.925429	2.0018	0.925354	2.237	0.866184
11.437	0.8418	0.754242	0.7989	0.692876	0.7212	0.716661	0.8488	0.689821	0.6935	0.63445	0.6928	0.56827	0.645	0.481264	2.41	0.883735	2.3611	0.844957	1.5489	0.923687	2.0105	0.931117	2.2454	0.872939
11.44	0.8435	0.756232	0.8019	0.696511	0.7177	0.710599	0.8474	0.688053	0.6925	0.633126	0.6935	0.569144	0.6463	0.482888	2.4112	0.884402	2.3665	0.849222	1.5448	0.920115	2.0087	0.929924	2.2458	0.873261
11.443	0.8466	0.75986	0.8043	0.699418	0.722	0.718046	0.8477	0.688431	0.6918	0.632199	0.6995	0.57664	0.6473	0.484137	2.4025	0.879569	2.3633	0.846695	1.5507	0.925255	2.0136	0.93317	2.2317	0.861922
11.446	0.8446	0.757519	0.8052	0.700509	0.7245	0.722376	0.8502	0.691589	0.6917	0.632067	0.6994	0.576515	0.6443	0.48039	2.3988	0.877514	2.3581	0.842587	1.5617	0.934838	2.0037	0.926613	2.236	0.86538
11.449	0.8452	0.758221	0.8062	0.70172	0.7221	0.71822	0.8541	0.696514	0.6953	0.636833	0.6991	0.57614	0.6431	0.478891	2.4077	0.882458	2.3653	0.848274	1.5468	0.921857	2.0007	0.924626	2.2308	0.861198
11.452	0.8468	0.760094	0.8062	0.70172	0.7202	0.714929	0.854	0.696388	0.6943	0.635509	0.7005	0.577889	0.6456	0.482013	2.4072	0.88218	2.3671	0.849696	1.5397	0.915672	1.9922	0.918996	2.2355	0.864978
11.455	0.8428	0.755413	0.8103	0.706688	0.721	0.716315	0.8579	0.701313	0.695	0.636436	0.7023	0.580137	0.6459	0.482388	2.4158	0.886957	2.3518	0.837612	1.5467	0.92177	1.9923	0.919062	2.2333	0.863209
11.458	0.8508	0.764775	0.8068	0.702447	0.721	0.716315	0.8525	0.694494	0.6955	0.637098	0.7019	0.579638	0.6505	0.488134	2.4068	0.881958	2.3606	0.844562	1.5456	0.920812	1.9994	0.923765	2.2336	0.86345
11.461	0.8502	0.764073	0.8066	0.702205	0.7192	0.713197	0.8535	0.695757	0.6945	0.635774	0.7005	0.577889	0.646	0.482513	2.3938	0.874736	2.3597	0.843851	1.5553	0.929262	2.0059	0.92807	2.2362	0.865541
11.464	0.8479	0.761381	0.8078	0.703659	0.716	0.707655	0.8551	0.697777	0.6943	0.635509	0.7017	0.579388	0.6465	0.483138	2.4083	0.882791	2.3729	0.854277	1.5536	0.927781	2.0045	0.927143	2.2271	0.858223
11.467	0.8489	0.762551	0.8124	0.709232	0.723	0.719778	0.8516	0.693357	0.6969	0.638951	0.7008	0.578264	0.6518	0.489758	2.4148	0.886402	2.3733	0.854593	1.549	0.923774	2.0019	0.925421	2.2398	0.868436
11.47	0.8493	0.763019	0.8109	0.707415	0.7231	0.719952	0.8534	0.69563	0.6997	0.642659	0.707	0.586009	0.6525	0.490632	2.4093	0.883346	2.3703	0.852223	1.5457	0.920899	2.0134	0.933037	2.2409	0.86932
11.473	0.846	0.759157	0.8123	0.709111	0.719	0.712851	0.8505	0.691968	0.7046	0.649146	0.7067	0.585634	0.6511	0.488883	2.4096	0.883513	2.3792	0.859253	1.5514	0.925865	2.0064	0.928401	2.2386	0.867471
11.476	0.8474	0.760796	0.8171	0.714926	0.7206	0.715622	0.8511	0.692725	0.7023	0.646101	0.7063	0.585134	0.6523	0.490382	2.4021	0.879347	2.3701	0.852065	1.5583	0.931876	2.0086	0.929858	2.2376	0.866667
11.479	0.8513	0.76536	0.8117	0.708384	0.7217	0.717527	0.8518	0.693609	0.7005	0.643718	0.7046	0.583011	0.6572	0.496503	2.4026	0.879624	2.359	0.843298	1.5664	0.938932	1.9961	0.921579	2.2343	0.864013
11.482	0.8537	0.768169	0.8109	0.707415	0.7289	0.729997	0.8487	0.689694	0.7033	0.647425	0.7082	0.587508	0.6569	0.496128	2.416	0.887068	2.3698	0.851828	1.5541	0.928217	2.0131	0.932839	2.2394	0.868114
11.485	0.8521	0.766296	0.809	0.705113	0.7304	0.732594	0.8506	0.692094	0.6994	0.642261	0.7127	0.593129	0.6524	0.490507	2.412	0.884846	2.3493	0.835637	1.5691	0.941284	2.0159	0.934693	2.2301	0.860635
11.488	0.8552	0.769924	0.8127	0.709595	0.7275	0.727572	0.853	0.695125	0.6996	0.642526	0.7082	0.587508	0.654	0.492506	2.4061	0.881569	2.3577	0.842272	1.5683	0.940587	2.0123	0.932309	2.2436	0.871492
11.491	0.855	0.76969	0.8115	0.708142	0.7269	0.726533	0.8522	0.694115	0.7027	0.64663	0.7082	0.587508	0.657	0.496253	2.4237	0.891345	2.3656	0.848511	1.5711	0.943026	1.9983	0.923036	2.2318	0.862002
11.494	0.853	0.767349	0.8093	0.705476	0.7245	0.722376	0.8537	0.696009	0.708	0.653648	0.709	0.588507	0.6556	0.494504	2.4136	0.885735	2.3577	0.842272	1.5682	0.9405	1.9975	0.922506	2.2273	0.858384
11.497	0.8541	0.768637	0.8114	0.70802	0.7242	0.721857	0.8609	0.705102	0.7043	0.648749	0.709	0.588507	0.658	0.497502	2.4049	0.880902	2.364	0.847247	1.5614	0.934576	1.9994	0.923765	2.2391	0.867873
11.5	0.8552	0.769924	0.8171	0.714926	0.7257	0.724454	0.8601	0.704092	0.7058	0.650735	0.7073	0.586384	0.6617	0.502123	2.4272	0.89329	2.3703	0.852223	1.5571	0.93083	2.0169	0.935356	2.2489	0.875754
11.503	0.8578	0.772967	0.8173	0.715168	0.7234	0.720471	0.8597	0.703587	0.7027	0.64663	0.712	0.592255	0.6569	0.496128	2.4029	0.879791	2.3687	0.85096	1.5724	0.944159	2.0055	0.927805	2.2512	0.877604
11.506	0.8587	0.77402	0.8163	0.713957	0.7274	0.727399	0.8585	0.702071	0.7046	0.649146	0.7131	0.593629	0.6547	0.49338	2.4068	0.881958	2.3646	0.847721	1.5594	0.932834	1.9987	0.923301	2.2492	0.875995
11.509	0.8578	0.772967	0.8211	0.719772	0.7227	0.719259	0.8626	0.707249	0.7054	0.650205	0.7109	0.590881	0.6602	0.50025	2.4035	0.880124	2.365	0.848037	1.5594	0.932834	2.0145	0.933766	2.249	0.875834
11.512	0.8587	0.77402	0.8199	0.718318	0.7253	0.723762	0.8614	0.705734	0.7046	0.649146	0.7098	0.589507	0.6648	0.505996	2.4	0.87818	2.3583	0.842745	1.562	0.935099	2.0119	0.932044	2.2441	0.871894
11.515	0.8599	0.775424	0.8194	0.717713	0.7274	0.727399	0.8615	0.70586	0.7045	0.649014	0.7086	0.588007	0.659	0.498751	2.4071	0.882124	2.3677	0.85017	1.5543	0.928391	1.9992	0.923632	2.2415	0.869803
11.518	0.8573	0.772382	0.8216	0.720378	0.7285	0.729304	0.8633	0.708133	0.7071	0.652456	0.7095	0.589132	0.6606	0.500749	2.4032	0.879958	2.3635	0.846853	1.5623	0.93536	2.0061	0.928202	2.2429	0.870929
11.521	0.8599	0.775424	0.8249	0.724376	0.7296	0.731209	0.8617	0.706113	0.7125	0.659605	0.71	0.589756	0.6606	0.500749	2.4111	0.884346	2.3641	0.847326	1.5513	0.925778	2.0101	0.930852	2.2349	0.864495
11.524	0.86	0.775541	0.8206	0.719166	0.7304	0.732594	0.8624	0.706997	0.7102	0.65656	0.7129	0.593379	0.6635	0.504372	2.429	0.89429	2.3689	0.851118	1.5606	0.933879	2.0074	0.929063	2.2309	0.861279
11.527	0.8635	0.779637	0.8177	0.715653	0.7288	0.729823	0.8657	0.711164	0.7116	0.658414	0.7188	0.60075	0.6567	0.495878	2.4229	0.890901	2.3722	0.853724	1.5597	0.933095	2.011	0.931448	2.2396	0.868275
11.53	0.8606	0.776243	0.8233	0.722438	0.7279	0.728265	0.867	0.712806	0.7113	0.658017	0.7201	0.602374	0.6614	0.501749	2.4093	0.883346	2.3744	0.855462	1.5463	0.921422	2.0034	0.926414	2.2449	0.872537
11.533	0.8627	0.778701	0.8237	0.722922	0.7303	0.732421	0.8706	0.717353	0.7127	0.65987	0.7199	0.602124	0.6603	0.500375	2.416	0.887068	2.3813	0.860911	1.5444	0.919767	2.0119	0.932044	2.229	0.859751
11.536	0.8606	0.776243	0.8273	0.727284	0.7245	0.722376	0.8686	0.714827	0.7115	0.658281	0.7217	0.604372	0.6624	0.502998	2.4277	0.893567	2.3672	0.849775	1.5527	0.926997	2.0001	0.924228	2.2431	0.87109
11.539	0.8623	0.778233	0.8222	0.721105	0.7301	0.732075	0.8695	0.715964	0.7094	0.655501	0.722	0.604747	0.663	0.503747	2.422	0.890401	2.3683	0.850644	1.5473	0.922293	1.9989	0.923434	2.2345	0.864174
11.542	0.8621	0.777999	0.8244	0.72377	0.7289	0.729997	0.8689	0.715206	0.7101	0.656428	0.7194	0.601499	0.664	0.504996	2.421	0.889846	2.3718	0.853408	1.5459	0.921073	1.9987	0.923301	2.2332	0.863128
11.545	0.8617	0.777531	0.822	0.720863	0.7342	0.739176	0.8699	0.716469	0.7087	0.654574	0.7168	0.598251	0.6645	0.505621	2.4314	0.895623	2.3705	0.852381	1.559	0.932485	2.0037	0.926613	2.2351	0.864656
11.548	0.8675	0.784318	0.8204	0.718924	0.7351	0.740734	0.8653	0.710659	0.7132	0.660532	0.721	0.603498	0.6659	0.507369	2.4326	0.896289	2.3665	0.849222	1.5629	0.935883	2.0117	0.931912	2.2314	0.861681
11.551	0.8648	0.781159	0.828	0.728132	0.7339	0.738656	0.8697	0.716216	0.715	0.662915	0.7211	0.603623	0.6647	0.505871	2.4235	0.891234	2.3792	0.859253	1.5685	0.940761	2.0045	0.927143	2.2348	0.864415
11.554	0.8655	0.781978	0.8286	0.728859	0.734	0.738829	0.8694	0.715837	0.7128	0.660003	0.7212	0.603748	0.6713	0.514114	2.4222	0.890512	2.3774	0.857831	1.5596	0.933008	2.0096	0.930521	2.2371	0.866265
11.557	0.8611	0.776829	0.8275	0.727526	0.733	0.737097	0.8712	0.718111	0.7132	0.660532	0.7204	0.602748	0.6728	0.515988	2.4234	0.891179	2.3742	0.855304	1.5522	0.926562	2.0105	0.931117	2.2394	0.868114
11.56	0.8657	0.782212	0.8239	0.723165	0.7309	0.73346	0.8684	0.714574	0.7162	0.664504	0.7241	0.60737	0.6685	0.510617	2.422	0.890401	2.3785	0.8587	1.5578	0.93144	1.9953	0.921049	2.2361	0.86546
11.563	0.8663	0.782914	0.8257	0.725345	0.7308	0.733287	0.8659	0.711417	0.7178	0.666623	0.7243	0.60762	0.6695	0.511866	2.4123	0.885013	2.394	0.870942	1.5632	0.936144	1.9912	0.918334	2.2466	0.873904
11.566	0.864	0.780222	0.8291	0.729465	0.7318	0.735019	0.8676	0.713564	0.7171	0.665696	0.721	0.603498	0.6666	0.508244	2.413	0.885402	2.3811	0.860753	1.5507	0.925255	2.0035	0.92648	2.2476	0.874708
11.569	0.8642	0.780456	0.8344	0.735886	0.7345	0.739695	0.8672	0.713059	0.7179	0.666755	0.7223	0.605122	0.6672	0.508993	2.4149	0.886457	2.376	0.856725	1.5712	0.943114	2.0059	0.92807	2.2512	0.877604
11.572	0.8668	0.783499	0.8338	0.735159	0.7332	0.737444	0.8703	0.716974	0.7177	0.66649	0.723	0.605996	0.6674	0.509243	2.4029	0.879791	2.3874	0.865729	1.5548	0.928827	2.0219	0.938667	2.2432	0.87117
11.575	0.8626	0.778584	0.8291	0.729465	0.7355	0.741427	0.8725	0.719752	0.7169	0.665431	0.7233	0.606371	0.6663	0.507869	2.4095	0.883457	2.3833	0.862491	1.5563	0.930133	2.0146	0.933832	2.2508	0.877282
11.578	0.8603	0.775892	0.829	0.729343	0.7387	0.746969	0.8728	0.720131	0.7164	0.664769	0.7286	0.612992	0.6724	0.515488	2.4075	0.882346	2.3674	0.849933	1.5678	0.940152	2.0018	0.925354	2.24	0.868597
11.581	0.8626	0.778584	0.8283	0.728495	0.7392	0.747835	0.8717	0.718742	0.7205	0.670197	0.7242	0.607495	0.6681	0.510117	2.4252	0.892179	2.3665	0.849222	1.5673	0.939716	1.9981	0.922904	2.2308	0.861198
11.584	0.8633	0.779403	0.8287	0.72898	0.7351	0.740734	0.876	0.724173	0.7203	0.669932	0.7265	0.610369	0.6661	0.507619	2.4342	0.897178	2.3621	0.845747	1.5726	0.944333	1.9946	0.920586	2.2372	0.866345
11.587	0.8637	0.779871	0.8311	0.731888	0.7368	0.743679	0.8758	0.72392	0.7168	0.665299	0.73	0.614741	0.6752	0.518986	2.4255	0.892345	2.3564	0.841245	1.5594	0.932834	2	0.924162	2.2289	0.85967
11.59	0.8647	0.781042	0.8352	0.736855	0.7359	0.74212	0.8763	0.724552	0.7217	0.671786	0.7286	0.612992	0.6719	0.514864	2.4114	0.884513	2.3565	0.841324	1.5737	0.945291	2.0011	0.924891	2.2364	0.865702
11.593	0.8653	0.781744	0.8379	0.740126	0.7377	0.745237	0.8803	0.729603	0.7229	0.673375	0.729	0.613492	0.6669	0.508619	2.4127	0.885235	2.365	0.848037	1.5666	0.939106	1.9983	0.923036	2.2543	0.880097
11.596	0.8677	0.784552	0.8395	0.742064	0.7428	0.75407	0.88	0.729225	0.724	0.674831	0.7279	0.612117	0.6721	0.515114	2.4203	0.889457	2.3597	0.843851	1.566	0.938584	1.9984	0.923102	2.2572	0.882429
11.599	0.8647	0.781042	0.8349	0.736491	0.7422	0.753031	0.8759	0.724046	0.7213	0.671256	0.7352	0.621237	0.6698	0.512241	2.4163	0.887235	2.3706	0.85246	1.57	0.942068	1.9911	0.918267	2.2591	0.883957
11.602	0.8686	0.785606	0.8334	0.734674	0.7399	0.749047	0.8752	0.723162	0.724	0.674831	0.7358	0.621986	0.6697	0.512116	2.4235	0.891234	2.3622	0.845826	1.5692	0.941371	2.0147	0.933899	2.2578	0.882911
11.605	0.8703	0.787595	0.8324	0.733463	0.7407	0.750433	0.8727	0.720005	0.723	0.673507	0.731	0.61599	0.6712	0.51399	2.4155	0.88679	2.3557	0.840692	1.5743	0.945814	2.0122	0.932243	2.2588	0.883715
11.608	0.8737	0.791574	0.8356	0.737339	0.736	0.742293	0.8746	0.722405	0.7248	0.67589	0.7322	0.617489	0.674	0.517487	2.413	0.885402	2.3587	0.843061	1.5717	0.943549	2.0078	0.929328	2.2485	0.875432
11.611	0.8716	0.789116	0.8378	0.740005	0.7385	0.746623	0.8767	0.725057	0.7269	0.678671	0.7335	0.619113	0.667	0.508743	2.4149	0.886457	2.355	0.840139	1.5545	0.928565	2.0029	0.926083	2.2624	0.88661
11.614	0.8692	0.786308	0.8388	0.741216	0.7402	0.749567	0.8728	0.720131	0.7244	0.675361	0.7336	0.619238	0.6702	0.51274	2.4259	0.892567	2.3756	0.856409	1.5583	0.931876	2.0014	0.925089	2.2501	0.876719
11.617	0.8731	0.790872	0.8356	0.737339	0.7415	0.751818	0.8771	0.725562	0.7233	0.673904	0.7309	0.615865	0.6732	0.516488	2.4323	0.896123	2.3728	0.854198	1.5645	0.937277	2.0019	0.925421	2.2491	0.875915
11.62	0.8696	0.786776	0.8376	0.739763	0.7456	0.758919	0.8752	0.723162	0.7259	0.677347	0.7343	0.620112	0.6745	0.518111	2.4283	0.893901	2.3769	0.857436	1.5621	0.935186	2.0001	0.924228	2.2455	0.87302
11.623	0.8735	0.79134	0.8422	0.745336	0.7426	0.753724	0.8774	0.725941	0.7245	0.675493	0.7388	0.625734	0.6747	0.518361	2.4309	0.895345	2.3741	0.855225	1.5653	0.937974	2.0072	0.928931	2.2383	0.86723
11.626	0.8764	0.794734	0.8452	0.74897	0.7433	0.754936	0.876	0.724173	0.7245	0.675493	0.7365	0.622861	0.6794	0.524232	2.4409	0.9009	2.3826	0.861938	1.5696	0.94172	2.0022	0.925619	2.2511	0.877523
11.629	0.8755	0.793681	0.842	0.745093	0.7432	0.754763	0.8786	0.727456	0.7263	0.677876	0.7368	0.623235	0.681	0.52623	2.4493	0.905566	2.3809	0.860596	1.5614	0.934576	2.0098	0.930653	2.2491	0.875915
11.632	0.871	0.788414	0.8405	0.743276	0.7445	0.757014	0.876	0.724173	0.726	0.677479	0.7396	0.626733	0.6795	0.524357	2.4364	0.8984	2.3811	0.860753	1.5606	0.933879	2.0089	0.930057	2.2389	0.867712
11.635	0.8747	0.792744	0.8434	0.746789	0.7439	0.755975	0.8803	0.729603	0.7259	0.677347	0.7389	0.625859	0.6795	0.524357	2.4287	0.894123	2.363	0.846458	1.5503	0.924906	2.0076	0.929196	2.2423	0.870446
11.638	0.8769	0.795319	0.8416	0.744609	0.74	0.749221	0.8831	0.73314	0.7227	0.67311	0.7401	0.627358	0.6769	0.521109	2.4206	0.889623	2.378	0.858305	1.5689	0.94111	2.0083	0.92966	2.2466	0.873904
11.641	0.8783	0.796957	0.8387	0.741095	0.7403	0.74974	0.881	0.730487	0.7239	0.674699	0.7378	0.624485	0.6782	0.522733	2.4257	0.892456	2.3752	0.856094	1.5625	0.935534	2.0041	0.926878	2.2533	0.879292
11.644	0.8737	0.791574	0.8446	0.748243	0.7464	0.760305	0.8869	0.737939	0.7279	0.679995	0.739	0.625984	0.6791	0.523857	2.4238	0.891401	2.3686	0.850881	1.5543	0.928391	2.0163	0.934958	2.2512	0.877604
11.647	0.8751	0.793212	0.8456	0.749455	0.7454	0.758573	0.8847	0.73516	0.7318	0.685158	0.7418	0.629482	0.6797	0.524607	2.4346	0.8974	2.3675	0.850012	1.5661	0.938671	2.0049	0.927408	2.2455	0.87302
11.65	0.8736	0.791457	0.8448	0.748486	0.7435	0.755282	0.8809	0.730361	0.7357	0.690322	0.7398	0.626983	0.6795	0.524357	2.4327	0.896345	2.3707	0.852539	1.5657	0.938322	2.0135	0.933104	2.2535	0.879453
11.653	0.8798	0.798713	0.8445	0.748122	0.742	0.752684	0.8852	0.735792	0.7345	0.688733	0.7402	0.627483	0.6811	0.526355	2.4232	0.891068	2.3653	0.848274	1.5714	0.943288	2.0129	0.932706	2.2491	0.875915
11.656	0.8774	0.795904	0.8504	0.75527	0.7449	0.757707	0.8857	0.736423	0.7275	0.679465	0.742	0.629731	0.6824	0.527979	2.4294	0.894512	2.3786	0.858779	1.5712	0.943114	2.0043	0.92701	2.2421	0.870285
11.659	0.8792	0.798011	0.8502	0.755028	0.7446	0.757187	0.8942	0.747158	0.7329	0.686615	0.7442	0.63248	0.6867	0.53335	2.4334	0.896734	2.3777	0.858068	1.5624	0.935447	2.0049	0.927408	2.2311	0.861439
11.662	0.8796	0.798479	0.8516	0.756724	0.7437	0.755629	0.8921	0.744506	0.7341	0.688203	0.7422	0.629981	0.6903	0.537847	2.4329	0.896456	2.3712	0.852934	1.5678	0.940152	2.0171	0.935488	2.2431	0.87109
11.665	0.8804	0.799415	0.8484	0.752847	0.741	0.750953	0.8923	0.744759	0.7317	0.685026	0.7449	0.633354	0.6851	0.531351	2.4283	0.893901	2.3836	0.862728	1.5729	0.944594	2.0139	0.933369	2.2494	0.876156
11.668	0.8804	0.799415	0.8501	0.754907	0.7448	0.757534	0.8899	0.741728	0.728	0.680127	0.7449	0.633354	0.6891	0.536348	2.4306	0.895178	2.3754	0.856251	1.5792	0.950083	2.0106	0.931183	2.2342	0.863932
11.671	0.8776	0.796138	0.8515	0.756603	0.748	0.763076	0.8928	0.74539	0.7316	0.684893	0.7487	0.638101	0.6842	0.530227	2.4409	0.9009	2.3819	0.861385	1.5785	0.949473	2.006	0.928136	2.2329	0.862887
11.674	0.885	0.804798	0.8545	0.760237	0.7515	0.769138	0.8918	0.744127	0.7343	0.688468	0.7501	0.63985	0.6871	0.53385	2.4474	0.904511	2.3863	0.864861	1.5637	0.93658	2.0134	0.933037	2.2389	0.867712
11.677	0.8848	0.804564	0.8546	0.760359	0.751	0.768272	0.8931	0.745769	0.7374	0.692572	0.7502	0.639975	0.6872	0.533975	2.442	0.901511	2.3777	0.858068	1.5686	0.940849	2.0034	0.926414	2.2278	0.858786
11.68	0.8819	0.80117	0.8528	0.758178	0.7477	0.762556	0.8937	0.746527	0.7318	0.685158	0.7508	0.640725	0.6838	0.529728	2.4453	0.903344	2.365	0.848037	1.562	0.935099	2.0128	0.93264	2.2318	0.862002
11.683	0.8841	0.803745	0.8499	0.754664	0.7476	0.762383	0.8909	0.742991	0.7342	0.688336	0.7497	0.63935	0.6866	0.533225	2.4416	0.901289	2.3783	0.858542	1.5724	0.944159	2.029	0.94337	2.2296	0.860233
11.686	0.8816	0.800819	0.8543	0.759995	0.7508	0.767925	0.8842	0.734529	0.7383	0.693764	0.7508	0.640725	0.6874	0.534224	2.4318	0.895845	2.3728	0.854198	1.5606	0.933879	2.0328	0.945887	2.2267	0.857901
11.689	0.8812	0.800351	0.8573	0.76363	0.7463	0.760132	0.8846	0.735034	0.7368	0.691778	0.7482	0.637477	0.6882	0.535224	2.417	0.887624	2.3719	0.853487	1.5742	0.945727	2.0362	0.948139	2.2359	0.8653
11.692	0.8824	0.801755	0.8551	0.760964	0.7458	0.759266	0.8857	0.736423	0.7402	0.69628	0.7524	0.642723	0.6949	0.543592	2.4293	0.894456	2.3762	0.856883	1.573	0.944682	2.0301	0.944099	2.2326	0.862646
11.695	0.8825	0.801872	0.8557	0.761691	0.7511	0.768445	0.8907	0.742738	0.7409	0.697206	0.7535	0.644097	0.6882	0.535224	2.4296	0.894623	2.3712	0.852934	1.5717	0.943549	2.0304	0.944297	2.23	0.860555
11.698	0.8798	0.798713	0.8587	0.765326	0.749	0.764808	0.8923	0.744759	0.732	0.685423	0.7551	0.646096	0.6908	0.538471	2.4392	0.899956	2.365	0.848037	1.5755	0.946859	2.0321	0.945423	2.2317	0.861922
11.701	0.8861	0.806085	0.8579	0.764357	0.7497	0.76602	0.8924	0.744885	0.7371	0.692175	0.7576	0.649219	0.691	0.538721	2.4451	0.903233	2.3675	0.850012	1.5744	0.945901	2.0304	0.944297	2.2288	0.85959
11.704	0.8817	0.800936	0.864	0.771747	0.7521	0.770177	0.895	0.748169	0.7411	0.697471	0.7551	0.646096	0.6946	0.543218	2.4417	0.901344	2.3791	0.859174	1.5672	0.939629	2.0178	0.935952	2.2329	0.862887
11.707	0.8854	0.805266	0.8618	0.769082	0.7531	0.771909	0.8943	0.747285	0.7397	0.695618	0.7575	0.649094	0.6986	0.548214	2.4345	0.897345	2.366	0.848827	1.5735	0.945117	2.0124	0.932375	2.2409	0.86932
11.71	0.8864	0.806437	0.8608	0.76787	0.7507	0.767752	0.8895	0.741223	0.7393	0.695088	0.7558	0.646971	0.6965	0.545591	2.4494	0.905622	2.3738	0.854988	1.5721	0.943898	2.0176	0.935819	2.2324	0.862485
11.713	0.8838	0.803394	0.8607	0.767749	0.7512	0.768618	0.8939	0.746779	0.7384	0.693896	0.7555	0.646596	0.6984	0.547964	2.4463	0.9039	2.3774	0.857831	1.5738	0.945379	2.0276	0.942443	2.2318	0.862002
11.716	0.8868	0.806905	0.8609	0.767991	0.7536	0.772775	0.8897	0.741475	0.7389	0.694558	0.757	0.64847	0.7013	0.551586	2.4494	0.905622	2.3691	0.851276	1.5805	0.951215	2.0239	0.939992	2.2362	0.865541
11.719	0.8898	0.810415	0.8643	0.77211	0.7562	0.777277	0.8964	0.749937	0.7368	0.691778	0.7608	0.653217	0.7033	0.554084	2.4392	0.899956	2.3979	0.874023	1.5701	0.942155	2.0215	0.938402	2.2386	0.867471
11.722	0.8853	0.805149	0.8609	0.767991	0.7571	0.778836	0.896	0.749432	0.7368	0.691778	0.7568	0.64822	0.7039	0.554834	2.4592	0.911065	2.3852	0.863992	1.5651	0.937799	2.0242	0.940191	2.2409	0.86932
11.725	0.8854	0.805266	0.8608	0.76787	0.7602	0.784205	0.8948	0.747916	0.7398	0.69575	0.7618	0.654466	0.7029	0.553585	2.4514	0.906733	2.3838	0.862886	1.5719	0.943723	2.0233	0.939595	2.2323	0.862405
11.728	0.8857	0.805617	0.8577	0.764114	0.7554	0.775892	0.8948	0.747916	0.7444	0.70184	0.7604	0.652717	0.6986	0.548214	2.4466	0.904066	2.3832	0.862412	1.5654	0.938061	2.0218	0.938601	2.2345	0.864174
11.731	0.8848	0.804564	0.8616	0.768839	0.7579	0.780222	0.8939	0.746779	0.7435	0.700649	0.7567	0.648095	0.6973	0.54659	2.456	0.909288	2.3699	0.851907	1.572	0.94381	2.0256	0.941118	2.243	0.871009
11.734	0.8859	0.805851	0.8622	0.769566	0.7555	0.776065	0.8931	0.745769	0.7483	0.707004	0.757	0.64847	0.6947	0.543342	2.4623	0.912787	2.388	0.866203	1.5807	0.951389	2.0284	0.942973	2.2348	0.864415
11.737	0.8847	0.804447	0.8642	0.771989	0.7571	0.778836	0.8922	0.744632	0.7454	0.703164	0.763	0.655965	0.6979	0.547339	2.456	0.909288	2.3993	0.875128	1.5674	0.939803	2.0164	0.935025	2.2307	0.861118
11.74	0.887	0.807139	0.8599	0.76678	0.7548	0.774853	0.8973	0.751074	0.7453	0.703032	0.7594	0.651468	0.7002	0.550212	2.4419	0.901455	2.3954	0.872048	1.5649	0.937625	2.0128	0.93264	2.2366	0.865862
11.743	0.8885	0.808894	0.8634	0.77102	0.7549	0.775026	0.8955	0.7488	0.7432	0.700252	0.7594	0.651468	0.6999	0.549838	2.4371	0.898789	2.4009	0.876392	1.5623	0.93536	2.0105	0.931117	2.2371	0.866265
11.746	0.8861	0.806085	0.8652	0.773201	0.7556	0.776238	0.8973	0.751074	0.7509	0.710446	0.7634	0.656465	0.6985	0.548089	2.4397	0.900233	2.3826	0.861938	1.5502	0.924819	2.0098	0.930653	2.2531	0.879131
11.749	0.8907	0.811469	0.8631	0.770657	0.7549	0.775026	0.8977	0.751579	0.7531	0.713359	0.7633	0.65634	0.6986	0.548214	2.4521	0.907121	2.3794	0.859411	1.5518	0.926213	2.0108	0.931315	2.2441	0.871894
11.752	0.8889	0.809362	0.8637	0.771384	0.7552	0.775546	0.901	0.755746	0.7499	0.709122	0.7612	0.653716	0.704	0.554959	2.4438	0.902511	2.3724	0.853882	1.5753	0.946685	2.0177	0.935886	2.2518	0.878086
11.755	0.8894	0.809947	0.8621	0.769445	0.7572	0.779009	0.9018	0.756757	0.7482	0.706871	0.7644	0.657714	0.7027	0.553335	2.4454	0.9034	2.3619	0.845589	1.5688	0.941023	2.025	0.940721	2.2531	0.879131
11.758	0.8873	0.80749	0.8643	0.77211	0.7562	0.777277	0.897	0.750695	0.7546	0.715345	0.7643	0.657589	0.7065	0.558081	2.4432	0.902178	2.3791	0.859174	1.5771	0.948253	2.0264	0.941648	2.2549	0.880579
11.761	0.89	0.81065	0.8613	0.768476	0.7564	0.777624	0.8994	0.753726	0.7509	0.710446	0.7693	0.663835	0.7059	0.557332	2.4435	0.902344	2.3939	0.870863	1.5744	0.945901	2.0212	0.938204	2.2409	0.86932
11.764	0.8906	0.811352	0.8635	0.771141	0.7551	0.775372	0.8988	0.752968	0.7538	0.714286	0.7713	0.666334	0.7055	0.556832	2.4546	0.90851	2.3723	0.853803	1.5717	0.943549	2.02	0.937409	2.2417	0.869964
11.767	0.8902	0.810884	0.8639	0.771626	0.7569	0.77849	0.9039	0.759409	0.7517	0.711505	0.7706	0.665459	0.7067	0.558331	2.4534	0.907844	2.3706	0.85246	1.5672	0.939629	2.0319	0.945291	2.2415	0.869803
11.77	0.8874	0.807607	0.8625	0.76993	0.7567	0.778143	0.9057	0.761682	0.7531	0.713359	0.7702	0.664959	0.7103	0.562828	2.4478	0.904733	2.3807	0.860438	1.5694	0.941545	2.0246	0.940456	2.2448	0.872457
11.773	0.8881	0.808426	0.8671	0.775503	0.7581	0.780568	0.9077	0.764208	0.7524	0.712432	0.7683	0.662586	0.7108	0.563452	2.4392	0.899956	2.3729	0.854277	1.5725	0.944246	2.0216	0.938469	2.2384	0.86731
11.776	0.8911	0.811937	0.8684	0.777078	0.7586	0.781434	0.9042	0.759788	0.7537	0.714153	0.7689	0.663335	0.7155	0.569323	2.4403	0.900567	2.3654	0.848353	1.5792	0.950083	2.031	0.944695	2.228	0.858947
11.779	0.8918	0.812756	0.8648	0.772716	0.7573	0.779183	0.8992	0.753473	0.7515	0.711241	0.7642	0.657464	0.7138	0.5672	2.4454	0.9034	2.3738	0.854988	1.579	0.949909	2.0337	0.946483	2.2371	0.866265
11.782	0.8913	0.812171	0.8688	0.777562	0.7619	0.787149	0.9016	0.756504	0.7527	0.712829	0.7672	0.661212	0.7102	0.562703	2.4326	0.896289	2.3595	0.843693	1.5832	0.953567	2.035	0.947344	2.2508	0.877282
11.785	0.8896	0.810181	0.8682	0.776835	0.7582	0.780741	0.9061	0.762187	0.752	0.711903	0.7669	0.660837	0.7088	0.560954	2.4407	0.900789	2.3689	0.851118	1.5776	0.948689	2.0252	0.940853	2.2564	0.881785
11.788	0.8922	0.813224	0.8696	0.778532	0.7605	0.784725	0.9086	0.765345	0.7565	0.71786	0.7715	0.666583	0.7154	0.569198	2.4531	0.907677	2.3693	0.851434	1.5706	0.942591	2.0199	0.937343	2.2543	0.880097
11.791	0.885	0.804798	0.8724	0.781924	0.7581	0.780568	0.9119	0.769513	0.753	0.713227	0.7735	0.669082	0.7164	0.570447	2.4594	0.911177	2.3712	0.852934	1.5782	0.949212	2.013	0.932773	2.2536	0.879534
11.794	0.8926	0.813692	0.8693	0.778168	0.7571	0.778836	0.9067	0.762945	0.7542	0.714815	0.7713	0.666334	0.7129	0.566075	2.4561	0.909343	2.384	0.863044	1.582	0.952522	2.0154	0.934362	2.2568	0.882107
11.797	0.8963	0.818022	0.8688	0.777562	0.7615	0.786457	0.9061	0.762187	0.7587	0.720773	0.7711	0.666084	0.7132	0.56645	2.4568	0.909732	2.3818	0.861306	1.5668	0.93928	2.0145	0.933766	2.2572	0.882429
11.8	0.8973	0.819193	0.8685	0.777199	0.7603	0.784378	0.9031	0.758399	0.7582	0.720111	0.7683	0.662586	0.7166	0.570697	2.4515	0.906788	2.3782	0.858463	1.5753	0.946685	2.0141	0.933501	2.2541	0.879936
11.803	0.8954	0.816969	0.8732	0.782893	0.7585	0.781261	0.9043	0.759914	0.7546	0.715345	0.7767	0.673079	0.7158	0.569698	2.4404	0.900622	2.381	0.860675	1.5814	0.951999	2.0241	0.940125	2.2599	0.8846
11.806	0.8967	0.81849	0.872	0.781439	0.7591	0.7823	0.9059	0.761935	0.7608	0.723554	0.776	0.672205	0.7174	0.571696	2.4463	0.9039	2.3854	0.86415	1.579	0.949909	2.0137	0.933236	2.2648	0.88854
11.809	0.8961	0.817788	0.8741	0.783984	0.7614	0.786283	0.9092	0.766103	0.7576	0.719317	0.7798	0.676952	0.7162	0.570197	2.4502	0.906066	2.3793	0.859332	1.5773	0.948428	2.0223	0.938932	2.2665	0.889908
11.812	0.8971	0.818958	0.8765	0.786891	0.7623	0.787842	0.9126	0.770397	0.7561	0.717331	0.7806	0.677951	0.7199	0.574819	2.448	0.904844	2.3801	0.859964	1.5867	0.956616	2.037	0.948669	2.2635	0.887495
11.815	0.8986	0.820714	0.8722	0.781682	0.7628	0.788708	0.9177	0.776838	0.7571	0.718655	0.7778	0.674453	0.7202	0.575194	2.434	0.897067	2.3756	0.856409	1.5835	0.953829	2.0268	0.941913	2.2641	0.887977
11.818	0.904	0.827033	0.8723	0.781803	0.7619	0.787149	0.9175	0.776585	0.7553	0.716272	0.7763	0.67258	0.7163	0.570322	2.441	0.900955	2.3934	0.870468	1.5779	0.94895	2.033	0.946019	2.259	0.883876
11.821	0.9013	0.823874	0.8692	0.778047	0.7582	0.780741	0.9144	0.77267	0.7627	0.726069	0.7817	0.679325	0.719	0.573695	2.4352	0.897734	2.4012	0.876629	1.5819	0.952435	2.0292	0.943502	2.2579	0.882992
11.824	0.9014	0.823991	0.8715	0.780834	0.7567	0.778143	0.911	0.768376	0.7641	0.727923	0.7814	0.678951	0.7204	0.575443	2.4453	0.903344	2.3918	0.869205	1.5694	0.941545	2.0225	0.939065	2.2631	0.887173
11.827	0.903	0.825863	0.8705	0.779622	0.7624	0.788015	0.9155	0.774059	0.7649	0.728982	0.7806	0.677951	0.7212	0.576443	2.4326	0.896289	2.391	0.868573	1.565	0.937712	2.0346	0.947079	2.2609	0.885404
11.83	0.9056	0.828906	0.8746	0.784589	0.7686	0.798753	0.9156	0.774185	0.7626	0.725937	0.783	0.680949	0.72	0.574944	2.4394	0.900067	2.392	0.869363	1.5721	0.943898	2.0271	0.942112	2.2611	0.885565
11.833	0.9032	0.826097	0.8748	0.784832	0.7682	0.79806	0.9127	0.770523	0.7599	0.722362	0.7862	0.684947	0.7191	0.57382	2.4497	0.905788	2.3889	0.866914	1.5695	0.941633	2.0304	0.944297	2.2682	0.891275
11.836	0.9063	0.829725	0.8733	0.783014	0.7606	0.784898	0.9124	0.770144	0.7607	0.723421	0.7846	0.682948	0.7206	0.575693	2.4561	0.909343	2.3736	0.85483	1.5682	0.9405	2.0329	0.945953	2.2789	0.899879
11.839	0.9031	0.82598	0.8705	0.779622	0.7585	0.781261	0.9175	0.776585	0.7628	0.726202	0.7867	0.685572	0.7192	0.573945	2.4509	0.906455	2.374	0.855146	1.5689	0.94111	2.0403	0.950854	2.2662	0.889666
11.842	0.9027	0.825512	0.8769	0.787376	0.7634	0.789747	0.9164	0.775196	0.7667	0.731365	0.7828	0.6807	0.7214	0.576692	2.4491	0.905455	2.3751	0.856015	1.5721	0.943898	2.0369	0.948602	2.2682	0.891275
11.845	0.9049	0.828087	0.8736	0.783378	0.7625	0.788188	0.912	0.769639	0.7696	0.735205	0.7854	0.683948	0.7214	0.576692	2.4493	0.905566	2.3777	0.858068	1.5573	0.931004	2.0283	0.942906	2.2558	0.881303
11.848	0.9018	0.824459	0.8719	0.781318	0.7623	0.787842	0.9153	0.773807	0.7638	0.727525	0.7906	0.690443	0.7252	0.581439	2.4373	0.8989	2.376	0.856725	1.5577	0.931353	2.0357	0.947808	2.2612	0.885645
11.851	0.8944	0.815799	0.8802	0.791374	0.7632	0.789401	0.9164	0.775196	0.7626	0.725937	0.7896	0.689194	0.7254	0.581689	2.4397	0.900233	2.3835	0.862649	1.5629	0.935883	2.0256	0.941118	2.2795	0.900362
11.854	0.8978	0.819778	0.876	0.786285	0.7666	0.795289	0.9175	0.776585	0.7673	0.732159	0.7912	0.691193	0.7232	0.578941	2.4312	0.895512	2.3866	0.865098	1.5702	0.942242	2.0382	0.949464	2.2682	0.891275
11.857	0.9011	0.82364	0.8845	0.796583	0.7663	0.79477	0.9156	0.774185	0.7648	0.728849	0.7866	0.685447	0.7229	0.578566	2.434	0.897067	2.3917	0.869126	1.5771	0.948253	2.0318	0.945225	2.2649	0.888621
11.86	0.9021	0.82481	0.8841	0.796099	0.7641	0.790959	0.9159	0.774564	0.7625	0.725804	0.7874	0.686446	0.7225	0.578066	2.4431	0.902122	2.3999	0.875602	1.5967	0.965328	2.0219	0.938667	2.2752	0.896904
11.863	0.9033	0.826214	0.8849	0.797068	0.7661	0.794423	0.9122	0.769891	0.7631	0.726599	0.7916	0.691693	0.7257	0.582063	2.4502	0.906066	2.405	0.87963	1.575	0.946424	2.0178	0.935952	2.2602	0.884841
11.866	0.9053	0.828555	0.8826	0.794282	0.7667	0.795462	0.9126	0.770397	0.7692	0.734675	0.792	0.692192	0.7289	0.58606	2.4474	0.904511	2.3927	0.869915	1.5839	0.954177	2.0216	0.938469	2.2591	0.883957
11.869	0.903	0.825863	0.8794	0.790405	0.7617	0.786803	0.9113	0.768755	0.768	0.733086	0.7918	0.691943	0.7332	0.591431	2.4543	0.908344	2.3913	0.86881	1.58	0.95078	2.031	0.944695	2.2638	0.887736
11.872	0.8989	0.821065	0.88	0.791132	0.7614	0.786283	0.9121	0.769765	0.7668	0.731497	0.7944	0.695191	0.7276	0.584437	2.4537	0.90801	2.3866	0.865098	1.5878	0.957575	2.0339	0.946615	2.262	0.886289
11.875	0.9027	0.825512	0.881	0.792343	0.7619	0.787149	0.9123	0.770018	0.7716	0.737853	0.7935	0.694066	0.7289	0.58606	2.457	0.909843	2.3923	0.8696	1.5764	0.947644	2.0318	0.945225	2.2654	0.889023
11.878	0.9083	0.832066	0.8833	0.79513	0.7611	0.785764	0.9193	0.778858	0.7719	0.73825	0.7901	0.689819	0.7279	0.584811	2.4666	0.915176	2.3865	0.865019	1.5785	0.949473	2.037	0.948669	2.2496	0.876317
11.881	0.9045	0.827618	0.8811	0.792464	0.7632	0.789401	0.9176	0.776711	0.7718	0.738117	0.79	0.689694	0.7288	0.585936	2.4671	0.915454	2.3899	0.867704	1.5784	0.949386	2.0316	0.945092	2.2477	0.874789
11.884	0.9071	0.830661	0.8831	0.794887	0.766	0.79425	0.9189	0.778353	0.7681	0.733219	0.79	0.689694	0.7265	0.583063	2.4634	0.913399	2.401	0.876471	1.575	0.946424	2.0369	0.948602	2.2603	0.884922
11.887	0.9038	0.826799	0.8871	0.799733	0.7679	0.797541	0.9248	0.785804	0.7663	0.730835	0.7949	0.695815	0.7248	0.580939	2.453	0.907621	2.4053	0.879867	1.5724	0.944159	2.0382	0.949464	2.2565	0.881866
11.89	0.9064	0.829842	0.8899	0.803126	0.7656	0.793557	0.9187	0.778101	0.7692	0.734675	0.8022	0.704934	0.7308	0.588434	2.4518	0.906955	2.3956	0.872206	1.5686	0.940849	2.0406	0.951053	2.2502	0.876799
11.893	0.9061	0.829491	0.8894	0.80252	0.7643	0.791306	0.9167	0.775575	0.7678	0.732821	0.7985	0.700312	0.7356	0.594429	2.4539	0.908121	2.3989	0.874812	1.5764	0.947644	2.035	0.947344	2.2595	0.884278
11.896	0.9047	0.827853	0.8877	0.80046	0.769	0.799446	0.9185	0.777848	0.7698	0.735469	0.7949	0.695815	0.7325	0.590557	2.4534	0.907844	2.405	0.87963	1.5684	0.940674	2.0276	0.942443	2.2605	0.885082
11.899	0.9065	0.829959	0.8879	0.800703	0.7652	0.792865	0.9207	0.780626	0.7738	0.740765	0.7915	0.691568	0.732	0.589933	2.4494	0.905622	2.4052	0.879788	1.572	0.94381	2.0375	0.949	2.2653	0.888943
11.902	0.9078	0.83148	0.8896	0.802762	0.7674	0.796675	0.9241	0.78492	0.7743	0.741427	0.7952	0.69619	0.7381	0.597552	2.448	0.904844	2.4057	0.880183	1.5685	0.940761	2.0417	0.951782	2.2603	0.884922
11.905	0.9124	0.836864	0.8829	0.794645	0.7696	0.800485	0.9243	0.785173	0.7758	0.743413	0.7992	0.701187	0.7386	0.598176	2.4591	0.91101	2.3988	0.874733	1.5548	0.928827	2.0463	0.954828	2.2683	0.891355
11.908	0.9084	0.832183	0.8865	0.799007	0.7706	0.802217	0.9234	0.784036	0.7728	0.739441	0.7997	0.701811	0.7313	0.589058	2.4579	0.910343	2.3973	0.873549	1.5566	0.930395	2.0368	0.948536	2.2706	0.893205
11.911	0.9078	0.83148	0.8907	0.804095	0.7719	0.804468	0.924	0.784794	0.7689	0.734278	0.7988	0.700687	0.7307	0.588309	2.4469	0.904233	2.393	0.870152	1.5648	0.937538	2.0313	0.944893	2.2702	0.892883
11.914	0.908	0.831714	0.8915	0.805064	0.7684	0.798407	0.9256	0.786815	0.7718	0.738117	0.7957	0.696814	0.7344	0.59293	2.4463	0.9039	2.4082	0.882158	1.5615	0.934663	2.0439	0.953239	2.2479	0.87495
11.917	0.907	0.830544	0.8911	0.80458	0.7682	0.79806	0.929	0.791109	0.7735	0.740368	0.7968	0.698189	0.7341	0.592556	2.4423	0.901678	2.4035	0.878446	1.5591	0.932573	2.0456	0.954365	2.2547	0.880418
11.92	0.9057	0.829023	0.8908	0.804216	0.7696	0.800485	0.9267	0.788204	0.7728	0.739441	0.7974	0.698938	0.7326	0.590682	2.4548	0.908621	2.3982	0.87426	1.5625	0.935534	2.0421	0.952047	2.252	0.878247
11.923	0.9049	0.828087	0.8884	0.801308	0.7675	0.796848	0.9255	0.786689	0.7709	0.736926	0.7998	0.701936	0.7339	0.592306	2.4637	0.913565	2.3982	0.87426	1.5629	0.935883	2.0333	0.946218	2.2466	0.873904
11.926	0.9053	0.828555	0.8911	0.80458	0.7658	0.793904	0.9232	0.783784	0.7756	0.743148	0.8039	0.707058	0.7334	0.591681	2.4563	0.909455	2.3968	0.873154	1.577	0.948166	2.0377	0.949132	2.2618	0.886128
11.929	0.9092	0.833119	0.8933	0.807245	0.768	0.797714	0.9263	0.787699	0.7738	0.740765	0.799	0.700937	0.7335	0.591806	2.4552	0.908843	2.3956	0.872206	1.5639	0.936754	2.0333	0.946218	2.2636	0.887575
11.932	0.9112	0.835459	0.8955	0.80991	0.7688	0.799099	0.9232	0.783784	0.7793	0.748047	0.7987	0.700562	0.7331	0.591307	2.453	0.907621	2.3964	0.872838	1.566	0.938584	2.0236	0.939793	2.2553	0.880901
11.935	0.9136	0.838268	0.8939	0.807972	0.7726	0.805681	0.9251	0.786183	0.7777	0.745929	0.8007	0.703061	0.7413	0.601549	2.4363	0.898345	2.386	0.864624	1.586	0.956007	2.0124	0.932375	2.273	0.895135
11.938	0.9147	0.839555	0.8978	0.812697	0.7721	0.804815	0.9274	0.789088	0.7812	0.750563	0.8059	0.709557	0.7399	0.5998	2.4543	0.908344	2.3995	0.875286	1.5713	0.943201	2.0334	0.946284	2.2623	0.88653
11.941	0.9172	0.842481	0.898	0.812939	0.768	0.797714	0.928	0.789846	0.7802	0.749239	0.8	0.702186	0.7396	0.599425	2.4721	0.918231	2.4042	0.878998	1.5601	0.933444	2.0258	0.94125	2.265	0.888701
11.944	0.9166	0.841779	0.8969	0.811606	0.7729	0.8062	0.9317	0.794519	0.7826	0.752416	0.8037	0.706808	0.7394	0.599176	2.4727	0.918565	2.3976	0.873786	1.5559	0.929785	2.0331	0.946086	2.2679	0.891033
11.947	0.9172	0.842481	0.8944	0.808578	0.7736	0.807413	0.9314	0.79414	0.7777	0.745929	0.8048	0.708182	0.7393	0.599051	2.4625	0.912899	2.3974	0.873628	1.5686	0.940849	2.035	0.947344	2.2738	0.895778
11.95	0.9155	0.840492	0.8938	0.807851	0.7702	0.801524	0.9312	0.793887	0.7839	0.754137	0.8036	0.706683	0.7416	0.601924	2.4586	0.910732	2.395	0.871732	1.5778	0.948863	2.0266	0.94178	2.272	0.894331
11.953	0.9144	0.839204	0.8975	0.812333	0.7687	0.798926	0.9278	0.789593	0.781	0.750298	0.801	0.703435	0.7429	0.603547	2.4551	0.908788	2.4038	0.878683	1.5671	0.939542	2.0223	0.938932	2.2744	0.896261
11.956	0.9178	0.843183	0.8979	0.812818	0.7726	0.805681	0.9244	0.785299	0.7847	0.755197	0.8032	0.706184	0.7425	0.603048	2.4505	0.906233	2.4051	0.879709	1.5656	0.938235	2.0253	0.940919	2.2696	0.8924
11.959	0.9161	0.841194	0.8959	0.810395	0.7771	0.813474	0.9253	0.786436	0.7815	0.75096	0.8024	0.705184	0.7417	0.602048	2.4688	0.916398	2.3988	0.874733	1.5686	0.940849	2.0323	0.945556	2.2814	0.90189
11.962	0.9171	0.842364	0.898	0.812939	0.7767	0.812781	0.9328	0.795908	0.7843	0.754667	0.8066	0.710431	0.7394	0.599176	2.4663	0.915009	2.4081	0.882079	1.5762	0.947469	2.0234	0.939661	2.2797	0.900523
11.965	0.9179	0.8433	0.8998	0.81512	0.7734	0.807066	0.9318	0.794645	0.7854	0.756123	0.8061	0.709806	0.7364	0.595428	2.4586	0.910732	2.3963	0.872759	1.5794	0.950257	2.0248	0.940588	2.2823	0.902614
11.968	0.9154	0.840374	0.8931	0.807003	0.7707	0.80239	0.9316	0.794393	0.7811	0.75043	0.8128	0.718176	0.7474	0.609168	2.4691	0.916565	2.3889	0.866914	1.5785	0.949473	2.0306	0.94443	2.2794	0.900281
11.971	0.9136	0.838268	0.9019	0.817664	0.7702	0.801524	0.9292	0.791361	0.7828	0.752681	0.8148	0.720675	0.7456	0.60692	2.4605	0.911788	2.3985	0.874496	1.5839	0.954177	2.0403	0.950854	2.2896	0.908484
11.974	0.9219	0.847981	0.9006	0.816089	0.775	0.809837	0.9322	0.79515	0.7844	0.754799	0.8146	0.720425	0.7465	0.608044	2.4422	0.901622	2.3992	0.875049	1.5797	0.950518	2.0337	0.946483	2.2918	0.910253
11.977	0.9198	0.845524	0.9053	0.821783	0.7746	0.809144	0.9326	0.795655	0.7819	0.751489	0.8094	0.713929	0.7455	0.606795	2.453	0.907621	2.4047	0.879393	1.5774	0.948515	2.0251	0.940787	2.2802	0.900925
11.98	0.9211	0.847045	0.8969	0.811606	0.7762	0.811915	0.9305	0.793003	0.7882	0.759831	0.8107	0.715553	0.7472	0.608918	2.4687	0.916343	2.3999	0.875602	1.5741	0.94564	2.0381	0.949397	2.28	0.900764
11.983	0.9175	0.842832	0.901	0.816574	0.7771	0.813474	0.9345	0.798055	0.7883	0.759963	0.8103	0.715053	0.746	0.607419	2.4648	0.914176	2.4174	0.889424	1.5909	0.960275	2.0432	0.952775	2.2806	0.901246
11.986	0.9129	0.837449	0.8954	0.809789	0.7767	0.812781	0.932	0.794898	0.7894	0.761419	0.8137	0.7193	0.7532	0.616413	2.4586	0.910732	2.4136	0.886423	1.5884	0.958097	2.0423	0.952179	2.2841	0.904061
11.989	0.9182	0.843651	0.9026	0.818512	0.7728	0.806027	0.934	0.797424	0.7903	0.762611	0.813	0.718426	0.7491	0.611292	2.4558	0.909177	2.4122	0.885317	1.5806	0.951302	2.0323	0.945556	2.2806	0.901246
11.992	0.9245	0.851024	0.9039	0.820087	0.7718	0.804295	0.9343	0.797802	0.789	0.76089	0.8117	0.716802	0.7512	0.613915	2.4527	0.907455	2.4152	0.887687	1.5638	0.936667	2.0303	0.944231	2.2819	0.902292
11.995	0.9224	0.848566	0.9076	0.82457	0.7712	0.803256	0.9322	0.79515	0.7891	0.761022	0.8205	0.727795	0.7551	0.618786	2.4512	0.906621	2.4173	0.889345	1.5666	0.939106	2.0294	0.943635	2.2882	0.907358
11.998	0.918	0.843417	0.9059	0.82251	0.7758	0.811223	0.9298	0.792119	0.7889	0.760757	0.8191	0.726046	0.7535	0.616787	2.4579	0.910343	2.4226	0.893531	1.5649	0.937625	2.0287	0.943171	2.2756	0.897226
12.001	0.9195	0.845173	0.9058	0.822389	0.7658	0.793904	0.9364	0.800455	0.7907	0.76314	0.8196	0.726671	0.75	0.612416	2.4654	0.914509	2.4257	0.89598	1.5725	0.944246	2.0301	0.944099	2.2777	0.898914
12.004	0.9208	0.846694	0.911	0.828689	0.7739	0.807932	0.9306	0.79313	0.7932	0.76645	0.8173	0.723798	0.7548	0.618411	2.4605	0.911788	2.4263	0.896454	1.572	0.94381	2.025	0.940721	2.2844	0.904302
12.007	0.9191	0.844705	0.9105	0.828083	0.7805	0.819363	0.9327	0.795782	0.7895	0.761552	0.816	0.722174	0.753	0.616163	2.4595	0.911232	2.4216	0.892741	1.5817	0.952261	2.0263	0.941582	2.2869	0.906313
12.01	0.9173	0.842598	0.9043	0.820572	0.7796	0.817804	0.9333	0.79654	0.7901	0.762346	0.8215	0.729044	0.7537	0.617037	2.4705	0.917343	2.4217	0.89282	1.5842	0.954439	2.0297	0.943834	2.287	0.906393
12.013	0.921	0.846928	0.9091	0.826387	0.7798	0.81815	0.9347	0.798308	0.7946	0.768304	0.8224	0.730169	0.7561	0.620035	2.4669	0.915343	2.4156	0.888003	1.5847	0.954874	2.0418	0.951848	2.2878	0.907037
12.016	0.9243	0.85079	0.9103	0.827841	0.7728	0.806027	0.9384	0.802981	0.7931	0.766318	0.8206	0.72792	0.7537	0.617037	2.454	0.908177	2.4206	0.891952	1.585	0.955135	2.0383	0.94953	2.2894	0.908323
12.019	0.9215	0.847513	0.9066	0.823358	0.7756	0.810876	0.9396	0.804496	0.7938	0.767245	0.8263	0.735041	0.7539	0.617287	2.4557	0.909121	2.4056	0.880104	1.5837	0.954003	2.0356	0.947741	2.2865	0.905991
12.022	0.9235	0.849854	0.9078	0.824812	0.7785	0.815899	0.9383	0.802854	0.7922	0.765126	0.8288	0.738164	0.7557	0.619535	2.4558	0.909177	2.4023	0.877498	1.5766	0.947818	2.0253	0.940919	2.3002	0.917008
12.025	0.9236	0.849971	0.9026	0.818512	0.7792	0.817111	0.9393	0.804117	0.7971	0.771614	0.8222	0.729919	0.7592	0.623907	2.4637	0.913565	2.4149	0.88745	1.5739	0.945466	2.0347	0.947145	2.2982	0.9154
12.028	0.9218	0.847864	0.9079	0.824933	0.7757	0.81105	0.9371	0.801339	0.7931	0.766318	0.8239	0.732042	0.7582	0.622658	2.4629	0.913121	2.4122	0.885317	1.5715	0.943375	2.0382	0.949464	2.2905	0.909208
12.031	0.9254	0.852077	0.9075	0.824449	0.7766	0.812608	0.9405	0.805633	0.794	0.76751	0.8217	0.729294	0.7595	0.624282	2.4681	0.916009	2.4047	0.879393	1.5632	0.936144	2.0227	0.939197	2.2838	0.90382
12.034	0.9263	0.85313	0.9079	0.824933	0.7781	0.815206	0.9401	0.805128	0.7944	0.768039	0.8223	0.730044	0.7604	0.625406	2.4604	0.911732	2.398	0.874102	1.5673	0.939716	2.0294	0.943635	2.2789	0.899879
12.037	0.924	0.850439	0.9096	0.826993	0.7813	0.820748	0.9368	0.80096	0.7945	0.768172	0.8241	0.732292	0.7615	0.62678	2.4604	0.911732	2.4075	0.881605	1.5631	0.936057	2.0218	0.938601	2.2919	0.910334
12.04	0.9316	0.859333	0.9141	0.832445	0.7821	0.822134	0.9362	0.800202	0.7986	0.7736	0.829	0.738413	0.7616	0.626905	2.4517	0.906899	2.423	0.893847	1.5655	0.938148	2.0301	0.944099	2.2841	0.904061
12.043	0.9278	0.854886	0.9057	0.822268	0.783	0.823692	0.9395	0.80437	0.7954	0.769363	0.8271	0.73604	0.7623	0.627779	2.4509	0.906455	2.413	0.885949	1.5619	0.935012	2.0391	0.95006	2.272	0.894331
12.046	0.9285	0.855705	0.9083	0.825418	0.7844	0.826117	0.938	0.802475	0.7973	0.771879	0.8303	0.740037	0.765	0.631152	2.4579	0.910343	2.4103	0.883816	1.5627	0.935709	2.0286	0.943105	2.2941	0.912103
12.049	0.924	0.850439	0.907	0.823843	0.7811	0.820402	0.9448	0.811063	0.7955	0.769496	0.8281	0.737289	0.7629	0.628529	2.4666	0.915176	2.4234	0.894163	1.5644	0.93719	2.0297	0.943834	2.2793	0.900201
12.052	0.9256	0.852311	0.9122	0.830143	0.7819	0.821787	0.9367	0.800834	0.7932	0.76645	0.8302	0.739913	0.7605	0.625531	2.4678	0.915843	2.4065	0.880815	1.5676	0.939977	2.0387	0.949795	2.267	0.89031
12.055	0.9215	0.847513	0.9165	0.835353	0.7834	0.824385	0.9346	0.798181	0.7945	0.768172	0.8297	0.739288	0.7605	0.625531	2.4654	0.914509	2.4244	0.894953	1.5771	0.948253	2.0346	0.947079	2.2705	0.893124
12.058	0.9232	0.849503	0.918	0.83717	0.7859	0.828715	0.9343	0.797802	0.7996	0.774924	0.8301	0.739788	0.763	0.628654	2.4706	0.917398	2.4151	0.887608	1.5868	0.956704	2.038	0.949331	2.2777	0.898914
12.061	0.9251	0.851726	0.9154	0.83402	0.7797	0.817977	0.9427	0.808411	0.8	0.775453	0.8319	0.742036	0.7634	0.629153	2.4715	0.917898	2.4202	0.891636	1.578	0.949037	2.0397	0.950457	2.2778	0.898995
12.064	0.9284	0.855588	0.9113	0.829053	0.7808	0.819882	0.9385	0.803107	0.7972	0.771746	0.8337	0.744285	0.7648	0.630902	2.4638	0.913621	2.424	0.894637	1.5786	0.94956	2.0392	0.950126	2.2834	0.903498
12.067	0.9291	0.856407	0.9108	0.828447	0.7838	0.825078	0.9413	0.806643	0.7971	0.771614	0.8349	0.745784	0.766	0.632401	2.461	0.912065	2.4275	0.897401	1.587	0.956878	2.0357	0.947808	2.2814	0.90189
12.07	0.929	0.85629	0.914	0.832324	0.7855	0.828022	0.9466	0.813337	0.7987	0.773732	0.8333	0.743785	0.7617	0.62703	2.4635	0.913454	2.4176	0.889582	1.5824	0.95287	2.0352	0.947476	2.2758	0.897386
12.073	0.9324	0.860269	0.9131	0.831233	0.7852	0.827503	0.9455	0.811947	0.7963	0.770555	0.8308	0.740662	0.7644	0.630402	2.4548	0.908621	2.4156	0.888003	1.5702	0.942242	2.0425	0.952312	2.2705	0.893124
12.076	0.9317	0.85945	0.9179	0.837049	0.7811	0.820402	0.9462	0.812832	0.7977	0.772408	0.8293	0.738788	0.767	0.63365	2.4577	0.910232	2.4105	0.883974	1.5783	0.949299	2.0322	0.945489	2.2841	0.904061
12.079	0.9342	0.862376	0.9161	0.834868	0.7843	0.825944	0.9495	0.816999	0.7973	0.771879	0.8307	0.740537	0.7691	0.636273	2.4554	0.908955	2.4111	0.884448	1.5844	0.954613	2.0415	0.951649	2.2938	0.911862
12.082	0.9319	0.859684	0.9178	0.836928	0.7859	0.828715	0.9521	0.820283	0.7983	0.773203	0.8357	0.746783	0.7683	0.635274	2.4632	0.913287	2.415	0.887529	1.5796	0.950431	2.0434	0.952908	2.2875	0.906795
12.085	0.9303	0.857812	0.9212	0.841047	0.7815	0.821095	0.9477	0.814726	0.7956	0.769628	0.835	0.745909	0.768	0.634899	2.4685	0.916232	2.4158	0.88816	1.585	0.955135	2.0409	0.951252	2.2859	0.905509
12.088	0.9299	0.857343	0.9208	0.840562	0.7811	0.820402	0.9499	0.817504	0.799	0.774129	0.8354	0.746408	0.7721	0.64002	2.4653	0.914454	2.4085	0.882395	1.5654	0.938061	2.0377	0.949132	2.2752	0.896904
12.091	0.9291	0.856407	0.9134	0.831597	0.7842	0.825771	0.9516	0.819651	0.7996	0.774924	0.8354	0.746408	0.7739	0.642268	2.4657	0.914676	2.4083	0.882237	1.5584	0.931963	2.0428	0.95251	2.2748	0.896582
12.094	0.9303	0.857812	0.9175	0.836564	0.7845	0.82629	0.9501	0.817757	0.7982	0.77307	0.836	0.747158	0.7744	0.642893	2.4656	0.914621	2.4217	0.89282	1.5532	0.927433	2.0377	0.949132	2.2738	0.895778
12.097	0.9308	0.858397	0.9161	0.834868	0.7812	0.820575	0.9473	0.814221	0.8014	0.777307	0.8365	0.747783	0.7722	0.640145	2.4718	0.918065	2.4109	0.88429	1.5651	0.937799	2.044	0.953305	2.2754	0.897065
12.1	0.9348	0.863078	0.9143	0.832687	0.7868	0.830274	0.9503	0.81801	0.8039	0.780617	0.8361	0.747283	0.774	0.642393	2.4712	0.917731	2.4243	0.894874	1.5608	0.934053	2.0417	0.951782	2.2656	0.889184
12.103	0.9304	0.857929	0.9162	0.834989	0.7905	0.836682	0.948	0.815105	0.8061	0.78353	0.8379	0.749532	0.7658	0.632151	2.4757	0.920231	2.4157	0.888082	1.5617	0.934838	2.0411	0.951384	2.266	0.889505
12.106	0.9277	0.854769	0.9188	0.838139	0.7912	0.837894	0.9498	0.817378	0.8084	0.786575	0.8389	0.750781	0.7713	0.639021	2.4739	0.919231	2.412	0.885159	1.5612	0.934402	2.0497	0.95708	2.2765	0.897949
12.109	0.9303	0.857812	0.9154	0.83402	0.791	0.837548	0.9569	0.826345	0.8106	0.789488	0.8382	0.749906	0.7757	0.644517	2.4681	0.916009	2.4226	0.893531	1.5598	0.933182	2.0532	0.959399	2.2719	0.89425
12.112	0.9276	0.854652	0.9201	0.839714	0.7968	0.847593	0.9524	0.820662	0.804	0.780749	0.8381	0.749781	0.7735	0.641769	2.47	0.917065	2.4293	0.898823	1.5709	0.942852	2.0582	0.96271	2.2835	0.903579
12.115	0.9289	0.856173	0.9181	0.837291	0.7976	0.848978	0.95	0.817631	0.8091	0.787502	0.8381	0.749781	0.7716	0.639395	2.466	0.914843	2.4238	0.894479	1.5778	0.948863	2.0458	0.954497	2.2819	0.902292
12.118	0.931	0.858631	0.919	0.838381	0.7953	0.844995	0.9529	0.821293	0.8054	0.782603	0.8388	0.750656	0.7728	0.640894	2.4755	0.92012	2.4245	0.895032	1.5694	0.941545	2.0515	0.958273	2.2699	0.892642
12.121	0.9298	0.857226	0.9185	0.837776	0.7912	0.837894	0.9478	0.814852	0.8065	0.784059	0.8415	0.754029	0.7733	0.641519	2.4776	0.921287	2.4263	0.896454	1.5767	0.947905	2.0435	0.952974	2.2709	0.893446
12.124	0.9302	0.857695	0.9262	0.847104	0.7861	0.829061	0.952	0.820157	0.8028	0.779161	0.8442	0.757402	0.7706	0.638146	2.4721	0.918231	2.4267	0.89677	1.5818	0.952348	2.0451	0.954034	2.2799	0.900684
12.127	0.9312	0.858865	0.9246	0.845166	0.7873	0.83114	0.9516	0.819651	0.8041	0.780882	0.8431	0.756027	0.7781	0.647514	2.4717	0.918009	2.4174	0.889424	1.5865	0.956442	2.0405	0.950987	2.2693	0.892159
12.13	0.9281	0.855237	0.9241	0.84456	0.7862	0.829234	0.9567	0.826092	0.8051	0.782206	0.8457	0.759275	0.7781	0.647514	2.4693	0.916676	2.4203	0.891715	1.5797	0.950518	2.037	0.948669	2.2676	0.890792
12.133	0.93	0.857461	0.9245	0.845045	0.789	0.834084	0.9514	0.819399	0.8072	0.784986	0.8461	0.759775	0.7758	0.644642	2.4715	0.917898	2.4232	0.894005	1.5935	0.96254	2.0387	0.949795	2.2808	0.901407
12.136	0.9359	0.864365	0.9232	0.84347	0.786	0.828888	0.9516	0.819651	0.8068	0.784457	0.846	0.75965	0.7821	0.652511	2.4887	0.927453	2.427	0.897007	1.5744	0.945901	2.0372	0.948801	2.2609	0.885404
12.139	0.9367	0.865301	0.9245	0.845045	0.7848	0.82681	0.9524	0.820662	0.8065	0.784059	0.8484	0.762648	0.7808	0.650887	2.478	0.921509	2.4244	0.894953	1.5686	0.940849	2.0535	0.959597	2.2653	0.888943
12.142	0.9339	0.862025	0.9208	0.840562	0.7807	0.819709	0.9545	0.823314	0.8072	0.784986	0.8487	0.763023	0.7819	0.652261	2.4776	0.921287	2.4297	0.899139	1.5701	0.942155	2.044	0.953305	2.2765	0.897949
12.145	0.9328	0.860737	0.92	0.839593	0.7851	0.827329	0.9548	0.823693	0.8113	0.790414	0.8449	0.758276	0.7864	0.657882	2.4899	0.928119	2.4112	0.884527	1.5727	0.94442	2.0595	0.963571	2.2779	0.899075
12.148	0.9354	0.86378	0.9247	0.845287	0.7906	0.836855	0.9572	0.826724	0.8067	0.784324	0.8435	0.756527	0.7808	0.650887	2.4688	0.916398	2.4169	0.889029	1.5736	0.945204	2.0493	0.956815	2.2723	0.894572
12.151	0.9357	0.864131	0.9245	0.845045	0.7891	0.834257	0.9568	0.826219	0.8097	0.788296	0.8448	0.758151	0.7814	0.651636	2.4668	0.915287	2.423	0.893847	1.5672	0.939629	2.0411	0.951384	2.2807	0.901327
12.154	0.9305	0.858046	0.9253	0.846014	0.7843	0.825944	0.9553	0.824324	0.8082	0.78631	0.8431	0.756027	0.7854	0.656633	2.4749	0.919787	2.4298	0.899218	1.5711	0.943026	2.0416	0.951715	2.2865	0.905991
12.157	0.9324	0.860269	0.9246	0.845166	0.7858	0.828542	0.9599	0.830134	0.8103	0.78909	0.8436	0.756652	0.7863	0.657757	2.4866	0.926286	2.4286	0.89827	1.5955	0.964283	2.0363	0.948205	2.2897	0.908565
12.16	0.9404	0.869631	0.9254	0.846135	0.7875	0.831486	0.9586	0.828492	0.8085	0.786707	0.8456	0.759151	0.7892	0.661379	2.482	0.923731	2.4271	0.897086	1.5776	0.948689	2.0278	0.942575	2.277	0.898351
12.163	0.9407	0.869982	0.9247	0.845287	0.7883	0.832871	0.9601	0.830386	0.8131	0.792798	0.8456	0.759151	0.7867	0.658256	2.4844	0.925064	2.4297	0.899139	1.5758	0.947121	2.0353	0.947543	2.292	0.910414
12.166	0.9382	0.867057	0.92	0.839593	0.7858	0.828542	0.9575	0.827103	0.8117	0.790944	0.8433	0.756277	0.7842	0.655134	2.4798	0.922509	2.4211	0.892347	1.5774	0.948515	2.0354	0.947609	2.2943	0.912264
12.169	0.9368	0.865418	0.9248	0.845408	0.7893	0.834603	0.9572	0.826724	0.8086	0.78684	0.8488	0.763148	0.7872	0.658881	2.4795	0.922342	2.4162	0.888476	1.5702	0.942242	2.0359	0.94794	2.2952	0.912988
12.172	0.9359	0.864365	0.9257	0.846499	0.7913	0.838067	0.9558	0.824956	0.811	0.790017	0.8482	0.762399	0.7887	0.660754	2.4829	0.924231	2.4177	0.889661	1.5665	0.939019	2.0492	0.956749	2.2867	0.906152
12.175	0.9398	0.868929	0.9247	0.845287	0.7866	0.829927	0.9574	0.826977	0.8135	0.793327	0.8522	0.767395	0.7851	0.656258	2.4838	0.924731	2.425	0.895427	1.575	0.946424	2.0434	0.952908	2.2816	0.902051
12.178	0.9409	0.870217	0.923	0.843228	0.7862	0.829234	0.9556	0.824703	0.8123	0.791738	0.8562	0.772392	0.7846	0.655633	2.4896	0.927952	2.4302	0.899534	1.5657	0.938322	2.0523	0.958802	2.2773	0.898593
12.181	0.9385	0.867408	0.9266	0.847589	0.786	0.828888	0.953	0.82142	0.8117	0.790944	0.8555	0.771518	0.7879	0.659755	2.4816	0.923508	2.4232	0.894005	1.5595	0.932921	2.0462	0.954762	2.2801	0.900844
12.184	0.9392	0.868227	0.9275	0.848679	0.7857	0.828369	0.9542	0.822935	0.8096	0.788164	0.8522	0.767395	0.7923	0.665251	2.4798	0.922509	2.4229	0.893768	1.5908	0.960188	2.0331	0.946086	2.2937	0.911781
12.187	0.9406	0.869865	0.9301	0.851829	0.7889	0.833911	0.9592	0.82925	0.8096	0.788164	0.8526	0.767895	0.7902	0.662628	2.4828	0.924175	2.4262	0.896375	1.5788	0.949734	2.0347	0.947145	2.2877	0.906956
12.19	0.9418	0.87127	0.9296	0.851224	0.7874	0.831313	0.958	0.827734	0.81	0.788693	0.8549	0.770768	0.7876	0.65938	2.4774	0.921175	2.4202	0.891636	1.5792	0.950083	2.0476	0.955689	2.2911	0.90969
12.193	0.9417	0.871153	0.9286	0.850012	0.7885	0.833218	0.959	0.828997	0.8072	0.784986	0.8538	0.769394	0.7875	0.659256	2.4801	0.922675	2.4171	0.889187	1.5848	0.954961	2.0487	0.956418	2.2834	0.903498
12.196	0.9392	0.868227	0.9252	0.845893	0.7884	0.833045	0.961	0.831523	0.807	0.784721	0.8545	0.770269	0.7866	0.658131	2.4884	0.927286	2.4218	0.892899	1.5831	0.95348	2.047	0.955292	2.2785	0.899558
12.199	0.939	0.867993	0.9246	0.845166	0.788	0.832352	0.9653	0.836954	0.8103	0.78909	0.8546	0.770394	0.79	0.662378	2.4757	0.920231	2.4408	0.907906	1.5885	0.958185	2.0447	0.953769	2.2744	0.896261
12.202	0.9428	0.87244	0.9253	0.846014	0.7871	0.830793	0.9695	0.842258	0.8136	0.79346	0.8518	0.766896	0.7932	0.666375	2.4943	0.930563	2.4399	0.907195	1.5914	0.960711	2.0406	0.951053	2.2741	0.896019
12.205	0.9436	0.873376	0.9275	0.848679	0.783	0.823692	0.961	0.831523	0.8101	0.788826	0.8549	0.770768	0.7909	0.663502	2.4859	0.925897	2.4344	0.902851	1.6056	0.973081	2.0447	0.953769	2.2658	0.889345
12.208	0.9453	0.875366	0.9258	0.84662	0.7917	0.83876	0.9574	0.826977	0.814	0.793989	0.8608	0.778139	0.7918	0.664627	2.478	0.921509	2.4215	0.892663	1.5994	0.96768	2.048	0.955954	2.2687	0.891677
12.211	0.943	0.872674	0.9271	0.848195	0.7871	0.830793	0.9602	0.830513	0.8183	0.799682	0.8636	0.781636	0.7982	0.672621	2.4888	0.927508	2.4155	0.887924	1.6	0.968203	2.0351	0.94741	2.2762	0.897708
12.214	0.9458	0.875951	0.9274	0.848558	0.7913	0.838067	0.9567	0.826092	0.8173	0.798358	0.863	0.780887	0.7948	0.668374	2.4933	0.930008	2.4079	0.881921	1.5982	0.966635	2.0401	0.950722	2.2814	0.90189
12.217	0.9484	0.878994	0.9254	0.846135	0.7945	0.843609	0.9628	0.833796	0.8208	0.802992	0.8622	0.779888	0.7955	0.669248	2.5069	0.937562	2.4194	0.891004	1.5959	0.964631	2.0434	0.952908	2.2863	0.90583
12.22	0.9441	0.873961	0.9239	0.844318	0.7887	0.833564	0.9605	0.830892	0.8196	0.801403	0.8652	0.783635	0.794	0.667374	2.4931	0.929897	2.4179	0.889819	1.5921	0.961321	2.0522	0.958736	2.2809	0.901488
12.223	0.9459	0.876068	0.9281	0.849406	0.7911	0.837721	0.9635	0.83468	0.8222	0.804846	0.8629	0.780762	0.7984	0.67287	2.4885	0.927341	2.4288	0.898428	1.5861	0.956094	2.0518	0.958471	2.2809	0.901488
12.226	0.9443	0.874195	0.9283	0.849649	0.7924	0.839972	0.9676	0.839859	0.8192	0.800874	0.864	0.782136	0.8018	0.677117	2.5045	0.936229	2.434	0.902535	1.5838	0.95409	2.0565	0.961584	2.2718	0.89417
12.229	0.9447	0.874664	0.93	0.851708	0.7966	0.847246	0.9639	0.835186	0.8216	0.804051	0.8668	0.785634	0.7984	0.67287	2.4868	0.926397	2.4269	0.896928	1.5853	0.955397	2.0513	0.95814	2.2885	0.9076
12.232	0.9428	0.87244	0.9321	0.854252	0.7982	0.850017	0.9638	0.835059	0.8191	0.800741	0.8604	0.777639	0.7995	0.674244	2.4705	0.917343	2.4259	0.896138	1.5897	0.95923	2.0509	0.957875	2.2818	0.902211
12.235	0.9467	0.877004	0.9325	0.854737	0.7979	0.849498	0.9641	0.835438	0.8227	0.805508	0.863	0.780887	0.7992	0.67387	2.4826	0.924064	2.4179	0.889819	1.5794	0.950257	2.0486	0.956352	2.2884	0.907519
12.238	0.9495	0.880281	0.9339	0.856433	0.795	0.844475	0.9657	0.837459	0.8221	0.804713	0.8634	0.781387	0.7989	0.673495	2.4845	0.925119	2.4273	0.897244	1.5838	0.95409	2.0412	0.951451	2.2853	0.905026
12.241	0.9475	0.87794	0.9319	0.85401	0.7969	0.847766	0.9619	0.83266	0.8188	0.800344	0.861	0.778389	0.7986	0.67312	2.5007	0.934118	2.4199	0.891399	1.5891	0.958707	2.0481	0.956021	2.2854	0.905107
12.244	0.9465	0.87677	0.9352	0.858008	0.7967	0.847419	0.9668	0.838848	0.8214	0.803787	0.8578	0.774391	0.8005	0.675493	2.4949	0.930897	2.4279	0.897717	1.5667	0.939193	2.0495	0.956948	2.2794	0.900281
12.247	0.9442	0.874078	0.9352	0.858008	0.7953	0.844995	0.965	0.836575	0.8207	0.80286	0.8587	0.775515	0.8025	0.677992	2.4988	0.933063	2.4204	0.891794	1.5813	0.951912	2.0479	0.955888	2.2919	0.910334
12.25	0.9447	0.874664	0.9304	0.852193	0.7986	0.85071	0.9694	0.842132	0.8246	0.808023	0.8611	0.778513	0.7998	0.674619	2.4875	0.926786	2.4239	0.894558	1.5801	0.950867	2.0392	0.950126	2.2853	0.905026
12.253	0.9454	0.875483	0.9349	0.857645	0.7954	0.845168	0.9697	0.842511	0.8203	0.80233	0.8637	0.781761	0.7989	0.673495	2.4911	0.928786	2.4204	0.891794	1.5711	0.943026	2.0386	0.949728	2.2829	0.903096
12.256	0.9509	0.881919	0.9326	0.854858	0.7929	0.840838	0.9665	0.838469	0.8254	0.809082	0.8679	0.787008	0.7998	0.674619	2.4862	0.926064	2.4189	0.890609	1.5829	0.953306	2.0354	0.947609	2.2878	0.907037
12.259	0.9515	0.882621	0.9333	0.855706	0.7946	0.843782	0.9653	0.836954	0.8236	0.806699	0.8674	0.786384	0.8012	0.676368	2.4893	0.927786	2.4244	0.894953	1.5947	0.963586	2.046	0.95463	2.2864	0.905911
12.262	0.9506	0.881568	0.9291	0.850618	0.7941	0.842917	0.9722	0.845668	0.8213	0.803654	0.8635	0.781512	0.8029	0.678491	2.4783	0.921675	2.4157	0.888082	1.5901	0.959578	2.045	0.953967	2.2859	0.905509
12.265	0.9504	0.881334	0.9327	0.854979	0.7923	0.839799	0.9675	0.839732	0.8223	0.804978	0.8662	0.784884	0.8015	0.676742	2.4751	0.919898	2.4297	0.899139	1.6008	0.9689	2.043	0.952643	2.287	0.906393
12.268	0.9491	0.879813	0.9339	0.856433	0.7933	0.841531	0.966	0.837838	0.8227	0.805508	0.8704	0.790131	0.8018	0.677117	2.4919	0.92923	2.4241	0.894716	1.5889	0.958533	2.0454	0.954232	2.303	0.91926
12.271	0.9443	0.874195	0.9349	0.857645	0.7933	0.841531	0.9605	0.830892	0.8252	0.808818	0.8678	0.786883	0.8039	0.67974	2.4835	0.924564	2.4196	0.891162	1.5821	0.952609	2.0453	0.954166	2.2952	0.912988
12.274	0.9492	0.87993	0.934	0.856554	0.7962	0.846554	0.9672	0.839353	0.8235	0.806567	0.8635	0.781512	0.8065	0.682988	2.4764	0.92062	2.4228	0.893689	1.5876	0.9574	2.0444	0.95357	2.2897	0.908565
12.277	0.9438	0.87361	0.9376	0.860916	0.7976	0.848978	0.9683	0.840743	0.8231	0.806037	0.8661	0.78476	0.8028	0.678366	2.4786	0.921842	2.4247	0.89519	1.593	0.962105	2.0365	0.948338	2.2944	0.912344
12.28	0.9478	0.878291	0.9391	0.862733	0.7948	0.844129	0.966	0.837838	0.8299	0.81504	0.8708	0.790631	0.8041	0.67999	2.4894	0.927841	2.4199	0.891399	1.6031	0.970903	2.0347	0.947145	2.2928	0.911057
12.283	0.9536	0.885079	0.9401	0.863945	0.7993	0.851922	0.9676	0.839859	0.8293	0.814246	0.8727	0.793004	0.8028	0.678366	2.4823	0.923897	2.4149	0.88745	1.5938	0.962802	2.0393	0.950192	2.2877	0.906956
12.286	0.9501	0.880983	0.9344	0.857039	0.8005	0.854001	0.9702	0.843142	0.8294	0.814378	0.8748	0.795628	0.8088	0.685861	2.4946	0.93073	2.4304	0.899692	1.5825	0.952958	2.041	0.951318	2.2805	0.901166
12.289	0.9494	0.880164	0.9381	0.861522	0.7992	0.851749	0.9665	0.838469	0.8261	0.810009	0.8797	0.801749	0.8054	0.681614	2.4902	0.928286	2.4074	0.881526	1.5952	0.964021	2.0559	0.961187	2.2837	0.903739
12.292	0.9528	0.884143	0.9347	0.857402	0.8024	0.857291	0.9686	0.841121	0.831	0.816497	0.873	0.793379	0.8046	0.680615	2.4934	0.930063	2.4224	0.893373	1.5931	0.962192	2.0528	0.959134	2.2849	0.904704
12.295	0.9521	0.883324	0.9343	0.856918	0.8043	0.860582	0.9678	0.840111	0.832	0.817821	0.8723	0.792505	0.8067	0.683238	2.4863	0.926119	2.4239	0.894558	1.5955	0.964283	2.0422	0.952113	2.2891	0.908082
12.298	0.9524	0.883675	0.9338	0.856312	0.8038	0.859716	0.9685	0.840995	0.8277	0.812128	0.8734	0.793879	0.8107	0.688234	2.4825	0.924008	2.4088	0.882632	1.5962	0.964892	2.0406	0.951053	2.2935	0.91162
12.301	0.9552	0.886951	0.9363	0.859341	0.8025	0.857464	0.9711	0.844279	0.8317	0.817424	0.8739	0.794503	0.8088	0.685861	2.4831	0.924342	2.4197	0.891241	1.5794	0.950257	2.0485	0.956286	2.2788	0.899799
12.304	0.9532	0.884611	0.934	0.856554	0.8023	0.857118	0.9722	0.845668	0.8303	0.81557	0.8713	0.791255	0.8128	0.690857	2.489	0.927619	2.4212	0.892426	1.5888	0.958446	2.0435	0.952974	2.2748	0.896582
12.307	0.9571	0.889175	0.9317	0.853768	0.8041	0.860236	0.9709	0.844026	0.8296	0.814643	0.8768	0.798126	0.8108	0.688359	2.485	0.925397	2.4192	0.890846	1.5919	0.961146	2.0409	0.951252	2.2826	0.902855
12.31	0.9545	0.886132	0.9349	0.857645	0.8005	0.854001	0.9731	0.846805	0.8282	0.81279	0.8765	0.797751	0.8134	0.691606	2.4879	0.927008	2.4243	0.894874	1.5894	0.958969	2.0382	0.949464	2.2782	0.899316
12.313	0.9499	0.880749	0.9365	0.859583	0.8004	0.853828	0.9764	0.850972	0.8253	0.80895	0.8776	0.799126	0.8114	0.689108	2.4866	0.926286	2.4155	0.887924	1.59	0.959491	2.0432	0.952775	2.2887	0.90776
12.316	0.9497	0.880515	0.9399	0.863702	0.8036	0.85937	0.9701	0.843016	0.826	0.809877	0.8773	0.798751	0.8163	0.695229	2.4823	0.923897	2.417	0.889108	1.5909	0.960275	2.0377	0.949132	2.2879	0.907117
12.319	0.9508	0.881802	0.9359	0.858856	0.8012	0.855213	0.9685	0.840995	0.8231	0.806037	0.8792	0.801124	0.8132	0.691356	2.4808	0.923064	2.4239	0.894558	1.6041	0.971775	2.051	0.957941	2.292	0.910414
12.322	0.9505	0.881451	0.9414	0.86552	0.8008	0.85452	0.9703	0.843269	0.8273	0.811598	0.8768	0.798126	0.8118	0.689608	2.4798	0.922509	2.422	0.893057	1.588	0.957749	2.047	0.955292	2.2912	0.909771
12.325	0.9485	0.879111	0.9415	0.865641	0.8043	0.860582	0.9725	0.846047	0.8268	0.810936	0.8783	0.8	0.8157	0.694479	2.4776	0.921287	2.4229	0.893768	1.586	0.956007	2.0487	0.956418	2.2879	0.907117
12.328	0.9484	0.878994	0.9426	0.866974	0.804	0.860062	0.9707	0.843774	0.8311	0.816629	0.8799	0.801999	0.8131	0.691232	2.4678	0.915843	2.413	0.885949	1.5956	0.96437	2.043	0.952643	2.2794	0.900281
12.331	0.9491	0.879813	0.9369	0.860068	0.7981	0.849844	0.9737	0.847563	0.8291	0.813981	0.8783	0.8	0.8195	0.699226	2.4813	0.923342	2.4224	0.893373	1.5965	0.965154	2.0468	0.95516	2.2808	0.901407
12.334	0.9507	0.881685	0.9394	0.863097	0.7994	0.852096	0.9731	0.846805	0.8309	0.816364	0.8794	0.801374	0.8243	0.705221	2.4881	0.927119	2.4251	0.895506	1.5997	0.967941	2.0506	0.957677	2.2914	0.909932
12.337	0.9541	0.885664	0.9414	0.86552	0.8012	0.855213	0.9736	0.847436	0.8324	0.81835	0.8767	0.798001	0.8216	0.701849	2.4961	0.931563	2.4177	0.889661	1.5966	0.965241	2.048	0.955954	2.2943	0.912264
12.34	0.9537	0.885196	0.9405	0.864429	0.8008	0.85452	0.9745	0.848573	0.8334	0.819674	0.8809	0.803248	0.8182	0.697602	2.4882	0.927175	2.4227	0.89361	1.586	0.956007	2.0448	0.953835	2.2858	0.905428
12.343	0.9469	0.877238	0.9412	0.865277	0.8006	0.854174	0.9777	0.852614	0.8326	0.818615	0.8801	0.802249	0.815	0.693605	2.4804	0.922842	2.4217	0.89282	1.5936	0.962627	2.0536	0.959664	2.287	0.906393
12.346	0.9508	0.881802	0.9428	0.867216	0.802	0.856599	0.9759	0.850341	0.8306	0.815967	0.8826	0.805372	0.8173	0.696478	2.4943	0.930563	2.4082	0.882158	1.597	0.965589	2.0592	0.963373	2.2797	0.900523
12.349	0.9519	0.88309	0.9464	0.871577	0.799	0.851403	0.9757	0.850088	0.8309	0.816364	0.8838	0.806871	0.819	0.698601	2.4945	0.930674	2.4193	0.890925	1.5979	0.966373	2.0458	0.954497	2.2841	0.904061
12.352	0.9521	0.883324	0.9454	0.870366	0.7978	0.849325	0.9781	0.853119	0.8342	0.820733	0.8834	0.806371	0.8207	0.700724	2.4999	0.933674	2.4187	0.890451	1.5774	0.948515	2.0527	0.959067	2.2905	0.909208
12.355	0.9504	0.881334	0.9523	0.878725	0.7982	0.850017	0.9746	0.848699	0.8346	0.821263	0.8824	0.805122	0.825	0.706095	2.5025	0.935118	2.4217	0.89282	1.57	0.942068	2.0495	0.956948	2.2705	0.893124
12.358	0.9473	0.877706	0.9501	0.87606	0.7989	0.85123	0.9754	0.84971	0.835	0.821793	0.8809	0.803248	0.8187	0.698226	2.4816	0.923508	2.4157	0.888082	1.587	0.956878	2.0521	0.95867	2.2691	0.891998
12.361	0.9503	0.881217	0.951	0.87715	0.8022	0.856945	0.9798	0.855266	0.8342	0.820733	0.8829	0.805746	0.8182	0.697602	2.4752	0.919953	2.4156	0.888003	1.5891	0.958707	2.0495	0.956948	2.2801	0.900844
12.364	0.9533	0.884728	0.9486	0.874243	0.8008	0.85452	0.9824	0.85855	0.8348	0.821528	0.8843	0.807495	0.8208	0.700849	2.49	0.928175	2.4169	0.889029	1.5796	0.950431	2.0504	0.957544	2.2761	0.897628
12.367	0.9498	0.880632	0.9576	0.885147	0.8059	0.863353	0.983	0.859308	0.8361	0.823249	0.8818	0.804372	0.8209	0.700974	2.4879	0.927008	2.423	0.893847	1.5946	0.963499	2.0486	0.956352	2.2717	0.894089
12.37	0.9493	0.880047	0.9491	0.874849	0.8085	0.867856	0.983	0.859308	0.8335	0.819807	0.8838	0.806871	0.821	0.701099	2.4757	0.920231	2.4063	0.880657	1.5973	0.965851	2.0425	0.952312	2.2789	0.899879
12.373	0.9476	0.878057	0.9445	0.869276	0.8089	0.868549	0.9807	0.856403	0.8376	0.825235	0.8871	0.810993	0.8223	0.702723	2.4905	0.928452	2.4146	0.887213	1.5978	0.966286	2.0518	0.958471	2.289	0.908002
12.376	0.9533	0.884728	0.9472	0.872547	0.8113	0.872705	0.9829	0.859182	0.8389	0.826956	0.8874	0.811368	0.8238	0.704597	2.4882	0.927175	2.4281	0.897875	1.5873	0.957139	2.0558	0.961121	2.2883	0.907439
12.379	0.9547	0.886366	0.9486	0.874243	0.8086	0.868029	0.9836	0.860066	0.8381	0.825897	0.8845	0.807745	0.8234	0.704097	2.4897	0.928008	2.4199	0.891399	1.5877	0.957488	2.05	0.957279	2.2941	0.912103
12.382	0.9503	0.881217	0.9471	0.872425	0.8095	0.869588	0.9831	0.859434	0.8375	0.825103	0.8841	0.807245	0.8202	0.7001	2.5007	0.934118	2.4259	0.896138	1.5899	0.959404	2.0556	0.960988	2.2835	0.903579
12.385	0.9505	0.881451	0.9466	0.87182	0.8093	0.869241	0.9827	0.858929	0.8382	0.826029	0.8775	0.799001	0.8202	0.7001	2.4919	0.92923	2.4394	0.9068	1.5919	0.961146	2.0565	0.961584	2.2841	0.904061
12.388	0.9567	0.888707	0.9483	0.873879	0.802	0.856599	0.986	0.863097	0.8405	0.829075	0.8775	0.799001	0.8242	0.705096	2.4995	0.933452	2.4426	0.909328	1.5896	0.959143	2.0391	0.95006	2.2824	0.902694
12.391	0.9576	0.88976	0.9452	0.870124	0.8033	0.85885	0.9837	0.860192	0.8368	0.824176	0.8792	0.801124	0.8235	0.704222	2.5005	0.934007	2.4345	0.90293	1.5839	0.954177	2.0451	0.954034	2.2897	0.908565
12.394	0.9522	0.883441	0.9494	0.875212	0.8082	0.867336	0.9851	0.86196	0.8391	0.827221	0.8817	0.804247	0.8204	0.70035	2.4998	0.933618	2.4374	0.905221	1.5919	0.961146	2.0481	0.956021	2.2805	0.901166
12.397	0.9482	0.87876	0.9524	0.878847	0.8119	0.873744	0.9812	0.857035	0.8423	0.831458	0.8824	0.805122	0.8225	0.702973	2.4956	0.931285	2.4382	0.905853	1.5836	0.953916	2.0566	0.961651	2.2766	0.89803
12.4	0.9491	0.879813	0.952	0.878362	0.8057	0.863007	0.9838	0.860318	0.8394	0.827618	0.8889	0.813242	0.8278	0.709593	2.4988	0.933063	2.4331	0.901825	1.6042	0.971862	2.0503	0.957478	2.2864	0.905911
12.403	0.9537	0.885196	0.9487	0.874364	0.8066	0.864565	0.983	0.859308	0.8437	0.833311	0.8838	0.806871	0.8254	0.706595	2.5022	0.934952	2.4318	0.900798	1.6046	0.97221	2.0503	0.957478	2.2865	0.905991
12.406	0.9498	0.880632	0.9476	0.873031	0.8103	0.870973	0.9794	0.854761	0.8405	0.829075	0.8877	0.811743	0.8232	0.703847	2.4971	0.932119	2.421	0.892268	1.6015	0.96951	2.0577	0.962379	2.2963	0.913872
12.409	0.9539	0.88543	0.9539	0.880664	0.8061	0.863699	0.9813	0.857161	0.8362	0.823381	0.8878	0.811868	0.8296	0.711841	2.5115	0.940118	2.4337	0.902298	1.6026	0.970468	2.0495	0.956948	2.2999	0.916767
12.412	0.949	0.879696	0.9515	0.877756	0.8046	0.861101	0.9813	0.857161	0.8404	0.828942	0.8858	0.809369	0.8298	0.712091	2.5142	0.941618	2.4445	0.910829	1.5985	0.966896	2.051	0.957941	2.3098	0.924729
12.415	0.9509	0.881919	0.9549	0.881875	0.8098	0.870107	0.9859	0.86297	0.8412	0.830001	0.8887	0.812992	0.8295	0.711716	2.5159	0.942562	2.4392	0.906642	1.59	0.959491	2.0503	0.957478	2.2953	0.913068
12.418	0.9518	0.882972	0.9497	0.875575	0.8072	0.865604	0.9858	0.862844	0.8449	0.8349	0.8905	0.81524	0.829	0.711092	2.5032	0.935507	2.4292	0.898744	1.5979	0.966373	2.0477	0.955756	2.2891	0.908082
12.421	0.9596	0.892101	0.945	0.869881	0.807	0.865258	0.9846	0.861329	0.8447	0.834635	0.8879	0.811993	0.8296	0.711841	2.4991	0.93323	2.4221	0.893136	1.602	0.969945	2.0533	0.959465	2.3055	0.921271
12.424	0.9595	0.891984	0.9479	0.873395	0.8059	0.863353	0.9865	0.863728	0.8474	0.83821	0.8878	0.811868	0.8274	0.709093	2.506	0.937063	2.432	0.900956	1.6106	0.977437	2.0505	0.95761	2.304	0.920064
12.427	0.9564	0.888356	0.9565	0.883814	0.8009	0.854693	0.9897	0.86777	0.8467	0.837283	0.8896	0.814116	0.8254	0.706595	2.4993	0.933341	2.4316	0.90064	1.5926	0.961756	2.0376	0.949066	2.2931	0.911299
12.43	0.957	0.889058	0.9554	0.882481	0.8024	0.857291	0.9865	0.863728	0.8446	0.834503	0.8862	0.809869	0.8308	0.71334	2.4942	0.930508	2.4304	0.899692	1.5932	0.962279	2.0639	0.966486	2.2949	0.912746
12.433	0.9555	0.887303	0.9541	0.880906	0.801	0.854867	0.9814	0.857287	0.8386	0.826559	0.887	0.810868	0.8323	0.715214	2.4958	0.931397	2.4221	0.893136	1.5961	0.964805	2.062	0.965227	2.2918	0.910253
12.436	0.9542	0.885781	0.9573	0.884783	0.8003	0.853654	0.9821	0.858171	0.8411	0.829869	0.8959	0.821986	0.8375	0.721709	2.5017	0.934674	2.4344	0.902851	1.6075	0.974736	2.0597	0.963704	2.3026	0.918938
12.439	0.9591	0.891516	0.9546	0.881512	0.8054	0.862487	0.985	0.861834	0.842	0.831061	0.8926	0.817864	0.8307	0.713215	2.5051	0.936563	2.4296	0.89906	1.5971	0.965676	2.0599	0.963836	2.3053	0.92111
12.442	0.963	0.89608	0.9595	0.887449	0.8087	0.868202	0.9858	0.862844	0.8422	0.831325	0.8952	0.821112	0.8295	0.711716	2.4959	0.931452	2.4253	0.895664	1.5907	0.960101	2.0597	0.963704	2.2969	0.914355
12.445	0.959	0.891398	0.9583	0.885995	0.8064	0.864219	0.9814	0.857287	0.8415	0.830399	0.8917	0.81674	0.8344	0.717837	2.4914	0.928952	2.423	0.893847	1.592	0.961234	2.0579	0.962512	2.3036	0.919743
12.448	0.9585	0.890813	0.9551	0.882118	0.8051	0.861967	0.9875	0.864991	0.8419	0.830928	0.89	0.814616	0.8332	0.716338	2.485	0.925397	2.4216	0.892741	1.5983	0.966722	2.0701	0.970592	2.2996	0.916526
12.451	0.9578	0.889994	0.9559	0.883087	0.8089	0.868549	0.9891	0.867012	0.8476	0.838475	0.889	0.813367	0.8384	0.722833	2.5031	0.935452	2.4324	0.901272	1.6027	0.970555	2.057	0.961915	2.2944	0.912344
12.454	0.964	0.89725	0.9579	0.88551	0.812	0.873918	0.9875	0.864991	0.8491	0.840461	0.8929	0.818239	0.8394	0.724082	2.5026	0.935174	2.4362	0.904273	1.5966	0.965241	2.0544	0.960193	2.2889	0.907921
12.457	0.9628	0.895846	0.9587	0.886479	0.8108	0.871839	0.9921	0.870801	0.849	0.840328	0.8928	0.818114	0.8379	0.722208	2.5032	0.935507	2.4294	0.898902	1.5829	0.953306	2.0468	0.95516	2.29	0.908806
12.46	0.9636	0.896782	0.959	0.886843	0.8086	0.868029	0.9896	0.867643	0.8443	0.834106	0.8952	0.821112	0.8448	0.730827	2.4993	0.933341	2.4193	0.890925	1.5824	0.95287	2.0535	0.959597	2.2835	0.903579
12.463	0.9636	0.896782	0.961	0.889266	0.799	0.851403	0.9838	0.860318	0.849	0.840328	0.8974	0.82386	0.8448	0.730827	2.4955	0.93123	2.4367	0.904668	1.5859	0.95592	2.0587	0.963041	2.286	0.905589
12.466	0.9658	0.899356	0.9587	0.886479	0.8003	0.853654	0.9874	0.864865	0.8507	0.842579	0.8975	0.823985	0.8415	0.726705	2.5029	0.935341	2.4331	0.901825	1.5911	0.96045	2.0556	0.960988	2.2987	0.915802
12.469	0.9617	0.894558	0.9587	0.886479	0.8023	0.857118	0.9875	0.864991	0.8503	0.84205	0.9019	0.829482	0.8425	0.727954	2.5033	0.935563	2.442	0.908854	1.5819	0.952435	2.0569	0.961849	2.3046	0.920547
12.472	0.9597	0.892218	0.9551	0.882118	0.7995	0.852269	0.9919	0.870548	0.8483	0.839402	0.9004	0.827608	0.8434	0.729078	2.4982	0.93273	2.4425	0.909249	1.5915	0.960798	2.067	0.968539	2.3047	0.920627
12.475	0.9599	0.892452	0.9575	0.885025	0.8004	0.853828	0.991	0.869411	0.8526	0.845095	0.8984	0.825109	0.8412	0.72633	2.497	0.932063	2.4391	0.906563	1.5871	0.956965	2.0488	0.956484	2.2944	0.912344
12.478	0.9667	0.90041	0.9532	0.879816	0.8056	0.862833	0.9905	0.86878	0.8513	0.843373	0.8988	0.825609	0.8375	0.721709	2.5075	0.937896	2.4388	0.906327	1.5926	0.961756	2.0387	0.949795	2.2999	0.916767
12.481	0.9637	0.896899	0.9569	0.884299	0.8071	0.865431	0.9869	0.864233	0.8494	0.840858	0.9012	0.828607	0.8429	0.728454	2.5097	0.939118	2.444	0.910434	1.5792	0.950083	2.0458	0.954497	2.2907	0.909369
12.484	0.963	0.89608	0.9545	0.881391	0.8048	0.861448	0.9903	0.868527	0.8492	0.840593	0.8979	0.824485	0.8452	0.731327	2.5247	0.94745	2.4526	0.917226	1.5971	0.965676	2.0586	0.962975	2.3	0.916848
12.487	0.9654	0.898888	0.9527	0.87921	0.8054	0.862487	0.9926	0.871432	0.8527	0.845227	0.8971	0.823485	0.8436	0.729328	2.518	0.943728	2.4352	0.903483	1.5906	0.960014	2.0541	0.959995	2.3032	0.919421
12.49	0.9639	0.897133	0.9579	0.88551	0.805	0.861794	0.9911	0.869538	0.852	0.8443	0.8981	0.824735	0.8447	0.730702	2.5072	0.937729	2.4304	0.899692	1.5811	0.951738	2.061	0.964565	2.2994	0.916365
12.493	0.9637	0.896899	0.9588	0.8866	0.8069	0.865085	0.9879	0.865496	0.8477	0.838607	0.8985	0.825234	0.8428	0.728329	2.5091	0.938785	2.4297	0.899139	1.5941	0.963063	2.0595	0.963571	2.2823	0.902614
12.496	0.9651	0.898537	0.9521	0.878483	0.8096	0.869761	0.9882	0.865875	0.8498	0.841388	0.8945	0.820237	0.8464	0.732825	2.515	0.942062	2.4264	0.896533	1.59	0.959491	2.0562	0.961386	2.282	0.902372
12.499	0.9666	0.900293	0.9557	0.882845	0.8099	0.870281	0.9882	0.865875	0.8481	0.839137	0.8971	0.823485	0.8442	0.730077	2.5079	0.938118	2.439	0.906484	1.5991	0.967419	2.0599	0.963836	2.2717	0.894089
12.502	0.9683	0.902282	0.9628	0.891447	0.8093	0.869241	0.9903	0.868527	0.8484	0.839534	0.8982	0.824859	0.8488	0.735823	2.5106	0.939618	2.4381	0.905774	1.5888	0.958446	2.0518	0.958471	2.29	0.908806
12.505	0.966	0.89959	0.9636	0.892416	0.8128	0.875303	0.9937	0.872821	0.8511	0.843109	0.8944	0.820112	0.8496	0.736822	2.4983	0.932785	2.441	0.908064	1.5833	0.953654	2.0507	0.957743	2.2897	0.908565
12.508	0.9702	0.904506	0.9605	0.88866	0.8156	0.880152	0.9933	0.872316	0.8535	0.846286	0.8975	0.823985	0.8519	0.739695	2.4986	0.932952	2.4412	0.908222	1.5889	0.958533	2.0554	0.960856	2.2838	0.90382
12.511	0.9705	0.904857	0.9571	0.884541	0.8126	0.874957	0.9899	0.868022	0.8535	0.846286	0.9014	0.828857	0.8444	0.730327	2.5017	0.934674	2.4355	0.90372	1.5812	0.951825	2.0465	0.954961	2.2816	0.902051
12.514	0.9697	0.90392	0.9569	0.884299	0.809	0.868722	0.9882	0.865875	0.8545	0.84761	0.899	0.825859	0.8513	0.738946	2.5017	0.934674	2.4302	0.899534	1.5854	0.955484	2.035	0.947344	2.2938	0.911862
12.517	0.9704	0.90474	0.9534	0.880058	0.8115	0.873052	0.991	0.869411	0.8539	0.846816	0.9053	0.833729	0.8508	0.738321	2.501	0.934285	2.4414	0.90838	1.5953	0.964108	2.0492	0.956749	2.2799	0.900684
12.52	0.9672	0.900995	0.9583	0.885995	0.8129	0.875476	0.9925	0.871306	0.8525	0.844962	0.9065	0.835228	0.8472	0.733825	2.5044	0.936174	2.4605	0.923466	1.5974	0.965938	2.0505	0.95761	2.2871	0.906474
12.523	0.9669	0.900644	0.9554	0.882481	0.8096	0.869761	0.9926	0.871432	0.852	0.8443	0.9044	0.832605	0.8525	0.740445	2.4952	0.931063	2.4513	0.916199	1.5873	0.957139	2.0501	0.957345	2.2918	0.910253
12.526	0.9657	0.899239	0.9596	0.88757	0.8088	0.868375	0.9901	0.868275	0.8477	0.838607	0.9043	0.83248	0.8518	0.73957	2.5017	0.934674	2.4462	0.912171	1.5937	0.962715	2.054	0.959928	2.3002	0.917008
12.529	0.9668	0.900527	0.9604	0.888539	0.8099	0.870281	0.9877	0.865244	0.8505	0.842314	0.902	0.829606	0.8542	0.742568	2.5185	0.944006	2.4425	0.909249	1.5973	0.965851	2.0586	0.962975	2.2952	0.912988
12.532	0.9683	0.902282	0.9595	0.887449	0.8111	0.872359	0.9905	0.86878	0.8501	0.841785	0.9004	0.827608	0.8537	0.741944	2.5044	0.936174	2.424	0.894637	1.5999	0.968116	2.0751	0.973904	2.3028	0.919099
12.535	0.9708	0.905208	0.9624	0.890962	0.8088	0.868375	0.9909	0.869285	0.8546	0.847743	0.9072	0.836102	0.8552	0.743817	2.5005	0.934007	2.4302	0.899534	1.599	0.967332	2.0583	0.962777	2.293	0.911218
12.538	0.9719	0.906495	0.9539	0.880664	0.8083	0.86751	0.9949	0.874337	0.8492	0.840593	0.9109	0.840725	0.8588	0.748314	2.4965	0.931785	2.4522	0.91691	1.5989	0.967245	2.041	0.951318	2.2977	0.914998
12.541	0.9719	0.906495	0.9583	0.885995	0.8108	0.871839	1.0002	0.881031	0.8504	0.842182	0.9101	0.839725	0.857	0.746065	2.4964	0.93173	2.4393	0.906721	1.6078	0.974998	2.0463	0.954828	2.2948	0.912666
12.544	0.9694	0.903569	0.9636	0.892416	0.8084	0.867683	0.9998	0.880525	0.8522	0.844565	0.9053	0.833729	0.8582	0.747564	2.4835	0.924564	2.4338	0.902377	1.6002	0.968377	2.0444	0.95357	2.2864	0.905911
12.547	0.9706	0.904974	0.9628	0.891447	0.8074	0.865951	0.9966	0.876484	0.8547	0.847875	0.9059	0.834478	0.8559	0.744691	2.5014	0.934507	2.4386	0.906169	1.6008	0.9689	2.054	0.959928	2.2864	0.905911
12.55	0.9737	0.908602	0.964	0.8929	0.8068	0.864912	0.9955	0.875095	0.8514	0.843506	0.909	0.838351	0.8526	0.74057	2.5099	0.939229	2.4422	0.909012	1.5874	0.957226	2.0599	0.963836	2.2969	0.914355
12.553	0.974	0.908953	0.9624	0.890962	0.808	0.86699	0.9926	0.871432	0.8508	0.842712	0.9115	0.841474	0.8517	0.739445	2.5048	0.936396	2.4305	0.899771	1.5788	0.949734	2.0499	0.957213	2.296	0.913631
12.556	0.9741	0.90907	0.9646	0.893627	0.8086	0.868029	0.9965	0.876358	0.8517	0.843903	0.9073	0.836227	0.8563	0.745191	2.5004	0.933952	2.4452	0.911381	1.58	0.95078	2.0351	0.94741	2.3087	0.923844
12.559	0.9735	0.908367	0.9613	0.889629	0.8111	0.872359	0.996	0.875726	0.8507	0.842579	0.9074	0.836352	0.857	0.746065	2.498	0.932619	2.4437	0.910197	1.5868	0.956704	2.0406	0.951053	2.3063	0.921914
12.562	0.9764	0.911761	0.9626	0.891204	0.8102	0.8708	0.9935	0.872569	0.8536	0.846419	0.9085	0.837726	0.8559	0.744691	2.5054	0.936729	2.4509	0.915883	1.5994	0.96768	2.051	0.957941	2.3081	0.923361
12.565	0.9752	0.910357	0.9663	0.895687	0.8152	0.87946	0.9952	0.874716	0.8549	0.84814	0.9106	0.84035	0.8622	0.752561	2.5167	0.943006	2.4493	0.91462	1.5973	0.965851	2.0533	0.959465	2.3025	0.918858
12.568	0.9734	0.90825	0.9646	0.893627	0.8127	0.87513	0.9974	0.877494	0.8565	0.850258	0.9145	0.845222	0.8589	0.748439	2.5155	0.94234	2.4465	0.912408	1.5885	0.958185	2.0566	0.961651	2.2981	0.91532
12.571	0.971	0.905442	0.9661	0.895445	0.8099	0.870281	0.9949	0.874337	0.8575	0.851582	0.9109	0.840725	0.8573	0.74644	2.5073	0.937785	2.4572	0.920859	1.5796	0.950431	2.0557	0.961054	2.314	0.928106
12.574	0.9738	0.908719	0.9638	0.892658	0.8104	0.871147	0.9936	0.872695	0.8565	0.850258	0.9098	0.83935	0.8566	0.745566	2.5007	0.934118	2.4443	0.910671	1.5844	0.954613	2.0507	0.957743	2.2869	0.906313
12.577	0.9776	0.913166	0.9619	0.890356	0.8093	0.869241	0.9976	0.877747	0.8608	0.855951	0.9119	0.841974	0.858	0.747315	2.5025	0.935118	2.4318	0.900798	1.5823	0.952783	2.0598	0.96377	2.3002	0.917008
12.58	0.9777	0.913283	0.9615	0.889872	0.81	0.870454	0.9997	0.880399	0.8579	0.852112	0.9119	0.841974	0.8573	0.74644	2.5029	0.935341	2.4441	0.910513	1.5884	0.958097	2.0559	0.961187	2.2978	0.915078
12.583	0.9744	0.909421	0.9642	0.893143	0.8125	0.874784	0.9968	0.876737	0.8537	0.846551	0.9109	0.840725	0.8601	0.749938	2.5124	0.940618	2.4432	0.909802	1.5915	0.960798	2.0532	0.959399	2.2953	0.913068
12.586	0.975	0.910123	0.9626	0.891204	0.8093	0.869241	0.998	0.878252	0.8604	0.855422	0.9154	0.846346	0.861	0.751062	2.5068	0.937507	2.4363	0.904352	1.5932	0.962279	2.0546	0.960326	2.2969	0.914355
12.589	0.977	0.912463	0.9649	0.893991	0.8139	0.877208	0.9981	0.878378	0.8631	0.858996	0.9168	0.848095	0.8615	0.751686	2.5225	0.946228	2.4416	0.908538	1.585	0.955135	2.0551	0.960657	2.3006	0.91733
12.592	0.9758	0.911059	0.9586	0.886358	0.8118	0.873571	1.0032	0.884819	0.8578	0.851979	0.9114	0.841349	0.8609	0.750937	2.5161	0.942673	2.438	0.905695	1.5884	0.958097	2.0522	0.958736	2.2929	0.911138
12.595	0.9782	0.913868	0.963	0.891689	0.8102	0.8708	1.001	0.882041	0.8578	0.851979	0.9137	0.844222	0.8622	0.752561	2.5081	0.938229	2.4468	0.912645	1.5854	0.955484	2.0667	0.96834	2.2743	0.89618
12.598	0.9763	0.911644	0.9686	0.898473	0.8147	0.878594	1.0009	0.881915	0.8628	0.858599	0.9174	0.848844	0.8613	0.751436	2.4946	0.93073	2.4517	0.916515	1.5935	0.96254	2.0622	0.96536	2.2828	0.903016
12.601	0.9773	0.912815	0.9656	0.894839	0.8152	0.87946	0.9953	0.874842	0.859	0.853568	0.9131	0.843473	0.8608	0.750812	2.5103	0.939451	2.4397	0.907037	1.5956	0.96437	2.0526	0.959001	2.2778	0.898995
12.604	0.9793	0.915155	0.9661	0.895445	0.8149	0.87894	0.9965	0.876358	0.8567	0.850523	0.9111	0.840974	0.8634	0.754059	2.5068	0.937507	2.4385	0.90609	1.5938	0.962802	2.0628	0.965757	2.2934	0.91154
12.607	0.9781	0.913751	0.9692	0.8992	0.8115	0.873052	1.0019	0.883178	0.8603	0.855289	0.9127	0.842973	0.866	0.757307	2.5033	0.935563	2.4509	0.915883	1.6076	0.974824	2.0694	0.970128	2.2983	0.91548
12.61	0.9791	0.914921	0.9706	0.900897	0.8155	0.879979	1.0005	0.881409	0.8608	0.855951	0.9154	0.846346	0.8652	0.756308	2.501	0.934285	2.4503	0.91541	1.613	0.979528	2.0535	0.959597	2.3013	0.917893
12.613	0.9752	0.910357	0.9692	0.8992	0.8141	0.877555	0.996	0.875726	0.8599	0.85476	0.9161	0.84722	0.8651	0.756183	2.5047	0.93634	2.4355	0.90372	1.6009	0.968987	2.0522	0.958736	2.2902	0.908967
12.616	0.9743	0.909304	0.9689	0.898837	0.8142	0.877728	1.0011	0.882167	0.8593	0.853965	0.9171	0.84847	0.8612	0.751312	2.5085	0.938451	2.4308	0.900008	1.6075	0.974736	2.0477	0.955756	2.2841	0.904061
12.619	0.977	0.912463	0.9693	0.899322	0.8152	0.87946	0.9987	0.879136	0.8627	0.858467	0.915	0.845846	0.866	0.757307	2.5072	0.937729	2.4251	0.895506	1.5954	0.964195	2.0406	0.951053	2.2866	0.906072
12.622	0.9823	0.918666	0.9697	0.899806	0.8138	0.877035	0.9973	0.877368	0.8645	0.86085	0.913	0.843348	0.8719	0.764676	2.5025	0.935118	2.441	0.908064	1.5955	0.964283	2.051	0.957941	2.2893	0.908243
12.625	0.9803	0.916325	0.9692	0.8992	0.818	0.884309	0.9993	0.879894	0.8675	0.864822	0.9119	0.841974	0.8668	0.758306	2.5087	0.938562	2.447	0.912803	1.5935	0.96254	2.0626	0.965625	2.2934	0.91154
12.628	0.9776	0.913166	0.9705	0.900775	0.8145	0.878247	1.002	0.883304	0.8645	0.86085	0.9122	0.842349	0.8689	0.760929	2.4968	0.931952	2.4335	0.90214	1.596	0.964718	2.0706	0.970923	2.3002	0.917008
12.631	0.98	0.915974	0.9699	0.900048	0.8137	0.876862	0.9991	0.879641	0.8621	0.857672	0.916	0.847096	0.8709	0.763427	2.5014	0.934507	2.4294	0.898902	1.5972	0.965764	2.0573	0.962114	2.2902	0.908967
12.634	0.9804	0.916442	0.97	0.90017	0.8101	0.870627	1.0012	0.882294	0.8612	0.856481	0.9176	0.849094	0.8729	0.765926	2.5119	0.94034	2.4378	0.905537	1.5953	0.964108	2.056	0.961253	2.2979	0.915159
12.637	0.9796	0.915506	0.9749	0.906106	0.8129	0.875476	0.9978	0.877999	0.8646	0.860982	0.917	0.848345	0.869	0.761054	2.5108	0.939729	2.454	0.918332	1.5961	0.964805	2.0582	0.96271	2.2995	0.916446
12.64	0.9823	0.918666	0.9671	0.896656	0.8099	0.870281	0.9986	0.87901	0.8617	0.857143	0.9176	0.849094	0.8666	0.758056	2.5158	0.942506	2.4525	0.917147	1.6008	0.9689	2.0652	0.967347	2.2914	0.909932
12.643	0.9842	0.920889	0.9636	0.892416	0.818	0.884309	1.0007	0.881662	0.8632	0.859129	0.9152	0.846096	0.8689	0.760929	2.5078	0.938062	2.4532	0.9177	1.609	0.976043	2.0593	0.963439	2.3053	0.92111
12.646	0.9828	0.919251	0.9714	0.901866	0.815	0.879113	1.0009	0.881915	0.8625	0.858202	0.916	0.847096	0.8691	0.761179	2.5005	0.934007	2.4468	0.912645	1.6162	0.982316	2.055	0.960591	2.3005	0.91725
12.649	0.9786	0.914336	0.9745	0.905622	0.8102	0.8708	0.997	0.876989	0.87	0.868132	0.9191	0.850968	0.8694	0.761554	2.5013	0.934452	2.4461	0.912092	1.592	0.961234	2.0556	0.960988	2.2942	0.912183
12.652	0.9804	0.916442	0.9706	0.900897	0.8112	0.872532	0.9961	0.875852	0.8672	0.864425	0.9195	0.851468	0.8688	0.760804	2.5093	0.938896	2.4333	0.901982	1.5947	0.963586	2.0464	0.954895	2.3078	0.92312
12.655	0.9772	0.912697	0.9727	0.903441	0.8127	0.87513	0.9963	0.876105	0.8641	0.86032	0.92	0.852092	0.8701	0.762428	2.51	0.939285	2.4374	0.905221	1.5885	0.958185	2.0524	0.958869	2.2942	0.912183
12.658	0.9829	0.919368	0.9745	0.905622	0.8138	0.877035	1.0004	0.881283	0.863	0.858864	0.9173	0.84872	0.8672	0.758806	2.5036	0.935729	2.4505	0.915567	1.593	0.962105	2.054	0.959928	2.2901	0.908886
12.661	0.9854	0.922294	0.9706	0.900897	0.8125	0.874784	0.9984	0.878757	0.8586	0.853039	0.9193	0.851218	0.87	0.762303	2.5296	0.950172	2.4387	0.906248	1.5961	0.964805	2.0517	0.958405	2.2901	0.908886
12.664	0.9801	0.916091	0.9698	0.899927	0.8125	0.874784	0.9978	0.877999	0.8636	0.859658	0.9183	0.849969	0.8767	0.770672	2.5177	0.943562	2.4359	0.904036	1.6042	0.971862	2.0575	0.962247	2.2914	0.909932
12.667	0.9803	0.916325	0.972	0.902593	0.8113	0.872705	1.0008	0.881788	0.8624	0.85807	0.919	0.850843	0.8767	0.770672	2.4956	0.931285	2.4482	0.913751	1.6034	0.971165	2.0492	0.956749	2.2891	0.908082
12.67	0.9814	0.917613	0.9775	0.909256	0.8157	0.880326	1.002	0.883304	0.8608	0.855951	0.9194	0.851343	0.8773	0.771421	2.5053	0.936674	2.4396	0.906958	1.6006	0.968725	2.0466	0.955027	2.2978	0.915078
12.673	0.9806	0.916676	0.9792	0.911316	0.8134	0.876342	1.0045	0.886461	0.8617	0.857143	0.923	0.85584	0.8758	0.769548	2.5133	0.941118	2.435	0.903325	1.5993	0.967593	2.0458	0.954497	2.3053	0.92111
12.676	0.9825	0.9189	0.9776	0.909377	0.8164	0.881538	1.0025	0.883935	0.8665	0.863498	0.9211	0.853467	0.8825	0.777917	2.5165	0.942895	2.43	0.899376	1.6123	0.978918	2.0534	0.959531	2.3114	0.926015
12.679	0.9818	0.918081	0.9776	0.909377	0.8144	0.878074	1.0035	0.885198	0.867	0.86416	0.9212	0.853592	0.8807	0.775668	2.5239	0.947006	2.4415	0.908459	1.6142	0.980573	2.0427	0.952444	2.3089	0.924005
12.682	0.9816	0.917847	0.9794	0.911558	0.8137	0.876862	1.0075	0.89025	0.869	0.866808	0.9192	0.851093	0.8805	0.775418	2.517	0.943173	2.4346	0.903009	1.6037	0.971426	2.0524	0.958869	2.2954	0.913148
12.685	0.979	0.914804	0.9811	0.913618	0.8166	0.881884	0.9993	0.879894	0.869	0.866808	0.9233	0.856215	0.8797	0.774419	2.5171	0.943229	2.4418	0.908696	1.6144	0.980747	2.0606	0.9643	2.2953	0.913068
12.688	0.977	0.912463	0.9773	0.909014	0.816	0.880845	1.0018	0.883051	0.8653	0.861909	0.9245	0.857714	0.874	0.7673	2.5054	0.936729	2.4474	0.913119	1.6135	0.979963	2.0592	0.963373	2.2989	0.915963
12.691	0.9768	0.912229	0.9764	0.907923	0.8131	0.875823	1.002	0.883304	0.8636	0.859658	0.9248	0.858089	0.8741	0.767424	2.5113	0.940007	2.4464	0.912329	1.5935	0.96254	2.06	0.963903	2.313	0.927302
12.694	0.9772	0.912697	0.9758	0.907197	0.8151	0.879286	0.999	0.879515	0.8655	0.862174	0.9223	0.854966	0.8759	0.769673	2.5134	0.941173	2.4357	0.903878	1.6089	0.975956	2.0681	0.969267	2.3075	0.922879
12.697	0.9792	0.915038	0.9762	0.907681	0.8142	0.877728	0.9974	0.877494	0.8662	0.863101	0.9214	0.853841	0.873	0.76605	2.5082	0.938285	2.4255	0.895822	1.6241	0.989198	2.0654	0.967479	2.2969	0.914355
12.7	0.9792	0.915038	0.9753	0.906591	0.8126	0.874957	1.0026	0.884062	0.8671	0.864292	0.9241	0.857214	0.8753	0.768923	2.5164	0.94284	2.4269	0.896928	1.6202	0.9858	2.0695	0.970195	2.307	0.922477
12.703	0.9817	0.917964	0.9816	0.914223	0.8143	0.877901	1.0022	0.883556	0.8666	0.86363	0.9267	0.860462	0.881	0.776043	2.5087	0.938562	2.4357	0.903878	1.6135	0.979963	2.0721	0.971917	2.2994	0.916365
12.706	0.9807	0.916793	0.9796	0.9118	0.8111	0.872359	0.9999	0.880652	0.8692	0.867073	0.925	0.858339	0.8774	0.771546	2.5059	0.937007	2.4382	0.905853	1.6097	0.976653	2.0642	0.966684	2.3005	0.91725
12.709	0.98	0.915974	0.9774	0.909135	0.8072	0.865604	1.0042	0.886082	0.868	0.865484	0.9211	0.853467	0.8782	0.772546	2.5085	0.938451	2.4463	0.91225	1.6024	0.970294	2.0545	0.96026	2.28	0.900764
12.712	0.9794	0.915272	0.9767	0.908287	0.8152	0.87946	1.0049	0.886966	0.8707	0.869059	0.9228	0.85559	0.8842	0.78004	2.5119	0.94034	2.4396	0.906958	1.6175	0.983448	2.0564	0.961518	2.2787	0.899719
12.715	0.9799	0.915857	0.9742	0.905258	0.8141	0.877555	1.0078	0.890629	0.8747	0.874355	0.9252	0.858588	0.8827	0.778166	2.5192	0.944395	2.4509	0.915883	1.6105	0.97735	2.062	0.965227	2.2847	0.904544
12.718	0.9814	0.917613	0.9769	0.908529	0.818	0.884309	1.009	0.892144	0.8743	0.873825	0.9314	0.866334	0.8804	0.775294	2.5226	0.946284	2.4346	0.903009	1.6099	0.976827	2.0583	0.962777	2.2916	0.910092
12.721	0.9831	0.919602	0.9785	0.910468	0.8189	0.885868	1.0049	0.886966	0.8729	0.871971	0.9284	0.862586	0.881	0.776043	2.5122	0.940507	2.4318	0.900798	1.6124	0.979005	2.0581	0.962644	2.3036	0.919743
12.724	0.9815	0.91773	0.9821	0.914829	0.818	0.884309	1.0046	0.886588	0.8718	0.870515	0.9291	0.86346	0.8862	0.782538	2.5147	0.941895	2.4403	0.907511	1.6009	0.968987	2.0595	0.963571	2.304	0.920064
12.727	0.9806	0.916676	0.9786	0.910589	0.8207	0.888985	1.0008	0.881788	0.8749	0.874619	0.9306	0.865334	0.8852	0.781289	2.5189	0.944228	2.4346	0.903009	1.6003	0.968464	2.063	0.96589	2.2972	0.914596
12.73	0.9806	0.916676	0.9761	0.90756	0.8184	0.885002	1.009	0.892144	0.8695	0.86747	0.9293	0.86371	0.8847	0.780665	2.5223	0.946117	2.4463	0.91225	1.6012	0.969248	2.0612	0.964697	2.2981	0.91532
12.733	0.9817	0.917964	0.9766	0.908166	0.8212	0.889851	1.0108	0.894418	0.8693	0.867205	0.9312	0.866084	0.8871	0.783662	2.5146	0.94184	2.4585	0.921886	1.6019	0.969858	2.0744	0.97344	2.292	0.910414
12.736	0.9838	0.920421	0.9802	0.912527	0.8165	0.881711	1.012	0.895933	0.8727	0.871707	0.9298	0.864335	0.8901	0.787409	2.5171	0.943229	2.4451	0.911302	1.602	0.969945	2.0711	0.971254	2.3047	0.920627
12.739	0.9848	0.921592	0.9775	0.909256	0.8175	0.883443	1.009	0.892144	0.8749	0.874619	0.9247	0.857964	0.8832	0.778791	2.5202	0.944951	2.441	0.908064	1.6072	0.974475	2.0761	0.974566	2.2943	0.912264
12.742	0.9864	0.923464	0.9806	0.913012	0.8188	0.885694	1.0112	0.894923	0.8758	0.875811	0.9278	0.861836	0.8781	0.772421	2.511	0.93984	2.4362	0.904273	1.6026	0.970468	2.0665	0.968208	2.2995	0.916446
12.745	0.9844	0.921123	0.9806	0.913012	0.8175	0.883443	1.0133	0.897575	0.8772	0.877665	0.9254	0.858838	0.8831	0.778666	2.5069	0.937562	2.4317	0.900719	1.6041	0.971775	2.0739	0.973109	2.294	0.912023
12.748	0.9856	0.922528	0.9815	0.914102	0.8168	0.882231	1.0102	0.89366	0.8755	0.875414	0.9269	0.860712	0.8843	0.780165	2.5047	0.93634	2.4467	0.912566	1.6001	0.96829	2.0714	0.971453	2.2922	0.910575
12.751	0.9826	0.919017	0.9832	0.916162	0.8179	0.884136	1.015	0.899722	0.8771	0.877532	0.9309	0.865709	0.8865	0.782913	2.5109	0.939784	2.4499	0.915094	1.5967	0.965328	2.0634	0.966154	2.2901	0.908886
12.754	0.9802	0.916208	0.9802	0.912527	0.8193	0.88656	1.0153	0.900101	0.8716	0.87025	0.9298	0.864335	0.8871	0.783662	2.498	0.932619	2.4464	0.912329	1.5884	0.958097	2.0645	0.966883	2.2991	0.916124
12.757	0.9852	0.92206	0.9793	0.911437	0.8228	0.892622	1.0136	0.897954	0.8705	0.868794	0.9296	0.864085	0.8873	0.783912	2.5088	0.938618	2.4498	0.915015	1.6061	0.973517	2.0633	0.966088	2.3018	0.918295
12.76	0.9847	0.921475	0.9795	0.911679	0.8205	0.888639	1.0165	0.901617	0.8706	0.868926	0.934	0.869582	0.8871	0.783662	2.5149	0.942006	2.4482	0.913751	1.6067	0.97404	2.0757	0.974301	2.3028	0.919099
12.763	0.9834	0.919953	0.9759	0.907318	0.8175	0.883443	1.0147	0.899343	0.8697	0.867735	0.9369	0.873204	0.8875	0.784162	2.5241	0.947117	2.4406	0.907748	1.614	0.980399	2.0694	0.970128	2.3019	0.918376
12.766	0.9797	0.915623	0.9758	0.907197	0.8213	0.890024	1.013	0.897196	0.8726	0.871574	0.9314	0.866334	0.8897	0.78691	2.5133	0.941118	2.4303	0.899613	1.6087	0.975782	2.0746	0.973573	2.2947	0.912585
12.769	0.9797	0.915623	0.9762	0.907681	0.8231	0.893142	1.0078	0.890629	0.8732	0.872369	0.9288	0.863086	0.8905	0.787909	2.5232	0.946617	2.4361	0.904194	1.5974	0.965938	2.0728	0.97238	2.2975	0.914837
12.772	0.9767	0.912112	0.9804	0.91277	0.8232	0.893315	1.0091	0.892271	0.8726	0.871574	0.9305	0.865209	0.8873	0.783912	2.51	0.939285	2.4686	0.929863	1.5894	0.958969	2.0759	0.974434	2.2934	0.91154
12.775	0.9778	0.9134	0.9825	0.915314	0.8229	0.892795	1.0107	0.894291	0.8784	0.879253	0.9348	0.870581	0.8856	0.781789	2.5186	0.944062	2.4646	0.926704	1.6013	0.969335	2.0734	0.972778	2.2908	0.909449
12.778	0.9832	0.919719	0.9809	0.913375	0.8264	0.898857	1.0139	0.898333	0.8765	0.876738	0.9301	0.86471	0.8873	0.783912	2.5173	0.94334	2.4627	0.925203	1.597	0.965589	2.0728	0.97238	2.3007	0.917411
12.781	0.9836	0.920187	0.982	0.914708	0.8306	0.906131	1.0141	0.898586	0.8685	0.866146	0.9314	0.866334	0.8939	0.792156	2.5219	0.945895	2.4663	0.928047	1.6043	0.971949	2.0685	0.969532	2.2953	0.913068
12.784	0.9849	0.921709	0.982	0.914708	0.8277	0.901108	1.0119	0.895807	0.8753	0.875149	0.9297	0.86421	0.8887	0.785661	2.5109	0.939784	2.4455	0.911618	1.6105	0.97735	2.0656	0.967612	2.2975	0.914837
12.787	0.986	0.922996	0.9806	0.913012	0.8247	0.895913	1.0093	0.892523	0.8762	0.876341	0.9235	0.856465	0.8913	0.788908	2.5044	0.936174	2.4533	0.917779	1.5964	0.965067	2.0551	0.960657	2.3049	0.920788
12.79	0.99	0.927677	0.982	0.914708	0.8215	0.890371	1.0063	0.888735	0.8766	0.87687	0.9281	0.862211	0.892	0.789783	2.5084	0.938396	2.4538	0.918174	1.6038	0.971513	2.0512	0.958074	2.3035	0.919662
12.793	0.9923	0.930369	0.9825	0.915314	0.8223	0.891756	1.0073	0.889997	0.8785	0.879386	0.9317	0.866708	0.8917	0.789408	2.507	0.937618	2.4474	0.913119	1.6072	0.974475	2.05	0.957279	2.3006	0.91733
12.796	0.9892	0.926741	0.9855	0.918948	0.8276	0.900935	1.011	0.89467	0.8807	0.882298	0.9294	0.863835	0.8936	0.791781	2.5085	0.938451	2.4493	0.91462	1.6129	0.979441	2.0516	0.958339	2.3014	0.917973
12.799	0.9879	0.925219	0.9838	0.916889	0.8279	0.901455	1.0139	0.898333	0.8764	0.876605	0.9344	0.870081	0.8946	0.79303	2.5219	0.945895	2.4494	0.914699	1.6018	0.969771	2.0571	0.961982	2.3023	0.918697
12.802	0.9869	0.924049	0.9841	0.917252	0.8221	0.89141	1.0103	0.893786	0.8777	0.878326	0.9358	0.87183	0.8956	0.794279	2.515	0.942062	2.4487	0.914146	1.6043	0.971949	2.0566	0.961651	2.3093	0.924326
12.805	0.9871	0.924283	0.9795	0.911679	0.8251	0.896605	1.0116	0.895428	0.8727	0.871707	0.9322	0.867333	0.8949	0.793405	2.5202	0.944951	2.4451	0.911302	1.6152	0.981444	2.0667	0.96834	2.3001	0.916928
12.808	0.9838	0.920421	0.9783	0.910225	0.824	0.8947	1.0139	0.898333	0.8736	0.872898	0.9347	0.870456	0.895	0.79353	2.5149	0.942006	2.4439	0.910355	1.6023	0.970206	2.068	0.969201	2.3173	0.93076
12.811	0.9838	0.920421	0.9806	0.913012	0.8267	0.899377	1.0111	0.894797	0.8739	0.873295	0.9369	0.873204	0.8934	0.791531	2.5232	0.946617	2.4356	0.903799	1.5935	0.96254	2.0727	0.972314	2.3112	0.925854
12.814	0.984	0.920655	0.9833	0.916283	0.8273	0.900416	1.0147	0.899343	0.8717	0.870383	0.9331	0.868457	0.8943	0.792656	2.5152	0.942173	2.4322	0.901114	1.5958	0.964544	2.0693	0.970062	2.3024	0.918778
12.817	0.9859	0.922879	0.9792	0.911316	0.8236	0.894008	1.0158	0.900733	0.8752	0.875017	0.9345	0.870206	0.8976	0.796777	2.5127	0.940784	2.4279	0.897717	1.5997	0.967941	2.0644	0.966817	2.3014	0.917973
12.82	0.9875	0.924751	0.9817	0.914345	0.8228	0.892622	1.0149	0.899596	0.8779	0.878591	0.9358	0.87183	0.8954	0.794029	2.5242	0.947173	2.4452	0.911381	1.6096	0.976566	2.0644	0.966817	2.3125	0.9269
12.823	0.9864	0.923464	0.9816	0.914223	0.8242	0.895047	1.0112	0.894923	0.8795	0.88071	0.9372	0.873579	0.8991	0.798651	2.5075	0.937896	2.4426	0.909328	1.612	0.978657	2.0669	0.968473	2.3119	0.926417
12.826	0.9862	0.92323	0.9843	0.917495	0.824	0.8947	1.0069	0.889492	0.8796	0.880842	0.9375	0.873954	0.8986	0.798026	2.5152	0.942173	2.4438	0.910276	1.6089	0.975956	2.0839	0.979732	2.3164	0.930036
12.829	0.9858	0.922762	0.9837	0.916768	0.8253	0.896952	1.0074	0.890124	0.8749	0.874619	0.9408	0.878076	0.8957	0.794404	2.5164	0.94284	2.4431	0.909723	1.6058	0.973256	2.0874	0.982051	2.3029	0.91918
12.832	0.988	0.925336	0.9853	0.918706	0.8272	0.900242	1.005	0.887093	0.8796	0.880842	0.9407	0.877951	0.8977	0.796902	2.5213	0.945562	2.4549	0.919043	1.6114	0.978134	2.0732	0.972645	2.3169	0.930438
12.835	0.9916	0.929549	0.9893	0.923552	0.8225	0.892103	1.0142	0.898712	0.879	0.880048	0.9395	0.876452	0.8973	0.796403	2.5189	0.944228	2.4459	0.911934	1.6084	0.975521	2.0756	0.974235	2.3096	0.924568
12.838	0.9887	0.926156	0.988	0.921977	0.828	0.901628	1.0198	0.905784	0.8777	0.878326	0.9402	0.877327	0.8993	0.798901	2.5185	0.944006	2.4505	0.915567	1.5973	0.965851	2.0811	0.977878	2.3131	0.927382
12.841	0.9897	0.927326	0.9879	0.921856	0.8225	0.892103	1.0213	0.907679	0.8754	0.875281	0.9374	0.873829	0.8919	0.789658	2.5204	0.945062	2.4515	0.916357	1.6023	0.970206	2.0865	0.981454	2.3071	0.922557
12.844	0.9893	0.926858	0.9881	0.922098	0.8228	0.892622	1.0166	0.901743	0.8791	0.88018	0.9359	0.871955	0.8927	0.790657	2.526	0.948172	2.4452	0.911381	1.5984	0.966809	2.0765	0.974831	2.2977	0.914998
12.847	0.9851	0.921943	0.9859	0.919433	0.8247	0.895913	1.0189	0.904648	0.875	0.874752	0.9356	0.87158	0.8973	0.796403	2.5253	0.947784	2.4444	0.91075	1.6001	0.96829	2.0763	0.974699	2.3007	0.917411
12.85	0.9836	0.920187	0.9831	0.916041	0.826	0.898164	1.0189	0.904648	0.873	0.872104	0.937	0.873329	0.8991	0.798651	2.5213	0.945562	2.4488	0.914225	1.609	0.976043	2.0763	0.974699	2.2978	0.915078
12.853	0.987	0.924166	0.989	0.923189	0.824	0.8947	1.017	0.902248	0.8786	0.879518	0.9393	0.876202	0.8987	0.798151	2.5128	0.94084	2.442	0.908854	1.6094	0.976392	2.0822	0.978606	2.3092	0.924246
12.856	0.9892	0.926741	0.9849	0.918221	0.8287	0.90284	1.0127	0.896817	0.8775	0.878062	0.9442	0.882324	0.901	0.801024	2.5251	0.947672	2.4453	0.91146	1.6112	0.97796	2.0773	0.975361	2.3093	0.924326
12.859	0.9905	0.928262	0.9857	0.919191	0.827	0.899896	1.0177	0.903132	0.8728	0.871839	0.942	0.879575	0.8994	0.799026	2.5084	0.938396	2.4527	0.917305	1.6165	0.982577	2.0809	0.977745	2.3032	0.919421
12.862	0.9891	0.926624	0.9897	0.924037	0.8223	0.891756	1.0147	0.899343	0.8747	0.874355	0.9433	0.881199	0.8969	0.795903	2.5075	0.937896	2.4417	0.908617	1.6089	0.975956	2.0714	0.971453	2.3136	0.927784
12.865	0.9828	0.919251	0.9929	0.927914	0.822	0.891237	1.0186	0.904269	0.8763	0.876473	0.9388	0.875578	0.9014	0.801524	2.5186	0.944062	2.4463	0.91225	1.6006	0.968725	2.0726	0.972248	2.311	0.925694
12.868	0.9833	0.919836	0.9902	0.924643	0.8222	0.891583	1.0181	0.903637	0.8761	0.876208	0.939	0.875828	0.9025	0.802898	2.5216	0.945728	2.4541	0.918411	1.6034	0.971165	2.0786	0.976222	2.302	0.918456
12.871	0.9856	0.922528	0.9911	0.925733	0.8244	0.895393	1.019	0.904774	0.88	0.881372	0.9413	0.878701	0.9019	0.802148	2.5293	0.950006	2.4623	0.924887	1.5853	0.955397	2.0763	0.974699	2.317	0.930519
12.874	0.985	0.921826	0.9902	0.924643	0.8261	0.898337	1.0188	0.904521	0.8806	0.882166	0.9402	0.877327	0.9035	0.804147	2.5186	0.944062	2.4464	0.912329	1.6058	0.973256	2.0712	0.971321	2.3181	0.931403
12.877	0.9866	0.923698	0.991	0.925612	0.8262	0.898511	1.0148	0.89947	0.882	0.88402	0.9394	0.876327	0.9029	0.803397	2.5204	0.945062	2.4355	0.90372	1.6042	0.971862	2.0727	0.972314	2.3098	0.924729
12.88	0.9876	0.924868	0.9867	0.920402	0.8247	0.895913	1.0152	0.899975	0.8808	0.882431	0.9461	0.884697	0.9036	0.804272	2.5264	0.948395	2.4508	0.915804	1.6	0.968203	2.0629	0.965823	2.3224	0.934861
12.883	0.9855	0.922411	0.9846	0.917858	0.8245	0.895566	1.0123	0.896312	0.8774	0.877929	0.9491	0.888445	0.9021	0.802398	2.5239	0.947006	2.456	0.919912	1.5938	0.962802	2.0642	0.966684	2.3258	0.937595
12.886	0.984	0.920655	0.986	0.919554	0.8239	0.894527	1.0162	0.901238	0.8789	0.879915	0.9459	0.884447	0.9055	0.806645	2.5217	0.945784	2.4603	0.923308	1.5956	0.96437	2.0644	0.966817	2.3187	0.931886
12.889	0.986	0.922996	0.986	0.919554	0.8313	0.907343	1.0159	0.900859	0.8765	0.876738	0.9457	0.884197	0.9027	0.803148	2.5185	0.944006	2.4658	0.927652	1.5988	0.967157	2.0762	0.974632	2.3169	0.930438
12.892	0.9882	0.925571	0.9873	0.921129	0.8348	0.913405	1.0132	0.897449	0.8754	0.875281	0.9469	0.885696	0.9006	0.800525	2.5198	0.944728	2.4561	0.919991	1.6035	0.971252	2.0671	0.968605	2.3134	0.927624
12.895	0.9893	0.926858	0.9868	0.920523	0.837	0.917215	1.0188	0.904521	0.8787	0.87965	0.9476	0.886571	0.9013	0.801399	2.5219	0.945895	2.4661	0.927889	1.6012	0.969248	2.0758	0.974367	2.3029	0.91918
12.898	0.9896	0.927209	0.9907	0.925248	0.8351	0.913924	1.0184	0.904016	0.8819	0.883887	0.9443	0.882448	0.9034	0.804022	2.5232	0.946617	2.4543	0.918569	1.6054	0.972907	2.0732	0.972645	2.3113	0.925935
12.901	0.9875	0.924751	0.9901	0.924521	0.8279	0.901455	1.0155	0.900354	0.8816	0.88349	0.947	0.885821	0.9052	0.80627	2.5242	0.947173	2.4521	0.916831	1.5826	0.953045	2.065	0.967214	2.3106	0.925372
12.904	0.9868	0.923932	0.99	0.9244	0.8296	0.904399	1.0152	0.899975	0.8816	0.88349	0.942	0.879575	0.905	0.80602	2.5189	0.944228	2.456	0.919912	1.5925	0.961669	2.0603	0.964101	2.3152	0.929071
12.907	0.9901	0.927794	0.9894	0.923673	0.8327	0.909768	1.0185	0.904142	0.8817	0.883622	0.9452	0.883573	0.9045	0.805396	2.5337	0.95245	2.4508	0.915804	1.6031	0.970903	2.0615	0.964896	2.313	0.927302
12.91	0.9914	0.929315	0.9926	0.92755	0.8337	0.9115	1.0213	0.907679	0.8844	0.887197	0.9464	0.885072	0.9036	0.804272	2.5269	0.948672	2.4546	0.918806	1.6029	0.970729	2.0651	0.96728	2.3183	0.931564
12.913	0.9934	0.931656	0.9919	0.926702	0.8331	0.910461	1.0235	0.910457	0.8858	0.889051	0.9464	0.885072	0.9025	0.802898	2.5176	0.943506	2.4463	0.91225	1.5976	0.966112	2.0641	0.966618	2.3164	0.930036
12.916	0.9916	0.929549	0.9952	0.9307	0.8328	0.909941	1.0207	0.906921	0.8832	0.885608	0.9452	0.883573	0.9035	0.804147	2.5187	0.944117	2.4488	0.914225	1.5987	0.96707	2.0612	0.964697	2.3057	0.921431
12.919	0.9919	0.929901	0.9933	0.928398	0.8318	0.908209	1.0217	0.908184	0.8863	0.889713	0.9421	0.8797	0.9069	0.808394	2.5112	0.939951	2.4551	0.919201	1.5941	0.963063	2.0691	0.96993	2.3102	0.92505
12.922	0.9891	0.926624	0.9888	0.922946	0.8361	0.915656	1.0217	0.908184	0.8863	0.889713	0.9429	0.8807	0.9061	0.807394	2.5125	0.940673	2.4485	0.913988	1.6005	0.968638	2.0671	0.968605	2.3248	0.936791
12.925	0.9903	0.928028	0.9937	0.928883	0.8362	0.91583	1.0232	0.910078	0.8782	0.878988	0.9462	0.884822	0.9054	0.80652	2.5262	0.948284	2.4481	0.913672	1.5891	0.958707	2.0562	0.961386	2.3154	0.929232
12.928	0.9859	0.922879	0.9966	0.932396	0.833	0.910287	1.021	0.9073	0.8832	0.885608	0.9468	0.885572	0.9081	0.809893	2.5187	0.944117	2.4529	0.917463	1.5846	0.954787	2.0658	0.967744	2.3146	0.928589
12.931	0.99	0.927677	0.9959	0.931548	0.8327	0.909768	1.0216	0.908058	0.8819	0.883887	0.9483	0.887445	0.9114	0.814014	2.5183	0.943895	2.458	0.921491	1.5806	0.951302	2.0668	0.968406	2.3186	0.931805
12.934	0.9888	0.926273	0.9935	0.928641	0.8301	0.905265	1.0194	0.905279	0.88	0.881372	0.9458	0.884322	0.9078	0.809518	2.5176	0.943506	2.4405	0.907669	1.5966	0.965241	2.0546	0.960326	2.3099	0.924809
12.937	0.9934	0.931656	0.9918	0.926581	0.8236	0.894008	1.0208	0.907047	0.8791	0.88018	0.9434	0.881324	0.9064	0.807769	2.5276	0.949061	2.4504	0.915489	1.6031	0.970903	2.0588	0.963108	2.3132	0.927463
12.94	0.9884	0.925805	0.9917	0.92646	0.8246	0.89574	1.0213	0.907679	0.8826	0.884814	0.9464	0.885072	0.9052	0.80627	2.5226	0.946284	2.4498	0.915015	1.6095	0.976479	2.0616	0.964962	2.3152	0.929071
12.943	0.9904	0.928145	0.993	0.928035	0.8309	0.906651	1.0203	0.906416	0.8809	0.882563	0.9469	0.885696	0.9145	0.817887	2.5247	0.94745	2.4447	0.910986	1.6216	0.98702	2.0575	0.962247	2.3223	0.934781
12.946	0.989	0.926507	0.9902	0.924643	0.8292	0.903706	1.022	0.908563	0.8811	0.882828	0.9432	0.881074	0.9113	0.81389	2.5309	0.950894	2.4433	0.909881	1.6156	0.981793	2.072	0.971851	2.3159	0.929634
12.949	0.993	0.931188	0.991	0.925612	0.8313	0.907343	1.0219	0.908436	0.8792	0.880312	0.9423	0.87995	0.9082	0.810017	2.5344	0.952839	2.4491	0.914462	1.5997	0.967941	2.0668	0.968406	2.3118	0.926337
12.952	0.9959	0.934582	0.9899	0.924279	0.8279	0.901455	1.0213	0.907679	0.885	0.887992	0.9397	0.876702	0.9083	0.810142	2.5256	0.94795	2.4455	0.911618	1.6093	0.976305	2.0592	0.963373	2.2964	0.913953
12.955	0.9967	0.935518	0.9902	0.924643	0.831	0.906824	1.0256	0.913109	0.8847	0.887594	0.9447	0.882948	0.9084	0.810267	2.5377	0.954672	2.4403	0.907511	1.596	0.964718	2.0585	0.962909	2.3119	0.926417
12.958	0.9935	0.931773	0.9927	0.927671	0.837	0.917215	1.0247	0.911973	0.8852	0.888256	0.9474	0.886321	0.9076	0.809268	2.5264	0.948395	2.4522	0.91691	1.595	0.963847	2.0747	0.973639	2.3222	0.9347
12.961	0.9924	0.930486	0.9927	0.927671	0.835	0.913751	1.0236	0.910583	0.8889	0.893155	0.9484	0.88757	0.9119	0.814639	2.5232	0.946617	2.4438	0.910276	1.6062	0.973604	2.0708	0.971056	2.3169	0.930438
12.964	0.9897	0.927326	0.9954	0.930943	0.8263	0.898684	1.0207	0.906921	0.8902	0.894876	0.9511	0.890943	0.9109	0.81339	2.5248	0.947506	2.4567	0.920464	1.5937	0.962715	2.0597	0.963704	2.3054	0.92119
12.967	0.9892	0.926741	0.992	0.926823	0.8299	0.904919	1.024	0.911089	0.8905	0.895273	0.9512	0.891068	0.9137	0.816887	2.5368	0.954172	2.4506	0.915646	1.5962	0.964892	2.0548	0.960458	2.314	0.928106
12.97	0.9891	0.926624	0.9965	0.932275	0.8267	0.899377	1.0211	0.907426	0.8925	0.897921	0.9499	0.889444	0.9148	0.818261	2.5285	0.949561	2.4503	0.91541	1.5918	0.961059	2.0629	0.965823	2.3061	0.921753
12.973	0.9873	0.924517	0.9962	0.931912	0.8287	0.90284	1.0231	0.909952	0.8892	0.893552	0.9478	0.886821	0.9147	0.818136	2.5259	0.948117	2.4568	0.920543	1.594	0.962976	2.0765	0.974831	2.3123	0.926739
12.976	0.9911	0.928964	0.9949	0.930337	0.83	0.905092	1.0213	0.907679	0.8912	0.8962	0.9503	0.889944	0.9169	0.820884	2.5145	0.941784	2.4574	0.921017	1.5884	0.958097	2.0659	0.96781	2.3243	0.936389
12.979	0.9948	0.933294	0.992	0.926823	0.8292	0.903706	1.0186	0.904269	0.8887	0.89289	0.9496	0.889069	0.9169	0.820884	2.523	0.946506	2.447	0.912803	1.5883	0.95801	2.0635	0.966221	2.3137	0.927865
12.982	0.988	0.925336	0.9927	0.927671	0.8306	0.906131	1.0223	0.908942	0.8865	0.889977	0.9511	0.890943	0.9155	0.819136	2.5223	0.946117	2.4499	0.915094	1.5911	0.96045	2.0714	0.971453	2.3212	0.933896
12.985	0.9883	0.925688	0.9908	0.92537	0.8312	0.90717	1.0234	0.910331	0.891	0.895935	0.9493	0.888695	0.9194	0.824007	2.5333	0.952228	2.4562	0.92007	1.5976	0.966112	2.0709	0.971122	2.3119	0.926417
[truncated: 672 more rows]

## Sheet: pgr5-1
pgr5-1	2021-11-20														2022-01-11
[truncated: 2,669 more rows]

## Sheet: 35SPGR5pgr5-1#1
35S::PGR5 pgr5-1#1	2021-11-20														2022-01-11
[truncated: 2,669 more rows]

[truncated: 4 more sheets: 35SPGR5pgr5-1#2, 35SPGR5pgr5-1#3, 35SPGR5pgr5-1#4, t0.5_comb]
